# Supplementary material for: Multi-omic approach identifies hypoxic tumor-associated myeloid cells that drive immunobiology of high-risk pediatric ependymoma
Source: iScience. 2023 Aug 9;26(9):107585. doi: 10.1016/j.isci.2023.107585 (PMC10484966; doi:10.1016/j.isci.2023.107585)
Supplement: Table S1. Study Participant Details of human subject samples used in the study, related to STAR Methods and key resources table [file mmc2.xlsx]

## Sheet: Denver Cohort
Table S1_Study Participant Details of human subject samples used in the study related to Star Methods and Key Resource Table
Table S1. Denver Cohort Patient and sample details.
patient ID	presentation (1= presentation, 2= 1st recurrence)	scRNAseq (10x Chromium)	Immunohistochemistry cohort	Immunofluorescence cohort	Flow Cytometry	scCytokine	methylomic molecular subgroup (using MolecularNeuropathology.org, https://www.molecularneuropathology.org/mnp)	methylomic classification confidence score	CNVs from methylation analysis	transcriptomic molecular subgroup (using non-negative matrix factorization (NMF), https://cloud.genepattern.org)	WHO grade	Age at Dx (years)	Sex	Race	PFS (months)	recurrence event	OS (months)	death event
64	1		Y				PFA2a	0.738063	no gains/losses	PFA1	III	3	M	White	21.9667	1	52.9	1
80	1		Y	Y			PFA2a	0.999926	no gains/losses	PFA2	II	2	M	White	54.8667	0	54.8667	0
110	1		Y	Y			PFA2a	0.998323	no gains/losses	PFA2	II	2	M	White	31.3667	1	180.4	1
195	1						PFA1d	0.945217	gain 7, 19	PFA1	III	2	M	White	24.0333	1	214.867	0
246	1						PFA2a	0.750115	gain 4, 5, 7, 8, 9, 11, 12, 13, 14, 17, 19, 22	PFA2	II	2	M	White	35	1	182.233	0
318	1		Y				PFA1b	0.995974	no gains/losses	PFA1	III	2	F	White/Hispanic	4.66667	0	4.66667	0
319	1						PFA1c	0.853945	loss of 10	PFA1	II	6	F	White/Hispanic	51	1	60.6667	1
321	1		Y				PFA1b	0.999462	no gains/losses	PFA2	II	4	F	White	31.2667	1	172.4	0
364	1						PFB1	0.999998	gain 15, 18, 20/ loss 3, 6, 10, 17, 21, 22	PFB	II	13	M	White/Hispanic	35.1667	1	67.8333	1
392	1		Y				PFA2a	0.999859	no gains/losses	PFA2	II	1	F	White/Hispanic	5.8	1	23.8	1
393	1		Y				PFA1c	0.996409	gain 1q, 2, 7, 8, 9, 16, 17, 19, 20.	PFA1	II	6	F	POLYNESIAN	19.2667	1	178.9	0
419	1		Y	Y			PFA1b	0.999681	no gains/losses	PFA1	II	3	M	White/Hispanic	146.733	0	146.733	0
459	1		Y	Y			PFA1e	0.988022	no gains/losses	PFA1	III	0.5	F	White	50.5333	1	93.3667	1
483	1		Y				PFA1d	0.915241	gain 1q/ loss 10q	PFA2	II	7	M	White	23.4333	1	47.9	1
492	1		Y				PFA1f	0.998339	no gains/losses	PFA1	III	3	M	White/Hispanic	140.3	0	140.3	0
507	1		Y	Y			PFA2a	0.622842	gain 1q/ loss 6, 16	PFA1	III	5	M	White/Hispanic	5.66667	1	16.1667	1
691	1		Y				PFA1a	0.791008	no gains/losses	PFA1	II	3	M	White	8.46667	1	23.0667	1
700	1		Y				PFA2b	0.939941	gain 1q	PFA2	III	7	M	White/Hispanic	91.5667	0	91.5667	0
723	1	Y	Y	Y	Y		PFA1f	0.994106	no gains/losses	PFA2	II	2	M	White	51.1	1	114.6	0
727	1	Y	Y	Y	Y		PFA2a	0.928714	no gains/losses	PFA2	II	2	F	White	104.267	0	104.267	0
758	1		Y	Y	Y		PFA1a	0.665013	no gains/losses	PFA1	II	3	M	White	94.4333	0	94.4333	0
770	1		Y	Y			PFA2c	0.969033	no gains/losses	PFA2	II	1.9	M	White	102	0	102	0
781	1	Y	Y	Y	Y	Y	PFA1e	0.973202	no gains/losses	PFA2	II	1.5	M	White	100.8	0	100.8	0
811	1		Y	Y			PFA1c	0.99965	gain 1q/ loss 6q	PFA2	III	6	M	White/Hispanic	9.76667	1	63.4667	1
812	1		Y		Y		PFA1a	0.888319	no gains/losses	PFA1	III	0.9	M	White	21.9667	1	21.9667	1
816	1		Y	Y	Y		PFA2b	0.997396	gain 2, 7, 11, 13, 17, 19	PFA2	III	2	M	White	6.03333	1	74.1	1
821	1	Y	Y		Y	Y	PFA1e	0.992572	no gains/losses	PFA1	III	0.6	M	White	4.36667	1	47.6	1
839	1	Y	Y	Y	Y	Y	PFA1d	0.528665	gain 1q/ loss 22	PFA1	III	17	M	White	54.5667	1	94.1	0
848	1	Y	Y	Y	Y		PFA1d	0.658335	no gains/losses	PFA1	III	1.9	F	White	29.1	1	94.1	0
859	1	Y	Y	Y	Y		PFA1f	0.909138	no gains/losses	PFA1	III	3	M	White	89.9	0	89.9	0
870	1	Y			Y		EPN_RELA	0.999303	gain 7, 12, 13, 21	ST-RELA	III	9	F	White/Hispanic
871	1	Y			Y	Y	PFA1a	0.918463	no gains/losses	PFA1	III	0.6	F	White	32.8333	1	32.8333	1
897	1	Y	Y	Y	Y	Y	PFA2b	0.974523	gain 2, 4, 7, 8, 9, 19, 22	PFA2	II	2	M	White/Hispanic	20.6667	1	24.6333	1
909	1	Y			Y		EPN_RELA	1	no gains/losses	ST-RELA	III	2	M	NATIVE AMERICAN
911	1	Y	Y	Y	Y		PFA2a	0.995672	no gains/losses	PFA2	III	2	M	White/Hispanic	67.0667	0	67.0667	0
928	1	Y	Y	Y		Y	PFA1b	0.995639	no gains/losses	PFA1	III	3	M	White	31.9	1	47.8	1
930	1	Y	Y	Y			PFA2b	0.997331	no gains/losses	PFA2	III	3	M	White	2.93333	1	69.7	0
943	1		Y				PFA1b	0.648951	no gains/losses	PFA2	III	5	M	NATIVE AMERICAN	67.1667	0	67.1667	0
965	1	Y	Y	Y		Y	PFA2a	0.999997	no gains/losses	PFA2	III	2.9	M	ASIAN	67.6	0	67.6	0
987	1	Y	Y	Y			PFA2a	0.979548	no gains/losses	PFA2	II	2	F	White	66.7	0	66.7	0
1010	1	Y	Y	Y		Y	PFA1e	0.980016	no gains/losses	PFA1	III	0.3	M	White/Hispanic	0	1	2.23333	1
1048	1	Y	Y				PFA1a	0.998305	no gains/losses	PFA1	III	0.9	M	White	38.3333	1	56.2	0
1067	1	Y	Y				PFB2	0.994422	gain 5, 11, 17, 18/ loss 2, 6, 8, 10, 13, 15, 16, 20, 22	PFB	II	8	F	Black	19.7	0	19.7	0
1101	1	Y	Y	Y		Y	PFA2a	0.999994	no gains/losses	PFA2	III	2	M	White/Hispanic	23.8333	1	39.0333	1
1158	2	Y					EPN_RELA	0.999998	loss 3, 5, 6, 7, 9, 10, 11p, 13, 14, 15, 17q, 18	ST-RELA	III	10	M	White
1185	1	Y					EPN_YAP	0.999997	no gains/losses	ST-YAP	III	0.2	F	White/Hispanic
1239	1	Y	Y	Y		Y	PFA1e	0.958692	no gains/losses	PFA1	III	1.9	M	White	25.3	0	25.3	0
1269	1	Y	Y			Y	PFA1b	0.836062	gain 1q/ loss 16q	PFA2	II	6	M	White	25.3	0	25.3	0
1295	1		Y				PFA2a	0.993343	no gains/losses	PFA2	II	3.6	F	White	20.1	0	20.1	0
1329	2	Y					EPN_RELA_Like3	0.991888	loss 1p, 3, 4, 8, 9, 10, 11	ST-RELA	III	5	F	OTHER, MORE THAN ONE RACE
1347	1	Y	Y	Y		Y	PFA1f	0.999964	gain of 14/ loss of 22	PFA1	III	7.2	M	White/Hispanic
1386	2	Y					EPN_RELA	0.999934	loss 3, 9, 22	ST-RELA	III	7.9	M	ASIAN
1487	1		Y	Y		Y	PFA1d	0.794	no gains/losses	PFA1	III	2.5	M	White/Hispanic
1513	1		Y	Y			PFA1e	0.999	no gains/losses	PFA1	III	0.916667	M	White/Hispanic

## Sheet: Nottingham Cohort
Table S1.Nottingham Cohort Patient and sample details.
ID	Methylation Cohort	Bulk Transcriptomic Cohort	Immunofluorescence Cohort	LOCATION	SUBGROUP	Classifier Score	SUBTYPE (PFA)	Primary/Recurrent	Gender	WHO Grade	Extent of Resection	Overall Survival	Death Event	Event Free Survival	Age (years)
Epend92P	YES	YES	NO	ST	ST_EPN_RELA	1	NA	P	Female	2	Incomplete	338	Alive	26	3.83333
Epend118P	YES	YES	NO	ST	ST_EPN_RELA	1	NA	P	Male	2	Incomplete	111	Death	24	13.5
Epend118R1	NO	YES	NO	ST	ST_EPN_RELA	EPN118P	NA	R	NA	2	Incomplete	111	Death	24	13.5
Epend118R2	NO	YES	NO	ST	ST_EPN_RELA	EPN118P	NA	R	NA	2	Incomplete	111	Death	24	13.5
Epend33P	NO	YES	NO	PF	PF_EPN_A	EPN33R	PFA1	P	NA	2	Incomplete	20	Death	3	2.08333
Epend33R	YES	YES	NO	PF	PF_EPN_A	1	PFA1	R	Male	2	Incomplete	20	Death	3	2.08333
Epend22P	YES	YES	NO	PF	PF_EPN_A	1	PFA1	R	Male	2	Incomplete	236	Alive	4	2.91667
Epend22R	YES	YES	NO	PF	PF_EPN_A	1	PFA1	R	Male	2	Incomplete	236	Alive	4	2.91667
Epend95P	NO	YES	YES (PRIMARY)	PF	PF_EPN_A	0.8	PFA1	P	NA	3	Complete	114	Death	105	2
Epend95R	YES	YES	NO	PF	PF_EPN_A	0.8	PFA1	R	Female	3	Complete	114	Death	105	2
Epend03P	YES	YES	YES (PRIMARY)	PF	PF_EPN_A	1	PFA1	P	Male	2	Complete	132	Alive	32	1.83333
Epend03R	YES	YES	NO	PF	PF_EPN_A	1	PFA1	R	Male	2	Complete	132	Alive	32	1.83333
Epend30P	YES	YES	NO	PF	PF_EPN_A	1	PFA1	P	Male	2	Complete	81	Death	28	2.91667
Epend193R	YES	YES	NO	PF	PF_EPN_A	1	NA	R	Male	2	Complete	77	Death	67	2.25
Epend207P	YES	YES	NO	PF	PF_EPN_A	1	PFA1	P	Female	3	Incomplete	37	Death	13	6.5
Epend97R	YES	YES	YES (PRIMARY)	PF	PF_EPN_A	1	PFA1	R	Female	2	Incomplete	159	Alive	26	12.1667
Epend85P	YES	YES	NO	PF	PF_EPN_A	1	NA	P	Female	3	Incomplete	31	Alive	18	3.25
Epend121P	YES	YES	NO	PF	PF_EPN_A	1	PFA1	P	Male	3	Complete	84	Alive	16	1.16667
Epend122P	YES	YES	NO	PF	PF_EPN_A	1	PFA1	P	Female	3	Incomplete	69	Alive	3	3.33333
Epend122R	YES	YES	NO	PF	PF_EPN_A	1	PFA1	R	Female	3	Incomplete	69	Alive	3	3.33333
Epend305P	NO	YES	NO	ST	PF_EPN_A	0.8	NA	P	Male	3	Incomplete	48	Death	31	6.5
Epend305R	YES	YES	NO	ST	PF_EPN_A	0.9	NA	R	Male	3	Incomplete	48	Death	31	6.5
Epend258P	YES	YES	NO	ST	ST_EPN_RELA	1	NA	P	Male	3	Incomplete	100	Alive	5	0.833333
Epend280P	YES	YES	NO	ST	ST_EPN_RELA	1	NA	P	Female	3	Incomplete	31	Death	15	10.0833
Epend098P	YES	YES	YES (PRIMARY)	PF	PF_EPN_A	0.9	PFA1	P	Female	2	Incomplete	174	Death	150	5.66667
Epend051P	YES	YES	NO	PF	PF_EPN_A	1	PFA2	P	Female	2	Incomplete	36	Death	7	2.58333
Epend329P	YES	YES	NO	PF	PF_EPN_A	0.8	PFA1	P	Male	3	Complete	34	Alive	15	7.66667
Epend230R	YES	YES	YES (PRIMARY)	PF	PF_EPN_A	0.9	PFA1	R	Male	2	Complete	45	Death	17	2
Epend306P	YES	YES	NO	ST	ST_EPN_RELA	1	NA	P	Female	2	Complete	29	Death	20	10.25
Epend306R	NO	YES	NO	ST	ST_EPN_RELA	0.8	NA	R	Female	2	Complete	29	Death	20	10.25
Epend213R	YES	YES	NO	PF	PF_EPN_A	1	PFA1	R	Female	2	Complete	127	Alive	69	2.16667
Epend211P	YES	YES	NO	PF	PF_EPN_A	0.9	PFA1	P	Male	2	Complete	135	Alive	122	1.58333
Epend211R	YES	YES	NO	PF	PF_EPN_A	1	PFA1	R	Male	2	Complete	135	Alive	122	1.58333
Epend256P	YES	YES	YES (PRIMARY)	PF	PF_EPN_A	1	PFA2	P	Male	2	Incomplete	28	Death	9	2
Epend256R	YES	YES	NO	PF	PF_EPN_A	1	PFA2	R	Male	2	Incomplete	28	Death	9	2
Epend196R	YES	YES	NO	PF	PF_EPN_A	1	NA	R	Female	3	Complete	72	Death	27	2
Epend195P	YES	YES	NO	PF	PF_EPN_A	1	PFA1	P	Male	3	Complete	7	Death	5	1.41667
Epend195R	YES	YES	NO	PF	PF_EPN_A	1	PFA1	R	Male	3	Complete	7	Death	5	1.41667
Epend197P	YES	YES	NO	PF	PF_EPN_A	1	PFA2	P	Male	2	Complete	35	Death	17	1.33333
Epend197R	YES	YES	NO	PF	PF_EPN_A	1	PFA2	R	Male	2	Complete	35	Death	17	1.33333
Epend234P	YES	YES	NO	PF	PF_EPN_A	1	PFA1	P	Male	2	Complete	114	Death	109	2.25
Epend234R	YES	YES	NO	PF	PF_EPN_A	0.9	PFA1	R	Male	2	Complete	114	Death	109	2.25
Epend205P	YES	YES	NO	PF	PF_EPN_A	0.9	NA	P	Male	3	Complete	42	Death	22	4.33333
Epend205R1	YES	YES	NO	PF	PF_EPN_A	1	NA	R	Male	3	Complete	42	Death	22	4.33333
Epend205R2	YES	YES	NO	PF	PF_EPN_A	1	NA	R	Male	3	Complete	42	Death	22	4.33333
Epend203P	YES	YES	NO	PF	PF_EPN_A	1	PFA2	P	Female	2	Incomplete	153	Alive	0	5.16667
Epend203R	YES	YES	NO	PF	PF_EPN_A	1	PFA2	R	Female	2	Incomplete	153	Alive	0	5.16667
Epend330R	YES	YES	NO	ST	ST_EPN_RELA	1	NA	R	Female	3	Complete	93	Alive	17	6.08333
Epend331P	YES	YES	NO	PF	PF_EPN_A	1	NA	P	Female	2	Complete	38	Death	36	1.58333
Epend331R	YES	YES	NO	PF	PF_EPN_A	1	NA	R	Female	2	Complete	38	Death	36	1.58333
Epend288P	YES	YES	NO	PF	PF_EPN_A	1	PFA1	P	Female	2	Complete	137	Death	137	10.5
Epend288R1	YES	YES	NO	PF	PF_EPN_A	1	PFA1	R	Female	2	Complete	137	Death	137	10.5
Epend288R2	YES	YES	NO	PF	PF_EPN_A	1	PFA1	R	Female	2	Complete	137	Death	137	10.5
Epend371R	YES	YES	NO	PF	PF_EPN_A	1	PFA1	R	Female	2		35	Alive	35	10
EPEND119P	YES	NO	YES	PF	PF_EPN_A	1	PFA1	P	Female	2	Complete	97	Alive	97	1.75
EPEND127P	YES	NO	YES	PF	PF_EPN_A	0.999724	PFA1	P	Female	3	Incomplete	37	Alive	35	2.08333
EPEND379P	YES	NO	YES	PF	PF_EPN_A	0.998298	PFA1	P	Male						0
EPEND086P	YES	NO	YES	PF	PF_EPN_A	0.99959	PFA1	P	Male	2	Complete	108	Alive	108	2.75
EPEND210P	YES	NO	YES	PF	PF_EPN_A	0.999268	PFA1	P	Male	2	Incomplete	132	Alive	132	2.66667
EPEND169P	YES	NO	YES	PF	PF_EPN_A	0.994745	PFA1	P	Male	3	Complete	31	Death	27	4.25
EPEND143P	YES	NO	YES	PF	PF_EPN_A	0.994189	PFA1	P	Male	3	Complete	38	Alive	37	16.25
EPEND007P	YES	NO	YES	PF	PF_EPN_A	0.993271	PFA1	P	Male	2	Complete	86	Alive	86	8.41667
EPEND036P	YES	NO	YES	PF	PF_EPN_A	0.991718	PFA1	P	Female	2	Incomplete	17	Death	7	6.5
EPEND019P	YES	NO	YES	PF	PF_EPN_A	0.98	PFA1	P	Male	2	Complete	67	Death	30	10.0833
EPEND021P	YES	NO	YES	PF	PF_EPN_A	0.999739	PFA1	P	Male	2	Complete	153	Alive	153	2.75
EPEND157P	YES	NO	YES	PF	PF_EPN_A	0.998762	PFA1	P	Male	2	Incomplete	107	Alive	54	3
EPEND170P	YES	NO	YES	PF	PF_EPN_A	0.996709	PFA1	P	Male	2	Incomplete	39	Death	19	2.33333
EPEND125P	YES	NO	YES	PF	PF_EPN_A	0.99986	PFA1	P	Male	3	Complete	37	Alive	19	4.25
EPEND311P	YES	NO	YES	PF	PF_EPN_A	0.995425	PFA1	P	Female	3	Incomplete	116	Alive	116	6.33333
EPEND101P	YES	NO	YES	PF	PF_EPN_A	0.979091	PFA2	P	Male	2	Incomplete	69	Death	17	4.5
EPEND320P	YES	NO	YES	PF	PF_EPN_A	1	PFA2	P	Male	3	Incomplete	20	Death	4	3.08333
EPEND173P	YES	NO	YES	PF	PF_EPN_A	0.915048	PFA2	P	Female	3	Incomplete	134	Alive	134	5.16667
EPEND126P	YES	NO	YES	PF	PF_EPN_A	0.999112	PFA2	P	Female	3	Complete	28	Alive	10	1.33333
EPEND219P	YES	NO	YES	PF	PF_EPN_A	0.998936	PFA2	P	Male	2	Incomplete	129	Alive	129	1.41667
EPEND212P	YES	NO	YES	PF	PF_EPN_A	0.998042	PFA2	P	Male	2	Complete	125	Alive	125	1.66667
EPEND099P	YES	NO	YES	PF	PF_EPN_A	0.994014	PFA2	P	Female	2	Complete	127	Alive	127	3.5
Epend213P	YES	YES	YES	PF	PF_EPN_A	1	PFA1	P	Female	2	Complete	127	Alive	69	2.16667
