# Supplementary material for: Multi-omic approach identifies hypoxic tumor-associated myeloid cells that drive immunobiology of high-risk pediatric ependymoma
Source: iScience. 2023 Aug 9;26(9):107585. doi: 10.1016/j.isci.2023.107585 (PMC10484966; doi:10.1016/j.isci.2023.107585)
Supplement: Table S2. Myeloid Immune Gene Signature Cibersort related to STAR Methods, Figures 2 and S5–S7 [file mmc3.xls]

## Sheet: Table S2_Myeloid Immune Signatu
Table S2_Myeloid Immune Gene Signature Cibersort related to Star Methods, Figure 2, Figure S5, S6 and S7
Table S2_Myeloid Immune Signature Cibersort
	Gene_Name	Microglial	Lymphocytic	Classical_M1	Hypoxia-M	Undefined-M	Dendritic Cells	Alternative_M2	Neutrophil	B-Cell	Plasma_Cell
1	JUN	2.39546	0.1	0.1	0.1	0.1	0.1	0.1	0.1	0.1	0.1
2	A2M	3.47419	0.1	1.68769	0.1	0.1	0.1	1.68713	0.1	0.1	0.1
3	AAK1	0.1	1.66304	0.1	0.1	0.1	0.1	0.1	0.1	0.1	0.1
4	AANAT	0.1	0.1	1.00722	0.1	0.1	0.1	0.1	0.1	0.1	0.1
5	ABCA1	0.1	0.1	0.1	0.1	0.1	0.1	1.41553	0.1	0.1	0.1
6	ABCG4	0.1	0.1	1.00169	0.1	0.1	0.1	0.1	0.1	0.1	0.1
7	AC004687.1	0.1	0.1	0.1	0.1	0.1	1.51214	0.1	0.1	0.1	0.1
8	AC005013.1	0.1	0.1	1.00208	0.1	0.1	0.1	0.1	0.1	0.1	0.1
9	AC005162.2	0.1	0.1	1.0019	0.1	0.1	0.1	0.1	0.1	0.1	0.1
10	AC005304.2	0.1	0.1	1.00171	0.1	0.1	0.1	0.1	0.1	0.1	0.1
11	AC007952.4	1.75872	0.1	0.1	0.1	0.1	0.1	0.1	0.1	0.1	0.1
12	AC010649.1	0.1	0.1	1.00171	0.1	0.1	0.1	0.1	0.1	0.1	0.1
13	AC012236.1	0.1	0.1	0.1	0.1	0.1	0.1	0.1	0.1	0.1	1.43636
14	AC012508.1	0.1	0.1	1.00568	0.1	0.1	0.1	0.1	0.1	0.1	0.1
15	AC012615.5	0.1	0.1	1.00163	0.1	0.1	0.1	0.1	0.1	0.1	0.1
16	AC012645.2	0.1	0.1	1.00279	0.1	0.1	0.1	0.1	0.1	0.1	0.1
17	AC017002.1	0.1	0.1	1.00413	0.1	0.1	0.1	0.1	0.1	0.1	0.1
18	AC021739.5	0.1	0.1	1.00174	0.1	0.1	0.1	0.1	0.1	0.1	0.1
19	AC023481.1	0.1	0.1	1.00488	0.1	0.1	0.1	0.1	0.1	0.1	0.1
20	AC023794.6	0.1	0.1	1.00176	0.1	0.1	0.1	0.1	0.1	0.1	0.1
21	AC025576.1	0.1	0.1	1.00232	0.1	0.1	0.1	0.1	0.1	0.1	0.1
22	AC046130.1	0.1	0.1	1.00303	0.1	0.1	0.1	0.1	0.1	0.1	0.1
23	AC073941.1	0.1	0.1	1.00176	0.1	0.1	0.1	0.1	0.1	0.1	0.1
24	AC104785.1	0.1	0.1	1.0023	0.1	0.1	0.1	0.1	0.1	0.1	0.1
25	AC111188.1	0.1	0.1	1.0015	0.1	0.1	0.1	0.1	0.1	0.1	0.1
26	AC116312.1	0.1	0.1	1.00539	0.1	0.1	0.1	0.1	0.1	0.1	0.1
27	AC124947.1	0.1	0.1	1.00245	0.1	0.1	0.1	0.1	0.1	0.1	0.1
28	AC133550.1	0.1	0.1	1.00496	0.1	0.1	0.1	0.1	0.1	0.1	0.1
29	AC141928.1	0.1	0.1	1.00445	0.1	0.1	0.1	0.1	0.1	0.1	0.1
30	AC245014.3	1.59968	0.1	0.1	0.1	0.1	0.1	0.1	0.1	0.1	0.1
31	ACAP1	0.1	2.80884	0.1	0.1	0.1	0.1	0.1	0.1	0.1	0.1
32	ACTB	0.1	0.1	0.1	0.1	2.18467	0.1	0.1	0.1	0.1	0.1
33	ACTG1	0.1	0.1	0.1	1.52548	2.14145	0.1	0.1	0.1	0.1	0.1
34	ACTN1	0.1	0.1	0.1	1.45993	0.1	0.1	0.1	0.1	0.1	0.1
35	ADA2	0.1	0.1	0.1	0.1	0.1	0.1	0.1	1.52944	0.1	0.1
36	ADAM28	1.59523	0.1	0.1	0.1	0.1	0.1	0.1	0.1	0.1	0.1
37	ADAM8	0.1	0.1	0.1	1.83878	0.1	0.1	0.1	0.1	0.1	0.1
38	ADAM9	0.1	0.1	0.1	0.1	0.1	0.1	1.30976	0.1	0.1	0.1
39	ADAP2	1.57182	0.1	0.1	0.1	0.1	0.1	1.73778	0.1	0.1	0.1
40	ADD3	0.1	0.1	0.1	0.1	0.1	0.1	0.1	0.1	1.4008	0.1
41	ADGRE5	0.1	1.65994	0.1	0.1	0.1	0.1	0.1	1.56262	0.1	0.1
42	ADM	0.1	0.1	0.1	2.87624	0.1	0.1	0.1	0.1	0.1	0.1
43	ADORA3	1.78304	0.1	0.1	0.1	0.1	0.1	0.1	0.1	0.1	0.1
44	AES	0.1	1.66359	0.1	0.1	0.1	0.1	0.1	0.1	1.49601	0.1
45	AFF3	0.1	0.1	0.1	0.1	0.1	0.1	0.1	0.1	1.41694	0.1
46	AGFG1	0.1	0.1	0.1	0.1	0.1	0.1	0.1	1.72373	0.1	0.1
47	AGTRAP	0.1	0.1	0.1	0.1	0.1	0.1	0.1	1.65542	0.1	0.1
48	AHNAK	0.1	0.1	0.1	0.1	0.1	1.48134	0.1	2.36017	0.1	0.1
49	AIDA	0.1	0.1	0.1	0.1	0.1	1.36841	0.1	0.1	0.1	0.1
50	AIF1	2.52104	0.1	0.1	0.1	2.67553	0.1	1.94053	2.27692	0.1	0.1
51	AKAP13	0.1	0.1	0.1	0.1	0.1	0.1	1.42321	0.1	0.1	0.1
52	AKNA	0.1	1.65632	0.1	0.1	0.1	0.1	0.1	0.1	0.1	0.1
53	AKR1B1	1.65515	0.1	0.1	0.1	0.1	0.1	0.1	0.1	0.1	0.1
54	AKR1C3	0.1	0.1	0.1	0.1	0.1	1.42677	0.1	0.1	0.1	0.1
55	AL020998.1	0.1	0.1	1.00171	0.1	0.1	0.1	0.1	0.1	0.1	0.1
56	AL133343.2	0.1	0.1	1.0017	0.1	0.1	0.1	0.1	0.1	0.1	0.1
57	AL157895.1	0.1	0.1	1.01368	0.1	0.1	0.1	0.1	0.1	0.1	0.1
58	AL161668.3	0.1	0.1	1.00181	0.1	0.1	0.1	0.1	0.1	0.1	0.1
59	AL357552.2	0.1	0.1	1.00174	0.1	0.1	0.1	0.1	0.1	0.1	0.1
60	AL391261.2	0.1	0.1	1.00179	0.1	0.1	0.1	0.1	0.1	0.1	0.1
61	AL590652.1	0.1	0.1	1.00179	0.1	0.1	0.1	0.1	0.1	0.1	0.1
62	AL645941.3	0.1	0.1	1.0024	0.1	0.1	0.1	0.1	0.1	0.1	0.1
63	AL662860.1	0.1	0.1	1.00656	0.1	0.1	0.1	0.1	0.1	0.1	0.1
64	ALCAM	0.1	0.1	0.1	0.1	1.61266	0.1	0.1	0.1	0.1	0.1
65	ALDH2	1.45742	0.1	0.1	0.1	0.1	1.72871	1.40342	0.1	0.1	0.1
66	ALDOA	0.1	0.1	0.1	1.67823	0.1	0.1	0.1	0.1	0.1	0.1
67	ALG3	0.1	0.1	0.1	0.1	0.1	0.1	0.1	0.1	0.1	1.2087
68	ALG5	0.1	0.1	0.1	0.1	0.1	0.1	0.1	0.1	0.1	1.52617
69	ALOX5AP	0.1	0.1	0.1	2.06629	3.41749	0.1	0.1	0.1	0.1	0.1
70	ANAPC11	0.1	0.1	0.1	0.1	1.53262	0.1	0.1	0.1	0.1	0.1
71	ANAPC16	0.1	0.1	0.1	0.1	0.1	0.1	0.1	0.1	1.39669	0.1
72	ANGPTL4	0.1	0.1	0.1	1.44401	0.1	0.1	0.1	0.1	0.1	0.1
73	ANKH	0.1	0.1	0.1	0.1	1.43252	0.1	0.1	0.1	0.1	0.1
74	ANKRD28	0.1	0.1	0.1	0.1	0.1	0.1	0.1	0.1	0.1	1.9644
75	ANKRD37	0.1	0.1	0.1	1.39406	0.1	0.1	0.1	0.1	0.1	0.1
76	ANPEP	0.1	0.1	0.1	1.5466	0.1	0.1	0.1	0.1	0.1	0.1
77	ANXA1	0.1	0.1	0.1	2.07411	0.1	0.1	0.1	2.13974	0.1	0.1
78	ANXA2	0.1	0.1	0.1	2.28497	3.19172	0.1	0.1	1.67065	0.1	0.1
79	ANXA5	0.1	0.1	0.1	1.54613	2.01777	0.1	0.1	0.1	0.1	0.1
80	ANXA6	0.1	1.4438	0.1	0.1	0.1	0.1	0.1	0.1	0.1	1.24668
81	AOAH	0.1	0.1	0.1	0.1	0.1	0.1	1.39962	0.1	0.1	0.1
82	AP000550.1	0.1	0.1	1.00162	0.1	0.1	0.1	0.1	0.1	0.1	0.1
83	AP000552.1	0.1	0.1	1.00245	0.1	0.1	0.1	0.1	0.1	0.1	0.1
84	AP001160.1	0.1	0.1	1.11631	0.1	0.1	0.1	0.1	0.1	0.1	0.1
85	AP001172.1	0.1	0.1	1.00168	0.1	0.1	0.1	0.1	0.1	0.1	0.1
86	AP003354.2	0.1	0.1	1.0292	0.1	0.1	0.1	0.1	0.1	0.1	0.1
87	AP1B1	0.1	0.1	0.1	0.1	0.1	0.1	1.35039	0.1	0.1	0.1
88	AP1S2	0.1	0.1	0.1	1.47068	2.07516	1.56038	0.1	1.79358	0.1	0.1
89	AP2A2	0.1	0.1	0.1	0.1	0.1	0.1	1.3839	0.1	0.1	0.1
90	AP2S1	0.1	0.1	0.1	0.1	2.42551	0.1	0.1	0.1	0.1	0.1
91	APBB1IP	1.65535	0.1	0.1	0.1	0.1	0.1	0.1	0.1	0.1	0.1
92	APLP2	0.1	0.1	0.1	1.51838	1.74465	0.1	1.77517	1.74468	0.1	0.1
93	APOBEC3A	0.1	0.1	0.1	0.1	0.1	0.1	0.1	1.82875	0.1	0.1
94	APOBEC3G	0.1	1.6159	0.1	0.1	0.1	0.1	0.1	0.1	0.1	0.1
95	APOC1	6.71477	0.1	2.447	0.1	0.1	0.1	0.1	0.1	0.1	0.1
96	APOC2	0.1	0.1	1.2633	0.1	0.1	0.1	0.1	0.1	0.1	0.1
97	APOE	14.9159	0.1	6.1542	0.1	0.1	0.1	2.77571	0.1	0.1	0.1
98	AQP3	0.1	0.1	0.1	0.1	0.1	0.1	0.1	0.1	0.1	1.42623
99	ARAP1-AS1	0.1	0.1	1.00322	0.1	0.1	0.1	0.1	0.1	0.1	0.1
100	AREG	0.1	0.1	0.1	0.1	0.1	4.34942	1.99997	0.1	0.1	0.1
101	ARF4	0.1	0.1	0.1	0.1	0.1	0.1	0.1	0.1	0.1	1.45488
102	ARF6	0.1	0.1	0.1	0.1	0.1	1.49178	0.1	0.1	0.1	0.1
103	ARG1	0.1	0.1	1.00235	0.1	0.1	0.1	0.1	0.1	0.1	0.1
104	ARHGAP18	0.1	0.1	0.1	0.1	0.1	0.1	1.52347	0.1	0.1	0.1
105	ARHGAP24	1.64376	0.1	1.2403	0.1	0.1	0.1	0.1	0.1	0.1	0.1
106	ARHGAP5	0.1	0.1	0.1	0.1	0.1	1.30423	0.1	0.1	0.1	0.1
107	ARHGDIB	0.1	1.25002	0.1	0.1	0.1	0.1	0.1	0.1	0.1	0.1
108	ARHGEF1	0.1	1.57285	0.1	0.1	0.1	0.1	0.1	0.1	0.1	0.1
109	ARL4A	0.1	0.1	0.1	0.1	0.1	0.1	0.1	1.94763	0.1	0.1
110	ARL4C	0.1	1.74704	0.1	0.1	0.1	0.1	0.1	0.1	0.1	0.1
111	ARL5A	1.58882	0.1	0.1	0.1	0.1	0.1	0.1	0.1	0.1	0.1
112	ARL6IP5	1.66804	0.1	0.1	0.1	0.1	0.1	0.1	0.1	0.1	0.1
113	ARL8B	0.1	0.1	0.1	1.32859	0.1	0.1	0.1	0.1	0.1	0.1
114	ARPC1B	0.1	0.1	0.1	0.1	0.1	1.76428	0.1	1.54229	0.1	0.1
115	ARPC3	0.1	0.1	0.1	0.1	1.87221	1.67915	0.1	0.1	0.1	0.1
116	ARPC5	0.1	0.1	0.1	0.1	0.1	0.1	0.1	1.5591	0.1	0.1
117	ARRB2	0.1	0.1	0.1	0.1	0.1	0.1	0.1	1.56031	0.1	0.1
118	ARSA	0.1	0.1	0.1	0.1	0.1	0.1	0.1	0.1	0.1	1.22559
119	ASAH1	1.70751	0.1	0.1	1.41817	0.1	0.1	1.63515	0.1	0.1	0.1
120	ASGR1	0.1	0.1	0.1	0.1	0.1	0.1	0.1	1.56444	0.1	0.1
121	ATF3	0.1	0.1	0.1	1.4251	0.1	0.1	0.1	0.1	0.1	0.1
122	ATF5	0.1	0.1	0.1	1.39224	0.1	0.1	0.1	0.1	0.1	0.1
123	ATOX1	0.1	0.1	0.1	0.1	1.44747	0.1	0.1	0.1	0.1	0.1
124	ATP13A3	0.1	0.1	0.1	1.46409	0.1	0.1	0.1	0.1	0.1	0.1
125	ATP5F1B	0.1	0.1	0.1	0.1	1.60729	0.1	0.1	0.1	0.1	0.1
126	ATP5F1C	0.1	0.1	0.1	0.1	1.53546	0.1	0.1	0.1	0.1	0.1
127	ATP5F1E	0.1	0.1	0.1	0.1	1.83739	0.1	0.1	0.1	0.1	0.1
128	ATP5MC1	0.1	0.1	0.1	0.1	1.45172	0.1	0.1	0.1	0.1	0.1
129	ATP5MC3	0.1	0.1	0.1	0.1	1.85211	0.1	0.1	0.1	0.1	0.1
130	ATP5MD	0.1	0.1	0.1	0.1	1.74267	0.1	0.1	0.1	0.1	0.1
131	ATP5ME	0.1	0.1	0.1	0.1	1.89324	0.1	0.1	0.1	0.1	0.1
132	ATP5MF	0.1	0.1	0.1	0.1	1.84524	0.1	0.1	0.1	0.1	0.1
133	ATP5MPL	0.1	0.1	0.1	0.1	0.1	0.1	0.1	1.78963	0.1	0.1
134	ATP5PD	0.1	0.1	0.1	0.1	1.61211	0.1	0.1	0.1	0.1	0.1
135	ATP5PF	0.1	0.1	0.1	0.1	1.62635	0.1	0.1	0.1	0.1	0.1
136	ATP5PO	0.1	0.1	0.1	0.1	1.61909	0.1	0.1	0.1	0.1	0.1
137	ATP6V0B	1.73969	0.1	0.1	0.1	0.1	0.1	0.1	0.1	0.1	0.1
138	ATP6V0D1	0.1	0.1	0.1	0.1	1.46531	0.1	0.1	0.1	0.1	0.1
139	ATP6V0E1	1.57206	0.1	0.1	0.1	0.1	0.1	0.1	0.1	0.1	0.1
140	ATP6V1B2	0.1	0.1	0.1	1.45827	0.1	0.1	0.1	0.1	0.1	0.1
141	ATP6V1F	0.1	0.1	0.1	1.55888	1.69997	0.1	0.1	0.1	0.1	0.1
142	ATP6V1G1	0.1	0.1	0.1	1.42699	0.1	0.1	0.1	0.1	0.1	0.1
143	AXL	1.74286	0.1	1.2459	0.1	0.1	0.1	0.1	0.1	0.1	0.1
144	B2M	0.1	1.71719	0.1	0.1	0.1	0.1	0.1	0.1	0.1	0.1
145	B4GALT3	0.1	0.1	0.1	0.1	0.1	0.1	0.1	0.1	0.1	1.28958
146	BAG3	0.1	0.1	0.1	1.50796	0.1	0.1	0.1	0.1	0.1	0.1
147	BANF1	0.1	0.1	0.1	0.1	1.47388	0.1	0.1	0.1	0.1	0.1
148	BANK1	0.1	0.1	0.1	0.1	0.1	0.1	0.1	0.1	2.54352	0.1
149	BASP1	0.1	0.1	0.1	0.1	0.1	2.15473	0.1	0.1	0.1	0.1
150	BCAT1	0.1	0.1	0.1	1.70589	1.4653	0.1	0.1	0.1	0.1	0.1
151	BCL11A	0.1	0.1	0.1	0.1	0.1	0.1	0.1	0.1	1.72394	0.1
152	BCL11B	0.1	1.65416	0.1	0.1	0.1	0.1	0.1	0.1	0.1	0.1
153	BCL2A1	0.1	0.1	0.1	1.94944	0.1	0.1	0.1	0.1	0.1	0.1
154	BHLHE40	0.1	0.1	0.1	1.9137	0.1	0.1	0.1	0.1	0.1	0.1
155	BHLHE41	2.11498	0.1	0.1	0.1	0.1	1.47635	0.1	0.1	0.1	0.1
156	BIN1	1.71722	0.1	0.1	0.1	0.1	0.1	0.1	0.1	0.1	0.1
157	BIRC3	0.1	0.1	0.1	0.1	0.1	0.1	0.1	0.1	2.50134	0.1
158	BLK	0.1	0.1	0.1	0.1	0.1	0.1	0.1	0.1	2.09952	0.1
159	BLVRB	0.1	0.1	0.1	0.1	0.1	0.1	0.1	1.91806	0.1	0.1
160	BMP2K	0.1	0.1	0.1	0.1	0.1	0.1	1.45985	0.1	0.1	0.1
161	BNIP3	0.1	0.1	0.1	2.44825	0.1	0.1	0.1	0.1	0.1	0.1
162	BNIP3L	0.1	0.1	0.1	2.41361	0.1	0.1	0.1	0.1	0.1	0.1
163	BRI3	0.1	0.1	0.1	1.55953	1.8364	0.1	1.56301	2.04777	0.1	0.1
164	BST2	1.65401	0.1	0.1	0.1	0.1	0.1	0.1	0.1	0.1	0.1
165	BTBD18	0.1	0.1	1.0027	0.1	0.1	0.1	0.1	0.1	0.1	0.1
166	BTF3	0.1	0.1	0.1	0.1	0.1	1.6665	0.1	0.1	0.1	0.1
167	BTG1	0.1	2.19338	0.1	1.63679	0.1	0.1	0.1	0.1	2.74136	0.1
168	BTG2	2.32815	0.1	0.1	0.1	0.1	0.1	0.1	0.1	0.1	0.1
169	BTLA	0.1	0.1	0.1	0.1	0.1	0.1	0.1	0.1	1.4737	0.1
170	BTN3A2	0.1	1.5313	0.1	0.1	0.1	0.1	0.1	0.1	0.1	0.1
171	BZW1	0.1	0.1	0.1	1.37693	0.1	0.1	0.1	0.1	0.1	0.1
172	C11orf53	0.1	0.1	1.00197	0.1	0.1	0.1	0.1	0.1	0.1	0.1
173	C15orf48	0.1	0.1	0.1	2.59478	0.1	0.1	0.1	0.1	0.1	0.1
174	C19orf38	0.1	0.1	0.1	0.1	0.1	0.1	0.1	1.62897	0.1	0.1
175	C19orf70	0.1	0.1	0.1	0.1	1.43066	0.1	0.1	0.1	0.1	0.1
176	C1GALT1C1	0.1	0.1	0.1	0.1	0.1	0.1	0.1	0.1	0.1	1.23099
177	C1orf162	0.1	0.1	0.1	0.1	2.08358	2.69533	0.1	1.8631	0.1	0.1
178	C1orf54	0.1	0.1	0.1	0.1	0.1	1.43343	0.1	0.1	0.1	0.1
179	C1QA	6.61872	0.1	3.21913	0.1	0.1	0.1	3.9453	0.1	0.1	0.1
180	C1QB	7.34334	0.1	3.11827	0.1	0.1	0.1	3.16978	0.1	0.1	0.1
181	C1QBP	0.1	0.1	0.1	0.1	1.59079	0.1	0.1	0.1	0.1	0.1
182	C1QC	6.20027	0.1	3.05593	0.1	0.1	0.1	2.8136	0.1	0.1	0.1
183	C20orf27	0.1	0.1	0.1	0.1	0.1	1.31488	0.1	0.1	0.1	0.1
184	C3	5.40578	0.1	2.57987	0.1	0.1	0.1	0.1	0.1	0.1	0.1
185	C3AR1	2.18974	0.1	0.1	0.1	0.1	0.1	1.41606	0.1	0.1	0.1
186	C4orf3	0.1	0.1	0.1	2.28672	1.67045	0.1	0.1	0.1	0.1	0.1
187	C4orf36	0.1	0.1	1.00204	0.1	0.1	0.1	0.1	0.1	0.1	0.1
188	C4orf48	0.1	0.1	0.1	0.1	1.50605	0.1	0.1	0.1	0.1	0.1
189	C5AR1	0.1	0.1	0.1	1.48345	0.1	0.1	2.10707	2.09318	0.1	0.1
190	C7orf50	0.1	0.1	0.1	0.1	0.1	1.30247	0.1	0.1	0.1	0.1
191	CABCOCO1	0.1	0.1	1.04534	0.1	0.1	0.1	0.1	0.1	0.1	0.1
192	CABP2	0.1	0.1	1.0019	0.1	0.1	0.1	0.1	0.1	0.1	0.1
193	CALB2	0.1	0.1	1.01582	0.1	0.1	0.1	0.1	0.1	0.1	0.1
194	CALHM6	0.1	0.1	0.1	0.1	0.1	1.39132	0.1	0.1	0.1	0.1
195	CALM1	0.1	1.40239	0.1	0.1	0.1	0.1	0.1	0.1	0.1	0.1
196	CALM2	0.1	0.1	0.1	0.1	0.1	0.1	0.1	1.59097	0.1	0.1
197	CALR	0.1	0.1	0.1	0.1	2.10317	0.1	0.1	0.1	0.1	0.1
198	CALU	0.1	0.1	0.1	0.1	0.1	0.1	0.1	0.1	0.1	1.33883
199	CAMK1	0.1	0.1	0.1	0.1	1.3859	0.1	0.1	0.1	0.1	0.1
200	CANX	0.1	0.1	0.1	0.1	0.1	0.1	1.5508	0.1	0.1	0.1
201	CAPG	0.1	0.1	0.1	0.1	2.68638	0.1	0.1	0.1	0.1	0.1
202	CAPNS1	0.1	0.1	0.1	0.1	0.1	0.1	0.1	1.64433	0.1	0.1
203	CAPSL	0.1	0.1	1.0248	0.1	0.1	0.1	0.1	0.1	0.1	0.1
204	CARD16	0.1	0.1	0.1	0.1	0.1	0.1	0.1	1.62702	0.1	0.1
205	CASP1	0.1	0.1	0.1	0.1	0.1	0.1	0.1	1.6816	0.1	0.1
206	CAST	0.1	0.1	0.1	0.1	0.1	0.1	0.1	1.92593	0.1	0.1
207	CAT	0.1	0.1	0.1	0.1	0.1	1.31241	0.1	0.1	0.1	0.1
208	CAV1	0.1	0.1	0.1	0.1	0.1	0.1	0.1	0.1	0.1	1.39406
209	CBLB	0.1	1.43199	0.1	0.1	0.1	0.1	0.1	0.1	0.1	0.1
210	CCDC167	0.1	0.1	0.1	0.1	0.1	0.1	0.1	0.1	0.1	1.27216
211	CCDC69	0.1	0.1	0.1	0.1	0.1	0.1	0.1	1.4771	0.1	0.1
212	CCDC88A	0.1	0.1	0.1	0.1	0.1	1.44773	1.41833	0.1	0.1	0.1
213	CCDC88C	0.1	1.39975	0.1	0.1	0.1	0.1	0.1	0.1	0.1	0.1
214	CCL3	4.27305	0.1	1.89624	0.1	0.1	0.1	0.1	0.1	0.1	0.1
215	CCL3L1	0.1	0.1	1.14914	0.1	0.1	0.1	0.1	0.1	0.1	0.1
216	CCL5	0.1	7.62745	0.1	0.1	0.1	0.1	0.1	0.1	0.1	0.1
217	CCNC	0.1	0.1	0.1	0.1	0.1	0.1	0.1	0.1	0.1	1.24835
218	CCND2	0.1	0.1	0.1	0.1	0.1	0.1	0.1	0.1	0.1	1.38586
219	CCND3	0.1	1.47569	0.1	0.1	0.1	0.1	0.1	0.1	0.1	0.1
220	CCNI	0.1	0.1	0.1	0.1	0.1	1.62013	0.1	0.1	1.36641	0.1
221	CCR10	0.1	0.1	0.1	0.1	0.1	0.1	0.1	0.1	0.1	1.48965
222	CCR7	0.1	0.1	0.1	0.1	0.1	0.1	0.1	0.1	1.33817	0.1
223	CCT5	0.1	0.1	0.1	0.1	1.39805	0.1	0.1	0.1	0.1	0.1
224	CCT6A	0.1	0.1	0.1	0.1	1.42693	0.1	0.1	0.1	0.1	0.1
225	CD109	0.1	0.1	0.1	1.31905	0.1	0.1	0.1	0.1	0.1	0.1
226	CD14	2.6646	0.1	1.48239	0.1	2.62981	0.1	2.71669	0.1	0.1	0.1
227	CD163	0.1	0.1	1.1928	0.1	0.1	0.1	3.62138	0.1	0.1	0.1
228	CD19	0.1	0.1	0.1	0.1	0.1	0.1	0.1	0.1	1.56003	0.1
229	CD2	0.1	5.19391	0.1	0.1	0.1	0.1	0.1	0.1	0.1	0.1
230	CD22	0.1	0.1	0.1	0.1	0.1	0.1	0.1	0.1	1.81077	0.1
231	CD24	0.1	0.1	0.1	0.1	0.1	0.1	0.1	0.1	1.54083	0.1
232	CD247	0.1	2.24182	0.1	0.1	0.1	0.1	0.1	0.1	0.1	0.1
233	CD27	0.1	1.96857	0.1	0.1	0.1	0.1	0.1	0.1	0.1	2.05117
234	CD300E	0.1	0.1	0.1	1.38551	0.1	0.1	0.1	1.75406	0.1	0.1
235	CD302	1.66054	0.1	0.1	0.1	0.1	0.1	1.57613	0.1	0.1	0.1
236	CD320	0.1	0.1	0.1	0.1	0.1	0.1	0.1	0.1	0.1	1.34103
237	CD36	0.1	0.1	0.1	0.1	0.1	0.1	0.1	1.62074	0.1	0.1
238	CD37	0.1	0.1	0.1	0.1	0.1	0.1	0.1	0.1	5.53155	0.1
239	CD38	0.1	0.1	0.1	0.1	0.1	0.1	0.1	0.1	0.1	2.87084
240	CD3D	0.1	4.47664	0.1	0.1	0.1	0.1	0.1	0.1	0.1	0.1
241	CD3E	0.1	3.29406	0.1	0.1	0.1	0.1	0.1	0.1	0.1	0.1
242	CD3G	0.1	2.44382	0.1	0.1	0.1	0.1	0.1	0.1	0.1	0.1
243	CD4	0.1	0.1	0.1	0.1	0.1	0.1	1.45219	0.1	0.1	0.1
244	CD44	0.1	0.1	0.1	1.84251	0.1	0.1	0.1	1.90192	0.1	0.1
245	CD48	0.1	1.69173	0.1	0.1	0.1	1.40769	0.1	1.90419	0.1	0.1
246	CD52	0.1	5.12847	0.1	0.1	0.1	0.1	0.1	1.94643	8.92758	0.1
247	CD55	0.1	0.1	0.1	0.1	0.1	0.1	0.1	2.28684	0.1	0.1
248	CD6	0.1	1.5124	0.1	0.1	0.1	0.1	0.1	0.1	0.1	0.1
249	CD63	2.01565	0.1	1.13892	0.1	2.14782	0.1	0.1	0.1	0.1	0.1
250	CD68	1.80515	0.1	0.1	0.1	0.1	0.1	1.83785	0.1	0.1	0.1
251	CD69	0.1	2.24354	0.1	0.1	0.1	0.1	0.1	0.1	1.94736	0.1
252	CD7	0.1	2.76701	0.1	0.1	0.1	0.1	0.1	0.1	0.1	0.1
253	CD74	4.08864	0.1	2.29402	0.1	0.1	3.81338	0.1	0.1	2.00526	0.1
254	CD79A	0.1	0.1	0.1	0.1	0.1	0.1	0.1	0.1	10.5225	2.97208
255	CD79B	0.1	0.1	0.1	0.1	0.1	0.1	0.1	0.1	6.47077	1.7391
256	CD81	2.80286	0.1	0.1	0.1	0.1	0.1	1.96532	0.1	0.1	0.1
257	CD83	0.1	0.1	0.1	0.1	0.1	1.46513	0.1	0.1	0.1	0.1
258	CD84	1.6385	0.1	0.1	0.1	0.1	0.1	1.58352	0.1	0.1	0.1
259	CD86	1.43845	0.1	0.1	0.1	0.1	0.1	0.1	0.1	0.1	0.1
260	CD8A	0.1	1.72792	0.1	0.1	0.1	0.1	0.1	0.1	0.1	0.1
261	CD8B	0.1	1.51276	0.1	0.1	0.1	0.1	0.1	0.1	0.1	0.1
262	CD93	0.1	0.1	0.1	0.1	0.1	0.1	1.68067	1.56043	0.1	0.1
263	CD96	0.1	1.76897	0.1	0.1	0.1	0.1	0.1	0.1	0.1	0.1
264	CDA	0.1	0.1	0.1	0.1	0.1	0.1	0.1	1.56447	0.1	0.1
265	CDK15	0.1	0.1	1.00572	0.1	0.1	0.1	0.1	0.1	0.1	0.1
266	CEBPB	0.1	0.1	0.1	2.23301	0.1	0.1	1.85224	2.54488	0.1	0.1
267	CEBPD	2.68832	0.1	0.1	0.1	0.1	1.95445	2.56765	1.91213	0.1	0.1
268	CFAP157	0.1	0.1	1.02821	0.1	0.1	0.1	0.1	0.1	0.1	0.1
269	CFD	0.1	0.1	0.1	0.1	0.1	0.1	1.75315	2.94641	0.1	0.1
270	CFL1	0.1	0.1	0.1	0.1	2.13368	0.1	0.1	0.1	0.1	0.1
271	CFP	0.1	0.1	0.1	0.1	0.1	0.1	0.1	2.72729	0.1	0.1
272	CHCHD2	0.1	0.1	0.1	0.1	1.75506	0.1	0.1	0.1	0.1	0.1
273	CHID1	0.1	0.1	0.1	0.1	0.1	0.1	0.1	0.1	0.1	1.34119
274	CHPF	0.1	0.1	0.1	0.1	0.1	0.1	0.1	0.1	0.1	1.47693
275	CHPT1	0.1	0.1	0.1	0.1	0.1	1.59139	0.1	0.1	0.1	0.1
276	CHST12	0.1	1.60584	0.1	0.1	0.1	0.1	0.1	0.1	0.1	1.20923
277	CHST2	0.1	0.1	0.1	0.1	0.1	0.1	0.1	0.1	0.1	1.37265
278	CIITA	0.1	0.1	0.1	0.1	0.1	1.56846	1.42105	0.1	0.1	0.1
279	CISD2	0.1	0.1	0.1	0.1	0.1	0.1	0.1	0.1	0.1	1.37493
280	CKAP4	0.1	0.1	0.1	0.1	0.1	0.1	0.1	0.1	0.1	1.41258
281	CKLF	0.1	0.1	0.1	0.1	0.1	2.07711	0.1	0.1	0.1	0.1
282	CLDN2	0.1	0.1	1.00179	0.1	0.1	0.1	0.1	0.1	0.1	0.1
283	CLEC12A	0.1	0.1	0.1	0.1	0.1	1.32755	0.1	2.16127	0.1	0.1
284	CLEC2D	0.1	1.81815	0.1	0.1	0.1	0.1	0.1	0.1	1.73181	0.1
285	CLEC4E	0.1	0.1	0.1	0.1	0.1	0.1	1.45036	2.08027	0.1	0.1
286	CLEC5A	0.1	0.1	0.1	1.70839	2.05981	0.1	0.1	0.1	0.1	0.1
287	CLEC7A	1.81628	0.1	0.1	0.1	0.1	0.1	1.79353	0.1	0.1	0.1
288	CLEC9A	0.1	0.1	0.1	0.1	0.1	1.44711	0.1	0.1	0.1	0.1
289	CLIC1	0.1	0.1	0.1	0.1	2.03466	0.1	0.1	0.1	0.1	0.1
290	CLIC3	0.1	1.5515	0.1	0.1	0.1	0.1	0.1	0.1	0.1	0.1
291	CLNS1A	0.1	0.1	0.1	0.1	0.1	1.35795	0.1	0.1	0.1	0.1
292	CLTA	0.1	0.1	0.1	0.1	1.71964	0.1	0.1	0.1	0.1	0.1
293	CLTC	0.1	0.1	0.1	0.1	1.45096	0.1	0.1	0.1	0.1	0.1
294	CLU	0.1	0.1	1.22011	0.1	0.1	0.1	0.1	0.1	0.1	1.30688
295	CMA1	0.1	0.1	1.00341	0.1	0.1	0.1	0.1	0.1	0.1	0.1
296	CNN2	0.1	0.1	0.1	0.1	0.1	1.31627	0.1	0.1	0.1	0.1
297	CNPY3	1.67106	0.1	0.1	0.1	0.1	0.1	0.1	0.1	0.1	0.1
298	COBLL1	0.1	0.1	0.1	0.1	0.1	0.1	0.1	0.1	0.1	1.19949
299	COMMD6	0.1	0.1	0.1	0.1	0.1	1.76922	0.1	0.1	0.1	0.1
300	COMMD9	0.1	0.1	0.1	0.1	1.34214	0.1	0.1	0.1	0.1	0.1
301	COMT	0.1	0.1	0.1	0.1	1.52212	0.1	0.1	0.1	0.1	0.1
302	COPE	0.1	0.1	0.1	0.1	0.1	0.1	0.1	0.1	0.1	1.70803
303	COPS9	0.1	0.1	0.1	0.1	1.55835	0.1	0.1	0.1	0.1	0.1
304	CORO1A	0.1	1.66925	0.1	0.1	0.1	0.1	0.1	0.1	0.1	0.1
305	CORO1C	0.1	0.1	0.1	1.532	1.43835	0.1	0.1	0.1	0.1	0.1
306	COTL1	0.1	0.1	0.1	1.65029	2.03759	0.1	0.1	2.53536	0.1	0.1
307	COX20	0.1	0.1	0.1	0.1	1.40051	0.1	0.1	0.1	0.1	0.1
308	COX4I1	0.1	0.1	0.1	0.1	0.1	1.57978	0.1	0.1	0.1	0.1
309	COX5A	0.1	0.1	0.1	0.1	1.67385	0.1	0.1	0.1	0.1	0.1
310	COX7A2	0.1	0.1	0.1	0.1	1.78628	0.1	0.1	0.1	0.1	0.1
311	COX7B	0.1	0.1	0.1	0.1	1.86853	0.1	0.1	0.1	0.1	0.1
312	COX8A	0.1	0.1	0.1	0.1	1.81153	0.1	0.1	0.1	0.1	0.1
313	CPA3	0.1	0.1	1.05927	0.1	0.1	0.1	0.1	0.1	0.1	0.1
314	CPM	1.49374	0.1	0.1	0.1	0.1	0.1	2.01033	0.1	0.1	0.1
315	CPNE5	0.1	0.1	0.1	0.1	0.1	0.1	0.1	0.1	0.1	1.36433
316	CPPED1	0.1	0.1	0.1	0.1	0.1	0.1	0.1	1.58831	0.1	0.1
317	CPVL	1.74912	0.1	0.1	0.1	0.1	0.1	2.04837	0.1	0.1	0.1
318	CREG1	0.1	0.1	0.1	0.1	0.1	0.1	1.54066	0.1	0.1	0.1
319	CRELD2	0.1	0.1	0.1	0.1	0.1	0.1	0.1	0.1	0.1	1.95629
320	CRIP1	0.1	1.56814	0.1	0.1	0.1	0.1	0.1	0.1	0.1	0.1
321	CSF1R	2.95894	0.1	1.69522	0.1	0.1	0.1	2.14668	0.1	0.1	0.1
322	CSF2RA	1.78333	0.1	1.25596	0.1	0.1	1.49225	0.1	0.1	0.1	0.1
323	CSF3R	1.49966	0.1	1.25865	0.1	0.1	0.1	1.49808	1.69256	0.1	0.1
324	CSGALNACT2	0.1	0.1	0.1	1.32446	0.1	0.1	0.1	1.79483	0.1	0.1
325	CST3	2.6178	0.1	1.52754	0.1	0.1	2.90186	2.36656	0.1	0.1	0.1
326	CST7	0.1	2.25815	0.1	0.1	0.1	0.1	0.1	0.1	0.1	0.1
327	CSTA	0.1	0.1	0.1	1.77479	1.56982	0.1	0.1	2.94301	0.1	0.1
328	CSTB	0.1	0.1	0.1	2.9266	1.71866	0.1	0.1	0.1	0.1	0.1
329	CTRB1	0.1	0.1	1.00219	0.1	0.1	0.1	0.1	0.1	0.1	0.1
330	CTSB	2.19782	0.1	1.2253	1.84044	2.28179	0.1	2.37199	0.1	0.1	0.1
331	CTSC	1.59858	0.1	0.1	0.1	0.1	0.1	1.66414	0.1	0.1	0.1
332	CTSD	0.1	0.1	1.1184	1.83597	0.1	0.1	1.68593	0.1	0.1	0.1
333	CTSG	0.1	0.1	1.00801	0.1	0.1	0.1	0.1	0.1	0.1	0.1
334	CTSH	1.79379	0.1	0.1	0.1	0.1	1.87587	0.1	0.1	0.1	0.1
335	CTSL	0.1	0.1	0.1	0.1	0.1	0.1	1.37515	0.1	0.1	0.1
336	CTSS	1.78288	0.1	0.1	0.1	0.1	0.1	2.35437	5.80282	0.1	0.1
337	CTSW	0.1	2.1202	0.1	0.1	0.1	0.1	0.1	0.1	0.1	0.1
338	CTSZ	1.81171	0.1	0.1	0.1	1.82054	0.1	1.78258	0.1	0.1	0.1
339	CX3CR1	2.00005	0.1	0.1	0.1	0.1	0.1	0.1	0.1	0.1	0.1
340	CXCL16	1.88568	0.1	0.1	0.1	0.1	0.1	1.55254	0.1	0.1	0.1
341	CXCL8	0.1	0.1	0.1	1.88253	0.1	0.1	0.1	0.1	0.1	0.1
342	CXCR3	0.1	1.36539	0.1	0.1	0.1	0.1	0.1	0.1	0.1	0.1
343	CXCR4	0.1	1.62092	0.1	0.1	0.1	1.8006	0.1	0.1	2.90577	0.1
344	CXCR6	0.1	1.37786	0.1	0.1	0.1	0.1	0.1	0.1	0.1	0.1
345	CXXC5	0.1	0.1	0.1	0.1	0.1	0.1	0.1	0.1	1.59447	0.1
346	CYB561A3	0.1	0.1	0.1	0.1	0.1	0.1	0.1	0.1	1.42125	0.1
347	CYBA	1.94169	0.1	1.04694	0.1	0.1	0.1	0.1	0.1	0.1	0.1
348	CYBB	1.91133	0.1	0.1	0.1	0.1	0.1	1.59397	1.82149	0.1	0.1
349	CYFIP1	1.83352	0.1	0.1	0.1	0.1	0.1	0.1	0.1	0.1	0.1
350	CYFIP2	0.1	1.44205	0.1	0.1	0.1	0.1	0.1	0.1	0.1	0.1
351	CYP1B1	0.1	0.1	0.1	0.1	0.1	0.1	0.1	1.53266	0.1	0.1
352	CYTIP	0.1	1.52427	0.1	1.47889	0.1	0.1	0.1	0.1	0.1	0.1
353	CYTOR	0.1	0.1	0.1	0.1	0.1	0.1	0.1	0.1	0.1	1.69911
354	DAB2	1.44813	0.1	0.1	0.1	0.1	0.1	2.06518	0.1	0.1	0.1
355	DAZAP2	0.1	0.1	0.1	0.1	0.1	0.1	0.1	1.70732	0.1	0.1
356	DBI	0.1	0.1	0.1	0.1	0.1	1.64791	0.1	0.1	0.1	0.1
357	DDIT4	0.1	0.1	0.1	1.57564	0.1	0.1	0.1	0.1	0.1	0.1
358	DDOST	0.1	0.1	0.1	0.1	0.1	0.1	0.1	0.1	0.1	1.52128
359	DDX5	1.68473	0.1	0.1	0.1	0.1	0.1	0.1	0.1	0.1	0.1
360	DEF8	0.1	0.1	0.1	0.1	0.1	0.1	0.1	0.1	0.1	1.28148
361	DENND2D	0.1	1.46092	0.1	0.1	0.1	0.1	0.1	0.1	0.1	0.1
362	DERL1	0.1	0.1	0.1	0.1	0.1	0.1	0.1	0.1	0.1	1.7725
363	DERL3	0.1	0.1	0.1	0.1	0.1	0.1	0.1	0.1	0.1	5.04607
364	DHRS7	1.63147	0.1	0.1	0.1	0.1	0.1	0.1	0.1	0.1	0.1
365	DICER1	0.1	0.1	0.1	0.1	0.1	0.1	0.1	1.59435	0.1	0.1
366	DMXL2	0.1	0.1	0.1	0.1	0.1	0.1	0.1	1.62436	0.1	0.1
367	DNAJB1	0.1	0.1	0.1	2.376	0.1	0.1	0.1	0.1	0.1	0.1
368	DNAJB11	0.1	0.1	0.1	0.1	0.1	0.1	0.1	0.1	0.1	1.75347
369	DNAJB9	0.1	0.1	0.1	0.1	0.1	0.1	0.1	0.1	0.1	1.72494
370	DNAJC1	0.1	0.1	0.1	0.1	0.1	0.1	0.1	0.1	0.1	1.51091
371	DNASE2	1.48951	0.1	0.1	0.1	0.1	0.1	0.1	0.1	0.1	0.1
372	DOCK4	1.71265	0.1	0.1	0.1	0.1	0.1	0.1	0.1	0.1	0.1
373	DOK2	0.1	0.1	0.1	0.1	0.1	0.1	0.1	1.53341	0.1	0.1
374	DPEP1	0.1	0.1	0.1	0.1	0.1	0.1	0.1	0.1	0.1	1.40346
375	DPYD	0.1	0.1	0.1	0.1	0.1	0.1	0.1	1.51753	0.1	0.1
376	DPYSL2	1.53758	0.1	0.1	0.1	0.1	0.1	0.1	0.1	0.1	0.1
377	DSE	0.1	0.1	0.1	0.1	1.54522	0.1	1.70974	0.1	0.1	0.1
378	DST	1.49643	0.1	0.1	0.1	0.1	0.1	0.1	0.1	0.1	0.1
379	DUSP1	2.35093	0.1	1.14368	0.1	0.1	0.1	1.99131	2.51275	0.1	0.1
380	DUSP2	0.1	1.83146	0.1	0.1	0.1	0.1	0.1	0.1	0.1	0.1
381	DUSP5	0.1	0.1	0.1	0.1	0.1	0.1	0.1	0.1	0.1	1.26517
382	DUSP6	0.1	0.1	0.1	0.1	0.1	0.1	1.5461	2.05567	0.1	0.1
383	EAF2	0.1	0.1	0.1	0.1	0.1	0.1	0.1	0.1	0.1	1.47283
384	EBF1	0.1	0.1	0.1	0.1	0.1	0.1	0.1	0.1	1.35535	0.1
385	EDEM2	0.1	0.1	0.1	0.1	0.1	0.1	0.1	0.1	0.1	1.31559
386	EEF1A1	0.1	1.07386	0.1	0.1	0.1	1.51117	0.1	1.4549	1.82931	0.1
387	EEF1B2	0.1	0.1	0.1	0.1	0.1	2.27708	0.1	0.1	1.80464	0.1
388	EEF1D	0.1	1.29185	0.1	0.1	0.1	0.1	0.1	0.1	1.68081	0.1
389	EEF1G	0.1	0.1	0.1	0.1	0.1	0.1	0.1	0.1	1.59675	0.1
390	EEF2	0.1	0.1	0.1	0.1	0.1	0.1	0.1	0.1	2.01333	0.1
391	EFHD2	0.1	0.1	0.1	0.1	1.52697	0.1	0.1	1.75413	0.1	0.1
392	EGR1	2.15988	0.1	0.1	0.1	0.1	0.1	0.1	0.1	0.1	0.1
393	EIF1	0.1	0.1	0.1	0.1	0.1	0.1	0.1	1.48347	0.1	0.1
394	EIF1AY	0.1	0.1	0.1	0.1	0.1	0.1	0.1	0.1	0.1	1.29166
395	EIF3E	0.1	0.1	0.1	0.1	0.1	0.1	0.1	0.1	1.62181	0.1
396	EIF3F	0.1	0.1	0.1	0.1	0.1	1.49912	0.1	0.1	1.42356	0.1
397	EIF3K	0.1	0.1	0.1	0.1	0.1	1.6656	0.1	0.1	0.1	0.1
398	EIF3L	0.1	0.1	0.1	0.1	0.1	1.47583	0.1	0.1	0.1	0.1
399	EIF4A2	0.1	0.1	0.1	0.1	0.1	0.1	0.1	0.1	1.32903	0.1
400	EIF4EBP1	0.1	0.1	0.1	1.46209	1.45056	0.1	0.1	0.1	0.1	0.1
401	EIF5A	0.1	0.1	0.1	0.1	1.57387	0.1	0.1	0.1	0.1	0.1
402	ELL2	0.1	0.1	0.1	0.1	0.1	0.1	1.32596	0.1	0.1	0.1
403	ELOB	0.1	0.1	0.1	0.1	1.71349	0.1	0.1	0.1	0.1	0.1
404	EMB	0.1	1.49739	0.1	0.1	0.1	0.1	0.1	0.1	0.1	0.1
405	EMILIN2	0.1	0.1	0.1	0.1	0.1	0.1	0.1	1.58741	0.1	0.1
406	EMP3	0.1	0.1	0.1	2.03778	2.01775	0.1	0.1	1.98661	0.1	0.1
407	ENG	0.1	0.1	0.1	0.1	1.46189	0.1	0.1	0.1	0.1	0.1
408	ENO1	0.1	0.1	0.1	3.34726	2.78031	0.1	0.1	0.1	0.1	0.1
409	ENO2	0.1	0.1	0.1	1.35114	0.1	0.1	0.1	0.1	0.1	0.1
410	ENPP3	0.1	0.1	1.00677	0.1	0.1	0.1	0.1	0.1	0.1	0.1
411	ENTPD1	1.42294	0.1	0.1	0.1	0.1	0.1	0.1	0.1	0.1	0.1
412	EPB41L2	2.4907	0.1	0.1	0.1	0.1	0.1	0.1	0.1	0.1	0.1
413	EPB41L3	0.1	0.1	0.1	0.1	0.1	0.1	1.46584	0.1	0.1	0.1
414	EREG	0.1	0.1	0.1	1.63691	0.1	0.1	0.1	0.1	0.1	0.1
415	ERGIC2	0.1	0.1	0.1	0.1	0.1	0.1	0.1	0.1	0.1	1.35005
416	ERGIC3	0.1	0.1	0.1	0.1	0.1	0.1	0.1	0.1	0.1	1.61753
417	ERLEC1	0.1	0.1	0.1	0.1	0.1	0.1	0.1	0.1	0.1	2.32326
418	ERO1A	0.1	0.1	0.1	2.44545	0.1	0.1	0.1	0.1	0.1	0.1
419	ETNPPL	0.1	0.1	1.00237	0.1	0.1	0.1	0.1	0.1	0.1	0.1
420	ETS1	0.1	2.88092	0.1	0.1	0.1	0.1	0.1	0.1	0.1	0.1
421	EVI2B	0.1	0.1	0.1	0.1	0.1	1.47044	0.1	2.41945	0.1	0.1
422	EVL	0.1	2.50725	0.1	0.1	0.1	0.1	0.1	0.1	0.1	0.1
423	F13A1	0.1	0.1	0.1	0.1	0.1	0.1	1.7611	0.1	0.1	0.1
424	FABP5	0.1	0.1	0.1	0.1	2.22169	0.1	0.1	0.1	0.1	0.1
425	FAM102A	0.1	1.31328	0.1	0.1	0.1	0.1	0.1	0.1	0.1	0.1
426	FAM129C	0.1	0.1	0.1	0.1	0.1	0.1	0.1	0.1	1.67483	0.1
427	FAM162A	0.1	0.1	0.1	1.81599	0.1	0.1	0.1	0.1	0.1	0.1
428	FAM210A	0.1	0.1	0.1	1.3155	0.1	0.1	0.1	0.1	0.1	0.1
429	FAM30A	0.1	0.1	0.1	0.1	0.1	0.1	0.1	0.1	1.38947	1.41668
430	FAM3C	0.1	0.1	0.1	0.1	0.1	0.1	0.1	0.1	0.1	1.47108
431	FAM49B	1.5296	0.1	0.1	0.1	0.1	0.1	0.1	0.1	0.1	0.1
432	FAM74A7	0.1	0.1	1.00179	0.1	0.1	0.1	0.1	0.1	0.1	0.1
433	FAM83A-AS1	0.1	0.1	1.00267	0.1	0.1	0.1	0.1	0.1	0.1	0.1
434	FAU	0.1	0.1	0.1	0.1	0.1	1.57593	0.1	0.1	1.83362	0.1
435	FBH1	0.1	0.1	0.1	0.1	0.1	0.1	0.1	0.1	0.1	1.26076
436	FBP1	0.1	0.1	0.1	1.63458	1.48638	0.1	0.1	0.1	0.1	0.1
437	FBXL5	0.1	0.1	0.1	0.1	0.1	0.1	0.1	1.4969	0.1	0.1
438	FCER1A	0.1	0.1	0.1	0.1	0.1	2.36104	0.1	0.1	0.1	0.1
439	FCER1G	2.34948	0.1	1.32783	1.69346	2.53033	0.1	0.1	0.1	0.1	0.1
440	FCER2	0.1	0.1	0.1	0.1	0.1	0.1	0.1	0.1	1.59727	0.1
441	FCGBP	3.01672	0.1	1.75274	0.1	0.1	0.1	0.1	0.1	0.1	0.1
442	FCGR1A	2.06281	0.1	0.1	0.1	0.1	0.1	0.1	0.1	0.1	0.1
443	FCGR2A	1.87082	0.1	0.1	0.1	0.1	0.1	2.02986	0.1	0.1	0.1
444	FCGR2B	0.1	0.1	0.1	1.52198	0.1	1.60607	0.1	0.1	0.1	0.1
445	FCGR3A	2.99566	0.1	1.28485	0.1	0.1	0.1	1.99358	0.1	0.1	0.1
446	FCGRT	2.48029	0.1	1.15771	0.1	0.1	0.1	2.67335	0.1	0.1	0.1
447	FCHO2	0.1	0.1	0.1	0.1	0.1	0.1	1.62163	0.1	0.1	0.1
448	FCMR	0.1	0.1	0.1	0.1	0.1	0.1	0.1	0.1	2.25547	0.1
449	FCN1	0.1	0.1	0.1	0.1	0.1	0.1	0.1	9.84918	0.1	0.1
450	FCRL1	0.1	0.1	0.1	0.1	0.1	0.1	0.1	0.1	1.55426	0.1
451	FCRL2	0.1	0.1	0.1	0.1	0.1	0.1	0.1	0.1	1.51425	0.1
452	FCRL5	0.1	0.1	0.1	0.1	0.1	0.1	0.1	0.1	0.1	2.1514
453	FCRLA	0.1	0.1	0.1	0.1	0.1	0.1	0.1	0.1	1.48424	0.1
454	FDPS	0.1	0.1	0.1	0.1	0.1	0.1	0.1	0.1	0.1	1.41904
455	FGD4	0.1	0.1	0.1	0.1	0.1	0.1	1.31832	0.1	0.1	0.1
456	FGF8	0.1	0.1	1.00168	0.1	0.1	0.1	0.1	0.1	0.1	0.1
457	FGL2	1.53638	0.1	0.1	0.1	0.1	2.24358	2.05885	2.05045	0.1	0.1
458	FGR	0.1	0.1	0.1	0.1	0.1	0.1	0.1	2.44361	0.1	0.1
459	FILIP1L	0.1	0.1	0.1	0.1	0.1	1.60354	0.1	0.1	0.1	0.1
460	FKBP11	0.1	1.36116	0.1	0.1	0.1	0.1	0.1	0.1	0.1	7.04858
461	FKBP1A	0.1	0.1	0.1	0.1	1.84261	0.1	0.1	1.7157	0.1	0.1
462	FKBP2	0.1	0.1	0.1	0.1	0.1	0.1	0.1	0.1	0.1	3.19708
463	FKBP5	0.1	0.1	0.1	0.1	0.1	1.61405	1.67015	1.85476	0.1	0.1
464	FLNA	0.1	0.1	0.1	1.46023	0.1	0.1	0.1	2.25856	0.1	0.1
465	FLT3	0.1	0.1	0.1	0.1	0.1	1.36131	0.1	0.1	0.1	0.1
466	FN1	0.1	0.1	0.1	2.1049	2.41434	0.1	0.1	0.1	0.1	0.1
467	FNDC3B	0.1	0.1	0.1	1.44928	0.1	0.1	0.1	0.1	0.1	0.1
468	FNIP2	0.1	0.1	0.1	1.3829	0.1	0.1	0.1	0.1	0.1	0.1
469	FOLR2	0.1	0.1	0.1	0.1	0.1	0.1	1.61298	0.1	0.1	0.1
470	FOS	3.25493	0.1	1.46713	0.1	0.1	0.1	2.18751	2.59213	0.1	0.1
471	FOSB	1.70795	0.1	0.1	0.1	0.1	0.1	1.5767	0.1	0.1	0.1
472	FOSL2	0.1	0.1	0.1	1.78037	0.1	0.1	0.1	0.1	0.1	0.1
473	FOXN3	0.1	0.1	0.1	0.1	0.1	0.1	1.35479	0.1	0.1	0.1
474	FOXP1	0.1	0.1	0.1	0.1	0.1	0.1	0.1	0.1	1.58642	0.1
475	FPR1	1.55712	0.1	0.1	0.1	0.1	0.1	0.1	1.85933	0.1	0.1
476	FPR3	0.1	0.1	0.1	0.1	0.1	0.1	1.38259	0.1	0.1	0.1
477	FRMD4A	1.68765	0.1	1.2202	0.1	0.1	0.1	0.1	0.1	0.1	0.1
478	FRMD4B	0.1	0.1	0.1	0.1	0.1	0.1	1.3735	0.1	0.1	0.1
479	FTH1	0.1	0.1	0.1	3.96508	1.95855	0.1	0.1	2.14108	0.1	0.1
480	FTL	2.31598	0.1	0.1	2.3093	2.50785	0.1	2.28687	2.71625	0.1	0.1
481	FYB1	0.1	0.1	0.1	0.1	0.1	0.1	0.1	1.63496	0.1	0.1
482	FYN	0.1	1.77343	0.1	0.1	0.1	0.1	0.1	0.1	0.1	0.1
483	GAA	1.47795	0.1	0.1	0.1	0.1	0.1	1.48195	0.1	0.1	0.1
484	GABARAP	0.1	0.1	0.1	1.46035	0.1	0.1	0.1	0.1	0.1	0.1
485	GABPB1-AS1	0.1	0.1	0.1	0.1	0.1	0.1	0.1	0.1	1.70281	0.1
486	GADD45A	0.1	0.1	0.1	0.1	0.1	0.1	0.1	0.1	0.1	1.33773
487	GADD45GIP1	0.1	0.1	0.1	0.1	1.51006	0.1	0.1	0.1	0.1	0.1
488	GAPDH	0.1	0.1	0.1	3.70641	2.6179	0.1	0.1	0.1	0.1	0.1
489	GAPT	0.1	0.1	0.1	0.1	0.1	1.65413	0.1	0.1	0.1	0.1
490	GAS6	0.1	0.1	0.1	0.1	0.1	0.1	0.1	0.1	0.1	1.61156
491	GAS7	0.1	0.1	0.1	0.1	0.1	0.1	0.1	1.55718	0.1	0.1
492	GATA2	0.1	0.1	1.02682	0.1	0.1	0.1	0.1	0.1	0.1	0.1
493	GBE1	0.1	0.1	0.1	1.4169	0.1	0.1	0.1	0.1	0.1	0.1
494	GCA	0.1	0.1	0.1	0.1	0.1	0.1	0.1	2.26542	0.1	0.1
495	GCSAML	0.1	0.1	1.00866	0.1	0.1	0.1	0.1	0.1	0.1	0.1
496	GFAP	0.1	0.1	1.27112	0.1	0.1	0.1	0.1	0.1	0.1	1.38831
497	GGH	0.1	0.1	0.1	0.1	0.1	0.1	0.1	0.1	0.1	1.46354
498	GIMAP7	0.1	2.12249	0.1	0.1	0.1	0.1	0.1	1.55646	0.1	0.1
499	GK	0.1	0.1	0.1	1.70995	0.1	0.1	0.1	0.1	0.1	0.1
500	GLIPR1	0.1	0.1	0.1	0.1	0.1	1.56185	0.1	1.61343	0.1	0.1
501	GLIPR2	0.1	0.1	0.1	0.1	0.1	0.1	0.1	1.55575	0.1	0.1
502	GLIS1	0.1	0.1	1.00291	0.1	0.1	0.1	0.1	0.1	0.1	0.1
503	GLRX	0.1	0.1	0.1	0.1	0.1	0.1	0.1	1.57765	0.1	0.1
504	GLUL	0.1	0.1	0.1	2.52564	0.1	0.1	2.12403	0.1	0.1	0.1
505	GMFG	0.1	0.1	0.1	0.1	0.1	0.1	0.1	1.81153	0.1	0.1
506	GMPPA	0.1	0.1	0.1	0.1	0.1	0.1	0.1	0.1	0.1	1.21471
507	GMPPB	0.1	0.1	0.1	0.1	0.1	0.1	0.1	0.1	0.1	1.62269
508	GNA13	0.1	0.1	0.1	1.41393	0.1	0.1	0.1	0.1	0.1	0.1
509	GNA15	0.1	0.1	0.1	1.52047	0.1	0.1	0.1	0.1	0.1	0.1
510	GNAI2	0.1	0.1	0.1	0.1	0.1	0.1	1.53127	0.1	0.1	0.1
511	GNAS	0.1	0.1	0.1	0.1	0.1	1.71091	0.1	0.1	0.1	0.1
512	GNB4	1.42355	0.1	0.1	0.1	0.1	0.1	0.1	0.1	0.1	0.1
513	GNL3	0.1	0.1	0.1	0.1	0.1	0.1	0.1	0.1	0.1	1.41101
514	GNLY	0.1	2.64565	0.1	0.1	0.1	0.1	0.1	0.1	0.1	0.1
515	GNS	0.1	0.1	0.1	0.1	0.1	0.1	1.32709	0.1	0.1	0.1
516	GORASP2	0.1	0.1	0.1	0.1	0.1	0.1	0.1	0.1	0.1	1.31793
517	GPI	0.1	0.1	0.1	1.6874	0.1	0.1	0.1	0.1	0.1	0.1
518	GPNMB	0.1	0.1	0.1	2.78273	0.1	0.1	0.1	0.1	0.1	0.1
519	GPR171	0.1	1.384	0.1	0.1	0.1	0.1	0.1	0.1	0.1	0.1
520	GPR183	0.1	0.1	0.1	0.1	0.1	1.62373	1.63296	0.1	0.1	0.1
521	GPR34	3.28397	0.1	1.27444	0.1	0.1	0.1	1.55856	0.1	0.1	0.1
522	GPSM3	0.1	0.1	0.1	0.1	0.1	0.1	0.1	1.50547	0.1	0.1
523	GRAP2	0.1	1.33387	0.1	0.1	0.1	0.1	0.1	0.1	0.1	0.1
524	GRB2	0.1	0.1	0.1	1.46067	0.1	0.1	0.1	0.1	0.1	0.1
525	GRINA	0.1	0.1	0.1	1.30335	0.1	0.1	0.1	0.1	0.1	0.1
526	GRK6	0.1	0.1	0.1	0.1	0.1	0.1	0.1	0.1	0.1	1.24467
527	GRN	1.89702	0.1	1.1416	0.1	1.94718	0.1	2.37819	0.1	0.1	0.1
528	GSN	2.41821	0.1	1.26707	0.1	0.1	0.1	0.1	0.1	0.1	0.1
529	GSTO1	0.1	0.1	0.1	1.87988	2.04716	0.1	0.1	0.1	0.1	0.1
530	GSTP1	0.1	0.1	0.1	0.1	0.1	1.95671	0.1	1.77339	0.1	0.1
531	GSX1	0.1	0.1	1.0017	0.1	0.1	0.1	0.1	0.1	0.1	0.1
532	GTF3C6	0.1	0.1	0.1	0.1	1.47358	0.1	0.1	0.1	0.1	0.1
533	GYPC	0.1	1.42538	0.1	0.1	0.1	0.1	0.1	0.1	0.1	0.1
534	GZMA	0.1	4.37963	0.1	0.1	0.1	0.1	0.1	0.1	0.1	0.1
535	GZMB	0.1	1.8308	0.1	0.1	0.1	0.1	0.1	0.1	0.1	0.1
536	GZMH	0.1	2.30009	0.1	0.1	0.1	0.1	0.1	0.1	0.1	0.1
537	GZMK	0.1	2.288	0.1	0.1	0.1	0.1	0.1	0.1	0.1	0.1
538	GZMM	0.1	1.96847	0.1	0.1	0.1	0.1	0.1	0.1	0.1	0.1
539	H1FOO	0.1	0.1	1.00203	0.1	0.1	0.1	0.1	0.1	0.1	0.1
540	H2AFY	0.1	0.1	0.1	1.83194	0.1	1.64947	0.1	0.1	0.1	0.1
541	H3F3A	0.1	0.1	0.1	0.1	0.1	1.68629	0.1	2.4701	0.1	0.1
542	HAO1	0.1	0.1	1.00225	0.1	0.1	0.1	0.1	0.1	0.1	0.1
543	HAVCR2	1.56166	0.1	0.1	0.1	0.1	0.1	0.1	0.1	0.1	0.1
544	HCK	0.1	0.1	0.1	0.1	0.1	0.1	0.1	1.62645	0.1	0.1
545	HCLS1	1.65055	0.1	0.1	0.1	0.1	1.6017	1.64569	0.1	0.1	0.1
546	HCST	0.1	1.89447	0.1	0.1	0.1	0.1	0.1	0.1	0.1	0.1
547	HDC	0.1	0.1	1.02397	0.1	0.1	0.1	0.1	0.1	0.1	0.1
548	HDLBP	0.1	0.1	0.1	0.1	0.1	0.1	0.1	0.1	0.1	1.67274
549	HERPUD1	2.17616	0.1	1.13484	0.1	0.1	2.53349	1.76388	0.1	0.1	0.1
550	HEXA	0.1	0.1	0.1	0.1	0.1	0.1	1.41437	0.1	0.1	0.1
551	HIF1A	0.1	0.1	0.1	1.51247	0.1	0.1	1.66314	0.1	0.1	0.1
552	HILPDA	0.1	0.1	0.1	1.8957	0.1	0.1	0.1	0.1	0.1	0.1
553	HINT1	0.1	0.1	0.1	0.1	0.1	0.1	0.1	0.1	1.77544	0.1
554	HIPK3	0.1	0.1	0.1	0.1	0.1	0.1	0.1	1.51463	0.1	0.1
555	HIST1H1C	0.1	0.1	0.1	0.1	0.1	0.1	0.1	0.1	0.1	2.19788
556	HIST1H2BG	0.1	0.1	0.1	0.1	0.1	0.1	0.1	0.1	0.1	1.40427
557	HK2	0.1	0.1	0.1	2.51562	0.1	0.1	0.1	0.1	0.1	0.1
558	HLA-A	0.1	2.32144	0.1	0.1	0.1	0.1	0.1	0.1	0.1	0.1
559	HLA-B	0.1	1.58568	0.1	0.1	0.1	0.1	0.1	1.46832	0.1	0.1
560	HLA-C	0.1	1.75277	0.1	0.1	0.1	0.1	0.1	0.1	0.1	2.30012
561	HLA-DMA	2.63714	0.1	1.38633	0.1	0.1	2.28575	1.75405	0.1	0.1	0.1
562	HLA-DMB	2.344	0.1	1.1279	0.1	0.1	2.06527	1.66619	0.1	0.1	0.1
563	HLA-DOA	0.1	0.1	0.1	0.1	0.1	1.38264	0.1	0.1	0.1	0.1
564	HLA-DOB	0.1	0.1	0.1	0.1	0.1	0.1	0.1	0.1	1.49692	0.1
565	HLA-DPA1	4.60449	0.1	1.84606	0.1	0.1	6.77867	2.4156	0.1	0.1	0.1
566	HLA-DPB1	3.68213	0.1	1.77442	0.1	0.1	7.18465	2.34947	0.1	0.1	0.1
567	HLA-DQA1	2.43779	0.1	1.20856	0.1	0.1	6.27893	0.1	0.1	1.524	0.1
568	HLA-DQB1	2.564	0.1	1.39851	0.1	0.1	5.33835	2.06421	0.1	0.1	0.1
569	HLA-DRA	4.84558	0.1	2.35039	0.1	0.1	6.06123	2.73866	0.1	0.1	0.1
570	HLA-DRB1	4.10356	0.1	2.06075	0.1	0.1	5.04107	2.48448	0.1	0.1	0.1
571	HLA-DRB5	0.1	0.1	1.42747	0.1	0.1	0.1	0.1	0.1	0.1	0.1
572	HLA-E	0.1	1.42106	0.1	0.1	0.1	0.1	0.1	0.1	0.1	0.1
573	HLA-F	0.1	1.77147	0.1	0.1	0.1	0.1	0.1	0.1	0.1	0.1
574	HM13	0.1	0.1	0.1	0.1	0.1	0.1	0.1	0.1	0.1	1.78431
575	HMGA1	0.1	0.1	0.1	0.1	1.47382	0.1	0.1	0.1	0.1	0.1
576	HMGB1	0.1	1.22589	0.1	0.1	0.1	0.1	0.1	0.1	0.1	0.1
577	HMGB2	0.1	0.1	0.1	0.1	0.1	0.1	0.1	1.68105	0.1	0.1
578	HMGB3	0.1	0.1	0.1	0.1	0.1	0.1	0.1	0.1	0.1	1.36277
579	HMGN1	0.1	0.1	0.1	0.1	0.1	1.63185	0.1	0.1	0.1	0.1
580	HMOX1	0.1	0.1	0.1	0.1	1.64458	0.1	0.1	0.1	0.1	0.1
581	HOPX	0.1	1.50115	0.1	0.1	0.1	0.1	0.1	0.1	0.1	0.1
582	HPCAL1	0.1	0.1	0.1	1.3885	0.1	0.1	0.1	0.1	0.1	0.1
583	HSBP1	0.1	0.1	0.1	0.1	1.5914	0.1	0.1	0.1	0.1	0.1
584	HSH2D	0.1	0.1	0.1	0.1	0.1	0.1	0.1	0.1	0.1	1.32595
585	HSP90AA1	0.1	0.1	0.1	2.44946	0.1	0.1	0.1	0.1	0.1	0.1
586	HSP90B1	0.1	0.1	0.1	0.1	2.06283	0.1	0.1	0.1	0.1	4.35668
587	HSPA13	0.1	0.1	0.1	0.1	0.1	0.1	0.1	0.1	0.1	1.23155
588	HSPA1A	0.1	0.1	0.1	3.32981	0.1	0.1	0.1	0.1	0.1	0.1
589	HSPA1B	0.1	0.1	0.1	2.31309	0.1	0.1	0.1	0.1	0.1	0.1
590	HSPA5	0.1	0.1	0.1	0.1	0.1	0.1	0.1	0.1	0.1	2.39393
591	HSPA6	0.1	0.1	0.1	2.00313	0.1	0.1	0.1	0.1	0.1	0.1
592	HSPB1	0.1	0.1	0.1	2.36184	0.1	0.1	0.1	0.1	0.1	0.1
593	HSPD1	0.1	0.1	0.1	1.77336	0.1	0.1	0.1	0.1	0.1	0.1
594	HSPH1	0.1	0.1	0.1	2.08587	0.1	0.1	0.1	0.1	0.1	0.1
595	HTRA1	2.65159	0.1	1.17548	0.1	0.1	0.1	0.1	0.1	0.1	0.1
596	HVCN1	0.1	0.1	0.1	0.1	0.1	0.1	0.1	0.1	1.62991	0.1
597	ICAM2	0.1	0.1	0.1	0.1	0.1	0.1	0.1	0.1	0.1	1.32884
598	ICAM3	0.1	1.60871	0.1	0.1	0.1	1.43681	0.1	1.45927	0.1	1.42223
599	IDH2	0.1	0.1	0.1	0.1	0.1	0.1	0.1	0.1	0.1	1.71059
600	IER2	2.44682	0.1	0.1	0.1	0.1	0.1	0.1	0.1	0.1	0.1
601	IER3	2.41912	0.1	1.19452	0.1	0.1	0.1	1.80663	0.1	0.1	0.1
602	IER5	0.1	0.1	0.1	0.1	0.1	1.83077	0.1	0.1	0.1	0.1
603	IFI30	0.1	0.1	0.1	1.50604	0.1	0.1	0.1	0.1	0.1	0.1
604	IFITM1	0.1	1.55428	0.1	0.1	0.1	0.1	0.1	0.1	0.1	0.1
605	IFITM2	0.1	1.43848	0.1	0.1	0.1	0.1	0.1	1.86484	0.1	0.1
606	IFITM3	0.1	0.1	0.1	0.1	0.1	0.1	1.43735	0.1	0.1	0.1
607	IFNAR2	0.1	0.1	0.1	0.1	0.1	0.1	0.1	0.1	0.1	1.43002
608	IFNGR1	2.10351	0.1	0.1	0.1	0.1	0.1	1.48458	0.1	0.1	0.1
609	IFNGR2	0.1	0.1	0.1	1.401	1.64286	0.1	0.1	0.1	0.1	0.1
610	IFT57	0.1	0.1	0.1	0.1	0.1	0.1	0.1	0.1	1.50189	0.1
611	IGHA1	0.1	0.1	0.1	0.1	0.1	0.1	0.1	0.1	0.1	9.30945
612	IGHD	0.1	0.1	0.1	0.1	0.1	0.1	0.1	0.1	4.45708	0.1
613	IGHG1	0.1	0.1	0.1	0.1	0.1	0.1	0.1	0.1	0.1	20.8128
614	IGHG2	0.1	0.1	0.1	0.1	0.1	0.1	0.1	0.1	0.1	1.88351
615	IGHG3	0.1	0.1	0.1	0.1	0.1	0.1	0.1	0.1	0.1	50.9864
616	IGHG4	0.1	0.1	0.1	0.1	0.1	0.1	0.1	0.1	0.1	11.5259
617	IGHM	0.1	0.1	0.1	0.1	0.1	0.1	0.1	0.1	15.8799	9.29492
618	IGKC	0.1	0.1	0.1	0.1	0.1	0.1	0.1	0.1	6.24777	129.778
619	IGLC2	0.1	0.1	0.1	0.1	0.1	0.1	0.1	0.1	4.05612	57.3135
620	IGLC3	0.1	0.1	0.1	0.1	0.1	0.1	0.1	0.1	0.1	5.36713
621	IGSF6	1.793	0.1	0.1	0.1	0.1	0.1	0.1	0.1	0.1	0.1
622	IKZF1	0.1	1.7978	0.1	0.1	0.1	0.1	0.1	0.1	0.1	0.1
623	IKZF3	0.1	1.92695	0.1	0.1	0.1	0.1	0.1	0.1	1.36081	0.1
624	IL13	0.1	0.1	1.00241	0.1	0.1	0.1	0.1	0.1	0.1	0.1
625	IL13RA1	1.6279	0.1	0.1	0.1	0.1	1.6631	1.50734	0.1	0.1	0.1
626	IL18	1.90177	0.1	0.1	0.1	0.1	1.71016	0.1	0.1	0.1	0.1
627	IL1R2	0.1	0.1	0.1	0.1	0.1	0.1	0.1	2.6536	0.1	0.1
628	IL1RL1	0.1	0.1	1.0229	0.1	0.1	0.1	0.1	0.1	0.1	0.1
629	IL2RB	0.1	1.42871	0.1	0.1	0.1	0.1	0.1	0.1	0.1	0.1
630	IL2RG	0.1	2.15518	0.1	0.1	0.1	0.1	0.1	0.1	0.1	1.29552
631	IL32	0.1	5.76952	0.1	0.1	0.1	0.1	0.1	0.1	0.1	0.1
632	IL7R	0.1	2.61114	0.1	0.1	0.1	0.1	0.1	0.1	0.1	0.1
633	IQGAP1	0.1	0.1	0.1	0.1	0.1	0.1	0.1	1.60696	0.1	0.1
634	IRAK3	0.1	0.1	0.1	0.1	0.1	0.1	0.1	2.12388	0.1	0.1
635	IRF1	0.1	1.58013	0.1	0.1	0.1	0.1	0.1	0.1	0.1	0.1
636	IRF4	0.1	0.1	0.1	0.1	0.1	0.1	0.1	0.1	0.1	1.31949
637	IRF8	0.1	0.1	0.1	0.1	0.1	0.1	0.1	0.1	2.09645	0.1
638	IRS2	0.1	0.1	0.1	0.1	0.1	0.1	1.44223	1.74273	0.1	0.1
639	ISCU	1.42505	0.1	0.1	0.1	0.1	0.1	0.1	0.1	0.1	0.1
640	ISG20	0.1	1.9327	0.1	0.1	0.1	0.1	0.1	0.1	2.75135	3.6329
641	ISOC2	0.1	0.1	0.1	0.1	0.1	0.1	0.1	0.1	0.1	1.31359
642	ITGAV	0.1	0.1	0.1	0.1	0.1	0.1	1.37551	0.1	0.1	0.1
643	ITGB2	1.77349	0.1	1.02864	0.1	0.1	0.1	0.1	0.1	0.1	0.1
644	ITK	0.1	1.40533	0.1	0.1	0.1	0.1	0.1	0.1	0.1	0.1
645	ITM2A	0.1	1.81449	0.1	0.1	0.1	0.1	0.1	0.1	0.1	0.1
646	ITM2B	3.1519	0.1	1.39435	0.1	0.1	0.1	1.81819	0.1	0.1	0.1
647	ITM2C	0.1	0.1	0.1	0.1	0.1	0.1	0.1	0.1	0.1	4.07368
648	IVNS1ABP	0.1	0.1	0.1	1.54765	0.1	0.1	0.1	0.1	0.1	0.1
649	JADRR	0.1	0.1	1.00356	0.1	0.1	0.1	0.1	0.1	0.1	0.1
650	JAML	0.1	0.1	0.1	0.1	0.1	1.53816	0.1	1.83179	0.1	0.1
651	JCHAIN	0.1	0.1	0.1	0.1	0.1	0.1	0.1	0.1	1.49831	73.8552
652	JDP2	0.1	0.1	0.1	0.1	0.1	0.1	1.55369	0.1	0.1	0.1
653	JMJD1C	0.1	0.1	0.1	0.1	0.1	1.37795	1.4463	0.1	0.1	0.1
654	JUNB	1.95696	0.1	0.1	0.1	0.1	0.1	0.1	0.1	1.41265	0.1
655	JUND	0.1	0.1	0.1	0.1	0.1	0.1	1.6469	0.1	0.1	0.1
656	KCNE3	0.1	0.1	0.1	0.1	0.1	0.1	0.1	1.4055	0.1	0.1
657	KCNN3	0.1	0.1	0.1	0.1	0.1	0.1	0.1	0.1	0.1	1.44973
658	KCTD12	2.11427	0.1	0.1	0.1	0.1	1.64463	2.00747	0.1	0.1	0.1
659	KDELR2	0.1	0.1	0.1	0.1	0.1	0.1	0.1	0.1	0.1	1.74891
660	KIAA1551	0.1	1.65456	0.1	0.1	0.1	0.1	0.1	0.1	0.1	0.1
661	KIT	0.1	0.1	1.02249	0.1	0.1	0.1	0.1	0.1	0.1	0.1
662	KLF13	0.1	0.1	0.1	0.1	0.1	0.1	0.1	0.1	0.1	1.29661
663	KLF2	0.1	0.1	0.1	0.1	0.1	0.1	0.1	1.6368	1.86134	0.1
664	KLF4	0.1	0.1	0.1	0.1	0.1	1.4819	1.44607	0.1	0.1	0.1
665	KLF6	2.01383	0.1	1.06995	0.1	0.1	0.1	1.64651	0.1	0.1	0.1
666	KLRB1	0.1	2.39119	0.1	0.1	0.1	0.1	0.1	0.1	0.1	0.1
667	KLRD1	0.1	2.21838	0.1	0.1	0.1	0.1	0.1	0.1	0.1	0.1
668	KRT1	0.1	0.1	1.0119	0.1	0.1	0.1	0.1	0.1	0.1	0.1
669	LAIR1	1.56907	0.1	0.1	0.1	0.1	0.1	1.47513	0.1	0.1	0.1
670	LAMP2	0.1	0.1	0.1	0.1	0.1	0.1	1.42127	0.1	0.1	0.1
671	LAMP5	0.1	0.1	0.1	0.1	0.1	0.1	0.1	0.1	0.1	1.26508
672	LAMTOR2	0.1	0.1	0.1	0.1	1.57938	0.1	0.1	0.1	0.1	0.1
673	LAPTM4A	1.59631	0.1	0.1	0.1	0.1	0.1	1.38656	0.1	0.1	0.1
674	LAPTM5	0.1	0.1	0.1	1.56446	1.81687	0.1	1.54043	0.1	1.35606	0.1
675	LARP1B	0.1	0.1	0.1	0.1	0.1	0.1	0.1	0.1	0.1	1.25098
676	LAT	0.1	1.77193	0.1	0.1	0.1	0.1	0.1	0.1	0.1	0.1
677	LAT2	1.48618	0.1	0.1	0.1	0.1	0.1	0.1	0.1	0.1	0.1
678	LBH	0.1	1.45024	0.1	0.1	0.1	0.1	0.1	0.1	1.40032	0.1
679	LCK	0.1	2.54569	0.1	0.1	0.1	0.1	0.1	0.1	0.1	0.1
680	LCP1	0.1	0.1	0.1	0.1	0.1	0.1	0.1	2.41677	0.1	0.1
681	LDHA	0.1	0.1	0.1	3.82272	2.77072	0.1	0.1	0.1	0.1	0.1
682	LEPROT	0.1	0.1	0.1	0.1	0.1	0.1	1.33082	0.1	0.1	0.1
683	LGALS1	0.1	0.1	0.1	4.55213	5.11692	0.1	0.1	2.21724	0.1	0.1
684	LGALS3	0.1	0.1	0.1	2.38018	1.62476	0.1	0.1	1.73236	0.1	0.1
685	LGMN	0.1	0.1	0.1	0.1	0.1	0.1	1.76989	0.1	0.1	0.1
686	LHFPL2	1.4912	0.1	0.1	0.1	0.1	0.1	0.1	0.1	0.1	0.1
687	LIF	0.1	0.1	1.01891	0.1	0.1	0.1	0.1	0.1	0.1	0.1
688	LILRA5	0.1	0.1	0.1	0.1	0.1	0.1	0.1	1.53209	0.1	0.1
689	LILRB2	0.1	0.1	0.1	0.1	0.1	0.1	0.1	2.29932	0.1	0.1
690	LILRB3	0.1	0.1	0.1	1.2535	0.1	0.1	0.1	1.79801	0.1	0.1
691	LILRB4	1.87698	0.1	0.1	0.1	0.1	0.1	0.1	0.1	0.1	0.1
692	LIMD2	0.1	1.46411	0.1	0.1	0.1	1.44261	0.1	0.1	2.20775	0.1
693	LIMS1	0.1	0.1	0.1	1.5831	1.62435	0.1	0.1	0.1	0.1	0.1
694	LINC00535	0.1	0.1	1.0076	0.1	0.1	0.1	0.1	0.1	0.1	0.1
695	LINC00861	0.1	1.3384	0.1	0.1	0.1	0.1	0.1	0.1	0.1	0.1
696	LINC00926	0.1	0.1	0.1	0.1	0.1	0.1	0.1	0.1	2.36194	0.1
697	LINC01736	1.74332	0.1	0.1	0.1	0.1	0.1	0.1	0.1	0.1	0.1
698	LINC01871	0.1	1.74891	0.1	0.1	0.1	0.1	0.1	0.1	0.1	0.1
699	LINC02267	0.1	0.1	1.01031	0.1	0.1	0.1	0.1	0.1	0.1	0.1
700	LINC02397	0.1	0.1	0.1	0.1	0.1	0.1	0.1	0.1	1.53214	0.1
701	LIPA	1.42089	0.1	0.1	0.1	0.1	0.1	1.47441	0.1	0.1	0.1
702	LIPF	0.1	0.1	1.00276	0.1	0.1	0.1	0.1	0.1	0.1	0.1
703	LITAF	0.1	0.1	0.1	1.43401	0.1	1.47835	0.1	0.1	0.1	0.1
704	LMAN1	0.1	0.1	0.1	0.1	0.1	0.1	0.1	0.1	0.1	2.77064
705	LMAN2	0.1	0.1	0.1	0.1	0.1	0.1	0.1	0.1	0.1	1.90047
706	LMNA	0.1	0.1	0.1	0.1	1.63636	0.1	0.1	0.1	0.1	0.1
707	LPAR5	1.41258	0.1	0.1	0.1	0.1	0.1	0.1	0.1	0.1	0.1
708	LPAR6	1.83816	0.1	0.1	0.1	0.1	0.1	1.55909	0.1	0.1	0.1
709	LPCAT2	2.02153	0.1	0.1	0.1	0.1	0.1	0.1	0.1	0.1	0.1
710	LPGAT1	0.1	0.1	0.1	0.1	0.1	1.35201	0.1	0.1	0.1	0.1
711	LRP1	0.1	0.1	0.1	0.1	0.1	0.1	1.57392	0.1	0.1	0.1
712	LRRC25	0.1	0.1	0.1	0.1	0.1	0.1	0.1	1.45957	0.1	0.1
713	LRRC59	0.1	0.1	0.1	0.1	0.1	0.1	0.1	0.1	0.1	1.50595
714	LRRFIP1	0.1	0.1	0.1	0.1	0.1	0.1	0.1	1.74704	0.1	0.1
715	LRRK2	0.1	0.1	0.1	0.1	0.1	0.1	1.29075	1.78366	0.1	0.1
716	LSP1	0.1	0.1	0.1	1.52621	0.1	1.9064	0.1	0.1	0.1	0.1
717	LST1	1.70629	0.1	0.1	0.1	0.1	2.08614	0.1	3.13403	0.1	0.1
718	LTA4H	0.1	0.1	0.1	0.1	0.1	0.1	0.1	1.86102	0.1	0.1
719	LTB	0.1	1.97892	0.1	0.1	0.1	0.1	0.1	0.1	4.68641	0.1
720	LTC4S	2.34886	0.1	1.43458	0.1	0.1	0.1	0.1	0.1	0.1	0.1
721	LY6E	0.1	1.62692	0.1	0.1	0.1	0.1	0.1	0.1	0.1	0.1
722	LY86	1.956	0.1	0.1	0.1	0.1	1.45117	0.1	0.1	0.1	0.1
723	LYN	0.1	0.1	0.1	0.1	0.1	0.1	0.1	1.53051	0.1	0.1
724	LYST	0.1	0.1	0.1	0.1	0.1	0.1	0.1	1.55848	0.1	0.1
725	LYZ	0.1	0.1	0.1	3.139	2.32536	1.95727	2.45946	15.853	0.1	0.1
726	MAF	1.41442	0.1	0.1	0.1	0.1	0.1	1.56867	0.1	0.1	0.1
727	MAFB	2.52122	0.1	1.35524	0.1	0.1	0.1	2.66863	0.1	0.1	0.1
728	MAGED1	0.1	0.1	0.1	0.1	0.1	0.1	0.1	0.1	0.1	1.33412
729	MALAT1	0.1	1.88832	0.1	0.1	0.1	0.1	0.1	0.1	1.38263	0.1
730	MAN1A1	0.1	0.1	0.1	0.1	0.1	0.1	1.42998	0.1	0.1	0.1
731	MANF	0.1	0.1	0.1	0.1	0.1	0.1	0.1	0.1	0.1	2.50587
732	MAOB	0.1	0.1	1.02087	0.1	0.1	0.1	0.1	0.1	0.1	0.1
733	MAP1LC3B	0.1	0.1	0.1	1.60607	0.1	0.1	0.1	0.1	0.1	0.1
734	MAP3K8	0.1	0.1	0.1	0.1	0.1	1.52355	1.4268	0.1	0.1	0.1
735	2023-03-01	0.1	0.1	0.1	0.1	0.1	1.55031	0.1	0.1	1.76726	0.1
736	MARCKS	3.08381	0.1	0.1	0.1	0.1	0.1	2.48314	0.1	0.1	0.1
737	MARCO	0.1	0.1	0.1	1.48284	0.1	0.1	0.1	0.1	0.1	0.1
738	MAT2A	0.1	0.1	0.1	0.1	0.1	0.1	1.39799	0.1	0.1	0.1
739	MATK	0.1	1.43297	0.1	0.1	0.1	0.1	0.1	0.1	0.1	0.1
740	MBD2	0.1	0.1	0.1	0.1	0.1	0.1	0.1	1.6765	0.1	0.1
741	MCL1	0.1	0.1	0.1	0.1	0.1	0.1	1.5911	1.80796	0.1	0.1
742	MCUB	0.1	0.1	0.1	1.29907	0.1	0.1	0.1	0.1	0.1	0.1
743	MEF2A	1.93678	0.1	0.1	0.1	0.1	1.51551	1.48072	0.1	0.1	0.1
744	MEF2C	2.08691	0.1	0.1	0.1	0.1	0.1	1.4684	0.1	0.1	0.1
745	MEGF9	0.1	0.1	0.1	0.1	0.1	0.1	0.1	1.99544	0.1	0.1
746	MEI1	0.1	0.1	0.1	0.1	0.1	0.1	0.1	0.1	0.1	1.47691
747	MERTK	0.1	0.1	0.1	0.1	0.1	0.1	1.59464	0.1	0.1	0.1
748	METRNL	0.1	0.1	0.1	1.58466	1.55437	0.1	1.38535	0.1	0.1	0.1
749	METTL7A	1.49064	0.1	0.1	0.1	0.1	0.1	0.1	1.49665	0.1	0.1
750	METTL9	0.1	0.1	0.1	0.1	0.1	0.1	0.1	1.59725	0.1	0.1
751	MFSD1	0.1	0.1	0.1	0.1	0.1	0.1	1.54265	0.1	0.1	0.1
752	MGAT1	0.1	0.1	0.1	1.89474	0.1	0.1	0.1	0.1	0.1	0.1
753	MGAT2	0.1	0.1	0.1	0.1	0.1	0.1	0.1	0.1	0.1	1.243
754	MGST2	1.43784	0.1	0.1	0.1	0.1	0.1	0.1	0.1	0.1	0.1
755	MIF	0.1	0.1	0.1	2.42227	1.97568	0.1	0.1	0.1	0.1	0.1
756	MINOS1	0.1	0.1	0.1	0.1	1.65291	0.1	0.1	0.1	0.1	0.1
757	MLEC	0.1	0.1	0.1	0.1	1.42229	0.1	0.1	0.1	0.1	0.1
758	MLPH	0.1	0.1	1.01214	0.1	0.1	0.1	0.1	0.1	0.1	0.1
759	MNDA	0.1	0.1	0.1	0.1	1.87084	1.96204	1.43877	3.88652	0.1	0.1
760	MORF4L2	0.1	0.1	0.1	0.1	0.1	0.1	0.1	0.1	0.1	1.36664
761	MPEG1	0.1	0.1	0.1	0.1	0.1	0.1	1.58996	2.53162	0.1	0.1
762	MRC1	0.1	0.1	0.1	0.1	0.1	0.1	1.93508	0.1	0.1	0.1
763	MRPL52	0.1	0.1	0.1	0.1	1.61628	0.1	0.1	0.1	0.1	0.1
764	MS4A1	0.1	0.1	0.1	0.1	0.1	0.1	0.1	0.1	6.46792	0.1
765	MS4A2	0.1	0.1	1.04127	0.1	0.1	0.1	0.1	0.1	0.1	0.1
766	MS4A4A	1.53425	0.1	0.1	0.1	1.56539	0.1	1.71325	0.1	0.1	0.1
767	MS4A6A	2.18185	0.1	1.17458	0.1	0.1	2.37296	2.42558	0.1	0.1	0.1
768	MS4A7	2.29652	0.1	0.1	0.1	0.1	0.1	2.96666	0.1	0.1	0.1
769	MSR1	1.694	0.1	0.1	0.1	0.1	0.1	2.03622	0.1	0.1	0.1
770	MT-ATP6	0.1	0.1	1.33563	0.1	0.1	0.1	1.60366	0.1	0.1	0.1
771	MT-CO1	0.1	0.1	1.53402	0.1	0.1	0.1	0.1	0.1	0.1	0.1
772	MT-CO2	0.1	0.1	1.49504	0.1	0.1	0.1	0.1	0.1	0.1	0.1
773	MT-CO3	0.1	0.1	1.61143	0.1	0.1	0.1	0.1	0.1	0.1	0.1
774	MT-CYB	0.1	0.1	1.59097	0.1	0.1	0.1	0.1	0.1	0.1	0.1
775	MT-ND1	0.1	0.1	1.56886	0.1	0.1	0.1	1.5731	0.1	0.1	0.1
776	MT-ND2	0.1	0.1	1.80716	0.1	0.1	0.1	0.1	0.1	0.1	0.1
777	MT-ND3	0.1	0.1	1.73341	0.1	0.1	0.1	0.1	0.1	0.1	0.1
778	MT-ND4	0.1	0.1	1.52571	0.1	0.1	0.1	0.1	0.1	0.1	0.1
779	MT-ND4L	0.1	0.1	1.17386	0.1	0.1	0.1	0.1	0.1	0.1	0.1
780	MT-ND5	0.1	0.1	1.26332	0.1	0.1	0.1	0.1	0.1	0.1	0.1
781	MTDH	0.1	0.1	0.1	0.1	0.1	1.75408	0.1	0.1	0.1	0.1
782	MTPN	0.1	0.1	0.1	0.1	0.1	0.1	0.1	1.52789	0.1	0.1
783	MTRNR2L1	0.1	0.1	1.03709	0.1	0.1	0.1	0.1	0.1	0.1	0.1
784	MTRNR2L8	0.1	0.1	1.06168	0.1	0.1	0.1	0.1	0.1	0.1	0.1
785	MUSK	0.1	0.1	1.0025	0.1	0.1	0.1	0.1	0.1	0.1	0.1
786	MXD1	0.1	0.1	0.1	1.39586	0.1	0.1	0.1	0.1	0.1	0.1
787	MXI1	0.1	0.1	0.1	1.60948	0.1	0.1	0.1	0.1	0.1	0.1
788	MYADM	0.1	0.1	0.1	1.40209	0.1	0.1	0.1	0.1	0.1	0.1
789	MYDGF	0.1	0.1	0.1	0.1	1.60978	0.1	0.1	0.1	0.1	3.17381
790	MYL12A	0.1	1.64511	0.1	0.1	0.1	0.1	0.1	0.1	0.1	0.1
791	MYL6	0.1	0.1	0.1	0.1	2.11456	0.1	0.1	0.1	0.1	0.1
792	MYO1F	0.1	0.1	0.1	0.1	0.1	0.1	0.1	1.6643	0.1	0.1
793	MYO1G	0.1	0.1	0.1	1.29575	0.1	0.1	0.1	1.61147	0.1	0.1
794	MZB1	0.1	0.1	0.1	0.1	0.1	0.1	0.1	0.1	1.5852	40.6664
795	NACA	0.1	0.1	0.1	0.1	0.1	1.8948	0.1	0.1	1.31619	0.1
796	NAIP	0.1	0.1	0.1	0.1	0.1	0.1	1.37548	0.1	0.1	0.1
797	NAMPT	0.1	0.1	0.1	2.40878	0.1	0.1	1.632	3.44646	0.1	0.1
798	NANS	0.1	0.1	0.1	0.1	0.1	0.1	0.1	0.1	0.1	1.35564
799	NAP1L1	0.1	0.1	0.1	0.1	0.1	1.62863	0.1	0.1	1.45619	0.1
800	NCF1	0.1	0.1	0.1	0.1	0.1	0.1	0.1	1.57711	1.64273	0.1
801	NCF2	0.1	0.1	0.1	1.7128	1.45609	0.1	0.1	2.50673	0.1	0.1
802	NCLN	0.1	0.1	0.1	0.1	0.1	0.1	0.1	0.1	0.1	1.26954
803	NDRG1	0.1	0.1	0.1	2.61461	0.1	0.1	0.1	0.1	0.1	0.1
804	NDRG2	0.1	0.1	0.1	0.1	0.1	1.45106	0.1	0.1	0.1	0.1
805	NDUFAB1	0.1	0.1	0.1	0.1	1.43787	0.1	0.1	0.1	0.1	0.1
806	NDUFB2	0.1	0.1	0.1	0.1	1.95877	0.1	0.1	0.1	0.1	0.1
807	NDUFB3	0.1	0.1	0.1	0.1	1.53312	0.1	0.1	0.1	0.1	0.1
808	NDUFS6	0.1	0.1	0.1	0.1	1.64456	0.1	0.1	0.1	0.1	0.1
809	NEAT1	0.1	0.1	1.23485	2.15355	0.1	0.1	2.25137	3.03063	0.1	0.1
810	NEDD8	0.1	0.1	0.1	0.1	1.65725	0.1	0.1	0.1	0.1	0.1
811	NFKBIA	0.1	0.1	0.1	0.1	0.1	1.76988	0.1	0.1	0.1	0.1
812	NGB	0.1	0.1	1.00225	0.1	0.1	0.1	0.1	0.1	0.1	0.1
813	NHP2	0.1	0.1	0.1	0.1	1.40118	0.1	0.1	0.1	0.1	0.1
814	NKG7	0.1	3.25635	0.1	0.1	0.1	0.1	0.1	0.1	0.1	0.1
815	NME1	0.1	0.1	0.1	0.1	1.67871	0.1	0.1	0.1	0.1	1.44395
816	NOP10	0.1	0.1	0.1	1.44063	1.6418	0.1	0.1	0.1	0.1	0.1
817	NOP53	0.1	1.32061	0.1	0.1	0.1	0.1	0.1	0.1	2.49243	0.1
818	NOX4	0.1	0.1	1.00171	0.1	0.1	0.1	0.1	0.1	0.1	0.1
819	NPC2	2.94944	0.1	1.5081	0.1	2.33501	0.1	1.98395	0.1	0.1	0.1
820	NR4A1	0.1	0.1	0.1	0.1	0.1	1.46774	0.1	0.1	0.1	0.1
821	NRGN	0.1	0.1	0.1	0.1	0.1	0.1	0.1	1.38004	0.1	0.1
822	NTRK1	0.1	0.1	1.0072	0.1	0.1	0.1	0.1	0.1	0.1	0.1
823	NUCB2	0.1	0.1	0.1	0.1	0.1	0.1	0.1	0.1	0.1	2.14492
824	NUDT16	0.1	0.1	0.1	0.1	0.1	1.3806	0.1	0.1	0.1	0.1
825	NUDT3	1.43371	0.1	0.1	0.1	0.1	0.1	0.1	0.1	0.1	0.1
826	NUP214	0.1	0.1	0.1	0.1	0.1	0.1	0.1	1.8837	0.1	0.1
827	OAZ1	0.1	0.1	0.1	1.47113	1.94686	0.1	0.1	2.14214	0.1	0.1
828	OCIAD2	0.1	1.5176	0.1	0.1	0.1	0.1	0.1	0.1	0.1	0.1
829	OGFRL1	1.80413	0.1	0.1	0.1	0.1	1.96444	1.51611	0.1	0.1	0.1
830	OLFML3	1.77978	0.1	1.31394	0.1	0.1	0.1	0.1	0.1	0.1	0.1
831	OLR1	1.87091	0.1	0.1	0.1	0.1	0.1	0.1	0.1	0.1	0.1
832	OPTN	0.1	1.3589	0.1	0.1	0.1	0.1	0.1	0.1	0.1	0.1
833	OR2AG1	0.1	0.1	1.00229	0.1	0.1	0.1	0.1	0.1	0.1	0.1
834	ORAI2	0.1	0.1	0.1	0.1	0.1	0.1	0.1	0.1	1.41774	0.1
835	OSBPL8	0.1	0.1	0.1	0.1	0.1	1.42567	0.1	0.1	0.1	0.1
836	OSTC	0.1	0.1	0.1	0.1	1.4733	0.1	0.1	0.1	0.1	1.47988
837	OTUD1	1.67592	0.1	0.1	0.1	0.1	0.1	0.1	0.1	0.1	0.1
838	OTULINL	1.48806	0.1	0.1	0.1	0.1	0.1	0.1	0.1	0.1	0.1
839	OXNAD1	0.1	1.57755	0.1	0.1	0.1	0.1	0.1	0.1	0.1	0.1
840	P2RX1	0.1	0.1	0.1	0.1	0.1	0.1	0.1	0.1	0.1	1.3364
841	P2RX5	0.1	0.1	0.1	0.1	0.1	0.1	0.1	0.1	1.93633	0.1
842	P2RY13	1.89709	0.1	0.1	0.1	0.1	1.62117	0.1	0.1	0.1	0.1
843	P4HA1	0.1	0.1	0.1	1.90195	0.1	0.1	0.1	0.1	0.1	0.1
844	P4HB	0.1	0.1	0.1	0.1	1.63627	0.1	0.1	0.1	0.1	1.99178
845	PABPC1	0.1	0.1	0.1	0.1	0.1	0.1	0.1	1.81179	0.1	0.1
846	PAK1	0.1	0.1	0.1	0.1	0.1	1.77907	0.1	0.1	0.1	0.1
847	PALD1	1.52716	0.1	0.1	0.1	0.1	0.1	0.1	0.1	0.1	0.1
848	PARK7	0.1	0.1	0.1	0.1	1.69451	0.1	0.1	0.1	0.1	0.1
849	PARP8	0.1	1.63328	0.1	0.1	0.1	0.1	0.1	0.1	0.1	0.1
850	PAX5	0.1	0.1	0.1	0.1	0.1	0.1	0.1	0.1	1.31419	0.1
851	PCBP1	0.1	0.1	0.1	1.56116	0.1	0.1	0.1	1.68909	0.1	0.1
852	PCDH9	0.1	0.1	0.1	0.1	0.1	0.1	0.1	0.1	1.38194	0.1
853	PCDHB1	0.1	0.1	1.00164	0.1	0.1	0.1	0.1	0.1	0.1	0.1
854	PCSK7	0.1	1.8777	0.1	0.1	0.1	0.1	0.1	0.1	0.1	0.1
855	PDIA3	0.1	0.1	0.1	0.1	1.72033	0.1	0.1	0.1	0.1	0.1
856	PDIA4	0.1	0.1	0.1	0.1	0.1	0.1	0.1	0.1	0.1	2.55161
857	PDIA6	0.1	0.1	0.1	0.1	1.84994	0.1	0.1	0.1	0.1	2.08151
858	PDK1	0.1	0.1	0.1	1.32732	0.1	0.1	0.1	0.1	0.1	1.48777
859	PDLIM1	0.1	0.1	0.1	0.1	0.1	0.1	0.1	0.1	1.37698	0.1
860	PECAM1	0.1	0.1	0.1	0.1	0.1	0.1	1.32644	1.86791	0.1	0.1
861	PFDN5	0.1	0.1	0.1	0.1	0.1	0.1	0.1	2.01342	1.45342	0.1
862	PFKFB3	0.1	0.1	0.1	1.39382	0.1	0.1	0.1	0.1	0.1	0.1
863	PFN1	0.1	1.30459	0.1	0.1	2.21863	0.1	0.1	0.1	0.1	0.1
864	PGAM1	0.1	0.1	0.1	1.85089	1.78951	0.1	0.1	0.1	0.1	0.1
865	PGD	0.1	0.1	0.1	0.1	0.1	0.1	0.1	1.68482	0.1	0.1
866	PGK1	0.1	0.1	0.1	2.37802	2.29821	0.1	0.1	0.1	0.1	0.1
867	PHACTR1	0.1	0.1	0.1	1.42811	0.1	1.35716	0.1	0.1	0.1	0.1
868	PHGDH	0.1	0.1	0.1	0.1	0.1	0.1	0.1	0.1	0.1	1.31741
869	PHPT1	0.1	0.1	0.1	0.1	1.50087	0.1	0.1	0.1	0.1	0.1
870	PIK3IP1	0.1	1.58496	0.1	0.1	0.1	0.1	0.1	0.1	0.1	0.1
871	PIM2	0.1	0.1	0.1	0.1	0.1	0.1	0.1	0.1	0.1	2.67525
872	PKHD1L1	0.1	0.1	0.1	0.1	0.1	0.1	0.1	0.1	0.1	1.30342
873	PKIB	0.1	0.1	0.1	0.1	1.49355	1.67169	0.1	0.1	0.1	0.1
874	PKM	0.1	0.1	0.1	2.08801	2.7388	0.1	0.1	0.1	0.1	0.1
875	PLAC8	0.1	0.1	0.1	0.1	0.1	2.15024	0.1	0.1	1.9651	0.1
876	PLAUR	0.1	0.1	0.1	2.2965	1.66077	0.1	0.1	0.1	0.1	0.1
877	PLBD1	0.1	0.1	0.1	0.1	0.1	0.1	0.1	1.87179	0.1	0.1
878	PLCXD3	0.1	0.1	1.0034	0.1	0.1	0.1	0.1	0.1	0.1	0.1
879	PLD3	0.1	0.1	0.1	0.1	0.1	0.1	1.78209	0.1	0.1	0.1
880	PLD4	2.25417	0.1	1.29811	0.1	0.1	1.50841	0.1	0.1	0.1	0.1
881	PLEC	0.1	0.1	0.1	0.1	1.48503	0.1	0.1	0.1	0.1	0.1
882	PLEK	0.1	0.1	0.1	0.1	0.1	1.49063	0.1	0.1	0.1	0.1
883	PLEKHO1	0.1	0.1	0.1	0.1	0.1	1.61688	0.1	0.1	0.1	0.1
884	PLIN2	0.1	0.1	0.1	6.11572	0.1	0.1	0.1	0.1	0.1	0.1
885	PLP2	0.1	0.1	0.1	1.55422	1.59769	0.1	0.1	0.1	0.1	0.1
886	PLPP5	0.1	0.1	0.1	0.1	0.1	0.1	0.1	0.1	1.70513	1.89592
887	PLSCR1	0.1	0.1	0.1	1.35446	0.1	0.1	1.34242	0.1	0.1	0.1
888	PLTP	0.1	0.1	1.21921	0.1	0.1	0.1	2.53895	0.1	0.1	0.1
889	PLXDC2	2.50767	0.1	1.12729	0.1	0.1	0.1	1.91448	0.1	0.1	0.1
890	PLXNC1	0.1	0.1	0.1	0.1	0.1	0.1	1.34196	0.1	0.1	0.1
891	PLXND1	0.1	0.1	0.1	0.1	0.1	0.1	1.46144	0.1	0.1	0.1
892	PNISR	0.1	0.1	0.1	0.1	0.1	0.1	0.1	0.1	1.42582	0.1
893	PNOC	0.1	0.1	0.1	0.1	0.1	0.1	0.1	0.1	0.1	1.27088
894	PNRC1	1.60043	0.1	0.1	0.1	0.1	0.1	0.1	0.1	0.1	0.1
895	POLR2L	0.1	0.1	0.1	0.1	1.92499	0.1	0.1	0.1	0.1	0.1
896	POMP	0.1	0.1	0.1	0.1	1.92841	0.1	0.1	0.1	0.1	0.1
897	POU2AF1	0.1	0.1	0.1	0.1	0.1	0.1	0.1	0.1	1.3393	2.01249
898	POU2F2	0.1	0.1	0.1	0.1	0.1	0.1	0.1	1.65437	1.56012	0.1
899	POU5F1	0.1	0.1	1.009	0.1	0.1	0.1	0.1	0.1	0.1	0.1
900	PPA1	0.1	0.1	0.1	0.1	0.1	2.31737	0.1	0.1	0.1	0.1
901	PPDPF	0.1	1.42951	0.1	0.1	0.1	0.1	0.1	0.1	0.1	0.1
902	PPIA	0.1	0.1	0.1	0.1	2.04347	0.1	0.1	0.1	0.1	0.1
903	PPIB	0.1	0.1	0.1	0.1	1.81728	0.1	0.1	0.1	0.1	2.71661
904	PPM1K	0.1	0.1	0.1	0.1	0.1	0.1	0.1	0.1	1.38251	0.1
905	PPP1CB	0.1	0.1	0.1	1.38346	0.1	0.1	0.1	0.1	0.1	0.1
906	PPP1R14A	0.1	0.1	0.1	0.1	0.1	0.1	0.1	0.1	1.50786	0.1
907	PPP1R14B	0.1	0.1	0.1	0.1	1.57739	0.1	0.1	0.1	0.1	0.1
908	PPP2R5C	0.1	1.70367	0.1	0.1	0.1	0.1	0.1	0.1	0.1	0.1
909	PPT1	1.71829	0.1	0.1	0.1	0.1	1.68148	0.1	0.1	0.1	0.1
910	PRAM1	0.1	0.1	0.1	0.1	0.1	0.1	0.1	1.51461	0.1	0.1
911	PRCP	0.1	0.1	0.1	0.1	0.1	1.34318	0.1	0.1	0.1	0.1
912	PRDM1	0.1	0.1	0.1	0.1	0.1	0.1	0.1	0.1	0.1	1.51805
913	PRDX1	0.1	0.1	0.1	0.1	2.03244	0.1	0.1	0.1	0.1	0.1
914	PRDX2	0.1	0.1	0.1	0.1	0.1	0.1	0.1	0.1	0.1	1.63209
915	PRDX4	0.1	0.1	0.1	0.1	0.1	0.1	0.1	0.1	0.1	4.23253
916	PREB	0.1	0.1	0.1	0.1	0.1	0.1	0.1	0.1	0.1	1.28018
917	PRELID1	0.1	0.1	0.1	0.1	1.66893	0.1	0.1	1.75916	0.1	0.1
918	PRF1	0.1	2.10229	0.1	0.1	0.1	0.1	0.1	0.1	0.1	0.1
919	PRKCB	0.1	0.1	0.1	0.1	0.1	0.1	0.1	0.1	1.63483	0.1
920	PRKCH	0.1	1.4018	0.1	0.1	0.1	0.1	0.1	0.1	0.1	0.1
921	PRSS12	0.1	0.1	1.00142	0.1	0.1	0.1	0.1	0.1	0.1	0.1
922	PSAP	2.2402	0.1	1.5488	0.1	0.1	0.1	2.20736	2.17002	0.1	0.1
923	PSMA7	0.1	0.1	0.1	0.1	1.79922	0.1	0.1	0.1	0.1	0.1
924	PSMB3	0.1	0.1	0.1	0.1	1.59602	0.1	0.1	0.1	0.1	0.1
925	PSMB6	0.1	0.1	0.1	0.1	1.46924	0.1	0.1	0.1	0.1	0.1
926	PSMB9	0.1	1.45421	0.1	0.1	0.1	0.1	0.1	0.1	0.1	0.1
927	PSME1	0.1	1.35703	0.1	0.1	0.1	0.1	0.1	0.1	0.1	0.1
928	PSME2	0.1	0.1	0.1	0.1	1.56758	0.1	0.1	0.1	0.1	1.70834
929	PSTPIP2	0.1	0.1	0.1	0.1	0.1	1.39399	0.1	0.1	0.1	0.1
930	PTEN	0.1	0.1	0.1	0.1	0.1	1.40015	0.1	0.1	0.1	0.1
931	PTMA	0.1	0.1	0.1	1.42575	1.72047	0.1	0.1	0.1	1.45949	0.1
932	PTP4A3	0.1	0.1	0.1	0.1	0.1	0.1	0.1	0.1	0.1	1.36254
933	PTPN1	0.1	0.1	0.1	0.1	0.1	1.31845	0.1	0.1	0.1	0.1
934	PTPN4	0.1	1.48085	0.1	0.1	0.1	0.1	0.1	0.1	0.1	0.1
935	PTPN7	0.1	1.46194	0.1	0.1	0.1	0.1	0.1	0.1	0.1	0.1
936	PTPRB	0.1	0.1	1.00328	0.1	0.1	0.1	0.1	0.1	0.1	0.1
937	PTPRC	0.1	1.71526	0.1	0.1	0.1	0.1	0.1	0.1	0.1	0.1
938	PTPRE	0.1	0.1	0.1	0.1	0.1	1.47407	1.40377	1.70278	0.1	0.1
939	PTTG1IP	0.1	0.1	0.1	1.5066	0.1	0.1	0.1	0.1	0.1	0.1
940	PYCARD	0.1	0.1	0.1	0.1	1.68941	1.56927	0.1	1.65374	0.1	0.1
941	PYCR1	0.1	0.1	0.1	0.1	0.1	0.1	0.1	0.1	0.1	1.36146
942	PYHIN1	0.1	1.5602	0.1	0.1	0.1	0.1	0.1	0.1	0.1	0.1
943	QKI	1.59609	0.1	0.1	0.1	0.1	0.1	1.6382	0.1	0.1	0.1
944	QPRT	0.1	0.1	0.1	0.1	0.1	0.1	0.1	0.1	0.1	1.25265
945	QRSL1	0.1	0.1	0.1	0.1	0.1	0.1	0.1	0.1	1.36309	0.1
946	RAB13	0.1	0.1	0.1	1.46402	0.1	0.1	0.1	0.1	0.1	0.1
947	RAB20	0.1	0.1	0.1	1.34071	0.1	0.1	0.1	0.1	0.1	0.1
948	RAB27B	0.1	0.1	1.00853	0.1	0.1	0.1	0.1	0.1	0.1	0.1
949	RAB30	0.1	0.1	0.1	0.1	0.1	0.1	0.1	0.1	0.1	1.28763
950	RAB31	0.1	0.1	0.1	0.1	0.1	0.1	1.56222	0.1	0.1	0.1
951	RAB32	0.1	0.1	0.1	0.1	0.1	1.73503	0.1	0.1	0.1	0.1
952	RAB5C	0.1	0.1	0.1	0.1	1.53405	0.1	0.1	0.1	0.1	0.1
953	RABAC1	0.1	0.1	0.1	0.1	0.1	0.1	0.1	0.1	0.1	2.35573
954	RAC1	2.13849	0.1	0.1	0.1	0.1	0.1	0.1	0.1	0.1	0.1
955	RAC2	0.1	1.96224	0.1	0.1	0.1	0.1	0.1	0.1	0.1	0.1
956	RACK1	0.1	0.1	0.1	0.1	0.1	1.66158	0.1	0.1	1.87951	0.1
957	RALA	0.1	0.1	0.1	1.59191	0.1	0.1	0.1	0.1	0.1	0.1
958	RALGPS2	0.1	0.1	0.1	0.1	0.1	0.1	0.1	0.1	2.07784	0.1
959	RAN	0.1	0.1	0.1	0.1	1.70636	0.1	0.1	0.1	0.1	0.1
960	RAP1B	0.1	1.38212	0.1	0.1	0.1	0.1	0.1	0.1	0.1	0.1
961	RARRES3	0.1	2.06771	0.1	0.1	0.1	0.1	0.1	0.1	0.1	0.1
962	RASGRP1	0.1	1.35797	0.1	0.1	0.1	0.1	0.1	0.1	0.1	0.1
963	RASGRP2	0.1	0.1	0.1	0.1	0.1	0.1	0.1	0.1	1.74672	0.1
964	RASSF2	0.1	0.1	0.1	0.1	0.1	0.1	0.1	1.56097	0.1	0.1
965	RASSF4	1.70594	0.1	0.1	0.1	0.1	0.1	1.37353	0.1	0.1	0.1
966	RBL2	0.1	1.45193	0.1	0.1	0.1	0.1	0.1	0.1	0.1	0.1
967	RBMS1	0.1	0.1	0.1	0.1	0.1	0.1	0.1	1.50784	0.1	0.1
968	RBP7	0.1	0.1	0.1	0.1	0.1	0.1	0.1	1.865	0.1	0.1
969	RBPJ	0.1	0.1	0.1	1.69766	0.1	0.1	1.40784	0.1	0.1	0.1
970	RCSD1	0.1	0.1	0.1	0.1	0.1	0.1	0.1	0.1	2.00697	0.1
971	REL	0.1	0.1	0.1	0.1	0.1	1.5444	1.5939	0.1	0.1	0.1
972	RETN	0.1	0.1	0.1	0.1	0.1	0.1	0.1	2.16344	0.1	0.1
973	REXO2	0.1	0.1	0.1	0.1	0.1	0.1	0.1	0.1	0.1	1.24664
974	RGCC	0.1	0.1	0.1	1.60351	0.1	1.83187	0.1	0.1	0.1	0.1
975	RGS1	2.59724	0.1	1.16296	0.1	0.1	0.1	0.1	0.1	0.1	0.1
976	RGS10	1.9939	0.1	0.1	0.1	0.1	1.82989	0.1	0.1	0.1	0.1
977	RGS18	0.1	0.1	0.1	0.1	0.1	1.57185	0.1	0.1	0.1	0.1
978	RGS2	0.1	0.1	0.1	0.1	0.1	1.83685	1.89291	2.69254	0.1	0.1
979	RHBDF2	1.59585	0.1	1.22617	0.1	0.1	0.1	0.1	0.1	0.1	0.1
980	RHEX	0.1	0.1	1.03623	0.1	0.1	0.1	0.1	0.1	0.1	0.1
981	RHOA	0.1	0.1	0.1	1.43997	1.80452	0.1	0.1	0.1	0.1	0.1
982	RHOB	2.33639	0.1	0.1	0.1	0.1	0.1	1.78598	0.1	0.1	0.1
983	RHOC	0.1	0.1	0.1	0.1	0.1	1.3445	0.1	0.1	0.1	0.1
984	RILPL2	0.1	0.1	0.1	0.1	0.1	0.1	0.1	1.64485	0.1	0.1
985	RIOK3	0.1	0.1	0.1	1.36475	0.1	0.1	0.1	0.1	0.1	0.1
986	RIPOR2	0.1	1.39815	0.1	0.1	0.1	0.1	0.1	3.18182	2.40055	0.1
987	RNASE1	0.1	0.1	0.1	1.99958	0.1	0.1	2.53208	0.1	0.1	0.1
988	RNASE2	0.1	0.1	0.1	0.1	1.67596	0.1	0.1	0.1	0.1	0.1
989	RNASE6	0.1	0.1	0.1	0.1	0.1	1.9038	1.47123	0.1	0.1	0.1
990	RNASET2	3.21928	0.1	1.37312	0.1	0.1	0.1	0.1	0.1	0.1	0.1
991	RNF13	0.1	0.1	0.1	0.1	0.1	0.1	1.33579	0.1	0.1	0.1
992	RNF130	1.5883	0.1	0.1	0.1	0.1	0.1	1.42765	0.1	0.1	0.1
993	RNF149	0.1	0.1	0.1	0.1	0.1	0.1	1.66998	0.1	0.1	0.1
994	RNF181	0.1	0.1	0.1	1.3682	0.1	0.1	0.1	0.1	0.1	0.1
995	RNF213	0.1	1.79198	0.1	0.1	0.1	0.1	0.1	0.1	0.1	0.1
996	RNMT	0.1	0.1	0.1	1.37691	0.1	0.1	0.1	0.1	0.1	0.1
997	ROMO1	0.1	0.1	0.1	0.1	1.47193	0.1	0.1	0.1	0.1	0.1
998	RORA	0.1	1.72707	0.1	0.1	0.1	0.1	0.1	0.1	0.1	0.1
999	RPL10	0.1	1.09832	0.1	0.1	0.1	1.66979	0.1	0.1	2.0055	0.1
1000	RPL10A	0.1	1.18937	0.1	0.1	0.1	1.77833	0.1	0.1	2.42724	0.1
1001	RPL11	0.1	0.1	0.1	0.1	0.1	1.74555	0.1	0.1	2.38353	0.1
1002	RPL12	0.1	0.1	0.1	0.1	0.1	1.69717	0.1	0.1	2.27265	0.1
1003	RPL13	0.1	1.2238	0.1	0.1	0.1	1.60219	0.1	0.1	2.39176	0.1
1004	RPL13A	0.1	1.45751	0.1	0.1	0.1	0.1	0.1	0.1	2.96997	0.1
1005	RPL14	0.1	1.19298	0.1	0.1	0.1	1.64855	0.1	0.1	1.85047	0.1
1006	RPL15	0.1	0.1	0.1	0.1	0.1	1.74018	0.1	0.1	2.03848	0.1
1007	RPL17	0.1	0.1	0.1	0.1	0.1	0.1	0.1	0.1	2.14744	0.1
1008	RPL18	0.1	0.1	0.1	0.1	0.1	1.86675	0.1	0.1	2.32034	0.1
1009	RPL18A	0.1	0.1	0.1	0.1	0.1	1.74827	0.1	0.1	3.14826	0.1
1010	RPL19	0.1	1.05033	0.1	0.1	0.1	1.78236	0.1	0.1	2.33124	0.1
1011	RPL21	0.1	1.17989	0.1	0.1	0.1	0.1	0.1	0.1	3.33093	0.1
1012	RPL22	0.1	0.1	0.1	0.1	0.1	1.68276	0.1	0.1	1.71383	0.1
1013	RPL23	0.1	0.1	0.1	0.1	0.1	0.1	0.1	0.1	1.47856	0.1
1014	RPL23A	0.1	1.56047	0.1	0.1	0.1	1.68	0.1	0.1	2.88338	0.1
1015	RPL24	0.1	0.1	0.1	0.1	0.1	1.79462	0.1	0.1	1.4558	0.1
1016	RPL26	0.1	0.1	0.1	0.1	0.1	1.90659	0.1	0.1	2.02127	0.1
1017	RPL27	0.1	0.1	0.1	0.1	0.1	1.75493	0.1	0.1	1.99256	0.1
1018	RPL27A	0.1	1.28425	0.1	0.1	0.1	0.1	0.1	0.1	2.21099	0.1
1019	RPL28	0.1	1.30122	0.1	0.1	0.1	1.67922	0.1	0.1	1.57917	0.1
1020	RPL29	0.1	0.1	0.1	0.1	0.1	1.72885	0.1	0.1	2.02349	0.1
1021	RPL3	0.1	1.149	0.1	0.1	0.1	1.62502	0.1	0.1	1.99831	0.1
1022	RPL30	0.1	1.24259	0.1	0.1	0.1	1.94709	0.1	0.1	2.31581	0.1
1023	RPL31	0.1	1.46009	0.1	0.1	0.1	0.1	0.1	0.1	2.71596	0.1
1024	RPL32	0.1	1.06806	0.1	0.1	0.1	1.71324	0.1	0.1	2.48303	0.1
1025	RPL34	0.1	1.19998	0.1	0.1	0.1	1.66972	0.1	0.1	2.85037	0.1
1026	RPL35	0.1	0.1	0.1	0.1	0.1	0.1	0.1	0.1	2.04774	0.1
1027	RPL35A	0.1	1.14428	0.1	0.1	0.1	1.77048	0.1	0.1	2.06215	0.1
1028	RPL36	0.1	0.1	0.1	0.1	0.1	0.1	0.1	0.1	2.0819	0.1
1029	RPL36A	0.1	0.1	0.1	0.1	0.1	0.1	0.1	0.1	1.63847	0.1
1030	RPL36AL	0.1	1.21252	0.1	0.1	0.1	0.1	0.1	0.1	0.1	0.1
1031	RPL37	0.1	0.1	0.1	0.1	0.1	1.8817	0.1	0.1	2.03725	0.1
1032	RPL37A	0.1	0.1	0.1	0.1	0.1	0.1	0.1	0.1	1.61677	0.1
1033	RPL38	0.1	0.1	0.1	0.1	0.1	0.1	0.1	0.1	1.60132	0.1
1034	RPL39	0.1	0.1	0.1	0.1	0.1	0.1	0.1	0.1	2.24256	0.1
1035	RPL4	0.1	0.1	0.1	0.1	0.1	1.69823	0.1	0.1	1.88075	0.1
1036	RPL41	0.1	1.1481	0.1	0.1	0.1	0.1	0.1	0.1	2.08601	0.1
1037	RPL5	0.1	0.1	0.1	0.1	0.1	1.83282	0.1	0.1	1.81285	0.1
1038	RPL6	0.1	1.11578	0.1	0.1	0.1	1.76952	0.1	0.1	1.94064	0.1
1039	RPL7	0.1	0.1	0.1	0.1	0.1	0.1	0.1	0.1	2.33236	0.1
1040	RPL7A	0.1	0.1	0.1	0.1	0.1	1.79042	0.1	0.1	1.74959	0.1
1041	RPL8	0.1	0.1	0.1	0.1	0.1	1.74704	0.1	0.1	2.13204	0.1
1042	RPL9	0.1	0.1	0.1	0.1	0.1	1.65893	0.1	0.1	2.07435	0.1
1043	RPLP0	0.1	0.1	0.1	0.1	0.1	0.1	0.1	0.1	1.9608	0.1
1044	RPLP1	0.1	0.1	0.1	0.1	0.1	1.58363	0.1	0.1	1.54254	0.1
1045	RPLP2	0.1	1.19609	0.1	0.1	0.1	0.1	0.1	0.1	2.56161	0.1
1046	RPN1	0.1	0.1	0.1	0.1	0.1	0.1	0.1	0.1	0.1	1.45664
1047	RPN2	0.1	0.1	0.1	0.1	0.1	0.1	0.1	0.1	0.1	2.26422
1048	RPS10	0.1	0.1	0.1	0.1	0.1	1.87019	0.1	0.1	2.166	0.1
1049	RPS11	0.1	0.1	0.1	0.1	0.1	1.8913	0.1	0.1	2.37441	0.1
1050	RPS12	0.1	1.17195	0.1	0.1	0.1	1.86566	0.1	0.1	2.07901	0.1
1051	RPS13	0.1	0.1	0.1	0.1	0.1	1.76746	0.1	1.72545	2.31197	0.1
1052	RPS14	0.1	1.11478	0.1	0.1	0.1	1.9871	0.1	0.1	1.75412	0.1
1053	RPS15	0.1	1.06965	0.1	0.1	0.1	1.64496	0.1	0.1	1.86009	0.1
1054	RPS15A	0.1	1.62772	0.1	0.1	0.1	1.63571	0.1	0.1	2.37184	0.1
1055	RPS16	0.1	0.1	0.1	0.1	0.1	1.63117	0.1	0.1	1.90132	0.1
1056	RPS17	0.1	0.1	0.1	0.1	0.1	0.1	0.1	0.1	2.63589	0.1
1057	RPS18	0.1	1.09608	0.1	0.1	0.1	1.82475	0.1	0.1	2.40285	0.1
1058	RPS19	0.1	1.16138	0.1	0.1	0.1	1.65272	0.1	0.1	2.13002	0.1
1059	RPS2	0.1	0.1	0.1	0.1	0.1	1.76742	0.1	0.1	1.9417	0.1
1060	RPS20	0.1	1.11886	0.1	0.1	0.1	0.1	0.1	0.1	2.17966	0.1
1061	RPS21	0.1	1.05541	0.1	0.1	0.1	1.62722	0.1	0.1	1.93539	0.1
1062	RPS23	0.1	0.1	0.1	0.1	0.1	2.09965	0.1	0.1	2.32993	0.1
1063	RPS24	0.1	0.1	0.1	0.1	0.1	1.862	0.1	1.66479	0.1	0.1
1064	RPS25	0.1	1.29106	0.1	0.1	0.1	0.1	0.1	0.1	2.36862	0.1
1065	RPS27	0.1	1.97582	0.1	0.1	0.1	1.74795	0.1	0.1	3.60326	0.1
1066	RPS27A	0.1	1.27521	0.1	0.1	0.1	0.1	0.1	0.1	2.2946	0.1
1067	RPS28	0.1	1.12371	0.1	0.1	0.1	0.1	0.1	0.1	2.01182	0.1
1068	RPS29	0.1	1.69132	0.1	0.1	0.1	1.72225	0.1	0.1	2.32375	0.1
1069	RPS3	0.1	1.35448	0.1	0.1	0.1	1.72655	0.1	0.1	1.97322	0.1
1070	RPS3A	0.1	0.1	0.1	0.1	0.1	1.89994	0.1	0.1	2.40249	0.1
1071	RPS4X	0.1	1.18375	0.1	0.1	0.1	1.82948	0.1	0.1	2.08072	0.1
1072	RPS5	0.1	0.1	0.1	0.1	0.1	1.75824	0.1	0.1	2.88444	0.1
1073	RPS6	0.1	0.1	0.1	0.1	0.1	0.1	0.1	0.1	2.64254	0.1
1074	RPS6KA3	0.1	0.1	0.1	0.1	0.1	1.39412	0.1	0.1	0.1	0.1
1075	RPS6KB2	0.1	0.1	0.1	0.1	0.1	0.1	0.1	0.1	0.1	1.26945
1076	RPS7	0.1	1.16524	0.1	0.1	0.1	1.79448	0.1	0.1	2.02955	0.1
1077	RPS8	0.1	0.1	0.1	0.1	0.1	1.87903	0.1	0.1	2.61423	0.1
1078	RPS9	0.1	0.1	0.1	0.1	0.1	1.78783	0.1	1.88407	1.65563	0.1
1079	RPSA	0.1	1.26979	0.1	0.1	0.1	0.1	0.1	0.1	2.49649	0.1
1080	RRBP1	0.1	0.1	0.1	0.1	0.1	0.1	0.1	0.1	0.1	2.0555
1081	RTN4	1.52019	0.1	0.1	0.1	0.1	0.1	0.1	0.1	0.1	0.1
1082	RUNX3	0.1	1.84178	0.1	0.1	0.1	0.1	0.1	0.1	0.1	0.1
1083	S100A10	0.1	0.1	0.1	5.40045	3.76509	0.1	0.1	2.75737	0.1	0.1
1084	S100A11	0.1	0.1	0.1	2.09634	3.22989	0.1	0.1	1.91519	0.1	0.1
1085	S100A12	0.1	0.1	0.1	1.41573	0.1	0.1	0.1	5.52994	0.1	0.1
1086	S100A4	0.1	0.1	0.1	2.22209	3.91967	0.1	0.1	5.36922	0.1	0.1
1087	S100A6	0.1	0.1	0.1	3.54972	3.70052	2.34425	0.1	7.42244	0.1	0.1
1088	S100A8	0.1	0.1	0.1	2.90474	2.20446	0.1	0.1	26.4018	0.1	0.1
1089	S100A9	0.1	0.1	0.1	3.8999	3.28682	0.1	0.1	34.8704	0.1	0.1
1090	S1PR4	0.1	0.1	0.1	0.1	0.1	0.1	0.1	0.1	1.51903	0.1
1091	SAMD3	0.1	1.54197	0.1	0.1	0.1	0.1	0.1	0.1	0.1	0.1
1092	SAMHD1	0.1	0.1	0.1	0.1	0.1	1.62886	1.50035	0.1	0.1	0.1
1093	SAP30	0.1	0.1	0.1	0.1	0.1	1.58604	1.7243	0.1	0.1	0.1
1094	SAR1B	0.1	0.1	0.1	0.1	0.1	0.1	0.1	0.1	0.1	1.4234
1095	SAT1	2.38294	0.1	1.40218	2.15012	0.1	0.1	2.7642	2.11927	0.1	0.1
1096	SCAMP2	1.51976	0.1	0.1	0.1	0.1	0.1	0.1	0.1	0.1	0.1
1097	SCARB2	0.1	0.1	0.1	0.1	0.1	0.1	1.36428	0.1	0.1	0.1
1098	SCIN	1.75873	0.1	1.1262	0.1	0.1	0.1	0.1	0.1	0.1	0.1
1099	SCML4	0.1	1.35447	0.1	0.1	0.1	0.1	0.1	0.1	0.1	0.1
1100	SCPEP1	1.57572	0.1	0.1	0.1	0.1	0.1	0.1	0.1	0.1	0.1
1101	SDC1	0.1	0.1	0.1	0.1	0.1	0.1	0.1	0.1	0.1	1.79378
1102	SDC2	0.1	0.1	0.1	1.35151	0.1	0.1	0.1	0.1	0.1	0.1
1103	SDCBP	0.1	0.1	0.1	2.13114	0.1	0.1	1.51006	0.1	0.1	0.1
1104	SDF2L1	0.1	0.1	0.1	0.1	1.57036	0.1	0.1	0.1	0.1	2.7227
1105	SEC11A	0.1	0.1	0.1	0.1	0.1	1.65857	0.1	0.1	0.1	0.1
1106	SEC11C	0.1	0.1	0.1	0.1	0.1	0.1	0.1	0.1	0.1	4.62276
1107	SEC13	0.1	0.1	0.1	0.1	0.1	0.1	0.1	0.1	0.1	1.4706
1108	SEC14L1	0.1	0.1	0.1	0.1	0.1	0.1	1.38223	0.1	0.1	0.1
1109	SEC61A1	0.1	0.1	0.1	0.1	0.1	0.1	0.1	0.1	0.1	1.63218
1110	SEC61B	0.1	0.1	0.1	0.1	1.663	0.1	0.1	0.1	0.1	2.15961
1111	SEC61G	0.1	0.1	0.1	2.06108	1.77481	0.1	0.1	0.1	0.1	1.7231
1112	SEC62	0.1	0.1	0.1	0.1	0.1	0.1	0.1	0.1	1.44321	1.81071
1113	SEL1L	0.1	0.1	0.1	0.1	0.1	0.1	0.1	0.1	0.1	1.2974
1114	SEL1L3	0.1	0.1	0.1	0.1	0.1	0.1	0.1	0.1	0.1	1.80037
1115	SELENOK	0.1	0.1	0.1	0.1	0.1	0.1	0.1	0.1	0.1	2.05477
1116	SELENOM	0.1	0.1	0.1	0.1	0.1	0.1	0.1	0.1	0.1	1.26287
1117	SELENOP	0.1	0.1	0.1	0.1	0.1	0.1	2.31361	0.1	0.1	0.1
1118	SELENOS	0.1	0.1	0.1	0.1	0.1	0.1	0.1	0.1	0.1	2.26982
1119	SELL	0.1	0.1	0.1	0.1	0.1	0.1	0.1	1.83354	1.72261	0.1
1120	SELPLG	1.52104	0.1	0.1	0.1	0.1	0.1	0.1	0.1	0.1	0.1
1121	SEM1	0.1	0.1	0.1	0.1	1.5764	0.1	0.1	0.1	0.1	0.1
1122	2023-09-01	0.1	1.65722	0.1	0.1	0.1	0.1	0.1	0.1	0.1	0.1
1123	2023-09-06	0.1	1.47527	0.1	0.1	0.1	0.1	0.1	0.1	0.1	0.1
1124	2023-09-09	0.1	1.53478	0.1	0.1	0.1	0.1	0.1	0.1	0.1	0.1
1125	SERF2	0.1	0.1	0.1	1.45386	1.96389	0.1	0.1	0.1	0.1	0.1
1126	SERP1	0.1	0.1	0.1	0.1	0.1	0.1	0.1	1.85129	0.1	0.1
1127	SERPINA1	0.1	0.1	0.1	1.63172	1.9624	0.1	0.1	2.13594	0.1	0.1
1128	SERPINB1	0.1	0.1	0.1	1.43807	0.1	0.1	0.1	2.04448	0.1	0.1
1129	SERPINB6	1.461	0.1	0.1	0.1	0.1	0.1	0.1	0.1	0.1	0.1
1130	SERPINF1	1.60632	0.1	0.1	0.1	0.1	0.1	0.1	0.1	0.1	0.1
1131	SEZ6	0.1	0.1	1.02589	0.1	0.1	0.1	0.1	0.1	0.1	0.1
1132	SGK1	3.36692	0.1	1.40573	0.1	0.1	2.27902	1.87897	0.1	0.1	0.1
1133	SH2D1A	0.1	1.33661	0.1	0.1	0.1	0.1	0.1	0.1	0.1	0.1
1134	SH3BGRL3	0.1	1.31425	0.1	2.04993	2.4103	0.1	0.1	2.61815	0.1	0.1
1135	SH3BP5	0.1	0.1	0.1	1.38189	0.1	0.1	0.1	0.1	0.1	0.1
1136	SHTN1	1.43988	0.1	0.1	0.1	0.1	1.3827	0.1	0.1	0.1	0.1
1137	SIGLEC10	1.5419	0.1	0.1	0.1	0.1	0.1	0.1	0.1	0.1	0.1
1138	SIGLEC8	1.38854	0.1	1.12788	0.1	0.1	0.1	0.1	0.1	0.1	0.1
1139	SIL1	0.1	0.1	0.1	0.1	0.1	0.1	0.1	0.1	0.1	1.38237
1140	SIRPA	0.1	0.1	0.1	0.1	1.4011	0.1	1.37265	0.1	0.1	0.1
1141	SIT1	0.1	1.41684	0.1	0.1	0.1	0.1	0.1	0.1	0.1	0.1
1142	SKAP1	0.1	1.59667	0.1	0.1	0.1	0.1	0.1	0.1	0.1	0.1
1143	SKAP2	1.47152	0.1	0.1	0.1	0.1	0.1	0.1	0.1	0.1	0.1
1144	SKIL	1.54328	0.1	0.1	0.1	0.1	0.1	0.1	0.1	0.1	0.1
1145	SLAMF7	0.1	0.1	0.1	0.1	0.1	0.1	0.1	0.1	0.1	1.43477
1146	SLC11A1	1.79679	0.1	1.27848	1.96465	0.1	0.1	1.82268	1.77402	0.1	0.1
1147	SLC16A10	0.1	0.1	0.1	1.86485	0.1	0.1	0.1	0.1	0.1	0.1
1148	SLC16A3	0.1	0.1	0.1	1.78028	2.0742	0.1	0.1	0.1	0.1	0.1
1149	SLC18A2	0.1	0.1	1.03595	0.1	0.1	0.1	0.1	0.1	0.1	0.1
1150	SLC1A3	2.62222	0.1	1.46589	0.1	0.1	0.1	1.48745	0.1	0.1	0.1
1151	SLC25A37	0.1	0.1	0.1	2.56734	0.1	0.1	0.1	0.1	0.1	0.1
1152	SLC25A4	0.1	0.1	0.1	0.1	0.1	0.1	0.1	0.1	0.1	1.22873
1153	SLC25A6	0.1	0.1	0.1	0.1	0.1	0.1	0.1	1.74152	1.29779	0.1
1154	SLC2A1	0.1	0.1	0.1	1.72432	0.1	0.1	0.1	0.1	0.1	0.1
1155	SLC2A3	0.1	0.1	0.1	3.96793	0.1	0.1	0.1	0.1	0.1	0.1
1156	SLC2A5	1.63753	0.1	0.1	0.1	0.1	0.1	0.1	0.1	0.1	0.1
1157	SLC35B1	0.1	0.1	0.1	0.1	0.1	0.1	0.1	0.1	0.1	1.33621
1158	SLC38A1	0.1	1.51595	0.1	0.1	0.1	0.1	0.1	0.1	1.30968	0.1
1159	SLC38A11	0.1	0.1	1.0039	0.1	0.1	0.1	0.1	0.1	0.1	0.1
1160	SLC38A5	0.1	0.1	0.1	0.1	0.1	0.1	0.1	0.1	0.1	1.76316
1161	SLC39A7	0.1	0.1	0.1	0.1	0.1	0.1	0.1	0.1	0.1	1.25056
1162	SLC40A1	0.1	0.1	0.1	0.1	0.1	0.1	1.77258	0.1	0.1	0.1
1163	SLC43A2	0.1	0.1	0.1	0.1	0.1	0.1	1.42618	0.1	0.1	0.1
1164	SLC51A	0.1	0.1	1.00799	0.1	0.1	0.1	0.1	0.1	0.1	0.1
1165	SLC6A15	0.1	0.1	1.00175	0.1	0.1	0.1	0.1	0.1	0.1	0.1
1166	SLC7A7	0.1	0.1	0.1	0.1	0.1	0.1	0.1	1.78376	0.1	0.1
1167	SLC8A1-AS1	0.1	0.1	1.01119	0.1	0.1	0.1	0.1	0.1	0.1	0.1
1168	SLC8A3	0.1	0.1	1.00192	0.1	0.1	0.1	0.1	0.1	0.1	0.1
1169	SLC9A3R1	0.1	1.3399	0.1	0.1	0.1	0.1	0.1	0.1	0.1	0.1
1170	SLCO2B1	2.20566	0.1	1.34019	0.1	0.1	0.1	2.03343	0.1	0.1	0.1
1171	SLCO3A1	0.1	0.1	0.1	0.1	0.1	0.1	0.1	1.36705	0.1	0.1
1172	SLFN5	0.1	1.9966	0.1	0.1	0.1	0.1	0.1	0.1	0.1	0.1
1173	SLIRP	0.1	0.1	0.1	0.1	1.62981	0.1	0.1	0.1	0.1	0.1
1174	SMAP2	0.1	0.1	0.1	0.1	0.1	1.71714	0.1	1.92897	0.1	0.1
1175	SMCHD1	0.1	0.1	0.1	0.1	0.1	0.1	0.1	0.1	1.41157	0.1
1176	SMDT1	0.1	0.1	0.1	0.1	0.1	1.51034	0.1	0.1	0.1	0.1
1177	SMIM25	0.1	0.1	0.1	1.58006	0.1	0.1	0.1	2.15688	0.1	0.1
1178	SMIM4	0.1	0.1	0.1	0.1	1.37194	0.1	0.1	0.1	0.1	0.1
1179	SNHG7	0.1	0.1	0.1	0.1	0.1	0.1	0.1	0.1	1.76992	0.1
1180	SNRPE	0.1	0.1	0.1	0.1	1.47857	0.1	0.1	0.1	0.1	0.1
1181	SNRPF	0.1	0.1	0.1	0.1	1.49072	0.1	0.1	0.1	0.1	0.1
1182	SNRPG	0.1	0.1	0.1	0.1	1.56241	0.1	0.1	0.1	0.1	0.1
1183	SNX2	0.1	0.1	0.1	0.1	0.1	0.1	0.1	0.1	1.38716	0.1
1184	SNX3	0.1	0.1	0.1	0.1	0.1	1.72821	0.1	0.1	0.1	0.1
1185	SNX6	0.1	0.1	0.1	0.1	0.1	0.1	1.45133	0.1	0.1	0.1
1186	SOCS1	0.1	1.54858	0.1	0.1	0.1	0.1	0.1	0.1	0.1	0.1
1187	SOCS3	0.1	0.1	0.1	0.1	0.1	0.1	0.1	0.1	0.1	1.96941
1188	SOD2	0.1	0.1	0.1	1.81887	0.1	0.1	0.1	1.67614	0.1	0.1
1189	SORL1	2.25842	0.1	1.44297	0.1	0.1	0.1	0.1	0.1	0.1	0.1
1190	SP110	0.1	0.1	0.1	0.1	0.1	0.1	0.1	0.1	1.49465	0.1
1191	SPAG4	0.1	0.1	0.1	0.1	0.1	0.1	0.1	0.1	0.1	2.00152
1192	SPATS2	0.1	0.1	0.1	0.1	0.1	0.1	0.1	0.1	0.1	1.55384
1193	SPCS1	0.1	0.1	0.1	0.1	0.1	0.1	0.1	0.1	0.1	2.00263
1194	SPCS2	0.1	0.1	0.1	0.1	0.1	0.1	0.1	0.1	0.1	2.91664
1195	SPCS3	0.1	0.1	0.1	0.1	0.1	0.1	0.1	0.1	0.1	2.58383
1196	SPI1	0.1	0.1	0.1	0.1	1.8368	1.5287	0.1	0.1	0.1	0.1
1197	SPIB	0.1	0.1	0.1	0.1	0.1	0.1	0.1	0.1	1.75111	0.1
1198	SPINT2	0.1	0.1	0.1	0.1	0.1	1.59646	0.1	0.1	0.1	0.1
1199	SPOCK2	0.1	1.82136	0.1	0.1	0.1	0.1	0.1	0.1	0.1	0.1
1200	SPON2	0.1	1.45493	0.1	0.1	0.1	0.1	0.1	0.1	0.1	0.1
1201	SPP1	2.82838	0.1	1.68438	4.80234	5.4157	0.1	0.1	0.1	0.1	0.1
1202	SQSTM1	0.1	0.1	0.1	1.41507	0.1	0.1	0.1	0.1	0.1	0.1
1203	SRGAP1	0.1	0.1	0.1	0.1	0.1	0.1	1.42198	0.1	0.1	0.1
1204	SRGAP2	1.67086	0.1	0.1	0.1	0.1	0.1	0.1	0.1	0.1	0.1
1205	SRGAP2B	1.61994	0.1	0.1	0.1	0.1	0.1	0.1	0.1	0.1	0.1
1206	SRGAP2C	1.50839	0.1	0.1	0.1	0.1	0.1	0.1	0.1	0.1	0.1
1207	SRGN	0.1	0.1	0.1	1.94414	0.1	0.1	1.88522	1.79276	0.1	0.1
1208	SRM	0.1	0.1	0.1	0.1	0.1	0.1	0.1	0.1	0.1	1.82145
1209	SRP54	0.1	0.1	0.1	0.1	0.1	0.1	0.1	0.1	0.1	1.42719
1210	SRPRA	0.1	0.1	0.1	0.1	0.1	0.1	0.1	0.1	0.1	1.45075
1211	SRPRB	0.1	0.1	0.1	0.1	0.1	0.1	0.1	0.1	0.1	1.52236
1212	SRSF5	0.1	0.1	0.1	0.1	0.1	0.1	0.1	0.1	1.48733	0.1
1213	SSB	0.1	0.1	0.1	0.1	1.5267	0.1	0.1	0.1	0.1	0.1
1214	SSBP1	0.1	0.1	0.1	0.1	1.54483	0.1	0.1	0.1	0.1	0.1
1215	SSR2	0.1	0.1	0.1	0.1	0.1	0.1	0.1	0.1	0.1	1.86592
1216	SSR3	0.1	0.1	0.1	0.1	0.1	0.1	0.1	0.1	0.1	2.40888
1217	SSR4	0.1	0.1	0.1	0.1	0.1	0.1	0.1	0.1	0.1	6.33686
1218	ST6GAL1	1.4737	0.1	0.1	0.1	0.1	0.1	0.1	0.1	0.1	0.1
1219	ST6GALNAC4	0.1	0.1	0.1	0.1	0.1	0.1	0.1	0.1	0.1	1.40978
1220	STAB1	0.1	0.1	0.1	0.1	0.1	0.1	2.4979	0.1	0.1	0.1
1221	STAT4	0.1	1.3546	0.1	0.1	0.1	0.1	0.1	0.1	0.1	0.1
1222	STK17A	0.1	2.01359	0.1	0.1	0.1	1.40151	0.1	0.1	0.1	0.1
1223	STK17B	0.1	0.1	0.1	0.1	0.1	1.99826	0.1	1.80797	0.1	0.1
1224	STK4	0.1	1.53317	0.1	0.1	0.1	0.1	0.1	0.1	0.1	0.1
1225	STMN2	0.1	0.1	1.00457	0.1	0.1	0.1	0.1	0.1	0.1	0.1
1226	STT3A	0.1	0.1	0.1	0.1	0.1	0.1	0.1	0.1	0.1	1.33738
1227	STXBP2	0.1	0.1	0.1	1.46265	0.1	0.1	0.1	2.16631	0.1	0.1
1228	SUB1	0.1	0.1	0.1	0.1	0.1	0.1	0.1	0.1	0.1	1.95258
1229	SULT1A1	0.1	0.1	0.1	0.1	0.1	0.1	0.1	1.57458	0.1	0.1
1230	SUN2	0.1	1.41583	0.1	0.1	0.1	0.1	0.1	0.1	0.1	0.1
1231	SVOPL	0.1	0.1	1.00793	0.1	0.1	0.1	0.1	0.1	0.1	0.1
1232	SYCP1	0.1	0.1	1.00252	0.1	0.1	0.1	0.1	0.1	0.1	0.1
1233	SYNE2	0.1	2.13333	0.1	0.1	0.1	0.1	0.1	0.1	0.1	0.1
1234	SYTL1	0.1	0.1	0.1	0.1	0.1	0.1	0.1	0.1	1.37774	0.1
1235	SYVN1	0.1	0.1	0.1	0.1	0.1	0.1	0.1	0.1	0.1	1.33964
1236	TACC1	0.1	0.1	0.1	0.1	0.1	0.1	1.33981	0.1	0.1	0.1
1237	TAF7L	0.1	0.1	1.00196	0.1	0.1	0.1	0.1	0.1	0.1	0.1
1238	TAGLN2	0.1	0.1	0.1	1.73973	1.81058	0.1	0.1	0.1	1.40447	0.1
1239	TAL1	0.1	0.1	1.04588	0.1	0.1	0.1	0.1	0.1	0.1	0.1
1240	TALDO1	0.1	0.1	0.1	0.1	0.1	0.1	0.1	2.03562	0.1	0.1
1241	TAPBPL	0.1	0.1	0.1	0.1	0.1	0.1	0.1	0.1	0.1	1.23014
1242	TBC1D10C	0.1	1.94132	0.1	0.1	0.1	0.1	0.1	0.1	1.42019	0.1
1243	TBXAS1	1.77313	0.1	0.1	0.1	0.1	0.1	1.40371	0.1	0.1	0.1
1244	TC2N	0.1	1.43314	0.1	0.1	0.1	0.1	0.1	0.1	0.1	0.1
1245	TCEAL3-AS1	0.1	0.1	1.00176	0.1	0.1	0.1	0.1	0.1	0.1	0.1
1246	TCF4	0.1	0.1	0.1	0.1	0.1	0.1	1.4071	0.1	0.1	0.1
1247	TCL1A	0.1	0.1	0.1	0.1	0.1	0.1	0.1	0.1	4.03475	0.1
1248	TECR	0.1	0.1	0.1	0.1	0.1	0.1	0.1	0.1	0.1	1.38779
1249	TENT5C	0.1	0.1	0.1	0.1	0.1	0.1	0.1	0.1	0.1	2.28995
1250	TGFBI	0.1	0.1	0.1	2.48183	2.82042	0.1	1.70481	0.1	0.1	0.1
1251	TGFBR1	1.48994	0.1	0.1	0.1	0.1	0.1	0.1	0.1	0.1	0.1
1252	TGOLN2	0.1	0.1	0.1	0.1	0.1	0.1	1.39692	0.1	0.1	0.1
1253	THBS1	0.1	0.1	0.1	1.53904	0.1	0.1	1.56119	4.44078	0.1	0.1
1254	THEMIS2	0.1	0.1	0.1	0.1	0.1	0.1	1.40764	0.1	0.1	0.1
1255	TIE1	0.1	0.1	1.00497	0.1	0.1	0.1	0.1	0.1	0.1	0.1
1256	TIMM13	0.1	0.1	0.1	0.1	1.4907	0.1	0.1	0.1	0.1	0.1
1257	TIMM8B	0.1	0.1	0.1	0.1	1.52985	0.1	0.1	0.1	0.1	0.1
1258	TIMP1	0.1	0.1	0.1	3.91513	1.93492	0.1	0.1	2.39034	0.1	0.1
1259	TIMP2	1.48302	0.1	0.1	0.1	0.1	0.1	1.59165	0.1	0.1	0.1
1260	TKT	0.1	0.1	0.1	0.1	0.1	0.1	0.1	3.42021	0.1	0.1
1261	TLE1	0.1	0.1	0.1	0.1	0.1	0.1	0.1	0.1	1.56672	0.1
1262	TLR4	0.1	0.1	0.1	0.1	0.1	0.1	0.1	1.81945	0.1	0.1
1263	TM6SF1	1.48441	0.1	0.1	0.1	0.1	0.1	0.1	0.1	0.1	0.1
1264	TMA7	0.1	1.33328	0.1	0.1	0.1	0.1	0.1	0.1	0.1	0.1
1265	TMBIM4	1.55068	0.1	0.1	0.1	0.1	0.1	0.1	0.1	0.1	0.1
1266	TMED2	0.1	0.1	0.1	0.1	0.1	0.1	0.1	0.1	0.1	1.67873
1267	TMED9	0.1	0.1	0.1	0.1	0.1	0.1	0.1	0.1	0.1	2.22444
1268	TMEM119	1.44885	0.1	0.1	0.1	0.1	0.1	0.1	0.1	0.1	0.1
1269	TMEM14C	0.1	0.1	0.1	0.1	0.1	1.51381	0.1	0.1	0.1	0.1
1270	TMEM167A	0.1	0.1	0.1	1.43656	0.1	0.1	0.1	0.1	0.1	0.1
1271	TMEM176B	1.58641	0.1	0.1	0.1	0.1	0.1	1.5553	0.1	0.1	0.1
1272	TMEM208	0.1	0.1	0.1	0.1	0.1	0.1	0.1	0.1	0.1	1.53319
1273	TMEM233	0.1	0.1	1.00578	0.1	0.1	0.1	0.1	0.1	0.1	0.1
1274	TMEM243	0.1	0.1	0.1	0.1	0.1	0.1	0.1	0.1	1.47753	0.1
1275	TMEM51	0.1	0.1	0.1	1.32	0.1	0.1	0.1	0.1	0.1	0.1
1276	TMSB10	0.1	0.1	0.1	0.1	1.88871	1.82757	0.1	0.1	0.1	0.1
1277	TMSB4X	0.1	1.11812	0.1	0.1	0.1	0.1	0.1	0.1	0.1	0.1
1278	TNFAIP2	0.1	0.1	0.1	0.1	0.1	0.1	0.1	1.68197	0.1	0.1
1279	TNFAIP8	0.1	0.1	0.1	0.1	0.1	0.1	0.1	0.1	1.39164	0.1
1280	TNFRSF13C	0.1	0.1	0.1	0.1	0.1	0.1	0.1	0.1	2.37648	0.1
1281	TNFRSF17	0.1	0.1	0.1	0.1	0.1	0.1	0.1	0.1	0.1	1.93151
1282	TNFRSF1B	0.1	0.1	0.1	1.47709	0.1	0.1	1.46931	1.61264	0.1	0.1
1283	TNFSF10	0.1	0.1	0.1	0.1	0.1	0.1	0.1	1.64515	0.1	0.1
1284	TNS1	0.1	0.1	0.1	1.31027	0.1	0.1	0.1	0.1	0.1	0.1
1285	TOMM7	0.1	0.1	0.1	0.1	0.1	0.1	0.1	0.1	1.35878	0.1
1286	TOR3A	0.1	0.1	0.1	0.1	0.1	0.1	0.1	0.1	0.1	1.66468
1287	TP53INP1	0.1	0.1	0.1	0.1	0.1	0.1	0.1	0.1	1.41712	0.1
1288	TPD52	0.1	0.1	0.1	0.1	0.1	0.1	0.1	0.1	1.41862	1.58121
1289	TPI1	0.1	0.1	0.1	2.77216	2.42849	0.1	0.1	0.1	0.1	0.1
1290	TPM3	0.1	0.1	0.1	0.1	1.96589	0.1	0.1	0.1	0.1	0.1
1291	TPM4	0.1	0.1	0.1	1.49694	1.68661	0.1	0.1	0.1	0.1	0.1
1292	TPP1	0.1	0.1	0.1	0.1	0.1	0.1	1.41363	0.1	0.1	0.1
1293	TPSAB1	0.1	0.1	1.06013	0.1	0.1	0.1	0.1	0.1	0.1	0.1
1294	TPSB2	0.1	0.1	1.09129	0.1	0.1	0.1	0.1	0.1	0.1	0.1
1295	TPSG1	0.1	0.1	1.00507	0.1	0.1	0.1	0.1	0.1	0.1	0.1
1296	TPST2	0.1	0.1	0.1	0.1	0.1	0.1	0.1	0.1	0.1	1.31151
1297	TPT1	0.1	0.1	0.1	0.1	0.1	1.94806	0.1	0.1	0.1	0.1
1298	TRAC	0.1	3.58563	0.1	0.1	0.1	0.1	0.1	0.1	0.1	0.1
1299	TRAF3IP3	0.1	1.81511	0.1	0.1	0.1	0.1	0.1	0.1	0.1	0.1
1300	TRAF5	0.1	0.1	0.1	0.1	0.1	0.1	0.1	0.1	1.37421	0.1
1301	TRAM1	0.1	0.1	0.1	0.1	0.1	0.1	0.1	0.1	0.1	1.6492
1302	TRAM2	0.1	0.1	0.1	0.1	0.1	0.1	0.1	0.1	0.1	1.24248
1303	TRBC1	0.1	2.50053	0.1	0.1	0.1	0.1	0.1	0.1	0.1	0.1
1304	TRBC2	0.1	3.03815	0.1	0.1	0.1	0.1	0.1	0.1	0.1	0.1
1305	TREM1	0.1	0.1	0.1	2.15464	1.45674	0.1	0.1	0.1	0.1	0.1
1306	TREM2	3.57895	0.1	1.70886	0.1	0.1	0.1	0.1	0.1	0.1	0.1
1307	TRGC2	0.1	1.34375	0.1	0.1	0.1	0.1	0.1	0.1	0.1	0.1
1308	TRIB1	0.1	0.1	0.1	0.1	0.1	0.1	0.1	0.1	0.1	1.36284
1309	TSC22D3	0.1	0.1	0.1	0.1	0.1	0.1	0.1	0.1	2.15064	0.1
1310	TSPAN13	0.1	0.1	0.1	0.1	0.1	0.1	0.1	0.1	1.52233	0.1
1311	TSPO	0.1	0.1	0.1	0.1	2.19832	0.1	0.1	2.25594	0.1	0.1
1312	TSTD1	0.1	0.1	0.1	0.1	0.1	0.1	0.1	0.1	1.4658	0.1
1313	TTC23L	0.1	0.1	1.00422	0.1	0.1	0.1	0.1	0.1	0.1	0.1
1314	TUBA1B	1.85547	0.1	0.1	0.1	0.1	0.1	0.1	0.1	0.1	0.1
1315	TUBA1C	0.1	0.1	0.1	0.1	1.47428	0.1	0.1	0.1	0.1	0.1
1316	TUBA4A	0.1	1.76285	0.1	0.1	0.1	0.1	0.1	0.1	0.1	1.49068
1317	TWF2	0.1	0.1	0.1	0.1	1.46369	0.1	0.1	0.1	0.1	0.1
1318	TXK	0.1	1.36661	0.1	0.1	0.1	0.1	0.1	0.1	0.1	0.1
1319	TXN	0.1	0.1	0.1	0.1	1.55426	0.1	0.1	0.1	0.1	0.1
1320	TXNDC11	0.1	0.1	0.1	0.1	0.1	0.1	0.1	0.1	0.1	1.64914
1321	TXNDC15	0.1	0.1	0.1	0.1	0.1	0.1	0.1	0.1	0.1	1.71639
1322	TXNDC17	0.1	0.1	0.1	0.1	1.60726	0.1	0.1	0.1	0.1	0.1
1323	TXNDC5	0.1	0.1	0.1	0.1	0.1	0.1	0.1	0.1	0.1	2.7069
1324	TXNIP	0.1	1.99605	0.1	0.1	0.1	0.1	1.80735	2.18682	2.99895	0.1
1325	TYMP	0.1	0.1	0.1	1.67567	2.41577	0.1	0.1	2.17555	0.1	0.1
1326	TYROBP	2.95607	0.1	1.42976	0.1	0.1	0.1	2.08837	2.15595	0.1	0.1
1327	UBA52	0.1	0.1	0.1	0.1	0.1	1.75973	0.1	0.1	1.50521	0.1
1328	UBE2D1	0.1	0.1	0.1	0.1	0.1	0.1	0.1	1.47721	0.1	0.1
1329	UBE2J1	0.1	0.1	0.1	0.1	0.1	0.1	0.1	0.1	0.1	2.47248
1330	UBE2R2	0.1	0.1	0.1	0.1	0.1	0.1	0.1	1.42827	0.1	0.1
1331	UCP2	0.1	0.1	0.1	0.1	0.1	0.1	0.1	0.1	1.53543	0.1
1332	UFM1	0.1	0.1	0.1	0.1	0.1	0.1	0.1	0.1	0.1	1.34548
1333	UPP1	0.1	0.1	0.1	2.3472	1.60809	0.1	0.1	1.58305	0.1	0.1
1334	UQCR11	0.1	0.1	0.1	0.1	1.76015	0.1	0.1	0.1	0.1	0.1
1335	UQCRQ	0.1	0.1	0.1	0.1	1.86021	0.1	0.1	0.1	0.1	0.1
1336	USP15	0.1	0.1	0.1	0.1	0.1	0.1	0.1	1.86342	0.1	0.1
1337	USP53	1.80764	0.1	0.1	0.1	0.1	0.1	1.44331	0.1	0.1	0.1
1338	VAMP8	0.1	0.1	0.1	0.1	2.13529	0.1	0.1	0.1	0.1	0.1
1339	VAPA	0.1	0.1	0.1	1.36289	0.1	0.1	0.1	0.1	0.1	0.1
1340	VASP	0.1	0.1	0.1	0.1	1.52128	1.38076	0.1	1.55193	0.1	0.1
1341	VCAN	0.1	0.1	0.1	5.8444	1.94379	0.1	0.1	8.81849	0.1	0.1
1342	VCP	0.1	0.1	0.1	0.1	0.1	0.1	0.1	0.1	0.1	1.3388
1343	VDAC1	0.1	0.1	0.1	1.51728	1.63796	0.1	0.1	0.1	0.1	0.1
1344	VEGFA	0.1	0.1	0.1	2.29367	0.1	0.1	0.1	0.1	0.1	0.1
1345	VIM	0.1	0.1	0.1	4.0645	3.43929	2.22981	0.1	2.33036	0.1	0.1
1346	VKORC1	0.1	0.1	0.1	1.356	0.1	0.1	0.1	0.1	0.1	0.1
1347	VMP1	0.1	0.1	0.1	0.1	0.1	0.1	0.1	2.04697	0.1	0.1
1348	VOPP1	0.1	0.1	0.1	0.1	0.1	0.1	0.1	0.1	0.1	1.33922
1349	VPREB3	0.1	0.1	0.1	0.1	0.1	0.1	0.1	0.1	2.2597	0.1
1350	VSIG4	2.62428	0.1	1.70678	0.1	0.1	0.1	1.76447	0.1	0.1	0.1
1351	VSIR	1.81508	0.1	0.1	0.1	0.1	0.1	0.1	1.64108	0.1	0.1
1352	WASF2	1.73229	0.1	0.1	0.1	0.1	0.1	0.1	0.1	0.1	0.1
1353	WDFY3-AS1	0.1	0.1	1.0038	0.1	0.1	0.1	0.1	0.1	0.1	0.1
1354	WDR45B	0.1	0.1	0.1	1.31031	0.1	0.1	0.1	0.1	0.1	0.1
1355	WDR72	0.1	0.1	1.00206	0.1	0.1	0.1	0.1	0.1	0.1	0.1
1356	WDR74	1.74923	0.1	1.27026	0.1	0.1	0.1	0.1	0.1	0.1	0.1
1357	WSB1	0.1	0.1	0.1	1.72207	0.1	0.1	0.1	0.1	0.1	0.1
1358	XBP1	0.1	0.1	0.1	0.1	0.1	0.1	0.1	0.1	0.1	11.3269
1359	XCL2	0.1	1.36694	0.1	0.1	0.1	0.1	0.1	0.1	0.1	0.1
1360	XK	0.1	0.1	1.00187	0.1	0.1	0.1	0.1	0.1	0.1	0.1
1361	YBX1	0.1	0.1	0.1	0.1	2.28523	0.1	0.1	0.1	0.1	0.1
1362	YBX3	0.1	0.1	0.1	0.1	0.1	0.1	1.37523	0.1	2.13191	0.1
1363	YIPF7	0.1	0.1	1.00217	0.1	0.1	0.1	0.1	0.1	0.1	0.1
1364	YWHAE	0.1	0.1	0.1	0.1	1.77232	0.1	0.1	0.1	0.1	0.1
1365	YWHAH	2.13056	0.1	0.1	0.1	2.35734	2.04345	0.1	0.1	0.1	0.1
1366	Z93241.1	1.56234	0.1	0.1	0.1	0.1	0.1	0.1	0.1	0.1	0.1
1367	ZAP70	0.1	1.53811	0.1	0.1	0.1	0.1	0.1	0.1	0.1	0.1
1368	ZBP1	0.1	0.1	0.1	0.1	0.1	0.1	0.1	0.1	0.1	1.6652
1369	ZDHHC20	0.1	0.1	0.1	1.33014	0.1	0.1	0.1	1.4301	0.1	0.1
1370	ZEB2	0.1	0.1	0.1	1.65035	0.1	0.1	1.66938	2.23825	0.1	0.1
1371	ZFAND2A	0.1	0.1	0.1	1.43195	0.1	0.1	0.1	0.1	0.1	0.1
1372	ZFAND5	0.1	0.1	0.1	0.1	0.1	0.1	1.59844	2.0026	0.1	0.1
1373	ZFAS1	0.1	0.1	0.1	1.43861	0.1	0.1	0.1	1.72756	0.1	0.1
1374	ZFHX3	1.49522	0.1	0.1	0.1	0.1	0.1	1.42798	0.1	0.1	0.1
1375	ZFP36L1	1.9309	0.1	0.1	1.6916	0.1	0.1	0.1	0.1	0.1	0.1
1376	ZFP36L2	0.1	1.8042	0.1	0.1	0.1	0.1	0.1	0.1	0.1	0.1
1377	ZNF331	0.1	0.1	0.1	0.1	0.1	0.1	1.50066	0.1	0.1	0.1
1378	ZNF395	0.1	0.1	0.1	1.3868	0.1	0.1	0.1	0.1	0.1	0.1
1379	ZNHIT1	0.1	0.1	0.1	0.1	1.44594	0.1	0.1	0.1	0.1	0.1
1380	ZYX	0.1	0.1	0.1	0.1	1.56097	0.1	0.1	0.1	0.1	0.1
