# Supplementary material for: Multi-omic approach identifies hypoxic tumor-associated myeloid cells that drive immunobiology of high-risk pediatric ependymoma
Source: iScience. 2023 Aug 9;26(9):107585. doi: 10.1016/j.isci.2023.107585 (PMC10484966; doi:10.1016/j.isci.2023.107585)
Supplement: Table S3. Antibody dilution and antigen retrieval details related to STAR Methods and key resources table [file mmc4.xlsx]

## Sheet: Sheet1
Table S3_Antibody dilution and antigen retrieval details related to Star Methods and Key Resource Table
REAGENT or RESOURCE	SOURCE	IDENTIFIER
Immunohistochemistry Antibody			Clone	Antigen Retrieval	Dilution
TREM1	Abcam	ab225861;	EPR22060-229	pH10 Citrate+'[Table S3_immune_cell_types_cluster_markers.xlsx]Hypoxia'!$E$3:$J$1920+'[Table S3_immune_cell_types_cluster_markers.xlsx]Microglial'!$E$3:$J$4019	1:4000
Immunofluorescene Antibodies			Clone	Antigen Retrieval	Dilution	IF Panel	Opal Fluorophor	Opal Diltuion
CA9 rabbit Pab	Novus	NB100417; RRID:AB_10003398		pH6 AR	1:500	vHu115	690	1:50
CAPS rabbit Pab	Novus	NBP1-91746		pH6 AR	1:200	vHu115	570	1:150
c-Fos	Origene	TA806833; RRID: AB_2628246		pH9 AR	1:100	vHu115	650	1:150
VIPR2 (VPAC2)	Thermo Fisher	PF3-114; RRID:AB_2216680		pH6 AR	1:2000	vHu115	520	1:50
TREM1	Abcam	ab225861	EPR22060-229	pH6 AR	1:100	vHu115/vHu116	620/520	1:100/1:100
HLA-DR	Abcam		CR3/43	pH6 AR	1:250	vHu116	620	1:150
CD206	Abcam		L26	pH6 AR	1:150	vHu116	570	1:150
CD64	Abcam		OTI3D3	pH9 AR	1:300	vHu116	650	1:150
CD3	Leica		LN10	RTU pH9	1:150	vHu116	540	1:150
CD14	Abcam		SP192	pH6 AR	1:100	vHu115/vHu116	540/690	1:150/1:50
DAPI	Akoya					vHu115/vHu116		1:158
HRP-conjugated secondary ploymer	Akoya		mouse or rabbit
HRP-reactive OPAL fluorescent reagents	Akoya
