# Supplementary material for: Multi-omic approach identifies hypoxic tumor-associated myeloid cells that drive immunobiology of high-risk pediatric ependymoma
Source: iScience. 2023 Aug 9;26(9):107585. doi: 10.1016/j.isci.2023.107585 (PMC10484966; doi:10.1016/j.isci.2023.107585)
Supplement: Table S4. Immune cell gene expression profiles used to identify cellular subtypes in Figure 1 [file mmc5.xlsx]

## Sheet: README
Table S4_Immune cell gene expression profiles used to identify cellular subtypes in Figure 1
Columns	Description
Genes differentially expressed between each cluster and all other cells
Columns
feature	gene/feature name
group	group/cluster id
avgExpr	averge normalized expression
logFC	average fold change expressed in natural log
statistic	test statistic from wilcox test
auc	AUC stat using this single gene as a classifier for the cluster
pval	unadjusted p-value from wilcox test of indicated cluster compared to other clusters
padj	Benjamini-Hochberge corrected p-value from wilcox test of indicated cluster compared to other clusters
pct_in	percent of cells expressing gene (UMI > 0) in cluster
pct_out	percent of cell expressing gene (UMI > 0) in all other clusters

## Sheet: Alternative M2
feature	group	avgExpr	logFC	statistic	auc	pval	padj	pct_in	pct_out
MRC1	Alternative-M2	0.780681	0.660148	1.9672e+06	0.670622	2.50207e-91	5.89988e-87	42.0613	9.52148
SELENOP	Alternative-M2	0.966871	0.838809	1.93129e+06	0.658381	2.10159e-85	2.47778e-81	38.7187	8.68927
LILRB5	Alternative-M2	0.189483	0.181733	1632679	0.556585	1.19644e-84	9.40402e-81	11.9777	0.697589
CD163	Alternative-M2	2.50495	1.28686	2.31725e+06	0.789955	5.07663e-83	2.99268e-79	97.493	57.3002
MS4A7	Alternative-M2	1.94298	1.08744	2286125	0.779346	7.58155e-80	3.57546e-76	89.415	51.9031
STAB1	Alternative-M2	1.42314	0.915449	2190068	0.7466	4.44661e-76	1.74752e-72	76.6017	34.0962
FCGRT	Alternative-M2	2.11259	0.983333	2274040	0.775226	2.18251e-73	7.35193e-70	93.3148	62.318
SIGLEC1	Alternative-M2	0.278047	0.250316	1727962	0.589067	2.52353e-72	7.4381e-69	20.3343	2.75364
CPM	Alternative-M2	1.0331	0.698297	2.1059e+06	0.717905	2.25623e-71	5.91132e-68	64.624	25.5415
SLC40A1	Alternative-M2	0.699265	0.572438	1.92093e+06	0.654851	3.84236e-70	9.06028e-67	40.1114	10.6352
PLTP	Alternative-M2	1.38942	0.93175	2111031	0.719656	2.90113e-69	6.21898e-66	66.5738	27.4385
FCHO2	Alternative-M2	0.647121	0.483433	1.99159e+06	0.678939	1.80563e-68	3.54806e-65	48.7465	15.7998
C5AR1	Alternative-M2	1.163	0.745297	2.10675e+06	0.718196	6.35227e-67	1.1522e-63	67.4095	28.4053
CD209	Alternative-M2	0.150697	0.144539	1604743	0.547061	4.01015e-66	6.75424e-63	10.0279	0.648635
MSR1	Alternative-M2	1.26301	0.711096	2.11869e+06	0.722267	1.32601e-58	2.08448e-55	77.1588	38.2205
CTSS	Alternative-M2	2.20002	0.856273	2183738	0.744442	5.61803e-57	8.27957e-54	95.2646	69.404
GRN	Alternative-M2	2.10201	0.866341	2.17407e+06	0.741146	2.79295e-56	3.87398e-53	94.7075	64.631
MPEG1	Alternative-M2	0.654672	0.463709	1939867	0.661306	6.82987e-55	8.94712e-52	46.7967	16.3383
SAT1	Alternative-M2	3.79374	1.01675	2175740	0.741715	1.78136e-54	2.21077e-51	99.7214	86.7213
DAB2	Alternative-M2	1.1114	0.725217	2.04966e+06	0.698735	1.95402e-54	2.30378e-51	63.5097	29.8372
MAFB	Alternative-M2	2.09449	0.981566	2.14598e+06	0.73157	2.14404e-54	2.40745e-51	89.9721	54.9627
MARCKS	Alternative-M2	1.89247	0.909524	2.13706e+06	0.728529	5.33915e-54	5.7226e-51	89.415	52.0377
SLCO2B1	Alternative-M2	1.27183	0.709724	2086964	0.711451	1.09173e-53	1.11926e-50	74.6518	37.6453
CPVL	Alternative-M2	1.34401	0.717042	2104500	0.71743	1.15814e-53	1.13787e-50	76.8802	42.0879
C1QA	Alternative-M2	3.38763	1.37253	2.1531e+06	0.733996	6.25384e-53	5.89862e-50	97.493	65.4755
FGL2	Alternative-M2	1.35633	0.722149	2.10028e+06	0.715992	9.75587e-53	8.84782e-50	78.273	42.455
MERTK	Alternative-M2	0.710418	0.466648	1960741	0.668422	3.5938e-51	3.13859e-48	51.8106	20.2056
MS4A6A	Alternative-M2	2.01203	0.886072	2.12672e+06	0.725003	1.6558e-50	1.39442e-47	89.6936	58.5118
LYVE1	Alternative-M2	0.331976	0.302806	1.67017e+06	0.569366	6.75165e-50	5.48979e-47	16.156	2.52111
CFD	Alternative-M2	0.946416	0.561413	2007106	0.684228	6.14018e-49	4.82618e-46	62.117	27.9403
PLD3	Alternative-M2	0.984688	0.577786	2.02929e+06	0.69179	2.32977e-48	1.77213e-45	65.1811	32.493
CEBPD	Alternative-M2	2.3572	0.942993	2116222	0.721426	9.81494e-48	7.23239e-45	93.8719	64.6555
ADAP2	Alternative-M2	1.00135	0.552608	2026658	0.690893	9.21848e-46	6.58702e-43	69.0808	35.2221
PLXND1	Alternative-M2	0.580371	0.379425	1914035	0.6525	6.2255e-45	4.31757e-42	47.3538	18.6391
F13A1	Alternative-M2	0.839073	0.565936	1.93976e+06	0.661268	3.7273e-44	2.51114e-41	50.9749	22.2984
SLC7A8	Alternative-M2	0.264742	0.213206	1720500	0.586523	1.55902e-43	1.02116e-40	22.0056	4.98103
FCGR2A	Alternative-M2	1.59422	0.707964	2068044	0.705002	2.00258e-43	1.27624e-40	84.6797	53.592
FPR3	Alternative-M2	0.445001	0.323958	1.83578e+06	0.625821	2.83644e-43	1.76009e-40	35.9331	12.0793
CD14	Alternative-M2	2.48883	0.999415	2.07883e+06	0.708678	5.9046e-43	3.57001e-40	94.7075	62.2568
DSE	Alternative-M2	1.01374	0.536342	2016220	0.687335	8.74596e-43	5.15574e-40	69.9164	37.3883
CD93	Alternative-M2	0.902898	0.519194	1.98309e+06	0.676039	9.62079e-43	5.53313e-40	61.8384	30.339
KCTD12	Alternative-M2	1.60222	0.696873	2.06323e+06	0.70336	1.26877e-42	7.12324e-40	87.7437	53.9836
THBS1	Alternative-M2	0.647359	0.445447	1.82049e+06	0.620611	3.24992e-42	1.78216e-39	35.0975	11.2226
CTSB	Alternative-M2	2.45812	0.863728	2.0797e+06	0.708976	7.4427e-42	3.98861e-39	98.0501	72.1209
JDP2	Alternative-M2	0.727246	0.440633	1.94291e+06	0.662344	2.74111e-41	1.43634e-38	54.039	25.1254
CSF1R	Alternative-M2	1.84391	0.763923	2055876	0.700854	1.32283e-40	6.78096e-38	91.3649	58.4384
ABCA1	Alternative-M2	0.51958	0.347502	1854951	0.632358	2.28559e-40	1.14668e-37	40.39	14.992
RNASE1	Alternative-M2	1.33765	0.929041	1.89821e+06	0.647105	2.76952e-40	1.36052e-37	45.6825	19.8507
FOLR2	Alternative-M2	0.660969	0.478082	1.8138e+06	0.618328	2.68526e-37	1.26637e-34	34.8189	12.6545
GLUL	Alternative-M2	2.00375	0.753316	2.03603e+06	0.694088	3.32013e-37	1.53507e-34	92.2006	63.7376
PSAP	Alternative-M2	2.58231	0.791795	2042106	0.696159	9.22346e-37	4.18248e-34	98.3287	77.4324
TMEM176B	Alternative-M2	0.8262	0.441667	1.91592e+06	0.653144	3.32084e-36	1.47746e-33	56.2674	25.8475
LYZ	Alternative-M2	2.19123	0.899942	2017999	0.687941	3.54324e-36	1.54721e-33	84.6797	56.4558
CLEC4E	Alternative-M2	0.604094	0.371815	1864530	0.635623	5.37456e-36	2.30422e-33	44.5682	18.688
SDC3	Alternative-M2	0.213282	0.169247	1.68004e+06	0.572731	5.94779e-36	2.50444e-33	18.663	4.2712
NEAT1	Alternative-M2	3.63643	0.811539	2032692	0.69295	2.56235e-35	1.06e-32	98.6072	89.0222
ITSN1	Alternative-M2	0.324926	0.240358	1753835	0.597887	2.69993e-35	1.09766e-32	27.5766	8.64031
CLEC7A	Alternative-M2	1.33653	0.584186	1994746	0.680014	5.97784e-35	2.38911e-32	77.9944	49.333
MS4A4A	Alternative-M2	1.09007	0.538394	1965875	0.670172	1.09337e-34	4.29693e-32	68.2451	39.5178
MAN1A1	Alternative-M2	0.541268	0.357659	1.84955e+06	0.630517	1.87897e-34	7.26329e-32	41.7827	18.0272
APLP2	Alternative-M2	1.43585	0.573899	2.00022e+06	0.681879	2.97594e-34	1.12947e-31	84.9582	55.0361
CD302	Alternative-M2	0.923039	0.454971	1.95429e+06	0.666221	3.01768e-34	1.12947e-31	66.2953	37.1191
CD68	Alternative-M2	1.48486	0.608594	1997633	0.680998	3.1826e-34	1.17259e-31	83.2869	53.6899
ZNF331	Alternative-M2	0.64514	0.405904	1.85409e+06	0.632065	5.39803e-34	1.95824e-31	43.454	18.9206
LRP1	Alternative-M2	0.879494	0.453568	1939833	0.661294	5.85984e-34	2.09356e-31	62.6741	33.9493
TIMP2	Alternative-M2	0.947323	0.46477	1.95281e+06	0.665718	7.34509e-34	2.58503e-31	66.5738	37.5229
CTSZ	Alternative-M2	1.39903	0.578064	1.99036e+06	0.678518	1.10795e-33	3.84198e-31	82.1727	52.1234
CST3	Alternative-M2	3.07491	0.861435	2.01355e+06	0.686426	2.35339e-33	8.04246e-31	99.1643	77.7261
RAB31	Alternative-M2	0.946867	0.44611	1.95532e+06	0.666575	2.5049e-33	8.43795e-31	69.0808	39.4321
EPB41L3	Alternative-M2	0.650362	0.38243	1.8836e+06	0.642126	5.95115e-33	1.97645e-30	49.5822	24.2198
TNFRSF21	Alternative-M2	0.209446	0.169339	1.67728e+06	0.571788	6.16724e-33	2.01977e-30	18.663	4.63836
PLXDC2	Alternative-M2	1.58079	0.649446	1.98306e+06	0.67603	1.52613e-32	4.9296e-30	79.9443	53.4329
LGMN	Alternative-M2	0.875464	0.570918	1.87457e+06	0.639045	1.88745e-32	6.01435e-30	47.3538	23.3386
RNF149	Alternative-M2	1.16858	0.512814	1.96851e+06	0.67107	2.59043e-32	8.14433e-30	75.766	47.1423
C1QB	Alternative-M2	3.20759	1.15366	1993478	0.679582	6.27336e-32	1.94639e-29	97.2145	65.0838
QKI	Alternative-M2	1.10952	0.493601	1957516	0.667322	6.71191e-32	2.05541e-29	73.8162	44.0215
FTL	Alternative-M2	4.54783	0.827186	1999282	0.68156	1.95305e-31	5.90423e-29	99.7214	94.0277
CIITA	Alternative-M2	0.650422	0.351396	1873520	0.638688	1.99031e-31	5.94071e-29	50.9749	24.1953
STARD13	Alternative-M2	0.157756	0.130372	1.63915e+06	0.558792	2.34057e-31	6.89882e-29	14.7632	3.14527
NRP1	Alternative-M2	0.507357	0.362616	1787597	0.609397	2.95789e-31	8.61076e-29	33.4262	13.2052
SAP30	Alternative-M2	1.14444	0.544823	1.93832e+06	0.660778	6.88931e-31	1.9811e-28	67.1309	40.2643
ALDH1A1	Alternative-M2	0.166116	0.127429	1.64472e+06	0.560689	8.83012e-31	2.50861e-28	15.5989	3.45123
C1QC	Alternative-M2	2.82924	1.03446	1979778	0.674912	9.71191e-31	2.72627e-28	95.5432	61.7795
GAA	Alternative-M2	0.788938	0.39336	1.90907e+06	0.650806	1.22576e-30	3.40041e-28	60.1671	32.5542
HIF1A	Alternative-M2	1.14244	0.508705	1.9412e+06	0.661759	5.38824e-30	1.47738e-27	69.9164	43.9481
CD84	Alternative-M2	0.960136	0.459649	1914411	0.652628	1.1886e-29	3.22152e-27	63.7883	35.9687
BMP2K	Alternative-M2	0.728397	0.378336	1884714	0.642504	1.51554e-29	4.06097e-27	55.1532	28.9438
CREG1	Alternative-M2	0.88133	0.432211	1913460	0.652304	1.63822e-29	4.34037e-27	62.117	36.0911
FCGR3A	Alternative-M2	1.80416	0.689934	1.96009e+06	0.6682	2.03505e-29	5.33183e-27	85.5153	55.7459
CMKLR1	Alternative-M2	0.250573	0.190155	1.68184e+06	0.573343	3.2355e-29	8.38386e-27	20.0557	5.65414
ARHGAP18	Alternative-M2	0.897916	0.420988	1915406	0.652967	3.93397e-29	1.00829e-26	63.7883	37.5597
MFSD1	Alternative-M2	0.939832	0.4335	1923264	0.655646	4.63005e-29	1.17394e-26	66.5738	40.2643
ZFAND5	Alternative-M2	1.00535	0.469027	1.92454e+06	0.656081	4.84091e-29	1.21435e-26	66.5738	40.7784
AOAH	Alternative-M2	0.619956	0.336204	1851399	0.631147	1.31614e-28	3.26679e-26	48.468	23.8649
TLR5	Alternative-M2	0.35352	0.220213	1.76377e+06	0.601272	1.42722e-28	3.5056e-26	32.312	12.2751
LIPA	Alternative-M2	0.748645	0.388255	1.88071e+06	0.64114	2.21426e-28	5.38272e-26	55.4318	30.0575
GRASP	Alternative-M2	0.416737	0.268122	1768767	0.602977	2.42392e-28	5.83224e-26	32.8691	12.936
KLF7	Alternative-M2	0.412742	0.25775	1.77896e+06	0.606451	2.48371e-28	5.91575e-26	34.8189	14.0252
KCNMA1	Alternative-M2	0.369758	0.241425	1743719	0.594438	3.39935e-28	8.01568e-26	29.2479	10.574
MAF	Alternative-M2	0.791391	0.45023	1.86172e+06	0.634666	4.83467e-28	1.12873e-25	50.6964	26.6063
SH3BP5	Alternative-M2	0.477561	0.292147	1.79751e+06	0.612777	8.25357e-28	1.90803e-25	38.1616	16.632
ITGAV	Alternative-M2	0.551536	0.318822	1827448	0.622982	8.42579e-28	1.92893e-25	43.7326	20.8787
SMPDL3A	Alternative-M2	0.148827	0.118529	1624107	0.553662	8.74471e-28	1.98269e-25	13.649	2.98617
TGFBI	Alternative-M2	1.35317	0.533455	1931634	0.658499	1.10809e-27	2.48846e-25	79.1086	48.2927
ZEB2	Alternative-M2	1.29671	0.512455	1.93481e+06	0.659581	1.13314e-27	2.5207e-25	79.1086	50.0306
SLC43A2	Alternative-M2	0.723684	0.354999	1875116	0.639232	1.33995e-27	2.95289e-25	56.2674	30.1432
OLFML2B	Alternative-M2	0.334378	0.220966	1.74189e+06	0.593816	1.53352e-27	3.34818e-25	28.9694	10.7453
CD81	Alternative-M2	1.88356	0.675655	1.94708e+06	0.663763	1.94391e-27	4.20526e-25	86.6295	59.6255
ACKR3	Alternative-M2	0.260323	0.197094	1666628	0.568158	2.32554e-27	4.98511e-25	18.663	5.20132
LPAR6	Alternative-M2	0.99379	0.444103	1907834	0.650386	2.51616e-27	5.34513e-25	66.8524	39.9829
RGS2	Alternative-M2	1.46451	0.638114	1.92479e+06	0.656166	3.11095e-27	6.54966e-25	71.5877	47.2035
LRRK2	Alternative-M2	0.461983	0.255224	1.80453e+06	0.615168	4.26813e-27	8.90642e-25	40.9471	18.1618
TNFAIP2	Alternative-M2	0.409462	0.258047	1772890	0.604383	6.1632e-27	1.27481e-24	34.2618	14.3189
CEBPB	Alternative-M2	1.86175	0.616395	1.94257e+06	0.662228	1.55324e-26	3.18481e-24	88.8579	63.4928
FAM49A	Alternative-M2	0.38602	0.235783	1.77373e+06	0.604671	1.63451e-26	3.32256e-24	34.8189	14.7228
HLA-DQB1	Alternative-M2	2.18001	0.724749	1.94261e+06	0.662241	1.99144e-26	4.01351e-24	90.2507	64.6677
IRS2	Alternative-M2	0.791908	0.366188	1874010	0.638855	3.12159e-26	6.23789e-24	58.7744	32.6031
SRGAP1	Alternative-M2	0.706851	0.352051	1.85709e+06	0.633086	3.2579e-26	6.45556e-24	53.4819	28.5767
PECAM1	Alternative-M2	0.504341	0.282495	1.81048e+06	0.617199	4.33756e-26	8.5233e-24	42.3398	20.1077
TANC2	Alternative-M2	0.449088	0.266417	1785884	0.608813	4.5426e-26	8.85243e-24	37.6045	16.5953
CTSC	Alternative-M2	1.38003	0.509309	1.92901e+06	0.657606	5.12788e-26	9.91109e-24	81.6156	56.0152
FOS	Alternative-M2	3.23461	0.782762	1.94627e+06	0.663487	6.1954e-26	1.1877e-23	96.6574	81.5812
SRGN	Alternative-M2	2.94937	0.634042	1946016	0.663402	7.70291e-26	1.46479e-23	97.7716	85.4241
PLXNC1	Alternative-M2	0.515432	0.294133	1811249	0.61746	8.1728e-26	1.54172e-23	42.3398	20.5605
HCLS1	Alternative-M2	1.53737	0.498162	1934893	0.65961	1.09038e-25	2.04056e-23	88.0223	64.0803
GNS	Alternative-M2	0.539178	0.282986	1.82686e+06	0.62278	1.33725e-25	2.48286e-23	46.7967	23.461
NAMPT	Alternative-M2	1.14331	0.489808	1893505	0.645501	1.47761e-25	2.72203e-23	66.5738	40.4234
ZFHX3	Alternative-M2	0.733203	0.356258	1.85902e+06	0.633745	1.53345e-25	2.803e-23	55.1532	30.3023
TPCN1	Alternative-M2	0.319244	0.205453	1.73609e+06	0.591837	2.66349e-25	4.83116e-23	29.2479	11.4062
FRMD4B	Alternative-M2	0.602809	0.317362	1834196	0.625282	3.40646e-25	6.13162e-23	48.7465	25.4804
HLA-DRB1	Alternative-M2	3.3905	0.910065	1937542	0.660513	3.85056e-25	6.87851e-23	98.0501	78.2768
TNFRSF1B	Alternative-M2	0.930001	0.384794	1889726	0.644213	4.66099e-25	8.26361e-23	67.1309	40.6682
SNX6	Alternative-M2	0.825072	0.37248	1.8807e+06	0.641134	6.05865e-25	1.06614e-22	62.117	37.9391
REL	Alternative-M2	1.19589	0.466186	1.90804e+06	0.650457	6.6604e-25	1.16335e-22	73.2591	49.6145
SIRPA	Alternative-M2	0.63098	0.316743	1846502	0.629477	7.12097e-25	1.23465e-22	52.3677	28.6746
HLA-DRA	Alternative-M2	3.99575	1.00747	1934412	0.659446	9.68125e-25	1.66631e-22	98.6072	81.8504
ELL2	Alternative-M2	0.537367	0.282137	1808759	0.616611	1.25949e-24	2.15208e-22	44.0111	21.5641
FUCA1	Alternative-M2	0.411742	0.23903	1774798	0.605033	1.45224e-24	2.46358e-22	36.7688	16.4729
SLC11A1	Alternative-M2	1.68643	0.60031	1.91637e+06	0.653294	1.70043e-24	2.86401e-22	80.7799	57.6674
NAIP	Alternative-M2	0.616358	0.318803	1829024	0.623519	1.95694e-24	3.27267e-22	48.1894	25.6762
TTYH3	Alternative-M2	0.443499	0.277235	1.77169e+06	0.603973	2.28184e-24	3.78914e-22	35.376	16.2771
CD4	Alternative-M2	0.84665	0.373074	1.87446e+06	0.639007	2.6915e-24	4.43815e-22	63.5097	37.7188
GM2A	Alternative-M2	0.450436	0.258154	1.7895e+06	0.610046	2.87538e-24	4.70844e-22	39.5543	18.9083
VSIG4	Alternative-M2	1.60528	0.567848	1906347	0.649879	3.4502e-24	5.61074e-22	82.7298	52.3681
IER3	Alternative-M2	1.54576	0.591462	1.90341e+06	0.648878	3.73291e-24	5.98789e-22	74.9304	51.0464
CREBL2	Alternative-M2	0.418349	0.239091	1.77824e+06	0.606205	3.72667e-24	5.98789e-22	37.6045	17.3541
HLA-DPB1	Alternative-M2	3.0645	0.854189	1926232	0.656658	4.17708e-24	6.6551e-22	96.6574	75.8047
HLA-DMB	Alternative-M2	1.40064	0.510538	1906049	0.649777	5.21831e-24	8.25824e-22	79.3872	53.5063
CXCL16	Alternative-M2	1.08877	0.439892	1.88981e+06	0.644241	6.44481e-24	1.01312e-21	69.3593	45.1597
METRNL	Alternative-M2	0.695412	0.325952	1.83945e+06	0.627073	6.79658e-24	1.06135e-21	53.7604	28.8704
AP2A2	Alternative-M2	0.560227	0.324908	1805926	0.615645	7.16301e-24	1.11121e-21	42.6184	22.1515
TLR4	Alternative-M2	0.37648	0.234464	1.74747e+06	0.595719	7.65031e-24	1.17905e-21	32.0334	13.6336
MAP3K8	Alternative-M2	0.720301	0.355433	1.84134e+06	0.627717	8.39956e-24	1.28611e-21	53.2033	29.568
HLA-DPA1	Alternative-M2	3.2499	0.881948	1923109	0.655593	8.97954e-24	1.36605e-21	94.9861	76.6981
C5AR2	Alternative-M2	0.231952	0.163765	1.66317e+06	0.56698	9.47065e-24	1.43153e-21	19.2201	5.97234
BRI3	Alternative-M2	1.2228	0.446616	1897568	0.646886	1.15202e-23	1.73023e-21	77.9944	50.2509
CANX	Alternative-M2	1.19334	0.438772	1.90141e+06	0.648195	1.19396e-23	1.78187e-21	77.4373	52.8332
DUSP1	Alternative-M2	2.69217	0.688794	1.92141e+06	0.655015	1.55016e-23	2.29892e-21	95.2646	79.1947
FKBP5	Alternative-M2	1.538	0.512916	1907683	0.650334	2.71163e-23	3.99627e-21	84.4011	60.5801
LAMP2	Alternative-M2	0.758805	0.351551	1.85591e+06	0.632684	2.94286e-23	4.3101e-21	57.1031	34.9162
SEC14L1	Alternative-M2	0.62866	0.3237	1.8269e+06	0.622793	4.29259e-23	6.2481e-21	49.3036	27.6343
HLA-DMA	Alternative-M2	1.75213	0.561929	1907252	0.650187	5.08661e-23	7.35842e-21	89.1365	62.9299
ITM2B	Alternative-M2	2.69584	0.597843	1916696	0.653407	5.46192e-23	7.85318e-21	97.493	83.8575
JMJD1C	Alternative-M2	0.874927	0.369008	1.86643e+06	0.636272	6.9174e-23	9.8856e-21	63.5097	39.5423
TSPAN4	Alternative-M2	0.26971	0.190646	1.6972e+06	0.57858	7.3711e-23	1.04705e-20	23.9554	9.04418
ASAH1	Alternative-M2	1.38835	0.491732	1897438	0.646842	9.10496e-23	1.2856e-20	78.273	56.419
LAIR1	Alternative-M2	0.968541	0.388749	1.87436e+06	0.638974	1.00651e-22	1.41271e-20	67.688	43.3484
RHOQ	Alternative-M2	0.497039	0.263521	1.7955e+06	0.612089	1.32509e-22	1.84885e-20	42.8969	22.0169
ADAM9	Alternative-M2	0.530499	0.269842	1804481	0.615152	2.19232e-22	3.04087e-20	45.6825	24.0607
CYBB	Alternative-M2	1.22122	0.466225	1880057	0.640916	2.53417e-22	3.49449e-20	73.8162	47.9501
AZI2	Alternative-M2	0.531442	0.285465	1796204	0.612331	3.08716e-22	4.23228e-20	43.1755	22.7145
SCARB2	Alternative-M2	0.632513	0.310626	1821277	0.620878	4.32692e-22	5.89762e-20	50.1393	28.3197
CSF3R	Alternative-M2	0.929735	0.404184	1.85538e+06	0.632503	4.48898e-22	6.08334e-20	60.4457	38.3796
AREG	Alternative-M2	1.34441	0.693132	1823247	0.62155	7.98538e-22	1.07597e-19	50.1393	29.4334
FGD4	Alternative-M2	0.571496	0.276361	1806853	0.615961	9.84144e-22	1.31853e-19	47.6323	25.6884
TCF4	Alternative-M2	0.703172	0.341534	1823484	0.62163	1.04744e-21	1.3954e-19	50.6964	29.7516
GPR183	Alternative-M2	1.23295	0.490392	1.86851e+06	0.63698	1.06614e-21	1.41234e-19	68.8022	45.331
HEXA	Alternative-M2	0.849892	0.346687	1854026	0.632042	1.83931e-21	2.42295e-19	63.5097	40.0318
IL13RA1	Alternative-M2	1.03475	0.410349	1865178	0.635844	1.88766e-21	2.47283e-19	67.9666	44.9394
A2M	Alternative-M2	1.34075	0.523031	1859654	0.633961	2.23444e-21	2.91095e-19	69.9164	42.5529
TMEM176A	Alternative-M2	0.416728	0.245445	1737948	0.592471	2.25913e-21	2.92694e-19	32.312	14.5147
HERPUD1	Alternative-M2	1.8632	0.567514	1891221	0.644722	2.64145e-21	3.40357e-19	87.4652	65.5856
AHR	Alternative-M2	0.475984	0.276334	1761306	0.600434	4.24261e-21	5.43699e-19	36.4903	18.223
RHOB	Alternative-M2	1.66129	0.579967	1878321	0.640325	5.57531e-21	7.03026e-19	76.6017	56.0397
SAMHD1	Alternative-M2	1.14845	0.405698	1.87082e+06	0.637767	5.55505e-21	7.03026e-19	76.0446	50.5324
THEMIS2	Alternative-M2	0.70073	0.341912	1822940	0.621445	6.98806e-21	8.71844e-19	51.532	31.673
MTSS1	Alternative-M2	0.424102	0.223843	1.75326e+06	0.597691	7.43887e-21	9.23203e-19	36.7688	17.1827
SUSD6	Alternative-M2	0.51989	0.260447	1.78612e+06	0.608894	8.96915e-21	1.10729e-18	43.7326	23.0694
TPP1	Alternative-M2	0.888766	0.346163	1854508	0.632207	9.94408e-21	1.22126e-18	65.7382	43.3729
RGL1	Alternative-M2	0.195935	0.148493	1638736	0.558649	1.32145e-20	1.6145e-18	16.7131	5.31147
AIF1	Alternative-M2	2.27945	0.662962	1883653	0.642142	1.56388e-20	1.90084e-18	91.6435	66.6381
TFEC	Alternative-M2	0.460306	0.249339	1.76843e+06	0.602863	2.44693e-20	2.9589e-18	39.5543	20.4259
CREM	Alternative-M2	0.524694	0.277477	1774622	0.604973	2.46606e-20	2.96682e-18	40.9471	21.5763
SGK1	Alternative-M2	1.96682	0.630725	1874901	0.639159	3.02377e-20	3.60104e-18	84.9582	59.8703
FAM198B	Alternative-M2	0.343955	0.212087	1720000	0.586353	3.20897e-20	3.80239e-18	29.5265	13.2542
TYROBP	Alternative-M2	2.87565	0.736383	1884306	0.642365	3.38424e-20	3.99002e-18	97.493	75.413
KLF4	Alternative-M2	0.81342	0.368847	1821049	0.6208	3.85441e-20	4.52174e-18	53.7604	33.1416
GPR155	Alternative-M2	0.401012	0.225444	1.72467e+06	0.587945	4.2685e-20	4.98273e-18	31.1978	13.9395
SLC15A3	Alternative-M2	0.426549	0.230089	1.75695e+06	0.598948	4.49837e-20	5.2252e-18	37.3259	18.7982
GOLIM4	Alternative-M2	0.450606	0.241315	1762721	0.600916	5.54822e-20	6.41309e-18	38.7187	19.9241
PDK4	Alternative-M2	0.676272	0.419971	1.73811e+06	0.592526	5.79987e-20	6.67127e-18	33.1476	15.9834
RASSF4	Alternative-M2	0.742981	0.317382	1.81949e+06	0.62027	6.65311e-20	7.61556e-18	55.7103	33.2885
SECTM1	Alternative-M2	0.209053	0.142475	1.66338e+06	0.567049	1.2262e-19	1.3968e-17	20.6128	7.62453
IQGAP2	Alternative-M2	0.521861	0.281736	1.76169e+06	0.600565	1.48464e-19	1.68307e-17	38.9972	20.3769
JUND	Alternative-M2	1.52195	0.498896	1863029	0.635111	1.61701e-19	1.81568e-17	80.2228	56.3456
IRAK3	Alternative-M2	0.561385	0.252703	1.78816e+06	0.60959	1.85782e-19	2.07618e-17	47.3538	25.9699
SLC1A3	Alternative-M2	1.09701	0.39706	1839056	0.626939	2.45023e-19	2.7253e-17	69.3593	42.6753
RBM47	Alternative-M2	0.487758	0.254681	1768982	0.603051	2.81792e-19	3.11956e-17	40.9471	22.2372
LEPROT	Alternative-M2	0.654724	0.285792	1810709	0.617275	2.92231e-19	3.22e-17	54.039	32.5297
OGFRL1	Alternative-M2	1.15058	0.416147	1843568	0.628477	3.73585e-19	4.09727e-17	70.195	46.0042
TLR1	Alternative-M2	0.435943	0.234817	1755828	0.598566	3.76663e-19	4.1119e-17	38.1616	19.9241
GPR34	Alternative-M2	1.20288	0.443759	1.83927e+06	0.627012	4.86729e-19	5.28897e-17	69.6379	44.3642
SDCBP	Alternative-M2	1.30166	0.41215	1856814	0.632993	5.22709e-19	5.65388e-17	77.4373	55.9785
PTPRE	Alternative-M2	0.797179	0.339162	1816039	0.619092	5.26675e-19	5.67077e-17	55.9889	35.112
PILRA	Alternative-M2	0.518635	0.242142	1.77359e+06	0.604622	6.64033e-19	7.11722e-17	44.2897	23.8159
SASH1	Alternative-M2	0.135193	0.104067	1.59938e+06	0.545233	6.70576e-19	7.15484e-17	12.2563	3.32885
AP1B1	Alternative-M2	0.692199	0.300396	1807117	0.616051	6.99423e-19	7.42901e-17	53.4819	32.5909
DUSP6	Alternative-M2	1.02315	0.435737	1.82234e+06	0.621241	9.1533e-19	9.67869e-17	58.4958	38.3552
THBD	Alternative-M2	0.387032	0.238192	1.69806e+06	0.578872	9.79975e-19	1.0316e-16	27.0195	11.7978
RHOBTB3	Alternative-M2	0.345973	0.203338	1.70974e+06	0.582855	1.02583e-18	1.07507e-16	29.2479	13.2909
KCNE1	Alternative-M2	0.168163	0.109382	1633836	0.556979	1.08307e-18	1.13003e-16	16.9916	5.61743
TXNIP	Alternative-M2	2.06561	0.591863	1863630	0.635316	1.1146e-18	1.15781e-16	85.2368	68.4127
MAT2A	Alternative-M2	0.756867	0.335039	1807989	0.616348	1.13151e-18	1.17022e-16	53.4819	33.5699
ABCG1	Alternative-M2	0.312003	0.171613	1706600	0.581784	1.28123e-18	1.31928e-16	29.2479	12.9482
CD36	Alternative-M2	0.21827	0.161532	1624668	0.553854	1.4604e-18	1.49723e-16	15.5989	5.00551
USP53	Alternative-M2	0.898455	0.366941	1.81092e+06	0.617349	1.48583e-18	1.5167e-16	57.3816	34.8427
YBX3	Alternative-M2	0.81496	0.318618	1818781	0.620027	1.51672e-18	1.54156e-16	60.1671	37.7555
CTSD	Alternative-M2	1.85856	0.522318	1862240	0.634842	1.53024e-18	1.54863e-16	88.0223	68.6697
RNF130	Alternative-M2	1.03088	0.356028	1840040	0.627274	1.63869e-18	1.6513e-16	68.5237	48.1092
NR4A2	Alternative-M2	0.833079	0.348187	1802832	0.61459	1.92941e-18	1.93597e-16	54.039	32.5909
MEF2A	Alternative-M2	1.09419	0.392529	1.83691e+06	0.626209	2.05694e-18	2.0552e-16	68.5237	46.8731
OSBPL1A	Alternative-M2	0.270053	0.163473	1.68516e+06	0.574476	2.109e-18	2.09832e-16	25.0696	10.5495
PLSCR1	Alternative-M2	0.723448	0.294475	1.81087e+06	0.617329	2.1819e-18	2.15773e-16	56.8245	35.4669
SGPL1	Alternative-M2	0.275187	0.16811	1.6939e+06	0.577455	2.18701e-18	2.15773e-16	26.4624	11.5898
NPC2	Alternative-M2	2.57124	0.685092	1.86262e+06	0.634974	2.25842e-18	2.2189e-16	96.9359	73.4304
IGF1	Alternative-M2	0.287528	0.1958	1.65923e+06	0.565637	2.34323e-18	2.29267e-16	20.6128	7.91825
LACC1	Alternative-M2	0.129724	0.0991308	1600605	0.54565	2.63729e-18	2.56972e-16	12.5348	3.5369
FOXN3	Alternative-M2	0.755991	0.303643	1.81147e+06	0.617536	3.74565e-18	3.63467e-16	58.2173	36.5561
TBXAS1	Alternative-M2	0.950847	0.339115	1.83137e+06	0.624319	3.97696e-18	3.84331e-16	68.2451	45.5024
IFI44L	Alternative-M2	0.49361	0.256801	1726764	0.588658	4.45484e-18	4.28756e-16	33.9833	16.4362
TACC1	Alternative-M2	0.717443	0.292529	1806763	0.61593	4.72214e-18	4.52634e-16	56.2674	35.2466
SLC8A1	Alternative-M2	0.663213	0.280076	1.79639e+06	0.612393	4.78989e-18	4.55426e-16	53.2033	31.8076
CLTC	Alternative-M2	0.710264	0.31282	1800747	0.613879	5.00078e-18	4.73568e-16	52.9248	33.3374
GNAI2	Alternative-M2	1.44798	0.426096	1850448	0.630823	5.22729e-18	4.93038e-16	82.7298	60.8616
GNB4	Alternative-M2	0.637249	0.282788	1.78967e+06	0.610102	5.32344e-18	5.00107e-16	49.8607	29.9963
RNASE6	Alternative-M2	1.152	0.3861	1.83809e+06	0.626609	5.55574e-18	5.19859e-16	72.9805	50.5324
PELI1	Alternative-M2	0.427445	0.225958	1735740	0.591718	8.27337e-18	7.71091e-16	35.6546	18.3331
ALDH2	Alternative-M2	0.902481	0.338909	1820292	0.620542	8.64619e-18	8.02666e-16	63.2312	41.8553
CTSL	Alternative-M2	0.822747	0.318564	1804901	0.615295	1.11976e-17	1.03545e-15	57.6602	35.9564
GPX3	Alternative-M2	0.185515	0.127409	1632091	0.556384	1.29503e-17	1.1882e-15	16.9916	5.92339
RNF13	Alternative-M2	0.730184	0.289521	1806512	0.615845	1.46654e-17	1.34035e-15	58.2173	37.0579
HBEGF	Alternative-M2	0.520159	0.30376	1722977	0.587367	1.51409e-17	1.37846e-15	32.5905	16.5708
IL10RA	Alternative-M2	0.633777	0.261924	1.78818e+06	0.609595	1.69328e-17	1.53568e-15	51.532	31.0121
SFMBT2	Alternative-M2	0.468706	0.22516	1.74704e+06	0.595572	1.87179e-17	1.69107e-15	39.2758	21.0133
ARPIN	Alternative-M2	0.200515	0.137613	1643188	0.560167	2.50238e-17	2.25214e-15	18.663	7.00037
RNF144B	Alternative-M2	0.375798	0.206714	1.71749e+06	0.585495	2.90242e-17	2.60225e-15	32.312	16.0323
MT-ND1	Alternative-M2	4.30493	0.453047	1.85084e+06	0.630956	4.02839e-17	3.59809e-15	99.7214	98.1275
SPRED1	Alternative-M2	0.458251	0.240056	1734169	0.591183	5.52889e-17	4.91966e-15	36.4903	19.3367
TGOLN2	Alternative-M2	0.951386	0.334273	1818686	0.619995	5.73162e-17	5.08089e-15	67.688	45.6982
C3AR1	Alternative-M2	1.03784	0.347882	1.81905e+06	0.620118	6.31474e-17	5.57684e-15	70.195	46.0898
APOE	Alternative-M2	3.16813	1.02091	1.83783e+06	0.62652	6.88632e-17	6.05894e-15	86.351	61.5225
EREG	Alternative-M2	0.415513	0.255616	1.66406e+06	0.567283	7.04281e-17	6.17359e-15	22.5627	9.32566
RAP2B	Alternative-M2	0.521822	0.244909	1.7584e+06	0.599444	7.09989e-17	6.20057e-15	43.1755	24.6849
FOSB	Alternative-M2	1.48191	0.455331	1831235	0.624273	8.76939e-17	7.63034e-15	77.4373	56.1008
SPPL3	Alternative-M2	0.302105	0.165546	1.70111e+06	0.579913	1.06024e-16	9.19134e-15	29.5265	14.2088
TCF12	Alternative-M2	0.364583	0.199089	1.71542e+06	0.584791	1.14665e-16	9.90407e-15	32.5905	16.4974
LINC02207	Alternative-M2	0.152467	0.108557	1.6135e+06	0.550047	1.40655e-16	1.20605e-14	14.7632	4.9076
FN1	Alternative-M2	0.827771	0.410073	1740369	0.593296	1.43503e-16	1.22601e-14	38.9972	21.2948
DOCK4	Alternative-M2	0.705122	0.298184	1.77614e+06	0.605492	1.64923e-16	1.40393e-14	50.4178	30.4369
GCLC	Alternative-M2	0.288634	0.16831	1.68725e+06	0.575186	2.15181e-16	1.82517e-14	27.0195	12.5811
H6PD	Alternative-M2	0.273234	0.157284	1673010	0.570333	2.18653e-16	1.84797e-14	24.5125	10.7453
CCDC88A	Alternative-M2	1.02079	0.349483	1814053	0.618415	2.25609e-16	1.89995e-14	69.3593	46.9955
GIMAP8	Alternative-M2	0.239701	0.141222	1662810	0.566856	2.27507e-16	1.90912e-14	22.8412	9.55819
IFITM3	Alternative-M2	1.05821	0.362801	1809873	0.61699	2.37216e-16	1.98353e-14	65.7382	44.7803
PTPRJ	Alternative-M2	0.467276	0.233835	1738959	0.592816	2.58932e-16	2.15746e-14	38.4401	21.5274
MEF2C	Alternative-M2	1.25959	0.384171	1823933	0.621784	2.62e-16	2.17534e-14	78.8301	54.571
LILRB2	Alternative-M2	0.325325	0.178843	1.69714e+06	0.578561	3.12554e-16	2.58597e-14	29.2479	14.1721
DAPK1	Alternative-M2	0.24565	0.15918	1662156	0.566633	3.286e-16	2.70923e-14	22.2841	9.63162
MAN2A1	Alternative-M2	0.479025	0.228501	1743702	0.594433	3.30811e-16	2.71795e-14	40.1114	22.7757
ITGA9	Alternative-M2	0.107277	0.080563	1580480	0.53879	3.42835e-16	2.80696e-14	10.585	2.88826
MCL1	Alternative-M2	1.80939	0.464426	1834294	0.625316	3.53925e-16	2.87778e-14	87.4652	69.918
HLA-DOA	Alternative-M2	0.443615	0.211799	1730522	0.589939	3.53129e-16	2.87778e-14	37.6045	19.9976
MNDA	Alternative-M2	1.09679	0.363789	1.80965e+06	0.616915	3.76966e-16	3.05459e-14	68.8022	45.9063
RBPJ	Alternative-M2	1.06966	0.342056	1.81511e+06	0.618776	4.21298e-16	3.40213e-14	71.8663	49.7736
C2	Alternative-M2	0.304466	0.176853	1667602	0.56849	4.37322e-16	3.51947e-14	23.9554	10.3415
NPL	Alternative-M2	0.334471	0.192359	1.69284e+06	0.577092	4.76956e-16	3.82538e-14	28.4123	13.756
PLAUR	Alternative-M2	0.933768	0.36031	1.79179e+06	0.610826	4.92545e-16	3.93702e-14	58.2173	37.8656
COLGALT1	Alternative-M2	0.447651	0.218826	1736545	0.591993	5.04917e-16	4.02228e-14	38.4401	21.5885
TLR8	Alternative-M2	0.154794	0.10919	1614001	0.550217	5.45229e-16	4.32879e-14	15.0418	5.17684
STX7	Alternative-M2	0.638155	0.264466	1.77545e+06	0.605255	6.10601e-16	4.83154e-14	51.2535	32.1748
NUDT3	Alternative-M2	0.685964	0.265981	1.77869e+06	0.606361	8.59038e-16	6.77462e-14	54.039	33.8147
ITGB5	Alternative-M2	0.215054	0.139946	1642473	0.559923	9.36638e-16	7.36197e-14	19.4986	7.83258
SLC7A7	Alternative-M2	0.635312	0.253733	1773399	0.604556	1.10498e-15	8.62762e-14	51.532	32.4195
ACSL1	Alternative-M2	0.651932	0.256284	1.77095e+06	0.603721	1.2133e-15	9.44213e-14	51.8106	31.6975
ENTPD1	Alternative-M2	0.641516	0.256491	1768077	0.602742	1.44288e-15	1.11918e-13	50.6964	31.0366
TNFAIP3	Alternative-M2	0.719412	0.307156	1760250	0.600074	1.52279e-15	1.17729e-13	47.3538	28.7235
PIK3R1	Alternative-M2	0.817849	0.31473	1.785e+06	0.60851	1.63214e-15	1.25771e-13	57.1031	37.5107
PDGFC	Alternative-M2	0.139509	0.102332	1592384	0.542848	1.65135e-15	1.26837e-13	12.2563	3.79391
AKAP13	Alternative-M2	1.15476	0.352914	1.81227e+06	0.617809	1.71686e-15	1.3144e-13	73.2591	53.335
PRNP	Alternative-M2	0.546549	0.224963	1.75758e+06	0.599164	2.14554e-15	1.63728e-13	47.0752	28.3931
DMXL2	Alternative-M2	0.266875	0.147045	1.66879e+06	0.568895	2.54327e-15	1.93453e-13	24.7911	11.1859
FRMD4A	Alternative-M2	0.644636	0.263693	1757303	0.599069	2.59692e-15	1.96898e-13	47.9109	28.54
MARCH1	Alternative-M2	0.899188	0.307531	1.79482e+06	0.61186	2.71491e-15	2.05185e-13	63.7883	43.3729
ARHGAP21	Alternative-M2	0.451505	0.209017	1.72689e+06	0.588703	3.08992e-15	2.3278e-13	38.1616	21.0868
VMP1	Alternative-M2	1.05822	0.367011	1.80038e+06	0.613753	3.12638e-15	2.34032e-13	65.4596	47.1301
NCOA4	Alternative-M2	0.574085	0.245168	1759282	0.599744	3.11953e-15	2.34032e-13	47.6323	29.4456
UTRN	Alternative-M2	0.60828	0.243825	1759720	0.599893	3.20775e-15	2.39363e-13	48.7465	29.5802
ATP6AP1	Alternative-M2	0.834281	0.283648	1.79509e+06	0.611949	3.22448e-15	2.39852e-13	64.0669	44.0215
IFNGR1	Alternative-M2	1.39022	0.395133	1814118	0.618438	3.36164e-15	2.49269e-13	81.337	58.4017
WWP1	Alternative-M2	0.242733	0.158314	1640683	0.559313	3.76077e-15	2.7799e-13	19.4986	8.05287
SH2B3	Alternative-M2	0.431067	0.20878	1.72579e+06	0.588326	3.93555e-15	2.9e-13	37.6045	21.0868
ATP6AP2	Alternative-M2	1.00185	0.316697	1.80397e+06	0.614978	4.33165e-15	3.18194e-13	71.0306	50.7037
PARP14	Alternative-M2	0.635322	0.265718	1757977	0.599299	5.33998e-15	3.91046e-13	47.9109	29.825
LAPTM4A	Alternative-M2	1.08098	0.326825	1805848	0.615618	5.60459e-15	4.09152e-13	74.6518	53.2615
IQGAP1	Alternative-M2	1.01946	0.319482	1799285	0.613381	6.32028e-15	4.57851e-13	70.7521	48.7333
TRPS1	Alternative-M2	0.326411	0.177676	1690081	0.576153	6.32991e-15	4.57851e-13	29.2479	14.7473
TFRC	Alternative-M2	0.560242	0.276175	1.72841e+06	0.589218	6.93016e-15	4.99734e-13	38.7187	22.2127
SLA	Alternative-M2	0.944938	0.310368	1.79357e+06	0.611432	7.13667e-15	5.13057e-13	65.4596	45.5636
ENG	Alternative-M2	0.509241	0.221574	1.74272e+06	0.594097	7.61837e-15	5.46021e-13	43.7326	25.8475
FAM20A	Alternative-M2	0.175669	0.116713	1619804	0.552195	7.78345e-15	5.56163e-13	16.4345	6.20487
TRPM2	Alternative-M2	0.340068	0.185082	1.69027e+06	0.576217	9.39951e-15	6.69608e-13	29.5265	15.0165
BLVRA	Alternative-M2	0.32833	0.179248	1.69531e+06	0.577934	9.49572e-15	6.74425e-13	30.3621	15.8854
LAMP1	Alternative-M2	0.823222	0.285917	1.78471e+06	0.608413	1.01574e-14	7.19255e-13	60.7242	41.7207
ANKS1A	Alternative-M2	0.218779	0.13674	1643329	0.560215	1.02755e-14	7.25436e-13	20.3343	8.65255
ELMO1	Alternative-M2	0.535097	0.212279	1.74611e+06	0.595254	1.0634e-14	7.48507e-13	45.961	27.1815
SERINC1	Alternative-M2	0.609795	0.244289	1.76086e+06	0.600281	1.07119e-14	7.51742e-13	50.1393	31.8688
MT-ATP6	Alternative-M2	4.76055	0.472288	1819650	0.620323	1.08363e-14	7.58221e-13	100	98.9475
UNC93B1	Alternative-M2	0.629422	0.24677	1.76362e+06	0.601224	1.16381e-14	8.11915e-13	51.532	32.9825
SIGLEC10	Alternative-M2	0.778945	0.294001	1.77277e+06	0.604341	1.40581e-14	9.7497e-13	55.7103	36.9355
IFI44	Alternative-M2	0.448739	0.201765	1723529	0.587556	1.471e-14	1.01422e-12	38.7187	21.8088
WBP1L	Alternative-M2	0.307187	0.159128	1688122	0.575485	1.47572e-14	1.0145e-12	29.5265	14.9309
INAFM2	Alternative-M2	0.264232	0.14661	1666831	0.568227	1.59845e-14	1.09568e-12	25.0696	11.7489
GLIPR1	Alternative-M2	0.972874	0.312044	1792819	0.611177	1.79643e-14	1.22782e-12	66.5738	48.3417
TNFSF13B	Alternative-M2	0.562912	0.225681	1749330	0.596351	1.87487e-14	1.27773e-12	47.3538	28.9561
WASHC4	Alternative-M2	0.573892	0.248711	1.74615e+06	0.595266	1.972e-14	1.34005e-12	45.1253	28.1116
ADGRE2	Alternative-M2	0.401439	0.20162	1706226	0.581657	2.02484e-14	1.372e-12	33.7047	18.4433
HOMER3	Alternative-M2	0.292496	0.172113	1.67011e+06	0.569344	2.17205e-14	1.46753e-12	25.3482	12.3853
APH1B	Alternative-M2	0.252687	0.145544	1.65999e+06	0.565894	2.27289e-14	1.53128e-12	23.6769	10.9901
GAS7	Alternative-M2	0.275673	0.153558	1.66961e+06	0.569176	2.34018e-14	1.57212e-12	25.6267	12.3363
IL10	Alternative-M2	0.208591	0.152462	1601762	0.546045	2.55306e-14	1.71026e-12	13.9276	4.91984
CHN2	Alternative-M2	0.164276	0.103502	1.6136e+06	0.550081	2.63234e-14	1.75837e-12	15.8774	5.92339
GATAD1	Alternative-M2	0.459931	0.213234	1720686	0.586586	2.65873e-14	1.77098e-12	38.1616	21.7599
FNDC3A	Alternative-M2	0.431924	0.189967	1.72327e+06	0.587466	3.32621e-14	2.20935e-12	39.5543	22.5799
LAPTM5	Alternative-M2	2.40488	0.432061	1.81215e+06	0.617765	3.49914e-14	2.31769e-12	97.493	84.1023
CELF2	Alternative-M2	1.25683	0.354957	1.79959e+06	0.613483	3.863e-14	2.55153e-12	76.8802	57.6674
FMN1	Alternative-M2	0.320924	0.175352	1682259	0.573487	4.16507e-14	2.74336e-12	28.4123	14.6249
NCF4	Alternative-M2	0.494221	0.217109	1.73633e+06	0.59192	4.53243e-14	2.97701e-12	42.6184	26.4105
KLF6	Alternative-M2	2.22052	0.49866	1.80774e+06	0.616262	5.96826e-14	3.90921e-12	93.5933	77.2121
HEXB	Alternative-M2	0.678547	0.251379	1.76334e+06	0.601126	6.9597e-14	4.54597e-12	54.3175	36.4582
ATP1B3	Alternative-M2	0.949525	0.302318	1783715	0.608073	7.80659e-14	5.08507e-12	66.2953	47.6441
NR4A1	Alternative-M2	0.728908	0.332219	1735483	0.591631	8.07199e-14	5.24346e-12	42.8969	26.9612
GPRIN3	Alternative-M2	0.567402	0.225198	1738336	0.592603	8.55143e-14	5.53963e-12	45.4039	27.8301
TLR2	Alternative-M2	0.703177	0.251403	1.75977e+06	0.599911	9.62089e-14	6.21536e-12	54.8747	35.6015
TET3	Alternative-M2	0.204195	0.123479	1633731	0.556943	9.89354e-14	6.37404e-12	19.4986	8.33435
FES	Alternative-M2	0.325815	0.171948	1685615	0.574631	1.04595e-13	6.72029e-12	29.805	15.812
ITPR2	Alternative-M2	0.576744	0.242997	1.73666e+06	0.592033	1.05749e-13	6.77599e-12	45.1253	27.6343
MYO9B	Alternative-M2	0.568634	0.232747	1739637	0.593047	1.27146e-13	8.103e-12	45.6825	28.8704
MGAT4A	Alternative-M2	0.763305	0.262847	1766346	0.602152	1.34911e-13	8.55164e-12	58.2173	39.3954
UBAC1	Alternative-M2	0.335761	0.16992	1.69542e+06	0.577974	1.36612e-13	8.63623e-12	32.312	17.8681
OSM	Alternative-M2	0.358282	0.202568	1659327	0.565669	1.41911e-13	8.92336e-12	24.5125	11.7611
CASC4	Alternative-M2	0.349437	0.161951	1.69849e+06	0.579019	1.41705e-13	8.92336e-12	33.7047	18.4922
SBF2	Alternative-M2	0.311973	0.156078	1.68072e+06	0.572963	1.50939e-13	9.46578e-12	29.2479	15.1879
MYO5A	Alternative-M2	0.351289	0.202247	1.67901e+06	0.572379	1.52647e-13	9.54755e-12	28.1337	14.9309
DPYD	Alternative-M2	0.485929	0.204103	1.72726e+06	0.588827	1.57831e-13	9.84563e-12	42.3398	25.4681
FURIN	Alternative-M2	0.248485	0.135747	1659230	0.565636	1.60017e-13	9.9557e-12	24.5125	11.8101
ADA2	Alternative-M2	0.448336	0.208568	1.71151e+06	0.583457	1.731e-13	1.07413e-11	37.3259	21.5518
KLF10	Alternative-M2	0.326708	0.176571	1675317	0.57112	1.83381e-13	1.13494e-11	27.8552	14.4046
AKR1B1	Alternative-M2	0.809719	0.26832	1.7681e+06	0.602749	2.0291e-13	1.25252e-11	59.61	41.4515
ANKRD9	Alternative-M2	0.153281	0.0986876	1.60766e+06	0.548055	2.15337e-13	1.32576e-11	15.3203	5.88667
SLC16A10	Alternative-M2	0.41571	0.221291	1.67511e+06	0.571048	2.16134e-13	1.3272e-11	28.1337	14.4658
CMTM6	Alternative-M2	0.852595	0.278996	1773189	0.604485	2.36687e-13	1.44963e-11	62.9526	44.866
CACUL1	Alternative-M2	0.448733	0.195029	1.71714e+06	0.585376	2.44075e-13	1.49101e-11	39.2758	23.3264
INSR	Alternative-M2	0.30541	0.15496	1.6703e+06	0.569411	2.55426e-13	1.55631e-11	27.2981	13.7682
RHOBTB1	Alternative-M2	0.103551	0.075566	1570296	0.535318	2.63248e-13	1.59573e-11	10.0279	3.02289
NABP1	Alternative-M2	0.583104	0.217558	1736536	0.59199	2.72396e-13	1.64695e-11	47.3538	29.0173
GAS6	Alternative-M2	0.453798	0.215207	1.70809e+06	0.582291	2.77138e-13	1.67134e-11	36.4903	21.2581
DPEP2	Alternative-M2	0.144735	0.0779005	1608438	0.548321	2.80389e-13	1.68663e-11	15.8774	6.00906
ITGB1	Alternative-M2	0.98091	0.299542	1.77881e+06	0.606402	2.82915e-13	1.69749e-11	67.1309	49.3942
FMNL2	Alternative-M2	0.347602	0.180063	1680517	0.572893	3.361e-13	2.00639e-11	29.5265	15.7263
BCAT1	Alternative-M2	0.521472	0.216925	1725297	0.588158	4.22364e-13	2.50235e-11	42.6184	26.2759
ETS2	Alternative-M2	0.758939	0.26224	1756217	0.598699	4.32675e-13	2.55701e-11	56.8245	37.5474
WASF2	Alternative-M2	1.07988	0.320637	1.78016e+06	0.606861	4.56608e-13	2.6917e-11	71.0306	52.7353
SSR1	Alternative-M2	0.800766	0.256358	1768114	0.602755	4.75167e-13	2.79412e-11	62.9526	44.1317
GABARAPL1	Alternative-M2	0.418939	0.182526	1.70379e+06	0.580826	4.92559e-13	2.88919e-11	36.4903	20.8298
FAM91A1	Alternative-M2	0.34312	0.17496	1.68428e+06	0.574175	5.25289e-13	3.07353e-11	30.6407	16.7789
ZFP36	Alternative-M2	1.90355	0.441325	1.79232e+06	0.611008	5.36965e-13	3.13407e-11	83.0084	70.8848
MT-ND3	Alternative-M2	4.52692	0.417116	1795137	0.611967	6.37276e-13	3.69213e-11	99.7214	98.3601
LHFPL2	Alternative-M2	0.582754	0.224241	1731817	0.590381	7.08998e-13	4.09735e-11	46.2396	29.0907
ABHD15	Alternative-M2	0.268679	0.145186	1653825	0.563793	7.10694e-13	4.09735e-11	24.234	11.7978
RANBP2	Alternative-M2	0.489482	0.205595	1.71871e+06	0.585914	7.39621e-13	4.25372e-11	41.5042	25.1499
AXL	Alternative-M2	0.664604	0.235189	1.73872e+06	0.592734	7.85518e-13	4.49576e-11	50.4178	31.6363
SPPL2A	Alternative-M2	0.534779	0.203084	1.73186e+06	0.590397	7.84556e-13	4.49576e-11	46.2396	29.2865
DICER1	Alternative-M2	0.45692	0.195011	1710713	0.583187	8.93478e-13	5.10126e-11	38.9972	23.2285
ANKH	Alternative-M2	0.44403	0.212419	1697971	0.578843	9.24091e-13	5.2633e-11	35.0975	20.1567
ZFP36L1	Alternative-M2	2.03278	0.457755	1789634	0.610091	9.40915e-13	5.32457e-11	90.2507	72.7084
PDCD6IP	Alternative-M2	0.489268	0.199427	1.72359e+06	0.587578	9.41623e-13	5.32457e-11	42.8969	26.9612
FGD2	Alternative-M2	0.474761	0.200042	1.71174e+06	0.583535	9.79e-13	5.52269e-11	39.8329	23.5956
CEP350	Alternative-M2	0.616192	0.23402	1736427	0.591953	1.06722e-12	6.00597e-11	48.1894	31.4649
RASGEF1B	Alternative-M2	0.327585	0.166464	1669162	0.569022	1.0992e-12	6.15657e-11	27.8552	14.5392
TMEM70	Alternative-M2	0.481426	0.234605	1.71256e+06	0.583817	1.12137e-12	6.26585e-11	38.4401	24.0729
MXD1	Alternative-M2	0.351756	0.173993	1673818	0.570609	1.13585e-12	6.33177e-11	28.9694	15.3959
NCKAP1L	Alternative-M2	0.796627	0.259382	1758833	0.599591	1.18034e-12	6.56423e-11	59.8886	41.7574
PALLD	Alternative-M2	0.253126	0.144968	1648491	0.561975	1.29222e-12	7.16953e-11	23.1198	11.345
NISCH	Alternative-M2	0.304277	0.163744	1.66818e+06	0.568688	1.3188e-12	7.29981e-11	27.2981	14.5147
EMILIN2	Alternative-M2	0.340145	0.174179	1679374	0.572503	1.40708e-12	7.77023e-11	30.0836	16.632
P2RY13	Alternative-M2	0.689436	0.257677	1728033	0.589091	1.41311e-12	7.7853e-11	47.0752	28.9561
MT-ND5	Alternative-M2	3.2325	0.431979	1789651	0.610097	1.51466e-12	8.32532e-11	99.4429	93.1098
CD74	Alternative-M2	4.16905	0.736164	1789443	0.610026	1.52753e-12	8.37654e-11	98.6072	88.8263
DNAJB6	Alternative-M2	0.770456	0.237574	1757695	0.599203	1.67211e-12	9.14813e-11	60.7242	42.2225
CD1D	Alternative-M2	0.253197	0.136391	1652097	0.563204	1.68053e-12	9.17291e-11	24.234	12.0181
IRF2BP2	Alternative-M2	0.578779	0.22953	1731530	0.590283	1.77302e-12	9.65538e-11	46.7967	30.6694
HNMT	Alternative-M2	0.446388	0.190623	1709926	0.582918	1.79551e-12	9.75532e-11	39.5543	23.9138
CD86	Alternative-M2	0.712414	0.24819	1.74771e+06	0.5958	2.36746e-12	1.28333e-10	54.8747	38.0614
CTSA	Alternative-M2	0.618845	0.233599	1.73645e+06	0.591962	2.50736e-12	1.35604e-10	49.5822	33.2395
RCBTB2	Alternative-M2	0.304882	0.15227	1.67346e+06	0.570485	2.84797e-12	1.53322e-10	29.5265	16.0445
SMAP2	Alternative-M2	1.08082	0.317188	1766395	0.602169	3.22792e-12	1.72204e-10	68.8022	50.9362
PTEN	Alternative-M2	0.6478	0.241031	1.73718e+06	0.592208	3.30574e-12	1.75958e-10	50.6964	34.1451
ATF6	Alternative-M2	0.436686	0.191438	1705496	0.581408	3.33219e-12	1.76966e-10	38.4401	23.5467
PREX1	Alternative-M2	0.708283	0.24358	1744869	0.59483	3.40895e-12	1.80636e-10	54.8747	37.6576
FTH1	Alternative-M2	3.96634	0.435395	1784408	0.608309	3.45614e-12	1.82726e-10	100	94.5172
MAP3K2	Alternative-M2	0.623738	0.217238	1.73552e+06	0.591644	3.67931e-12	1.9409e-10	50.9749	33.6678
PMP22	Alternative-M2	0.307394	0.176989	1.6488e+06	0.562081	3.72094e-12	1.95848e-10	23.6769	11.9814
PHKB	Alternative-M2	0.368221	0.174119	1686111	0.5748	3.8904e-12	2.04311e-10	32.8691	18.9573
ST8SIA4	Alternative-M2	0.49673	0.217581	1.7114e+06	0.58342	4.01457e-12	2.10364e-10	40.39	25.4926
BLVRB	Alternative-M2	0.57746	0.257929	1.72017e+06	0.58641	4.7351e-12	2.47569e-10	42.8969	28.5644
NINJ1	Alternative-M2	0.65167	0.24037	1732642	0.590662	5.13797e-12	2.68038e-10	49.5822	33.2762
MOB1B	Alternative-M2	0.315068	0.164912	1666487	0.56811	5.46622e-12	2.84533e-10	27.8552	15.2613
STX12	Alternative-M2	0.438465	0.186649	1.70459e+06	0.5811	5.866e-12	3.0467e-10	38.7187	24.0729
ELF1	Alternative-M2	0.734347	0.232156	1.74672e+06	0.59546	7.00502e-12	3.61441e-10	58.2173	40.7416
PTAFR	Alternative-M2	0.436845	0.174302	1699662	0.579419	7.00331e-12	3.61441e-10	38.7187	22.8981
SLC4A7	Alternative-M2	0.619293	0.219579	1725682	0.58829	7.17866e-12	3.69591e-10	48.7465	31.1957
XIST	Alternative-M2	1.03651	0.342998	1.73275e+06	0.590698	7.4182e-12	3.81092e-10	52.3677	34.084
IL18	Alternative-M2	0.805766	0.268062	1743511	0.594367	7.86028e-12	4.02925e-10	56.8245	39.3709
PSEN1	Alternative-M2	0.287629	0.141334	1663571	0.567116	7.96465e-12	4.07389e-10	27.8552	14.992
LINC01094	Alternative-M2	0.347862	0.151845	1679171	0.572434	8.0637e-12	4.11563e-10	32.312	18.1251
DNASE2	Alternative-M2	0.563529	0.20028	1722063	0.587056	8.31551e-12	4.22586e-10	47.0752	30.1677
CD46	Alternative-M2	0.520402	0.200386	1.71566e+06	0.584872	9.63324e-12	4.86406e-10	44.0111	28.234
PEAK1	Alternative-M2	0.195798	0.1266	1606955	0.547815	9.85078e-12	4.96328e-10	16.156	6.9147
APOC1	Alternative-M2	1.83464	0.49488	1.76059e+06	0.600191	1.07353e-11	5.39741e-10	74.3733	52.1478
GNAQ	Alternative-M2	0.607941	0.224719	1.72592e+06	0.58837	1.10439e-11	5.54074e-10	48.1894	32.2727
LGALS3BP	Alternative-M2	0.403415	0.176259	1.68435e+06	0.5742	1.12024e-11	5.60836e-10	33.9833	19.6426
ADAM28	Alternative-M2	0.732943	0.249723	1735417	0.591608	1.13564e-11	5.67337e-10	53.4819	36.4093
KDM6B	Alternative-M2	0.342572	0.15095	1667001	0.568285	1.17866e-11	5.87584e-10	29.5265	15.9466
HIPK3	Alternative-M2	0.381107	0.175116	1.68515e+06	0.574471	1.19075e-11	5.92361e-10	33.7047	19.9241
EFCAB14	Alternative-M2	0.39746	0.168529	1692443	0.576958	1.22945e-11	6.10325e-10	36.4903	21.7476
SATB1	Alternative-M2	0.283656	0.120823	1659234	0.565637	1.24306e-11	6.15786e-10	27.8552	14.5025
ARHGAP24	Alternative-M2	0.611037	0.203824	1.71986e+06	0.586305	1.25186e-11	6.18844e-10	48.1894	30.1187
NRP2	Alternative-M2	0.242357	0.130909	1.63339e+06	0.556827	1.26236e-11	6.21643e-10	21.4485	10.3415
TCN2	Alternative-M2	0.15238	0.0955224	1601012	0.545789	1.26279e-11	6.21643e-10	15.3203	6.35173
ABCC3	Alternative-M2	0.163592	0.101436	1599010	0.545107	1.3235e-11	6.50171e-10	15.0418	6.15592
GRK3	Alternative-M2	0.308909	0.152039	1.66421e+06	0.567335	1.35574e-11	6.64622e-10	28.4123	15.5428
TNPO1	Alternative-M2	0.537622	0.214548	1.71303e+06	0.583975	1.48607e-11	7.27005e-10	43.1755	28.1483
ZNF106	Alternative-M2	0.638576	0.220716	1729441	0.589571	1.6279e-11	7.94046e-10	51.2535	34.6347
C20orf194	Alternative-M2	0.237176	0.132354	1.63508e+06	0.557404	1.62985e-11	7.94046e-10	21.727	10.7331
ADAMTS2	Alternative-M2	0.11111	0.0725767	1571469	0.535718	1.67955e-11	8.16575e-10	10.8635	3.73271
SWAP70	Alternative-M2	0.530101	0.204633	1.71455e+06	0.584495	1.68688e-11	8.18447e-10	44.8468	28.8704
MLXIP	Alternative-M2	0.485959	0.19696	1703848	0.580846	1.78404e-11	8.63812e-10	40.39	25.4926
GOLGB1	Alternative-M2	0.643011	0.242804	1.72175e+06	0.586948	1.81965e-11	8.78676e-10	47.6323	31.7097
DAGLB	Alternative-M2	0.365045	0.160356	1678907	0.572344	1.82219e-11	8.78676e-10	32.8691	18.9083
MED13L	Alternative-M2	0.389322	0.170243	1.68407e+06	0.574105	1.95611e-11	9.41326e-10	34.2618	20.2178
LYN	Alternative-M2	0.648757	0.22655	1.73081e+06	0.590036	2.02344e-11	9.71744e-10	51.2535	35.8708
TRIM38	Alternative-M2	0.620992	0.224748	1722856	0.587326	2.1081e-11	1.01034e-09	48.468	32.4807
SLC38A7	Alternative-M2	0.119758	0.0805841	1.57736e+06	0.537725	2.14917e-11	1.02794e-09	11.6992	4.25896
C9orf72	Alternative-M2	0.278732	0.140046	1.65219e+06	0.563234	2.56359e-11	1.2212e-09	25.9053	13.8049
GNA13	Alternative-M2	0.503601	0.197285	1704459	0.581055	2.69956e-11	1.28338e-09	41.2256	26.3615
PER1	Alternative-M2	0.478578	0.1856	1.70347e+06	0.580716	2.81735e-11	1.33668e-09	41.5042	26.0923
ICOSLG	Alternative-M2	0.182621	0.102385	1612549	0.549722	2.93191e-11	1.38824e-09	17.8273	7.95496
CTTNBP2NL	Alternative-M2	0.34922	0.152774	1674674	0.570901	3.00422e-11	1.41963e-09	32.312	18.4678
PRRC2B	Alternative-M2	0.468805	0.173028	1.70125e+06	0.579961	3.03606e-11	1.4318e-09	40.9471	25.5171
PICALM	Alternative-M2	0.642743	0.207929	1.72959e+06	0.589622	3.20842e-11	1.51007e-09	53.2033	36.5072
WNK1	Alternative-M2	0.64341	0.214106	1.72709e+06	0.588771	3.30258e-11	1.55129e-09	52.0891	35.4057
AHNAK	Alternative-M2	0.788808	0.254798	1.72802e+06	0.589088	3.50382e-11	1.64255e-09	53.7604	35.9564
WLS	Alternative-M2	0.197555	0.118553	1.60705e+06	0.547848	3.58063e-11	1.67522e-09	16.7131	7.37976
SNX9	Alternative-M2	0.303899	0.167979	1.65184e+06	0.563117	3.74606e-11	1.74569e-09	25.6267	14.0497
TMEM123	Alternative-M2	0.656976	0.219986	1.72984e+06	0.589709	3.9351e-11	1.82657e-09	53.4819	37.2415
TBC1D9	Alternative-M2	0.219205	0.120545	1.62991e+06	0.555641	3.94523e-11	1.82767e-09	21.1699	10.4516
CYFIP1	Alternative-M2	0.663399	0.233046	1.71974e+06	0.586265	3.99021e-11	1.84489e-09	49.0251	32.6643
FAM120A	Alternative-M2	0.498148	0.192807	1705998	0.581579	4.07216e-11	1.87909e-09	42.3398	27.5976
MFSD12	Alternative-M2	0.365707	0.163007	1.68103e+06	0.573067	4.08621e-11	1.88189e-09	33.9833	20.3525
FEZ2	Alternative-M2	0.502426	0.178154	1709166	0.582659	4.27038e-11	1.96288e-09	44.8468	28.7358
XAF1	Alternative-M2	0.394359	0.174056	1672438	0.570138	4.31731e-11	1.98059e-09	32.0334	18.3454
KLF2	Alternative-M2	0.760528	0.266551	1715628	0.584862	4.45865e-11	2.04146e-09	48.1894	31.2202
TRIB1	Alternative-M2	0.455041	0.215719	1.68147e+06	0.573219	4.51557e-11	2.06351e-09	33.7047	20.6095
COPA	Alternative-M2	0.486243	0.201911	1701807	0.58015	4.52554e-11	2.06407e-09	40.39	26.4227
SMCR8	Alternative-M2	0.16925	0.100621	1604968	0.547138	4.64188e-11	2.11304e-09	16.4345	7.2329
PHACTR2	Alternative-M2	0.238747	0.119176	1638633	0.558614	5.11572e-11	2.32425e-09	23.3983	11.9569
RILPL2	Alternative-M2	0.529527	0.191834	1.71333e+06	0.584079	5.42954e-11	2.45265e-09	46.2396	30.8163
C6orf62	Alternative-M2	0.75187	0.23892	1.73363e+06	0.591001	5.46598e-11	2.4644e-09	56.546	40.3133
WIPI1	Alternative-M2	0.249742	0.135797	1.63563e+06	0.557591	5.61588e-11	2.52714e-09	22.5627	11.5408
GADD45B	Alternative-M2	1.15186	0.333195	1745363	0.594999	5.74752e-11	2.58146e-09	64.624	48.3906
ALCAM	Alternative-M2	0.624834	0.235743	1.71396e+06	0.584295	5.86873e-11	2.63088e-09	46.2396	31.2569
VASH1	Alternative-M2	0.430306	0.176628	1686317	0.57487	5.89813e-11	2.63905e-09	36.4903	22.1882
CTNNB1	Alternative-M2	0.663864	0.219987	1722428	0.58718	5.94745e-11	2.65608e-09	50.9749	34.855
NBPF19	Alternative-M2	0.235632	0.10893	1634067	0.557058	6.3594e-11	2.83468e-09	22.8412	11.345
LPCAT2	Alternative-M2	0.775937	0.239619	1731357	0.590224	6.38555e-11	2.84097e-09	57.1031	39.5056
GAK	Alternative-M2	0.373092	0.15155	1679099	0.572409	6.50978e-11	2.88214e-09	34.5404	20.4137
SPI1	Alternative-M2	1.10632	0.292276	1749279	0.596334	6.65555e-11	2.93342e-09	74.0947	52.4416
NFAM1	Alternative-M2	0.176639	0.0980509	1.61099e+06	0.54919	6.80802e-11	2.99502e-09	17.8273	8.11406
OTUD1	Alternative-M2	0.672755	0.276316	1.69958e+06	0.579391	6.92056e-11	3.03886e-09	40.9471	26.4105
RENBP	Alternative-M2	0.244201	0.135699	1.63199e+06	0.556351	7.46152e-11	3.26424e-09	21.727	11.1492
EGR1	Alternative-M2	1.09286	0.32763	1738086	0.592518	7.65859e-11	3.33807e-09	61.8384	44.3153
CTNND1	Alternative-M2	0.499891	0.188392	1.70376e+06	0.580817	7.6539e-11	3.33807e-09	42.3398	28.0259
LITAF	Alternative-M2	0.966949	0.280746	1742373	0.59398	7.71691e-11	3.35728e-09	64.3454	47.485
PHC2	Alternative-M2	0.670697	0.236163	1.72154e+06	0.586877	7.84147e-11	3.40519e-09	50.1393	35.2466
IGSF21	Alternative-M2	0.29376	0.146309	1.63929e+06	0.558838	7.87674e-11	3.41422e-09	23.9554	12.3485
ABCC5	Alternative-M2	0.167224	0.100564	1597327	0.544533	8.40796e-11	3.63113e-09	15.3203	6.57202
GNAS	Alternative-M2	1.58438	0.363625	1757332	0.599079	9.25631e-11	3.9902e-09	85.2368	66.5157
HLA-DQA1	Alternative-M2	1.39249	0.391528	1739602	0.593035	9.68397e-11	4.16694e-09	67.4095	46.2979
PHF20	Alternative-M2	0.522833	0.196666	1705405	0.581377	1.02316e-10	4.39457e-09	43.7326	29.1886
HOOK3	Alternative-M2	0.512874	0.203789	1701593	0.580078	1.20512e-10	5.1667e-09	41.7827	28.1728
KLF9	Alternative-M2	0.378954	0.170413	1671366	0.569773	1.20914e-10	5.17451e-09	32.312	19.2755
SH3TC1	Alternative-M2	0.397946	0.17614	1.67811e+06	0.572073	1.21159e-10	5.17559e-09	34.5404	20.9766
DDX3X	Alternative-M2	1.22539	0.299031	1750316	0.596687	1.21802e-10	5.19366e-09	75.2089	58.2548
RNF135	Alternative-M2	0.288427	0.142232	1653857	0.563804	1.26442e-10	5.38179e-09	27.2981	15.4449
TM9SF2	Alternative-M2	0.513988	0.179016	1707045	0.581936	1.27308e-10	5.40887e-09	45.4039	30.2533
APAF1	Alternative-M2	0.272677	0.128477	1.6487e+06	0.562045	1.42901e-10	6.03873e-09	26.4624	14.5147
HMOX1	Alternative-M2	0.812489	0.24197	1.72489e+06	0.588021	1.43295e-10	6.04454e-09	56.8245	38.6366
CAB39	Alternative-M2	0.41669	0.169218	1686268	0.574853	1.50766e-10	6.34831e-09	37.3259	23.5712
BAZ2B	Alternative-M2	0.56716	0.195984	1.70778e+06	0.582186	1.51325e-10	6.36051e-09	46.7967	30.902
FOXO3	Alternative-M2	0.445263	0.177417	1.68437e+06	0.574205	1.57531e-10	6.60958e-09	37.3259	23.0572
SESTD1	Alternative-M2	0.185712	0.11168	1.60544e+06	0.547297	1.83142e-10	7.64335e-09	16.9916	7.84482
MGAT1	Alternative-M2	0.821236	0.223957	1732815	0.590721	1.86213e-10	7.75779e-09	61.8384	44.5723
SLC11A2	Alternative-M2	0.336277	0.152049	1.66167e+06	0.566467	1.86941e-10	7.77438e-09	30.0836	17.4887
AKR1A1	Alternative-M2	0.640685	0.19335	1722304	0.587138	1.91144e-10	7.93138e-09	54.8747	38.2573
SERPING1	Alternative-M2	0.17184	0.100461	1.59534e+06	0.543857	1.95668e-10	8.09447e-09	15.3203	6.64545
TMEM106A	Alternative-M2	0.293145	0.14719	1.64504e+06	0.560798	2.07617e-10	8.57376e-09	25.6267	14.1354
SH3PXD2A	Alternative-M2	0.122718	0.0818868	1570517	0.535393	2.12384e-10	8.75528e-09	11.1421	4.1733
VPS35	Alternative-M2	0.598743	0.190778	1716006	0.584991	2.17074e-10	8.93298e-09	52.0891	35.4302
ATP8B4	Alternative-M2	0.270106	0.137112	1.63925e+06	0.558824	2.20348e-10	9.05194e-09	24.234	13.1073
ATP6V0A1	Alternative-M2	0.396137	0.172264	1671694	0.569885	2.21938e-10	9.10138e-09	33.4262	20.0955
MIS18BP1	Alternative-M2	0.744525	0.240802	1.72106e+06	0.586713	2.42993e-10	9.94755e-09	54.039	38.4286
CD63	Alternative-M2	2.1644	0.429174	1753056	0.597621	2.7897e-10	1.13808e-08	94.429	76.0739
EFR3A	Alternative-M2	0.320659	0.149944	1.65847e+06	0.565377	2.87061e-10	1.16907e-08	29.2479	17.2439
CD2AP	Alternative-M2	0.271977	0.12955	1.64653e+06	0.561308	3.02603e-10	1.23024e-08	26.4624	14.7473
CLPTM1L	Alternative-M2	0.29183	0.1399	1.65091e+06	0.5628	3.09873e-10	1.25569e-08	27.2981	15.6774
IFNGR2	Alternative-M2	0.820402	0.234005	1728923	0.589394	3.24377e-10	1.30973e-08	60.1671	44.4132
SDCCAG8	Alternative-M2	0.527499	0.178605	1.70279e+06	0.580484	3.49109e-10	1.4e-08	46.2396	30.8653
SCRG1	Alternative-M2	0.199731	0.108509	1605733	0.547399	3.48781e-10	1.4e-08	17.5487	8.16302
SKAP2	Alternative-M2	0.727347	0.216448	1.72216e+06	0.587089	3.52163e-10	1.40985e-08	57.9387	40.3011
AC012368.1	Alternative-M2	0.237512	0.122497	1620634	0.552478	3.76166e-10	1.50339e-08	20.6128	10.3415
GNPTG	Alternative-M2	0.265256	0.121758	1648438	0.561957	3.88425e-10	1.54976e-08	27.2981	15.3592
ADORA3	Alternative-M2	0.57505	0.195059	1.70099e+06	0.579872	4.0132e-10	1.5985e-08	46.5181	30.4369
CTNNA1	Alternative-M2	0.435585	0.161698	1.68981e+06	0.57606	4.06298e-10	1.6156e-08	40.9471	26.3738
OS9	Alternative-M2	0.745374	0.212849	1724946	0.588039	4.40163e-10	1.74731e-08	58.4958	43.0547
PLEKHO1	Alternative-M2	0.708546	0.227491	1.71575e+06	0.584903	4.87556e-10	1.9322e-08	52.3677	37.9513
RREB1	Alternative-M2	0.358897	0.163065	1659902	0.565865	4.95688e-10	1.95998e-08	30.3621	18.1863
LINC01678	Alternative-M2	0.250388	0.122494	1.63067e+06	0.5559	4.9623e-10	1.95998e-08	23.1198	12.1772
RNF217	Alternative-M2	0.137162	0.0852488	1.58103e+06	0.538977	5.55487e-10	2.19036e-08	13.0919	5.43385
HLA-E	Alternative-M2	2.19726	0.32711	1748804	0.596172	6.19353e-10	2.43001e-08	96.6574	85.9503
PALD1	Alternative-M2	0.463797	0.16556	1.68246e+06	0.573555	6.84428e-10	2.68087e-08	39.8329	24.8684
MAN2B1	Alternative-M2	0.193561	0.100309	1610993	0.549192	6.90159e-10	2.69883e-08	18.9415	9.24
VENTX	Alternative-M2	0.126328	0.0819793	1574030	0.536591	7.3197e-10	2.85287e-08	11.9777	4.80969
ATRN	Alternative-M2	0.168567	0.0956406	1598994	0.545101	7.46979e-10	2.90656e-08	16.4345	7.63676
CEP170	Alternative-M2	0.503638	0.183419	1689794	0.576055	7.66223e-10	2.97653e-08	42.0613	27.6466
HGF	Alternative-M2	0.178625	0.0989354	1.59977e+06	0.545367	7.7027e-10	2.98733e-08	16.7131	7.74691
ZBTB4	Alternative-M2	0.222526	0.113035	1620059	0.552282	8.07693e-10	3.12732e-08	20.8914	10.7331
LST1	Alternative-M2	1.31321	0.318482	1735983	0.591801	8.56121e-10	3.3094e-08	75.4875	56.8841
NHLRC3	Alternative-M2	0.435215	0.166346	1676844	0.571641	8.6826e-10	3.35083e-08	37.6045	23.5345
RAPH1	Alternative-M2	0.251791	0.136496	1.6255e+06	0.554138	8.96652e-10	3.45475e-08	22.0056	11.7244
ARL4C	Alternative-M2	0.62132	0.242909	1682383	0.573529	9.23493e-10	3.54657e-08	38.9972	25.4559
ATF3	Alternative-M2	0.285544	0.122577	1.63338e+06	0.556824	9.52812e-10	3.64729e-08	24.5125	13.1685
PCYOX1	Alternative-M2	0.155321	0.0920628	1592474	0.542879	9.66768e-10	3.69472e-08	15.3203	6.92694
DRAM1	Alternative-M2	0.212278	0.122194	1616903	0.551206	1.02222e-09	3.89402e-08	20.0557	10.3904
LILRB3	Alternative-M2	0.286811	0.124625	1.64457e+06	0.560638	1.02918e-09	3.91419e-08	27.2981	15.4938
SH3BGRL	Alternative-M2	1.10279	0.258627	1.73448e+06	0.591288	1.08087e-09	4.10416e-08	72.4234	57.1901
RGS1	Alternative-M2	2.46152	0.463671	1742354	0.593973	1.17653e-09	4.46023e-08	88.3008	74.5441
RB1	Alternative-M2	0.615822	0.2116	1701237	0.579956	1.21523e-09	4.59954e-08	47.9109	33.5088
NUFIP2	Alternative-M2	0.546428	0.190776	1692266	0.576898	1.35937e-09	5.12861e-08	44.2897	29.8984
CRYL1	Alternative-M2	0.255589	0.12783	1634695	0.557272	1.38092e-09	5.20162e-08	24.5125	13.7682
CCDC170	Alternative-M2	0.181723	0.107991	1.59968e+06	0.545335	1.4003e-09	5.26622e-08	16.7131	8.02839
IFI27	Alternative-M2	0.297827	0.137885	1.60769e+06	0.548066	1.41488e-09	5.31257e-08	18.9415	9.14209
CXCL2	Alternative-M2	0.248442	0.167716	1.57972e+06	0.538531	1.43877e-09	5.39368e-08	13.0919	5.60519
SKIL	Alternative-M2	0.762073	0.228027	1712728	0.583873	1.46836e-09	5.48716e-08	55.1532	40.2766
ARHGEF40	Alternative-M2	0.28211	0.120516	1.64184e+06	0.559708	1.53356e-09	5.7127e-08	27.0195	15.3102
PTPN18	Alternative-M2	0.493264	0.16894	1.6911e+06	0.576501	1.57302e-09	5.85046e-08	44.0111	29.7883
DENND4B	Alternative-M2	0.236254	0.115838	1623056	0.553304	1.59007e-09	5.90456e-08	22.0056	11.7122
USF2	Alternative-M2	0.619356	0.192854	1705724	0.581486	1.59755e-09	5.92298e-08	51.8106	36.5684
TTC3	Alternative-M2	0.598175	0.18228	1.70168e+06	0.580107	1.67315e-09	6.18382e-08	49.8607	34.6469
AC004817.3	Alternative-M2	0.313708	0.13968	1.63512e+06	0.557418	1.69284e-09	6.2468e-08	25.3482	14.013
ZSWIM6	Alternative-M2	0.318216	0.147497	1647447	0.561619	1.72603e-09	6.34941e-08	28.1337	16.7054
SIRPB2	Alternative-M2	0.130889	0.079661	1.57721e+06	0.537674	1.76194e-09	6.47142e-08	12.8134	5.39714
AC084871.2	Alternative-M2	0.123942	0.0761216	1.56481e+06	0.533448	1.76508e-09	6.47287e-08	10.8635	4.16106
LRRK1	Alternative-M2	0.24544	0.110562	1628310	0.555095	1.81068e-09	6.6298e-08	23.6769	12.7524
CCPG1	Alternative-M2	0.392795	0.163176	1667660	0.56851	1.99326e-09	7.26447e-08	34.5404	22.1882
VPS13C	Alternative-M2	0.703044	0.216362	1705893	0.581543	2.02717e-09	7.36529e-08	52.0891	37.5229
UBXN2B	Alternative-M2	0.252474	0.114251	1.63693e+06	0.558035	2.04327e-09	7.41234e-08	25.9053	14.5637
TMCC3	Alternative-M2	0.224584	0.117822	1618139	0.551628	2.17694e-09	7.87303e-08	21.1699	11.088
SSH2	Alternative-M2	0.587531	0.186806	1695736	0.578081	2.21561e-09	8.00061e-08	47.6323	32.6643
EPS15	Alternative-M2	0.417106	0.152831	1.67193e+06	0.569964	2.24855e-09	8.10716e-08	37.0474	23.6691
RBMS2	Alternative-M2	0.157056	0.0979626	1.58676e+06	0.54093	2.27015e-09	8.17256e-08	14.4847	6.58426
M6PR	Alternative-M2	0.710697	0.198071	1712785	0.583893	2.3372e-09	8.40108e-08	57.9387	42.2714
TRIM14	Alternative-M2	0.226081	0.115596	1615881	0.550858	2.36519e-09	8.47851e-08	20.6128	10.7698
ATG7	Alternative-M2	0.202681	0.103332	1612072	0.54956	2.36593e-09	8.47851e-08	19.7772	10.1456
FTX	Alternative-M2	0.342168	0.12821	1649346	0.562266	2.43385e-09	8.69549e-08	30.0836	17.5132
WAC	Alternative-M2	0.506491	0.176356	1686881	0.575062	2.44509e-09	8.72244e-08	43.1755	29.1641
CRTAP	Alternative-M2	0.465796	0.169112	1.68313e+06	0.573785	2.60839e-09	9.29092e-08	40.9471	27.8913
DST	Alternative-M2	0.519963	0.201269	1675854	0.571303	2.645e-09	9.40712e-08	38.4401	25.2845
NFIC	Alternative-M2	0.550456	0.200757	1.68814e+06	0.575493	2.67776e-09	9.50926e-08	42.8969	29.9474
TPT1	Alternative-M2	3.73664	0.329843	1738315	0.592596	2.70482e-09	9.59092e-08	97.7716	93.893
SKI	Alternative-M2	0.36724	0.140728	1.66173e+06	0.566487	2.72049e-09	9.63199e-08	33.7047	20.9277
ARID1B	Alternative-M2	0.604899	0.182473	1.69512e+06	0.577871	2.98487e-09	1.05522e-07	48.468	33.2395
CHKA	Alternative-M2	0.285549	0.129738	1.63876e+06	0.558656	3.18887e-09	1.12397e-07	26.7409	15.4082
IDH1	Alternative-M2	0.343309	0.153226	1.6506e+06	0.562695	3.31569e-09	1.16693e-07	29.805	18.2597
NCOR2	Alternative-M2	0.461342	0.166688	1678528	0.572215	3.342e-09	1.17443e-07	40.39	26.692
PLEKHM2	Alternative-M2	0.251496	0.117764	1.63065e+06	0.555894	3.46745e-09	1.21489e-07	24.5125	13.7927
FPR1	Alternative-M2	0.9429	0.250972	1715065	0.58467	3.48858e-09	1.22049e-07	62.3955	45.9185
SMIM3	Alternative-M2	0.209517	0.108199	1613728	0.550124	3.61785e-09	1.26197e-07	20.3343	10.7086
VAPA	Alternative-M2	0.86939	0.213046	1.71863e+06	0.585887	3.6621e-09	1.27551e-07	64.0669	49.3452
ZDHHC14	Alternative-M2	0.142125	0.0752512	1.58122e+06	0.539042	3.723e-09	1.29481e-07	13.9276	6.10696
EVI5	Alternative-M2	0.242482	0.112622	1630137	0.555718	3.73762e-09	1.29798e-07	24.5125	13.756
JUNB	Alternative-M2	2.3079	0.392159	1734852	0.591416	3.74945e-09	1.30018e-07	89.9721	79.8189
PRKAB1	Alternative-M2	0.231917	0.119736	1615807	0.550833	3.94213e-09	1.36298e-07	20.8914	11.1247
UBL3	Alternative-M2	0.522822	0.169829	1686655	0.574985	3.98448e-09	1.37561e-07	44.8468	30.2778
SERINC3	Alternative-M2	0.397549	0.149427	1.66847e+06	0.568786	3.99388e-09	1.37684e-07	36.4903	23.6201
GALC	Alternative-M2	0.23194	0.109817	1624509	0.553799	4.06545e-09	1.39946e-07	23.1198	12.7279
STAT2	Alternative-M2	0.251641	0.117068	1626343	0.554425	4.25412e-09	1.46228e-07	23.6769	13.1196
DENND3	Alternative-M2	0.561217	0.195745	1683793	0.574009	4.28319e-09	1.47013e-07	43.1755	29.2987
DPP8	Alternative-M2	0.255958	0.104853	1636222	0.557792	4.63826e-09	1.58968e-07	26.7409	15.2368
ACTR2	Alternative-M2	1.28618	0.284777	1.72739e+06	0.588873	4.65804e-09	1.59415e-07	80.7799	62.2323
ERCC6L2	Alternative-M2	0.1702	0.0912253	1594185	0.543462	4.7961e-09	1.63901e-07	16.4345	7.88153
LY96	Alternative-M2	0.608678	0.199444	1.69521e+06	0.577902	4.94234e-09	1.68655e-07	48.468	34.9529
HGSNAT	Alternative-M2	0.369996	0.161254	1654202	0.563922	5.12745e-09	1.74466e-07	31.4763	19.814
SLAMF8	Alternative-M2	0.155614	0.0884003	1.58862e+06	0.541564	5.1864e-09	1.76218e-07	15.3203	7.1717
TBC1D16	Alternative-M2	0.176283	0.0958457	1.59553e+06	0.543922	5.31451e-09	1.80311e-07	16.7131	8.1263
ROCK1	Alternative-M2	0.959792	0.238828	1717126	0.585373	5.69297e-09	1.92597e-07	66.5738	50.875
HELZ	Alternative-M2	0.416552	0.143371	1668421	0.568769	5.73724e-09	1.93776e-07	37.883	24.2565
PARP4	Alternative-M2	0.297541	0.125736	1642581	0.55996	5.74424e-09	1.93776e-07	28.4123	16.9624
ADAM17	Alternative-M2	0.460058	0.158915	1.67179e+06	0.569918	5.96684e-09	2.00997e-07	38.9972	25.5048
ARHGAP4	Alternative-M2	0.539813	0.176317	1685698	0.574659	6.20367e-09	2.0838e-07	44.8468	31.0978
RTN3	Alternative-M2	0.570916	0.185973	1692448	0.57696	6.3795e-09	2.13677e-07	47.6323	34.4022
CHD1	Alternative-M2	0.54172	0.182824	1684970	0.574411	6.37447e-09	2.13677e-07	44.2897	30.8653
ELF2	Alternative-M2	0.363903	0.155563	1.65101e+06	0.562833	6.71991e-09	2.2476e-07	30.9192	19.3367
COQ8A	Alternative-M2	0.126867	0.0739996	1.57295e+06	0.536221	6.72969e-09	2.24768e-07	12.5348	5.3849
ZBTB16	Alternative-M2	0.408989	0.138283	1.65794e+06	0.565197	6.93898e-09	2.31103e-07	35.0975	21.2703
SLC27A1	Alternative-M2	0.155805	0.0753126	1595099	0.543773	6.96336e-09	2.31588e-07	16.9916	8.19973
BTG2	Alternative-M2	1.19708	0.303413	1715593	0.58485	7.03257e-09	2.3356e-07	66.2953	50.875
USP9X	Alternative-M2	0.386667	0.154355	1.65918e+06	0.565618	7.0536e-09	2.33929e-07	33.9833	21.7354
ATXN1	Alternative-M2	0.34255	0.13236	1649213	0.562221	7.19711e-09	2.38354e-07	30.9192	18.9328
ADAR	Alternative-M2	0.556597	0.171618	1687053	0.575121	7.22297e-09	2.38875e-07	46.2396	32.138
GAB2	Alternative-M2	0.168965	0.0904884	1596286	0.544178	7.27422e-09	2.40233e-07	16.9916	8.40778
ARRDC3	Alternative-M2	0.422776	0.159427	1661033	0.566251	7.50459e-09	2.47494e-07	35.0975	22.3963
PDE4B	Alternative-M2	0.274549	0.120927	1624619	0.553837	7.72494e-09	2.54405e-07	23.9554	13.3154
B4GALT1	Alternative-M2	0.439382	0.15715	1.66867e+06	0.568853	7.8586e-09	2.58446e-07	37.883	25.0031
DDX6	Alternative-M2	0.507449	0.162672	1678832	0.572318	8.40723e-09	2.7572e-07	42.8969	28.9683
ITGAM	Alternative-M2	0.472608	0.172827	1672853	0.57028	8.68732e-09	2.84115e-07	39.2758	26.7532
TBC1D14	Alternative-M2	0.279424	0.130332	1631329	0.556124	1.00421e-08	3.26609e-07	25.6267	15.0165
SLC35F6	Alternative-M2	0.257316	0.12245	1.62341e+06	0.553425	1.00333e-08	3.26609e-07	23.3983	13.3399
TNKS2	Alternative-M2	0.312298	0.132646	1643011	0.560107	1.01926e-08	3.30594e-07	28.9694	17.8191
MANBA	Alternative-M2	0.312767	0.136338	1.63966e+06	0.558966	1.04825e-08	3.39063e-07	28.1337	17.0114
DRAM2	Alternative-M2	0.498087	0.162025	1.68076e+06	0.572976	1.05646e-08	3.40783e-07	44.0111	30.4124
TATDN3	Alternative-M2	0.198753	0.105927	1.60709e+06	0.54786	1.06098e-08	3.41774e-07	19.4986	10.3537
CSDE1	Alternative-M2	0.891017	0.219758	1.71188e+06	0.583585	1.10153e-08	3.54354e-07	65.4596	50.4345
GZF1	Alternative-M2	0.159501	0.093614	1587560	0.541203	1.10984e-08	3.5654e-07	15.3203	7.40423
MGAT4B	Alternative-M2	0.181676	0.0977502	1599279	0.545198	1.11933e-08	3.59098e-07	17.8273	9.11761
NPTN	Alternative-M2	0.290317	0.135295	1633435	0.556842	1.12659e-08	3.60937e-07	26.1838	15.6284
GNPTAB	Alternative-M2	0.413366	0.13879	1.6627e+06	0.566817	1.13746e-08	3.63926e-07	36.7688	23.6936
MT-CO2	Alternative-M2	4.62349	0.287308	1727248	0.588823	1.15927e-08	3.69901e-07	99.7214	99.0821
ARL5A	Alternative-M2	0.65326	0.182311	1.69517e+06	0.577887	1.17444e-08	3.74233e-07	53.4819	38.037
EMB	Alternative-M2	0.454629	0.147153	1.66644e+06	0.568095	1.18263e-08	3.76333e-07	38.9972	25.0275
GNAI3	Alternative-M2	0.556217	0.174386	1.68688e+06	0.575063	1.20544e-08	3.83076e-07	47.3538	33.6801
TAOK1	Alternative-M2	0.408165	0.142928	1660980	0.566232	1.26583e-08	4.01728e-07	35.9331	23.3509
ME2	Alternative-M2	0.48163	0.169005	1674133	0.570716	1.31271e-08	4.16045e-07	41.2256	28.2218
RASSF2	Alternative-M2	0.396729	0.145256	1.66044e+06	0.566048	1.32308e-08	4.18768e-07	36.2117	23.2407
LAP3	Alternative-M2	0.620068	0.187649	1.68983e+06	0.576067	1.41387e-08	4.46904e-07	49.8607	35.7606
PHACTR4	Alternative-M2	0.313307	0.141326	1.63705e+06	0.558074	1.44977e-08	4.57638e-07	27.5766	16.7911
DMXL1	Alternative-M2	0.211176	0.0987199	1613458	0.550032	1.47447e-08	4.64814e-07	21.4485	11.7366
ARAP1	Alternative-M2	0.359899	0.141186	1648293	0.561907	1.60522e-08	5.03565e-07	31.7549	19.8874
KIAA1147	Alternative-M2	0.240882	0.103831	1.61853e+06	0.55176	1.60594e-08	5.03565e-07	23.1198	12.7769
PLXNB2	Alternative-M2	0.373478	0.150225	1.65164e+06	0.56305	1.6525e-08	5.17475e-07	32.5905	20.9277
CMIP	Alternative-M2	0.448096	0.160552	1.66737e+06	0.568412	1.68859e-08	5.25352e-07	38.7187	26.2147
CTDSP1	Alternative-M2	0.475782	0.149192	1672662	0.570215	1.74598e-08	5.41353e-07	42.0613	28.3197
ELMSAN1	Alternative-M2	0.295486	0.114107	1.63538e+06	0.557504	1.74711e-08	5.41353e-07	28.1337	16.583
ARHGAP12	Alternative-M2	0.19054	0.10153	1594957	0.543725	1.79776e-08	5.54857e-07	17.2702	8.73822
RUNX1	Alternative-M2	0.556605	0.207965	1.67531e+06	0.571119	1.84655e-08	5.68429e-07	41.5042	29.6659
EIF4B	Alternative-M2	0.846717	0.208842	1705552	0.581427	1.96917e-08	6.05384e-07	62.117	48.4886
MIDN	Alternative-M2	0.524336	0.184131	1669695	0.569203	1.99864e-08	6.13646e-07	40.39	27.4997
TYMP	Alternative-M2	1.419	0.307134	1715546	0.584834	2.00384e-08	6.1444e-07	79.6657	60.7147
MT-ND4	Alternative-M2	4.54198	0.257809	1722770	0.587297	2.05212e-08	6.28429e-07	99.7214	99.3391
CPQ	Alternative-M2	0.26624	0.115069	1629871	0.555627	2.05666e-08	6.29001e-07	26.1838	15.4938
KMT2C	Alternative-M2	0.517117	0.157243	1676428	0.571499	2.09204e-08	6.38167e-07	44.5682	30.4124
ATP6V0B	Alternative-M2	1.33389	0.268046	1.71673e+06	0.585237	2.12291e-08	6.46748e-07	80.7799	63.811
CTSF	Alternative-M2	0.14946	0.0811946	1577744	0.537857	2.14888e-08	6.53815e-07	13.9276	6.41292
ANKRD11	Alternative-M2	0.770236	0.212336	1695192	0.577895	2.22864e-08	6.75467e-07	55.7103	40.9252
PLEKHA2	Alternative-M2	0.364567	0.143647	1648237	0.561888	2.22624e-08	6.75467e-07	31.7549	20.4259
RIN2	Alternative-M2	0.33325	0.13313	1.63913e+06	0.558783	2.311e-08	6.99531e-07	29.2479	17.9293
BOD1L1	Alternative-M2	0.688569	0.199431	1.68706e+06	0.575124	2.33099e-08	7.04677e-07	50.9749	36.0788
WDFY3	Alternative-M2	0.235859	0.116729	1614664	0.550443	2.41178e-08	7.28165e-07	22.0056	12.4097
SPAG9	Alternative-M2	0.41645	0.154952	1657674	0.565105	2.46725e-08	7.43962e-07	35.6546	23.5834
PIK3AP1	Alternative-M2	0.322842	0.13007	1641923	0.559736	2.53002e-08	7.61914e-07	30.0836	18.8227
ZFYVE16	Alternative-M2	0.34364	0.14738	1640205	0.55915	2.55379e-08	7.68091e-07	29.2479	18.3821
CREBRF	Alternative-M2	0.420759	0.157051	1.65173e+06	0.563078	2.56384e-08	7.70133e-07	33.9833	21.6987
ACP2	Alternative-M2	0.224564	0.119094	1607318	0.547939	2.59986e-08	7.79957e-07	20.0557	11.088
NFKBID	Alternative-M2	0.378861	0.148082	1640167	0.559137	2.6129e-08	7.81881e-07	29.805	18.3821
EPS8	Alternative-M2	0.31994	0.137537	1638226	0.558476	2.62339e-08	7.84025e-07	28.6908	17.8925
CTSH	Alternative-M2	1.04614	0.24462	1.70787e+06	0.582219	2.63736e-08	7.86986e-07	70.195	53.0168
PIAS1	Alternative-M2	0.45762	0.16427	1665078	0.567629	2.63997e-08	7.86986e-07	38.4401	26.4105
IREB2	Alternative-M2	0.324117	0.132046	1.63938e+06	0.558868	2.65954e-08	7.91818e-07	29.2479	18.2107
CD164	Alternative-M2	0.923085	0.222926	1706247	0.581664	2.71828e-08	8.08285e-07	67.1309	51.5114
USP15	Alternative-M2	0.672974	0.19648	1.68847e+06	0.575604	2.73717e-08	8.12879e-07	50.6964	37.6209
LPP	Alternative-M2	0.404245	0.151424	1.6527e+06	0.56341	2.75727e-08	8.17817e-07	33.9833	22.1637
CEACAM4	Alternative-M2	0.149096	0.0905591	1.5781e+06	0.537979	2.77732e-08	8.22728e-07	13.9276	6.58426
GLB1	Alternative-M2	0.328282	0.146	1.64061e+06	0.559287	2.79918e-08	8.28164e-07	29.2479	18.6391
NFKBIA	Alternative-M2	1.27975	0.292113	1711152	0.583336	2.8137e-08	8.31417e-07	74.9304	57.9611
NRIP1	Alternative-M2	0.359811	0.156892	1641408	0.55956	2.88742e-08	8.51067e-07	29.805	18.8961
FMNL3	Alternative-M2	0.432	0.142373	1.65952e+06	0.565735	2.88687e-08	8.51067e-07	37.6045	24.5135
SORT1	Alternative-M2	0.364665	0.154415	1645760	0.561044	2.95928e-08	8.71159e-07	31.1978	20.1811
MBTD1	Alternative-M2	0.133564	0.0713276	1.57392e+06	0.536555	3.03628e-08	8.916e-07	13.3705	6.08249
PNRC1	Alternative-M2	1.3356	0.274159	1.71384e+06	0.584253	3.1172e-08	9.14225e-07	79.3872	64.0925
RAB1A	Alternative-M2	0.576775	0.170568	1682949	0.573722	3.31978e-08	9.72426e-07	49.0251	35.1854
BROX	Alternative-M2	0.389672	0.13701	1658906	0.565525	3.36844e-08	9.85457e-07	37.0474	24.6604
LTBR	Alternative-M2	0.347793	0.128616	1.64914e+06	0.562196	3.41084e-08	9.96624e-07	33.1476	21.4294
SIAH2	Alternative-M2	0.255497	0.10687	1.62232e+06	0.553054	3.42696e-08	1.0001e-06	24.7911	14.3556
AKAP11	Alternative-M2	0.248957	0.111542	1.6171e+06	0.551274	3.47642e-08	1.01328e-06	23.1198	13.2542
NUDT16	Alternative-M2	0.459768	0.158724	1665657	0.567827	3.85658e-08	1.12131e-06	39.8329	27.5731
RIC1	Alternative-M2	0.171533	0.0894431	1.59313e+06	0.543101	3.88649e-08	1.12861e-06	17.2702	8.94627
MCOLN1	Alternative-M2	0.295269	0.126881	1629489	0.555497	3.94463e-08	1.14409e-06	26.7409	16.2159
KLHL8	Alternative-M2	0.215622	0.0974578	1610772	0.549116	4.12612e-08	1.19379e-06	21.727	12.1283
SOS2	Alternative-M2	0.239075	0.11201	1.61356e+06	0.550068	4.25645e-08	1.22999e-06	22.2841	12.7279
KIF13B	Alternative-M2	0.180591	0.082429	1.59892e+06	0.545075	4.26964e-08	1.23078e-06	18.9415	9.96206
NEK3	Alternative-M2	0.136688	0.0802937	1573937	0.536559	4.26947e-08	1.23078e-06	13.3705	6.24159
TM9SF3	Alternative-M2	0.522787	0.170837	1674006	0.570673	4.31719e-08	1.24297e-06	44.0111	31.5751
SCPEP1	Alternative-M2	0.62713	0.170147	1683249	0.573824	4.35184e-08	1.25142e-06	51.8106	36.3481
N4BP2L2	Alternative-M2	1.0588	0.21785	1.70711e+06	0.581959	4.36599e-08	1.25396e-06	73.5376	57.0432
FYB1	Alternative-M2	1.30892	0.272242	1709759	0.582861	4.39568e-08	1.26095e-06	79.1086	61.3144
EIF2AK4	Alternative-M2	0.278993	0.114912	1.63241e+06	0.556492	4.44366e-08	1.27317e-06	27.8552	17.1093
PGM3	Alternative-M2	0.130925	0.0761817	1574020	0.536588	4.50369e-08	1.2888e-06	13.3705	6.2783
CUX1	Alternative-M2	0.438663	0.143974	1.66295e+06	0.566905	4.60695e-08	1.31675e-06	39.8329	26.9123
ATP2A2	Alternative-M2	0.36929	0.144288	1646916	0.561438	4.74403e-08	1.35429e-06	32.8691	21.3438
NFIL3	Alternative-M2	0.306442	0.138497	1628182	0.555052	5.05942e-08	1.44083e-06	26.4624	16.2281
TTC7A	Alternative-M2	0.235816	0.100855	1615006	0.55056	5.07119e-08	1.44245e-06	23.1198	13.193
TUBGCP2	Alternative-M2	0.445593	0.147765	1.6633e+06	0.567022	5.16509e-08	1.46738e-06	39.8329	27.3651
CST6	Alternative-M2	0.138241	0.0850401	1567525	0.534373	5.36291e-08	1.52175e-06	12.2563	5.544
NPEPL1	Alternative-M2	0.195385	0.0882206	1602971	0.546457	5.67409e-08	1.60618e-06	20.0557	10.9167
TMEM91	Alternative-M2	0.163879	0.0796421	1.5886e+06	0.541558	5.79545e-08	1.63661e-06	16.7131	8.48121
C3	Alternative-M2	1.70221	0.384076	1702962	0.580544	6.03929e-08	1.70343e-06	74.9304	54.669
TSPAN3	Alternative-M2	0.378675	0.135544	1.65228e+06	0.563266	6.12565e-08	1.72161e-06	35.376	23.6324
SRRM2	Alternative-M2	1.10738	0.235906	1.70494e+06	0.58122	6.22021e-08	1.7461e-06	71.5877	58.059
SCN1B	Alternative-M2	0.152732	0.0860349	1572543	0.536084	6.36957e-08	1.7859e-06	13.3705	6.24159
SORL1	Alternative-M2	1.06443	0.253541	1.69748e+06	0.578675	6.39955e-08	1.79218e-06	65.1811	49.125
PRKAG2	Alternative-M2	0.515125	0.163367	1667372	0.568411	6.52071e-08	1.82178e-06	42.8969	29.7393
CHMP1B	Alternative-M2	0.512079	0.172332	1.6671e+06	0.56832	6.57948e-08	1.8345e-06	42.3398	29.6659
ATP2B1-AS1	Alternative-M2	0.468602	0.160955	1655527	0.564373	6.58181e-08	1.8345e-06	37.3259	24.9419
MAP3K3	Alternative-M2	0.231751	0.094036	1614210	0.550288	6.75023e-08	1.87701e-06	23.3983	13.3154
IL6R	Alternative-M2	0.340383	0.136491	1637314	0.558165	6.75985e-08	1.87747e-06	29.805	19.0919
TGFBR2	Alternative-M2	0.519637	0.157462	1667661	0.56851	7.0898e-08	1.96321e-06	44.0111	30.0942
LDLRAD4	Alternative-M2	0.444078	0.150733	1656974	0.564867	7.12971e-08	1.9663e-06	37.883	25.6884
KLHL24	Alternative-M2	0.314507	0.120674	1630547	0.555858	7.26198e-08	1.9981e-06	28.4123	17.3051
SNX27	Alternative-M2	0.373865	0.148689	1645029	0.560795	7.30005e-08	2.00624e-06	32.5905	21.5763
RUFY3	Alternative-M2	0.232882	0.114992	1606458	0.547646	7.32528e-08	2.01083e-06	20.8914	11.8223
CFLAR	Alternative-M2	0.751548	0.183191	1688094	0.575476	7.38324e-08	2.02438e-06	56.8245	42.0512
SENP6	Alternative-M2	0.384626	0.137512	1.64823e+06	0.561885	7.62492e-08	2.08822e-06	34.5404	22.69
SETX	Alternative-M2	0.468368	0.156313	1.65829e+06	0.565315	7.69161e-08	2.10404e-06	38.7187	26.386
SEC31A	Alternative-M2	0.364973	0.133335	1647205	0.561537	7.87031e-08	2.15043e-06	33.7047	22.433
MX2	Alternative-M2	0.261736	0.117521	1.61257e+06	0.549731	7.90158e-08	2.15647e-06	22.8412	13.144
PDE3B	Alternative-M2	0.280851	0.115259	1618047	0.551596	7.94694e-08	2.16635e-06	24.5125	14.3556
RIN3	Alternative-M2	0.460405	0.152371	1662460	0.566737	8.01551e-08	2.18251e-06	40.6685	28.2095
SH3PXD2B	Alternative-M2	0.164417	0.100353	1.58051e+06	0.538799	8.10481e-08	2.20428e-06	14.7632	7.47766
PCMTD1	Alternative-M2	0.360113	0.141368	1640790	0.55935	8.19339e-08	2.22581e-06	31.4763	20.4504
SLC31A2	Alternative-M2	0.450121	0.146925	1657780	0.565142	8.44048e-08	2.29029e-06	38.7187	26.4227
NOTCH2	Alternative-M2	0.23457	0.104528	1.6105e+06	0.549025	8.63082e-08	2.33925e-06	22.2841	12.8014
ATP6V1B2	Alternative-M2	0.736191	0.187552	1685645	0.574641	8.85506e-08	2.39727e-06	56.546	41.2189
DCTN4	Alternative-M2	0.230439	0.10364	1.61276e+06	0.549794	9.25966e-08	2.49534e-06	22.8412	13.3643
MT-CO3	Alternative-M2	4.87706	0.308934	1.7104e+06	0.583079	9.46862e-08	2.54875e-06	100	99.229
TLR7	Alternative-M2	0.246353	0.114588	1.61046e+06	0.54901	9.64006e-08	2.59193e-06	22.2841	12.9115
SYAP1	Alternative-M2	0.515983	0.187344	1662961	0.566908	9.7517e-08	2.61896e-06	40.39	29.0417
SIPA1L1	Alternative-M2	0.259955	0.101714	1.61951e+06	0.552097	1.0252e-07	2.75019e-06	25.3482	15.0043
TBL1XR1	Alternative-M2	0.469113	0.148687	1661147	0.566289	1.03124e-07	2.76326e-06	40.6685	28.3686
C16orf72	Alternative-M2	0.348981	0.131934	1639172	0.558798	1.06487e-07	2.84689e-06	31.1978	20.4381
TNRC18	Alternative-M2	0.28092	0.126288	1620818	0.552541	1.10164e-07	2.9384e-06	25.3482	15.4326
ZNF577	Alternative-M2	0.131849	0.0782136	1.56427e+06	0.533265	1.10283e-07	2.9384e-06	11.9777	5.44609
KLF3	Alternative-M2	0.385326	0.142381	1646363	0.561249	1.11143e-07	2.95796e-06	34.2618	22.8613
VAMP5	Alternative-M2	0.438757	0.152845	1652179	0.563232	1.11783e-07	2.97164e-06	36.7688	24.9663
FCER1G	Alternative-M2	2.28054	0.479189	1.70621e+06	0.58165	1.17174e-07	3.10445e-06	94.7075	71.9373
ALDH3B1	Alternative-M2	0.188585	0.099917	1.59339e+06	0.543192	1.19911e-07	3.16985e-06	18.1058	9.80296
RGS18	Alternative-M2	0.383514	0.140291	1.64624e+06	0.561209	1.21603e-07	3.21098e-06	34.2618	23.0204
MT-CYB	Alternative-M2	4.27413	0.333513	1708179	0.582323	1.2363e-07	3.26085e-06	99.7214	98.2621
EDEM3	Alternative-M2	0.235853	0.109892	1.60899e+06	0.54851	1.24295e-07	3.27471e-06	22.0056	12.8748
SGPP1	Alternative-M2	0.18133	0.0896715	1588965	0.541682	1.27768e-07	3.36247e-06	17.2702	9.0809
KIF1B	Alternative-M2	0.210347	0.109986	1.59443e+06	0.543546	1.30953e-07	3.43862e-06	18.3844	10.06
MAP3K1	Alternative-M2	0.275423	0.116311	1.61874e+06	0.551834	1.34941e-07	3.53505e-06	25.0696	15.1879
DNAJC13	Alternative-M2	0.234614	0.108208	1609390	0.548645	1.35076e-07	3.53505e-06	22.2841	13.0461
SPINT2	Alternative-M2	0.520546	0.153289	1.66845e+06	0.568777	1.37548e-07	3.59383e-06	45.4039	32.7622
TMED5	Alternative-M2	0.396478	0.144449	1.65036e+06	0.562611	1.37626e-07	3.59383e-06	35.9331	24.8072
ACSL4	Alternative-M2	0.338556	0.13304	1636007	0.557719	1.41766e-07	3.69286e-06	30.6407	19.9853
CASS4	Alternative-M2	0.152188	0.0783709	1575751	0.537178	1.41888e-07	3.69286e-06	14.4847	7.08604
GPNMB	Alternative-M2	0.592194	0.191739	1.6504e+06	0.562626	1.46868e-07	3.81405e-06	37.6045	24.9174
AHCYL1	Alternative-M2	0.32779	0.133814	1.63252e+06	0.556531	1.50418e-07	3.89765e-06	29.2479	19.0552
FBXL5	Alternative-M2	0.30187	0.111294	1.63101e+06	0.556015	1.50261e-07	3.89765e-06	29.5265	18.5779
HTRA1	Alternative-M2	0.905965	0.237497	1.67826e+06	0.572122	1.5665e-07	4.0458e-06	54.8747	38.9916
MAPKAPK2	Alternative-M2	0.287652	0.118876	1624822	0.553906	1.59066e-07	4.10369e-06	27.0195	16.9747
ZNF641	Alternative-M2	0.145443	0.0749467	1576924	0.537578	1.64152e-07	4.22566e-06	14.7632	7.34304
SUMF1	Alternative-M2	0.17474	0.0814869	1.59523e+06	0.543817	1.65137e-07	4.24637e-06	18.9415	10.3904
ORMDL1	Alternative-M2	0.664186	0.177376	1.67944e+06	0.572527	1.6761e-07	4.30528e-06	53.2033	40.2888
EHD4	Alternative-M2	0.29225	0.127305	1.62298e+06	0.553278	1.70814e-07	4.38279e-06	26.4624	16.5953
MOB1A	Alternative-M2	0.724907	0.184621	1.68327e+06	0.573832	1.75566e-07	4.49494e-06	57.1031	43.4219
ITGB2	Alternative-M2	1.7565	0.314754	1.70279e+06	0.580485	1.81948e-07	4.64826e-06	89.1365	73.1734
SESN1	Alternative-M2	0.384937	0.149695	1635057	0.557395	1.85191e-07	4.71577e-06	31.1978	20.1689
TRA2B	Alternative-M2	1.14887	0.242536	1696771	0.578434	1.85487e-07	4.71821e-06	73.2591	58.9769
TMBIM4	Alternative-M2	0.927108	0.206638	1.69205e+06	0.576826	1.88595e-07	4.79211e-06	65.7382	52.5884
MACF1	Alternative-M2	0.73882	0.185634	1677792	0.571964	1.89424e-07	4.80798e-06	53.7604	39.7259
PPP1R10	Alternative-M2	0.575696	0.151824	1667947	0.568608	1.94598e-07	4.92831e-06	47.9109	33.7535
SRGAP2	Alternative-M2	0.575233	0.14713	1.66504e+06	0.567618	1.94792e-07	4.92831e-06	46.7967	32.187
CORO7	Alternative-M2	0.339192	0.121894	1.6349e+06	0.557342	2.00941e-07	5.07301e-06	31.1978	20.279
SNX18	Alternative-M2	0.26197	0.121696	1.61237e+06	0.549661	2.02852e-07	5.1103e-06	23.3983	14.1965
ITPRIPL2	Alternative-M2	0.366573	0.144813	1635751	0.557632	2.04507e-07	5.1465e-06	30.9192	20.6095
DSC2	Alternative-M2	0.184539	0.0958097	1.58417e+06	0.540047	2.06486e-07	5.19077e-06	16.4345	8.62807
PCM1	Alternative-M2	0.627279	0.1739	1.67116e+06	0.569702	2.10114e-07	5.27072e-06	49.0251	35.9687
MTMR10	Alternative-M2	0.154497	0.080465	1580522	0.538804	2.10591e-07	5.27709e-06	15.5989	8.05287
CDKN1A	Alternative-M2	0.400068	0.15793	1.63418e+06	0.557096	2.13026e-07	5.33244e-06	30.6407	20.1811
PLA2G15	Alternative-M2	0.234163	0.102881	1.60659e+06	0.547692	2.14742e-07	5.36968e-06	22.2841	12.936
ADGRG6	Alternative-M2	0.131763	0.0804106	1.55998e+06	0.531801	2.19939e-07	5.488e-06	11.4206	5.21356
TTBK2	Alternative-M2	0.177304	0.0873621	1586370	0.540798	2.27019e-07	5.6527e-06	16.9916	9.06866
RETN	Alternative-M2	0.502619	0.195477	1632688	0.556588	2.32339e-07	5.77906e-06	30.6407	19.8629
SYK	Alternative-M2	0.521937	0.16937	1.66208e+06	0.566608	2.35344e-07	5.8323e-06	42.8969	31.4894
SMARCA5	Alternative-M2	0.44259	0.135564	1654418	0.563995	2.35469e-07	5.8323e-06	40.39	27.8424
NR4A3	Alternative-M2	0.171745	0.0906011	1.57182e+06	0.535838	2.35435e-07	5.8323e-06	13.9276	6.80455
PLD2	Alternative-M2	0.129555	0.0728272	1.56693e+06	0.53417	2.35194e-07	5.8323e-06	12.8134	6.13144
TPST1	Alternative-M2	0.140669	0.0697847	1.57564e+06	0.537139	2.37256e-07	5.8704e-06	14.7632	7.36752
ETV6	Alternative-M2	0.360268	0.141239	1.63704e+06	0.55807	2.4247e-07	5.98685e-06	31.7549	21.3683
SGK3	Alternative-M2	0.321999	0.126717	1.62885e+06	0.555278	2.47994e-07	6.11684e-06	29.2479	18.8227
PPT1	Alternative-M2	1.06888	0.234193	1.69104e+06	0.576479	2.52858e-07	6.23029e-06	71.3092	54.1305
NCOA3	Alternative-M2	0.381861	0.132622	1640461	0.559237	2.5687e-07	6.32255e-06	33.9833	22.6288
CDC42BPB	Alternative-M2	0.165468	0.0852914	1583723	0.539895	2.57251e-07	6.32533e-06	16.4345	8.71374
MFSD14C	Alternative-M2	0.263816	0.104688	1.61223e+06	0.549614	2.60478e-07	6.39799e-06	24.234	14.4536
LPL	Alternative-M2	0.269951	0.134132	1592321	0.542826	2.76173e-07	6.77645e-06	18.663	10.2925
APPL2	Alternative-M2	0.21219	0.0948611	1596477	0.544243	2.78692e-07	6.83113e-06	19.7772	11.1002
BST1	Alternative-M2	0.1193	0.0659487	1.56634e+06	0.533969	2.96617e-07	7.25543e-06	12.8134	6.16816
DDX17	Alternative-M2	1.11025	0.220914	1691680	0.576698	2.97307e-07	7.26477e-06	71.5877	57.0432
PUM1	Alternative-M2	0.379617	0.128311	1.64057e+06	0.559273	2.9801e-07	7.2744e-06	34.5404	22.996
TOP1	Alternative-M2	0.695685	0.180926	1.67564e+06	0.571232	3.0154e-07	7.35297e-06	54.039	40.7539
MPP1	Alternative-M2	0.371766	0.138146	1639196	0.558806	3.1518e-07	7.66181e-06	33.4262	22.6655
PQLC1	Alternative-M2	0.252468	0.113243	1.6138e+06	0.550148	3.16487e-07	7.68564e-06	24.234	15.1267
AFMID	Alternative-M2	0.113552	0.064636	1.56165e+06	0.53237	3.35135e-07	8.10512e-06	11.9777	5.60519
FHIT	Alternative-M2	0.175816	0.0860354	1583642	0.539868	3.3769e-07	8.15854e-06	16.7131	8.89732
DOCK2	Alternative-M2	0.488499	0.137673	1657108	0.564912	3.52338e-07	8.49261e-06	43.454	30.3635
PLAGL1	Alternative-M2	0.195721	0.0927684	1592577	0.542914	3.53197e-07	8.49836e-06	18.9415	10.5617
CSF2RA	Alternative-M2	0.693262	0.156779	1.67267e+06	0.570218	3.54217e-07	8.5142e-06	55.1532	39.3954
PAPOLG	Alternative-M2	0.219748	0.0978142	1.59899e+06	0.545099	3.64314e-07	8.74798e-06	20.6128	11.8835
SGMS1	Alternative-M2	0.147566	0.0829464	1.5699e+06	0.535183	3.65461e-07	8.76661e-06	13.649	6.78008
TPM1	Alternative-M2	0.204855	0.10354	1590868	0.542331	3.73336e-07	8.93732e-06	18.3844	10.2925
CALHM6	Alternative-M2	0.730126	0.187177	1673533	0.570512	3.76609e-07	9.00653e-06	54.039	40.4479
KIAA0513	Alternative-M2	0.142602	0.0737867	1569530	0.535057	3.78031e-07	9.03138e-06	13.649	6.74336
TMEM65	Alternative-M2	0.213824	0.0999256	1.59705e+06	0.544438	4.02566e-07	9.5981e-06	20.0557	11.5898
PRPF38B	Alternative-M2	0.861707	0.183393	1.68313e+06	0.573782	4.04844e-07	9.64265e-06	64.0669	49.382
SCIMP	Alternative-M2	0.277716	0.114261	1613513	0.550051	4.07791e-07	9.70303e-06	25.0696	15.3837
PGP	Alternative-M2	0.357955	0.120705	1639358	0.558861	4.17066e-07	9.90374e-06	34.8189	23.3509
SLC25A24	Alternative-M2	0.248152	0.0969291	1.61571e+06	0.550799	4.34301e-07	1.02923e-05	25.9053	16.0445
MBNL1	Alternative-M2	0.866627	0.191578	1.68135e+06	0.573178	4.4393e-07	1.05099e-05	62.117	48.3417
NFE2L3	Alternative-M2	0.153428	0.0749857	1571284	0.535655	4.48286e-07	1.05918e-05	14.2061	7.09827
AAK1	Alternative-M2	0.689443	0.156374	1.67043e+06	0.569454	4.62925e-07	1.09267e-05	54.039	39.3098
INPP5D	Alternative-M2	0.621779	0.161254	1.66515e+06	0.567653	4.64359e-07	1.09496e-05	49.5822	35.8708
ACSL3	Alternative-M2	0.340617	0.117793	1633228	0.556772	4.6628e-07	1.09839e-05	32.312	21.4417
NFE2L2	Alternative-M2	0.470806	0.138316	1.65359e+06	0.563712	4.80329e-07	1.12698e-05	42.0613	29.7516
HBP1	Alternative-M2	0.291208	0.113991	1.61877e+06	0.551843	4.83313e-07	1.13286e-05	27.0195	17.0481
PPFIBP2	Alternative-M2	0.125186	0.0663004	1563175	0.53289	4.85934e-07	1.13674e-05	12.5348	5.98458
SIK1	Alternative-M2	0.134108	0.0657193	1.56584e+06	0.533797	4.85689e-07	1.13674e-05	13.0919	6.35173
THAP12	Alternative-M2	0.206416	0.0902151	1599812	0.54538	4.86699e-07	1.1374e-05	21.1699	12.373
LILRB1	Alternative-M2	0.317015	0.124554	1623548	0.553472	4.97205e-07	1.1608e-05	28.6908	18.48
PEPD	Alternative-M2	0.380002	0.127322	1641958	0.559748	5.07975e-07	1.18384e-05	35.9331	24.8684
PHIP	Alternative-M2	0.596258	0.16326	1.66299e+06	0.566918	5.11701e-07	1.19104e-05	47.9109	35.0386
CYTH1	Alternative-M2	0.407942	0.125759	1641991	0.559759	5.12179e-07	1.19104e-05	36.4903	24.8807
SLC35E3	Alternative-M2	0.232811	0.0944801	1.599e+06	0.545102	5.14589e-07	1.19429e-05	21.1699	12.2506
BAZ2A	Alternative-M2	0.311804	0.108192	1624878	0.553925	5.24346e-07	1.21455e-05	29.5265	18.9695
NBPF14	Alternative-M2	0.180422	0.0839264	1.58439e+06	0.540121	5.31676e-07	1.22911e-05	17.2702	9.38686
SYNGR2	Alternative-M2	0.671738	0.183154	1.67045e+06	0.569461	5.37468e-07	1.24128e-05	52.3677	40.2766
CDV3	Alternative-M2	0.676006	0.1755	1669844	0.569254	5.45124e-07	1.25773e-05	52.6462	39.885
KIF5B	Alternative-M2	0.712047	0.170192	1.67351e+06	0.570505	5.56454e-07	1.28262e-05	56.2674	42.8222
LMO4	Alternative-M2	0.459805	0.144833	1.64896e+06	0.562134	5.66633e-07	1.30481e-05	39.5543	28.1606
ANKRD17	Alternative-M2	0.297149	0.103828	1623437	0.553434	5.68461e-07	1.3075e-05	28.9694	18.688
F11R	Alternative-M2	0.175895	0.0832293	1.58659e+06	0.540872	5.6891e-07	1.3075e-05	17.8273	9.85192
SAP25	Alternative-M2	0.1592	0.0842407	1572500	0.536069	5.80213e-07	1.33217e-05	14.4847	7.45319
UBE3A	Alternative-M2	0.364667	0.124722	1635550	0.557563	6.15793e-07	1.41249e-05	33.7047	22.9103
EPHB6	Alternative-M2	0.0964205	0.0543501	1549699	0.528296	6.17236e-07	1.41442e-05	10.0279	4.40583
KYNU	Alternative-M2	0.285131	0.109615	1618514	0.551756	6.23473e-07	1.42733e-05	27.2981	17.403
CHD6	Alternative-M2	0.296618	0.113086	1618081	0.551608	6.35043e-07	1.45241e-05	27.2981	17.3051
TMEM259	Alternative-M2	0.444026	0.133485	1.64701e+06	0.561471	6.40619e-07	1.46232e-05	38.9972	27.671
P2RX7	Alternative-M2	0.22568	0.0919536	1.59992e+06	0.545418	6.40272e-07	1.46232e-05	21.727	12.7035
FNIP1	Alternative-M2	0.398081	0.113396	1641283	0.559518	6.72194e-07	1.53291e-05	37.3259	25.3213
SFT2D2	Alternative-M2	0.377046	0.129028	1.63471e+06	0.557277	6.7328e-07	1.53391e-05	33.4262	22.8246
GPCPD1	Alternative-M2	0.374246	0.128979	1.63033e+06	0.555783	6.82847e-07	1.5542e-05	32.0334	21.2826
ECHDC3	Alternative-M2	0.150751	0.0748599	1575424	0.537066	6.91761e-07	1.57297e-05	15.3203	8.04063
STOM	Alternative-M2	0.475869	0.131383	1.6509e+06	0.562795	6.99321e-07	1.58863e-05	42.3398	29.7393
AC016831.5	Alternative-M2	0.203422	0.0720677	1592805	0.542991	7.17942e-07	1.62779e-05	20.0557	11.2838
ZSWIM8	Alternative-M2	0.207807	0.0991049	1.5885e+06	0.541523	7.19402e-07	1.62954e-05	18.3844	10.4394
GTF2I	Alternative-M2	0.597878	0.144816	1.66361e+06	0.56713	7.20776e-07	1.63108e-05	50.6964	37.0334
MYO7A	Alternative-M2	0.138941	0.079462	1.56584e+06	0.533799	7.21883e-07	1.63202e-05	13.0919	6.58426
ABHD2	Alternative-M2	0.351045	0.139545	1627018	0.554655	7.2803e-07	1.64277e-05	30.0836	20.3402
WBP2	Alternative-M2	0.365907	0.13032	1.63502e+06	0.557383	7.27337e-07	1.64277e-05	33.7047	23.1306
SLC44A1	Alternative-M2	0.241721	0.0951588	1607413	0.547971	7.4832e-07	1.68533e-05	23.9554	14.6983
GCA	Alternative-M2	0.462194	0.141758	1646501	0.561297	7.54879e-07	1.69848e-05	39.5543	27.9525
SERPINA1	Alternative-M2	1.13486	0.247496	1680510	0.57289	7.82275e-07	1.75844e-05	70.195	52.6007
SLC17A5	Alternative-M2	0.150699	0.0782248	1.57299e+06	0.536236	7.84638e-07	1.76207e-05	14.7632	7.73467
SNX2	Alternative-M2	0.516197	0.152855	1655718	0.564439	7.90176e-07	1.77282e-05	44.5682	32.7622
PRKAR2A	Alternative-M2	0.283716	0.113516	1.61419e+06	0.550283	8.08861e-07	1.80958e-05	25.9053	16.632
CCL3	Alternative-M2	1.80021	0.370379	1681133	0.573103	8.22582e-07	1.83853e-05	67.9666	54.1549
CYBRD1	Alternative-M2	0.190231	0.0907043	1587839	0.541298	8.25598e-07	1.84352e-05	18.3844	10.4394
TNFSF12	Alternative-M2	0.372744	0.12569	1635250	0.557461	8.38283e-07	1.87008e-05	34.5404	23.5589
APP	Alternative-M2	0.355625	0.126707	1.62998e+06	0.555665	8.77081e-07	1.95109e-05	32.0334	21.7476
GGA1	Alternative-M2	0.424245	0.138339	1640507	0.559253	8.8287e-07	1.96212e-05	36.7688	25.823
HAVCR2	Alternative-M2	0.791719	0.169494	1672483	0.570154	8.98425e-07	1.99038e-05	60.4457	45.2331
TK2	Alternative-M2	0.270184	0.114157	1611002	0.549195	8.98755e-07	1.99038e-05	25.0696	15.9222
GNPDA1	Alternative-M2	0.260925	0.111289	1608511	0.548346	8.98965e-07	1.99038e-05	24.234	15.2613
RAB21	Alternative-M2	0.344025	0.123801	1.62801e+06	0.554993	9.14919e-07	2.02191e-05	31.1978	21.1602
STX6	Alternative-M2	0.388599	0.128458	1637328	0.558169	9.56034e-07	2.10882e-05	35.6546	24.7338
GSAP	Alternative-M2	0.198631	0.0799114	1.58804e+06	0.541368	9.59404e-07	2.1123e-05	18.9415	10.6107
PLEC	Alternative-M2	0.546795	0.139192	1654274	0.563946	9.60753e-07	2.1133e-05	45.4039	32.7377
ZNF562	Alternative-M2	0.266179	0.105211	1.60821e+06	0.548242	9.71074e-07	2.13371e-05	24.5125	15.2858
IVNS1ABP	Alternative-M2	0.44798	0.121105	1642489	0.559929	9.74763e-07	2.13813e-05	38.9972	26.9367
NAV1	Alternative-M2	0.232954	0.107837	1598694	0.544999	1.00133e-06	2.19436e-05	21.4485	12.9849
TRIO	Alternative-M2	0.203029	0.098861	1589754	0.541951	1.00284e-06	2.19563e-05	18.9415	11.0268
IDI1	Alternative-M2	0.341691	0.103025	1628640	0.555208	1.00908e-06	2.20724e-05	32.5905	21.5641
EP300	Alternative-M2	0.397208	0.140898	1632434	0.556501	1.01513e-06	2.21842e-05	33.1476	23.0082
SYTL3	Alternative-M2	0.280389	0.099861	1607659	0.548055	1.02052e-06	2.22814e-05	24.7911	15.2001
RAB20	Alternative-M2	0.279127	0.104962	1.61328e+06	0.549972	1.04247e-06	2.27396e-05	26.4624	16.7789
SNX10	Alternative-M2	0.479581	0.142849	1.64851e+06	0.561981	1.05263e-06	2.29189e-05	41.5042	30.082
GAL3ST4	Alternative-M2	0.282408	0.108281	1608165	0.548228	1.12307e-06	2.43849e-05	25.0696	15.4816
ZBTB37	Alternative-M2	0.174642	0.0818843	1.57479e+06	0.53685	1.15237e-06	2.49752e-05	15.5989	8.30988
SOAT1	Alternative-M2	0.449073	0.140123	1.6422e+06	0.559829	1.17141e-06	2.53643e-05	38.4401	27.4385
DOPEY2	Alternative-M2	0.16619	0.0786637	1.57718e+06	0.537664	1.1833e-06	2.55749e-05	16.156	8.75046
PTPN12	Alternative-M2	0.378468	0.124415	1.6339e+06	0.557002	1.19534e-06	2.58114e-05	34.8189	23.975
PCNX3	Alternative-M2	0.102396	0.0547107	1.55278e+06	0.529348	1.22713e-06	2.64736e-05	10.8635	5.0667
LATS2	Alternative-M2	0.12215	0.0702621	1560336	0.531923	1.23545e-06	2.66288e-05	12.2563	6.09473
PTBP3	Alternative-M2	0.456685	0.139968	1643471	0.560264	1.27573e-06	2.74719e-05	38.9972	28.3319
CNTLN	Alternative-M2	0.178238	0.0869408	1581893	0.539271	1.27724e-06	2.74794e-05	17.2702	9.69282
TBC1D5	Alternative-M2	0.263471	0.102552	1609381	0.548642	1.28788e-06	2.7683e-05	25.3482	16.0445
YPEL3	Alternative-M2	0.481858	0.137648	1.64444e+06	0.560595	1.28933e-06	2.76888e-05	40.6685	28.7847
SAMSN1	Alternative-M2	0.729467	0.179738	1.66341e+06	0.567062	1.30039e-06	2.7901e-05	52.6462	40.2521
DOCK10	Alternative-M2	0.478588	0.134803	1.64555e+06	0.560973	1.30488e-06	2.79718e-05	41.2256	29.3722
CLCN7	Alternative-M2	0.21943	0.0935474	1596073	0.544105	1.32054e-06	2.82818e-05	21.1699	12.7157
DAZAP2	Alternative-M2	0.882893	0.182392	1674948	0.570994	1.34749e-06	2.88329e-05	65.1811	51.5849
FUCA2	Alternative-M2	0.315282	0.127291	1621622	0.552815	1.39609e-06	2.98457e-05	29.2479	19.9364
SLC38A10	Alternative-M2	0.390684	0.127626	1.63354e+06	0.556878	1.40814e-06	3.00673e-05	34.8189	24.2932
MXD4	Alternative-M2	0.410493	0.124938	1636060	0.557737	1.40901e-06	3.00673e-05	36.4903	25.309
TRIM27	Alternative-M2	0.262702	0.101531	1609830	0.548795	1.44435e-06	3.07658e-05	25.6267	16.3627
VMO1	Alternative-M2	0.273075	0.0962083	1605843	0.547436	1.45645e-06	3.09955e-05	24.7911	15.2613
ST6GAL1	Alternative-M2	0.44038	0.133491	1638351	0.558518	1.47242e-06	3.12983e-05	37.6045	26.435
BTBD1	Alternative-M2	0.202296	0.0884707	1.59372e+06	0.543303	1.47466e-06	3.12983e-05	20.6128	12.3118
FER	Alternative-M2	0.131468	0.0721274	1.56085e+06	0.532098	1.47365e-06	3.12983e-05	12.5348	6.26606
ATP6V1A	Alternative-M2	0.251851	0.101881	1.60682e+06	0.547768	1.49446e-06	3.16901e-05	24.5125	15.5917
FAM13A	Alternative-M2	0.264284	0.121933	1598148	0.544813	1.49628e-06	3.17001e-05	21.727	13.3766
TIGAR	Alternative-M2	0.186652	0.0796433	1594119	0.543439	1.5196e-06	3.21654e-05	20.8914	12.4342
FRAT1	Alternative-M2	0.166209	0.0776013	1.57599e+06	0.537258	1.56131e-06	3.2989e-05	16.156	8.7627
ASAP1	Alternative-M2	0.306414	0.117625	1617357	0.551361	1.56357e-06	3.30071e-05	28.4123	18.7615
SAMD4B	Alternative-M2	0.225286	0.0889162	1598534	0.544944	1.5757e-06	3.32334e-05	22.2841	13.5234
KDM2A	Alternative-M2	0.33271	0.102102	1625247	0.554051	1.5778e-06	3.3248e-05	32.0334	21.4172
SNX29	Alternative-M2	0.239725	0.103571	1598179	0.544823	1.59569e-06	3.35812e-05	22.0056	13.4622
MEGF9	Alternative-M2	0.163109	0.0719281	1576003	0.537264	1.59956e-06	3.36164e-05	16.156	8.78717
MT-ATP8	Alternative-M2	0.526905	0.144768	1.64382e+06	0.560383	1.61368e-06	3.3883e-05	41.5042	29.2743
VAMP8	Alternative-M2	1.31852	0.251247	1.68015e+06	0.572768	1.63875e-06	3.42569e-05	76.6017	62.7953
ANXA5	Alternative-M2	1.14301	0.229538	1677086	0.571723	1.63751e-06	3.42569e-05	72.9805	56.9086
H1F0	Alternative-M2	0.27025	0.101181	1605556	0.547338	1.63705e-06	3.42569e-05	24.7911	15.3714
ADAT1	Alternative-M2	0.121417	0.057623	1561215	0.532222	1.67207e-06	3.48916e-05	12.8134	6.38845
GRK2	Alternative-M2	0.471048	0.134077	1643474	0.560265	1.69631e-06	3.53661e-05	41.2256	29.2987
PELI2	Alternative-M2	0.101024	0.0565444	1549179	0.528119	1.70636e-06	3.5544e-05	10.3064	4.76074
GAB3	Alternative-M2	0.20817	0.0855086	1.59143e+06	0.542522	1.73418e-06	3.60917e-05	20.3343	11.9814
RBMS1	Alternative-M2	0.451247	0.124619	1.63881e+06	0.558675	1.84105e-06	3.68523e-05	38.9972	27.3528
NR2C2	Alternative-M2	0.15981	0.0759775	1.57233e+06	0.536011	1.80866e-06	3.68523e-05	15.3203	8.23645
KCNQ1	Alternative-M2	0.172723	0.0750339	1584184	0.540052	1.91551e-06	3.82778e-05	18.3844	10.5373
PPP2CB	Alternative-M2	0.220631	0.0950586	1.59891e+06	0.545073	1.92844e-06	3.85036e-05	22.2841	13.9151
MBNL2	Alternative-M2	0.216815	0.102331	1591411	0.542516	1.93704e-06	3.86426e-05	20.0557	12.1283
BPTF	Alternative-M2	0.601144	0.144199	1.65307e+06	0.563536	1.93986e-06	3.86661e-05	47.9109	35.2588
SRGAP2B	Alternative-M2	0.501881	0.131851	1.64095e+06	0.559404	1.94327e-06	3.87013e-05	40.6685	28.54
MAPK3	Alternative-M2	0.224236	0.102179	1.59711e+06	0.544458	1.97131e-06	3.92267e-05	21.727	13.499
RNASE4	Alternative-M2	0.142836	0.0722709	1567532	0.534376	2.0031e-06	3.9795e-05	14.2061	7.50214
NORAD	Alternative-M2	0.441107	0.140067	1637594	0.55826	2.03025e-06	4.02922e-05	37.6045	27.1693
METTL7A	Alternative-M2	0.509112	0.137114	1.64335e+06	0.560224	2.04255e-06	4.04733e-05	42.3398	29.9229
HRH2	Alternative-M2	0.248411	0.0970975	1602595	0.546329	2.10024e-06	4.15816e-05	23.9554	14.9798
ST3GAL1	Alternative-M2	0.264503	0.102635	1.60167e+06	0.546012	2.10361e-06	4.16133e-05	23.6769	14.735
ZNF33A	Alternative-M2	0.29169	0.100842	1612811	0.549811	2.1079e-06	4.16632e-05	27.5766	17.917
RNF141	Alternative-M2	0.220687	0.0946407	1.59721e+06	0.544494	2.15955e-06	4.26483e-05	22.0056	13.6458
OSCAR	Alternative-M2	0.265896	0.110301	1.60573e+06	0.547398	2.19535e-06	4.33192e-05	24.7911	15.9222
SIPA1	Alternative-M2	0.51613	0.140771	1647307	0.561571	2.21303e-06	4.3595e-05	44.2897	32.4318
PIK3C2A	Alternative-M2	0.253398	0.0990589	1.60333e+06	0.546578	2.21265e-06	4.3595e-05	24.234	15.2613
ARHGAP26	Alternative-M2	0.442381	0.133793	1.63591e+06	0.557686	2.22355e-06	4.37646e-05	37.3259	26.692
PHF3	Alternative-M2	0.452051	0.133633	1.63798e+06	0.55839	2.22535e-06	4.37646e-05	38.4401	27.6466
MAGT1	Alternative-M2	0.336566	0.119394	1.62317e+06	0.553343	2.22949e-06	4.38095e-05	31.4763	21.5274
VSIR	Alternative-M2	1.12475	0.218544	1674707	0.570912	2.26503e-06	4.44339e-05	70.195	57.8999
CDKN1C	Alternative-M2	0.160225	0.0814062	1565815	0.53379	2.26378e-06	4.44339e-05	13.9276	7.30633
TMBIM6	Alternative-M2	1.57238	0.262591	1.68048e+06	0.572879	2.29491e-06	4.49824e-05	89.415	72.8063
MTHFR	Alternative-M2	0.248673	0.105449	1.59564e+06	0.543958	2.30003e-06	4.50454e-05	21.727	13.3399
RCSD1	Alternative-M2	0.573257	0.141697	1650058	0.562509	2.32942e-06	4.55832e-05	46.7967	34.2798
FOSL2	Alternative-M2	0.33353	0.103024	1615939	0.550878	2.34396e-06	4.57988e-05	29.5265	19.1041
UBN2	Alternative-M2	0.157163	0.0740724	1570246	0.535301	2.34433e-06	4.57988e-05	15.0418	8.07735
PSMA3-AS1	Alternative-M2	0.511355	0.120247	1.64642e+06	0.56127	2.35837e-06	4.60351e-05	45.1253	32.1625
ATG16L2	Alternative-M2	0.238716	0.078966	1.60313e+06	0.546511	2.37285e-06	4.62794e-05	24.7911	15.298
PIK3R5	Alternative-M2	0.238357	0.0851434	1.60038e+06	0.545573	2.41798e-06	4.71206e-05	23.6769	14.6004
GNB1	Alternative-M2	0.601947	0.146404	1.65532e+06	0.564301	2.4455e-06	4.7539e-05	51.2535	38.0125
PDP1	Alternative-M2	0.148109	0.0681853	1.57124e+06	0.535641	2.44289e-06	4.7539e-05	15.3203	8.2854
TBC1D9B	Alternative-M2	0.294419	0.110785	1.61388e+06	0.550175	2.45773e-06	4.77375e-05	27.8552	18.5779
SPTLC2	Alternative-M2	0.55063	0.151256	1.6471e+06	0.561501	2.48937e-06	4.83123e-05	44.8468	32.8356
LASP1	Alternative-M2	0.404526	0.109922	1.63397e+06	0.557023	2.49246e-06	4.83324e-05	37.6045	26.1535
TRMT10B	Alternative-M2	0.123562	0.0584573	1561289	0.532248	2.53212e-06	4.90209e-05	13.0919	6.65769
ANTXR2	Alternative-M2	0.105922	0.0466955	1555740	0.530356	2.62786e-06	5.08327e-05	11.9777	5.84996
CCNY	Alternative-M2	0.278658	0.107946	1.60888e+06	0.54847	2.63082e-06	5.08482e-05	26.1838	17.1582
DPYSL2	Alternative-M2	0.63864	0.15784	1655044	0.564209	2.65622e-06	5.1297e-05	51.2535	38.3184
ARRB2	Alternative-M2	0.850581	0.178351	1.6676e+06	0.568489	2.6634e-06	5.1393e-05	62.117	49.8837
DCP2	Alternative-M2	0.385755	0.121692	1.62987e+06	0.555627	2.66555e-06	5.1393e-05	35.0975	24.6237
ANKRD13D	Alternative-M2	0.352889	0.127683	1.61885e+06	0.551869	2.67909e-06	5.15698e-05	30.0836	20.4259
CLN8	Alternative-M2	0.376898	0.132931	1620784	0.55253	2.69035e-06	5.17443e-05	30.9192	21.1235
OTULINL	Alternative-M2	0.516431	0.142612	1.6444e+06	0.560579	2.70209e-06	5.19278e-05	43.1755	31.673
MED13	Alternative-M2	0.275345	0.100073	1.60698e+06	0.547825	2.81127e-06	5.38941e-05	25.9053	16.7054
AMDHD2	Alternative-M2	0.164678	0.0757033	1.57314e+06	0.536287	2.81832e-06	5.39854e-05	15.8774	8.75046
NFIA	Alternative-M2	0.205888	0.0934886	1.58078e+06	0.538893	2.85809e-06	5.46583e-05	17.8273	10.2558
BASP1	Alternative-M2	0.611566	0.158696	1.64851e+06	0.561981	2.94051e-06	5.6189e-05	47.3538	34.4511
BTN2A2	Alternative-M2	0.134983	0.065783	1564604	0.533378	3.00382e-06	5.73059e-05	13.9276	7.30633
IFI6	Alternative-M2	0.478504	0.146819	1632562	0.556545	3.01289e-06	5.74325e-05	36.7688	26.1779
STIM2	Alternative-M2	0.244492	0.0914465	1597861	0.544715	3.04093e-06	5.79201e-05	23.1198	14.2945
SPOPL	Alternative-M2	0.18059	0.0777359	1583532	0.53983	3.08477e-06	5.86603e-05	18.663	10.9167
SECISBP2L	Alternative-M2	0.205239	0.091038	1586812	0.540948	3.10522e-06	5.89541e-05	19.4986	11.651
GDAP2	Alternative-M2	0.167262	0.0883231	1571222	0.535634	3.11832e-06	5.91553e-05	15.3203	8.49345
WASHC2A	Alternative-M2	0.14416	0.065692	1.57169e+06	0.535794	3.143e-06	5.95755e-05	15.5989	8.57912
TRIM44	Alternative-M2	0.435746	0.124166	1635605	0.557582	3.19988e-06	6.0605e-05	38.7187	27.7934
FAM208A	Alternative-M2	0.270358	0.0948188	1605954	0.547474	3.21903e-06	6.09188e-05	25.9053	16.6442
CRK	Alternative-M2	0.294136	0.119512	1609445	0.548664	3.25517e-06	6.1504e-05	26.4624	17.7579
TMCC1	Alternative-M2	0.130908	0.0732402	1556168	0.530502	3.25356e-06	6.1504e-05	11.9777	6.04577
LARP4B	Alternative-M2	0.243548	0.0916463	1600846	0.545733	3.2967e-06	6.21889e-05	23.9554	15.2368
CNEP1R1	Alternative-M2	0.12069	0.0612649	1.55692e+06	0.530759	3.33319e-06	6.2827e-05	12.2563	6.16816
RNF166	Alternative-M2	0.409624	0.103543	1.63349e+06	0.55686	3.42025e-06	6.43139e-05	38.7187	26.9857
CLTA	Alternative-M2	0.890531	0.193285	1665557	0.567793	3.51797e-06	6.60986e-05	63.5097	50.3366
FUBP3	Alternative-M2	0.166868	0.072156	1.58087e+06	0.538924	3.53764e-06	6.64153e-05	18.1058	10.5006
NLRP3	Alternative-M2	0.374105	0.131902	1.61726e+06	0.55133	3.60225e-06	6.75207e-05	30.3621	20.5605
GUSB	Alternative-M2	0.346419	0.113171	1.62488e+06	0.553926	3.68799e-06	6.90729e-05	33.4262	23.5345
TMEM245	Alternative-M2	0.190319	0.0752091	1584396	0.540125	3.69217e-06	6.90964e-05	19.2201	11.3083
CSNK2A1	Alternative-M2	0.393921	0.120733	1628669	0.555218	3.69757e-06	6.91425e-05	35.376	25.1254
PCNX4	Alternative-M2	0.262396	0.0991312	1.59812e+06	0.544804	3.72393e-06	6.95252e-05	23.3983	14.6861
USP36	Alternative-M2	0.22433	0.098785	1.5868e+06	0.540946	3.72714e-06	6.95301e-05	19.7772	11.8713
RPN2	Alternative-M2	0.784204	0.167211	1660773	0.566162	3.7515e-06	6.99291e-05	59.0529	45.6615
TRIP12	Alternative-M2	0.393499	0.118089	1.62927e+06	0.555422	3.78654e-06	7.0471e-05	35.9331	25.4559
CPEB4	Alternative-M2	0.396639	0.135433	1622905	0.553253	3.80979e-06	7.08478e-05	32.5905	22.8369
SIDT2	Alternative-M2	0.145066	0.0695455	1565339	0.533628	3.81809e-06	7.0946e-05	14.2061	7.61229
CAPZA2	Alternative-M2	0.701665	0.15547	1.65876e+06	0.565476	3.82529e-06	7.09813e-05	56.8245	43.8992
TMEM33	Alternative-M2	0.305289	0.111458	1614908	0.550526	3.82601e-06	7.09813e-05	28.9694	19.8996
CHD2	Alternative-M2	0.391461	0.104662	1627706	0.554889	3.86194e-06	7.15916e-05	35.9331	24.8072
STX11	Alternative-M2	0.152063	0.0706089	1570754	0.535474	3.89595e-06	7.21653e-05	15.5989	8.59136
TGFBR1	Alternative-M2	0.522247	0.150338	1638972	0.55873	3.92148e-06	7.25244e-05	41.5042	30.2901
GIT2	Alternative-M2	0.389147	0.1165	1.62792e+06	0.554964	3.91886e-06	7.25244e-05	35.376	24.9786
FAM53B	Alternative-M2	0.235095	0.0979454	1.59014e+06	0.542082	3.93576e-06	7.27313e-05	20.8914	12.7279
RHBDF2	Alternative-M2	0.649338	0.149842	1.65134e+06	0.562947	3.95503e-06	7.30303e-05	51.2535	38.0002
EIF2AK2	Alternative-M2	0.347232	0.1055	1.61934e+06	0.552038	4.00675e-06	7.39274e-05	31.7549	21.5763
FOXP1	Alternative-M2	0.533638	0.126701	1.64213e+06	0.559805	4.02076e-06	7.41279e-05	44.2897	32.1258
AGFG1	Alternative-M2	0.333758	0.11932	1613501	0.550047	4.03868e-06	7.44001e-05	28.9694	19.5203
LILRB4	Alternative-M2	0.702624	0.141767	1655810	0.56447	4.05711e-06	7.46812e-05	57.1031	41.6106
C6orf120	Alternative-M2	0.123644	0.0624716	1.56025e+06	0.531892	4.15803e-06	7.64195e-05	13.0919	6.82903
SRGAP3	Alternative-M2	0.185593	0.0764483	1574663	0.536807	4.16929e-06	7.65668e-05	16.7131	9.39909
ZBTB7A	Alternative-M2	0.384793	0.11038	1.62516e+06	0.55402	4.17787e-06	7.66647e-05	34.8189	23.975
CAT	Alternative-M2	0.390704	0.131761	1627418	0.554791	4.26427e-06	7.81894e-05	34.5404	25.0643
EXOC1	Alternative-M2	0.271187	0.0915081	1.60546e+06	0.547304	4.30657e-06	7.89036e-05	26.1838	17.0481
AFF1	Alternative-M2	0.250641	0.107744	1595169	0.543797	4.37958e-06	8.00547e-05	22.2841	14.1721
CD276	Alternative-M2	0.179288	0.0882229	1575296	0.537023	4.37888e-06	8.00547e-05	16.7131	9.58267
IRF2	Alternative-M2	0.334848	0.106622	1.62034e+06	0.552378	4.40432e-06	8.03823e-05	32.0334	22.2249
TMEM131	Alternative-M2	0.222338	0.0914971	1590879	0.542335	4.40312e-06	8.03823e-05	21.1699	13.0706
PSMD12	Alternative-M2	0.308642	0.108797	1614934	0.550535	4.42236e-06	8.0649e-05	29.5265	20.2423
SLC8B1	Alternative-M2	0.193221	0.0796899	1584982	0.540325	4.45899e-06	8.11289e-05	19.4986	11.6754
MFN2	Alternative-M2	0.144562	0.0675758	1.56845e+06	0.534688	4.5009e-06	8.18282e-05	15.0418	8.29764
LYPLA1	Alternative-M2	0.394944	0.118992	1.63021e+06	0.555744	4.59551e-06	8.34838e-05	37.0474	26.5329
RAB5C	Alternative-M2	0.715676	0.158069	1.65732e+06	0.564984	4.63673e-06	8.41678e-05	57.1031	44.1072
CLIP1	Alternative-M2	0.358039	0.108734	1.62172e+06	0.552848	4.64214e-06	8.42014e-05	33.1476	22.8981
SCAF11	Alternative-M2	0.855115	0.181567	1.66175e+06	0.566495	4.67536e-06	8.47386e-05	60.4457	48.8802
UVSSA	Alternative-M2	0.17087	0.0759398	1.57132e+06	0.535668	4.71974e-06	8.54773e-05	15.8774	8.87284
MUC20-OT1	Alternative-M2	0.422778	0.133496	1625621	0.554178	4.72361e-06	8.54817e-05	34.5404	24.587
ZFP36L2	Alternative-M2	2.20405	0.313152	1674613	0.57088	4.91625e-06	8.86957e-05	88.8579	80.8102
ACER3	Alternative-M2	0.337765	0.125697	1.6156e+06	0.550762	4.9235e-06	8.87585e-05	29.805	20.7563
PRDM1	Alternative-M2	0.322305	0.109554	1.60398e+06	0.546801	5.00243e-06	9.01126e-05	26.1838	16.8768
FCGR1A	Alternative-M2	0.802985	0.164887	1652957	0.563497	5.01373e-06	9.02471e-05	55.7103	40.7539
TAX1BP1	Alternative-M2	0.643032	0.153181	1651821	0.56311	5.1013e-06	9.11511e-05	51.2535	40.1053
ETNK1	Alternative-M2	0.318524	0.103657	1614914	0.550528	5.09647e-06	9.11511e-05	30.3621	20.5605
MMP14	Alternative-M2	0.318956	0.108986	1.60974e+06	0.548765	5.1393e-06	9.16677e-05	28.1337	18.786
TMUB2	Alternative-M2	0.225755	0.0960539	1589680	0.541926	5.13787e-06	9.16677e-05	20.8914	12.9972
TMEM30A	Alternative-M2	0.338	0.113313	1619028	0.551931	5.22082e-06	9.30514e-05	31.7549	22.1882
USP24	Alternative-M2	0.205657	0.0816895	1584658	0.540214	5.24216e-06	9.33611e-05	19.7772	11.7978
ZNRF2	Alternative-M2	0.178234	0.0779084	1.57815e+06	0.537995	5.46831e-06	9.72419e-05	17.8273	10.4026
C1orf162	Alternative-M2	1.20549	0.241741	1.66449e+06	0.567431	5.48224e-06	9.74161e-05	69.9164	54.2039
TNRC6B	Alternative-M2	0.636238	0.130831	1.64866e+06	0.562033	5.57114e-06	9.88469e-05	51.2535	38.1471
CLEC4A	Alternative-M2	0.187396	0.0798457	1.58292e+06	0.53962	5.62969e-06	9.98106e-05	19.2201	11.4919
ENTPD6	Alternative-M2	0.13403	0.0601587	1.56618e+06	0.533916	5.7319e-06	0.000101546	14.7632	8.08959
CSF2RB	Alternative-M2	0.129616	0.0673215	1.55948e+06	0.531632	5.77017e-06	0.000102148	13.0919	6.93918
TMEM14C	Alternative-M2	0.753889	0.160532	1.65746e+06	0.565032	5.85026e-06	0.00010341	58.2173	46.3346
IFI30	Alternative-M2	0.47694	0.149896	1626309	0.554413	5.86423e-06	0.000103579	35.9331	25.5783
MGLL	Alternative-M2	0.121158	0.0621814	1554091	0.529794	5.88903e-06	0.000103862	11.9777	6.09473
SCAMP2	Alternative-M2	0.64334	0.14983	1.65184e+06	0.563116	5.91712e-06	0.000104279	53.2033	41.1333
ATRX	Alternative-M2	0.728324	0.151676	1.65443e+06	0.563999	5.96755e-06	0.000104933	57.3816	43.4219
TLR6	Alternative-M2	0.197209	0.0842835	1580611	0.538834	5.96334e-06	0.000104933	18.663	11.039
FAM102B	Alternative-M2	0.202765	0.100631	1.58017e+06	0.538686	6.10516e-06	0.000107193	18.1058	10.9901
OSTM1	Alternative-M2	0.271624	0.105751	1.60209e+06	0.546157	6.1975e-06	0.000108733	25.3482	16.7421
EIF5	Alternative-M2	0.799126	0.158392	1.65813e+06	0.565261	6.26052e-06	0.000109757	61.8384	47.6196
SLC35F5	Alternative-M2	0.122772	0.0700434	1554477	0.529925	6.55204e-06	0.000114782	11.9777	6.22935
MCTP1	Alternative-M2	0.138555	0.0724207	1.56153e+06	0.532331	6.6426e-06	0.000116282	13.649	7.392
WDR26	Alternative-M2	0.329762	0.115822	1.61169e+06	0.549428	6.70155e-06	0.000117227	29.2479	20.0955
LGALS9	Alternative-M2	0.597081	0.141075	1.64664e+06	0.561343	6.76823e-06	0.000118306	49.8607	37.9146
NCOA1	Alternative-M2	0.205126	0.0832587	1.58404e+06	0.540005	6.82517e-06	0.000119213	19.7772	12.0059
ATF7IP	Alternative-M2	0.350245	0.109741	1.61264e+06	0.549753	6.83894e-06	0.000119365	30.0836	20.4749
SF3B1	Alternative-M2	0.833303	0.167091	1.65885e+06	0.565507	6.91193e-06	0.00012055	61.5599	49.6023
NARS	Alternative-M2	0.438044	0.119685	1632771	0.556616	7.01511e-06	0.000122078	40.39	29.4089
TGIF1	Alternative-M2	0.253953	0.0909159	1.59889e+06	0.545067	7.04184e-06	0.000122453	24.7911	16.0078
TMEM106B	Alternative-M2	0.189452	0.0719235	1.58135e+06	0.539087	7.17165e-06	0.000124619	19.2201	11.4307
SIPA1L2	Alternative-M2	0.182602	0.0898559	1573661	0.536465	7.27719e-06	0.000126359	16.7131	9.77848
IER5L	Alternative-M2	0.355719	0.130181	1.60844e+06	0.548322	7.2877e-06	0.000126449	28.1337	19.1531
CYB5R1	Alternative-M2	0.212409	0.081369	1590637	0.542252	7.29678e-06	0.000126513	22.0056	13.756
KCNJ2	Alternative-M2	0.117702	0.0546334	1552959	0.529408	7.34974e-06	0.000127338	11.9777	6.05801
UHRF1BP1	Alternative-M2	0.109616	0.0624392	1.54696e+06	0.527364	7.41645e-06	0.000128399	10.585	5.18908
NEMF	Alternative-M2	0.471793	0.115726	1.63484e+06	0.55732	7.63697e-06	0.000132023	42.3398	30.902
HSD17B11	Alternative-M2	0.613867	0.145995	1646133	0.561171	7.65045e-06	0.000132159	49.5822	38.3552
ALOX15B	Alternative-M2	0.140709	0.0678125	1.5593e+06	0.531568	7.75062e-06	0.000133694	13.3705	7.12275
PLBD1	Alternative-M2	0.371147	0.107916	1620733	0.552512	8.05691e-06	0.000138774	34.5404	24.1464
ZDHHC21	Alternative-M2	0.166432	0.0772802	1.56619e+06	0.53392	8.07892e-06	0.000139052	15.0418	8.39555
NUMA1	Alternative-M2	0.360451	0.109465	1617071	0.551264	8.13501e-06	0.00013988	32.5905	22.6533
ZYG11B	Alternative-M2	0.171347	0.0745132	1575812	0.537198	8.1389e-06	0.00013988	17.5487	10.3537
COL4A3BP	Alternative-M2	0.248312	0.0920173	1.59461e+06	0.543606	8.17869e-06	0.000140461	23.3983	15.041
SLC12A7	Alternative-M2	0.135584	0.0755252	1.55488e+06	0.530062	8.43347e-06	0.000144732	12.2563	6.46188
GATM	Alternative-M2	0.254395	0.0995863	1.59463e+06	0.543612	8.54098e-06	0.000146364	23.3983	15.1267
FAM135A	Alternative-M2	0.213556	0.087298	1583059	0.539669	8.65056e-06	0.000148134	19.7772	12.0915
KDSR	Alternative-M2	0.258648	0.104839	1597492	0.544589	8.799e-06	0.000150457	24.234	16.0323
PTDSS1	Alternative-M2	0.238136	0.087074	1597826	0.544703	8.81801e-06	0.000150673	24.5125	16.1302
LTC4S	Alternative-M2	0.792454	0.163855	1.64761e+06	0.561676	8.99486e-06	0.000153472	55.1532	40.5336
GRINA	Alternative-M2	0.464818	0.124613	1632200	0.556421	9.19907e-06	0.00015673	40.9471	30.2901
NSL1	Alternative-M2	0.315876	0.107066	1.61258e+06	0.549732	9.25286e-06	0.000157532	30.3621	21.2703
DDX5	Alternative-M2	2.20207	0.24837	1.66871e+06	0.568868	9.48905e-06	0.000161437	94.9861	86.758
OAS1	Alternative-M2	0.233927	0.082396	1.58849e+06	0.541521	9.52346e-06	0.000161906	22.0056	13.5969
NAAA	Alternative-M2	0.264779	0.0863198	1601142	0.545834	9.62774e-06	0.000163443	26.4624	17.3173
LRRC25	Alternative-M2	0.39101	0.12938	1.62084e+06	0.552548	9.72756e-06	0.000165019	33.9833	24.8684
MKNK1	Alternative-M2	0.456127	0.149612	1.62495e+06	0.55395	9.74475e-06	0.000165191	35.9331	26.8021
HNRNPU	Alternative-M2	1.23002	0.216211	1663315	0.567028	9.75787e-06	0.000165295	75.766	62.0609
VPS36	Alternative-M2	0.345625	0.113786	1614010	0.55022	9.76851e-06	0.000165356	31.1978	21.9802
PPARD	Alternative-M2	0.190509	0.0830177	1.58021e+06	0.538698	1.0103e-05	0.000170897	18.9415	11.6265
ABR	Alternative-M2	0.372175	0.119245	1.61598e+06	0.550891	1.03028e-05	0.000174026	32.312	22.9348
MAFG	Alternative-M2	0.245143	0.0974344	1.59278e+06	0.542982	1.03009e-05	0.000174026	23.1198	14.9309
SHTN1	Alternative-M2	0.456337	0.129025	1.62623e+06	0.554386	1.03755e-05	0.000175128	38.4401	27.6098
GPR137B	Alternative-M2	0.187727	0.0794817	1578663	0.53817	1.05064e-05	0.000177211	18.663	11.3083
WSB1	Alternative-M2	1.15406	0.197605	1.66129e+06	0.566339	1.05716e-05	0.000178183	73.2591	59.3685
CYB561A3	Alternative-M2	0.2103	0.079494	1586156	0.540725	1.08111e-05	0.00018196	21.1699	13.193
ZNF43	Alternative-M2	0.116331	0.0562489	1550995	0.528738	1.08045e-05	0.00018196	11.6992	6.00906
AFF4	Alternative-M2	0.393355	0.106303	1.62093e+06	0.55258	1.08199e-05	0.000181978	35.376	25.2356
TSPAN33	Alternative-M2	0.191897	0.0872142	1.57917e+06	0.538342	1.08698e-05	0.000182686	18.663	11.4796
LTA4H	Alternative-M2	0.417567	0.11569	1624183	0.553688	1.08916e-05	0.000182923	37.0474	26.8021
OSBPL3	Alternative-M2	0.162143	0.0693329	1.56918e+06	0.534939	1.09242e-05	0.000183339	16.156	9.27671
MYOF	Alternative-M2	0.201999	0.0821846	1583652	0.539871	1.10142e-05	0.000184719	20.3343	12.5811
RBM33	Alternative-M2	0.300402	0.0986164	1604471	0.546968	1.12792e-05	0.000188626	27.5766	18.8104
SLC46A3	Alternative-M2	0.143943	0.0647254	1.56126e+06	0.532239	1.14137e-05	0.000190605	14.2061	7.78363
LRRFIP1	Alternative-M2	1.0389	0.190603	1658596	0.56542	1.143e-05	0.000190743	70.7521	55.7582
SSR3	Alternative-M2	0.769697	0.149465	1652117	0.563211	1.14839e-05	0.000191506	61.2813	47.0567
P2RY11	Alternative-M2	0.149544	0.0522135	1567786	0.534462	1.14997e-05	0.000191635	16.156	9.03194
CD83	Alternative-M2	0.504805	0.134029	1.62095e+06	0.552588	1.17181e-05	0.000194911	36.2117	25.5048
CLSTN1	Alternative-M2	0.304915	0.106412	1604509	0.546981	1.17211e-05	0.000194911	27.5766	18.9206
FBXO11	Alternative-M2	0.287628	0.101688	1603011	0.546471	1.18666e-05	0.000197191	27.0195	18.431
FAM110B	Alternative-M2	0.143947	0.0692357	1556852	0.530735	1.1881e-05	0.000197291	13.0919	7.03708
GSN	Alternative-M2	1.34723	0.255972	1.66014e+06	0.565946	1.19276e-05	0.000197801	78.5515	59.1482
NUPR1	Alternative-M2	0.23306	0.100526	1567545	0.53438	1.19285e-05	0.000197801	15.8774	9.03194
IMPACT	Alternative-M2	0.157534	0.0758321	1.56851e+06	0.534708	1.19435e-05	0.000197911	15.8774	9.24
ZNF217	Alternative-M2	0.242032	0.0950109	1.5894e+06	0.541832	1.20087e-05	0.000198852	22.2841	14.2455
SOCS3	Alternative-M2	0.542471	0.227445	1614452	0.550371	1.22048e-05	0.000201815	30.9192	22.8736
MTMR3	Alternative-M2	0.135762	0.0599675	1.56028e+06	0.531904	1.22997e-05	0.000203243	13.9276	7.67348
MAN2C1	Alternative-M2	0.210365	0.0810612	1.58403e+06	0.539999	1.2453e-05	0.000205632	20.6128	12.8626
BNIP2	Alternative-M2	0.470512	0.131062	1.63121e+06	0.556083	1.24845e-05	0.000206007	40.9471	31.1835
KHDRBS1	Alternative-M2	0.585876	0.131806	1641678	0.559652	1.28132e-05	0.000211284	49.8607	38.3552
ALOX5	Alternative-M2	0.500567	0.122079	1633904	0.557002	1.2824e-05	0.000211313	44.0111	32.9091
SLC30A1	Alternative-M2	0.16933	0.0805247	1569142	0.534925	1.28492e-05	0.000211525	16.156	9.44805
ZNF358	Alternative-M2	0.131694	0.0696219	1.55463e+06	0.529977	1.29783e-05	0.000213259	12.5348	6.73112
APOL6	Alternative-M2	0.282137	0.094778	1.59787e+06	0.544718	1.30592e-05	0.00021444	25.6267	16.9257
FNIP2	Alternative-M2	0.304001	0.117134	1596729	0.544329	1.31416e-05	0.000215642	24.7911	16.5953
PARP9	Alternative-M2	0.237853	0.0887782	1591386	0.542508	1.35583e-05	0.000222018	23.1198	15.0288
PTTG1IP	Alternative-M2	0.609126	0.126734	1.64162e+06	0.559631	1.35714e-05	0.000222078	51.2535	38.6611
BIRC6	Alternative-M2	0.386759	0.103208	1618972	0.551912	1.3889e-05	0.000227117	35.376	25.2111
ARL6IP1	Alternative-M2	0.724669	0.142644	1.64686e+06	0.561419	1.39293e-05	0.000227618	56.546	43.4586
ZNF706	Alternative-M2	0.696504	0.143015	1.64738e+06	0.561598	1.46937e-05	0.000239611	56.546	44.5111
CHID1	Alternative-M2	0.283246	0.100245	1.60234e+06	0.54624	1.48836e-05	0.000242541	27.2981	18.737
MTDH	Alternative-M2	1.1158	0.200232	1.65755e+06	0.565063	1.51149e-05	0.000245969	72.1448	58.8055
NENF	Alternative-M2	0.41862	0.11258	1625637	0.554184	1.5252e-05	0.000248029	38.9972	28.9438
GPR65	Alternative-M2	0.456959	0.129443	1625426	0.554112	1.53246e-05	0.000249037	39.2758	28.8337
CALCOCO2	Alternative-M2	0.330432	0.103095	1610821	0.549133	1.53877e-05	0.000249891	31.1978	22.0291
SND1	Alternative-M2	0.335557	0.1126	1.61178e+06	0.54946	1.54577e-05	0.000250856	31.4763	22.4452
CELF1	Alternative-M2	0.461383	0.106231	1627088	0.554679	1.56258e-05	0.000253408	40.9471	29.8128
EPSTI1	Alternative-M2	0.331022	0.104425	1607998	0.548171	1.57273e-05	0.000254879	30.0836	20.9644
TMOD2	Alternative-M2	0.11661	0.0567656	1548587	0.527917	1.58393e-05	0.000256519	11.4206	5.88667
ZCCHC2	Alternative-M2	0.17006	0.0679267	1571466	0.535717	1.60683e-05	0.000260048	17.2702	10.1946
TNS3	Alternative-M2	0.225677	0.0975859	1.58377e+06	0.539911	1.66279e-05	0.000268921	20.6128	13.2664
JARID2	Alternative-M2	0.257013	0.0803005	1.59433e+06	0.543513	1.68257e-05	0.000271934	25.0696	16.326
ADPGK	Alternative-M2	0.533811	0.126105	1634774	0.557299	1.68511e-05	0.000272157	45.6825	35.0508
RASA1	Alternative-M2	0.182914	0.0720447	1.57245e+06	0.536051	1.70125e-05	0.000274575	17.5487	10.4883
ADIPOR1	Alternative-M2	0.365866	0.104615	1619138	0.551968	1.70729e-05	0.000275362	35.6546	26.08
KMT5A	Alternative-M2	0.200343	0.0888912	1579116	0.538325	1.71223e-05	0.000275781	19.2201	12.1038
PDGFB	Alternative-M2	0.222219	0.0846314	1576534	0.537445	1.72332e-05	0.000277378	18.9415	11.4551
AC020916.1	Alternative-M2	0.273372	0.103232	1.58747e+06	0.541174	1.73227e-05	0.00027839	22.2841	14.3434
UBE2G2	Alternative-M2	0.341506	0.0964939	1611432	0.549341	1.73315e-05	0.00027839	32.312	22.6288
UBR2	Alternative-M2	0.208224	0.0839602	1579171	0.538344	1.75093e-05	0.000281055	19.4986	12.1405
COQ2	Alternative-M2	0.213742	0.0796683	1587588	0.541213	1.7799e-05	0.00028551	22.2841	14.4291
MARCH7	Alternative-M2	0.356863	0.102345	1614308	0.550322	1.78423e-05	0.000285816	33.4262	23.9873
CDK12	Alternative-M2	0.284094	0.0926333	1.59933e+06	0.545216	1.78827e-05	0.000286269	26.7409	18.1251
CHPT1	Alternative-M2	0.406972	0.118003	1619178	0.551982	1.80486e-05	0.000288533	35.9331	26.3126
CARD8	Alternative-M2	0.371013	0.0995218	1.6162e+06	0.550966	1.82217e-05	0.000290906	34.8189	24.9052
KIAA1109	Alternative-M2	0.278932	0.0825972	1596865	0.544375	1.82129e-05	0.000290906	26.1838	17.3173
SPIDR	Alternative-M2	0.219392	0.0783239	1.58329e+06	0.539748	1.86493e-05	0.00029733	21.1699	13.3031
AGPAT3	Alternative-M2	0.202642	0.0821233	1580853	0.538917	1.87495e-05	0.000298524	20.0557	12.679
GTDC1	Alternative-M2	0.10823	0.0448114	1552574	0.529277	1.87957e-05	0.000299057	12.5348	6.65769
SRGAP2C	Alternative-M2	0.485856	0.138589	1.62206e+06	0.552966	1.88552e-05	0.000299802	37.883	27.9525
RTN4	Alternative-M2	1.09707	0.191714	1655278	0.564289	1.91498e-05	0.000304281	73.8162	58.8178
CCNI	Alternative-M2	1.24589	0.203887	1.65711e+06	0.564913	1.97044e-05	0.000312672	75.2089	63.7866
ITGAX	Alternative-M2	0.393388	0.106163	1612234	0.549615	1.99048e-05	0.000315638	33.7047	23.3998
UFL1	Alternative-M2	0.315811	0.104449	1605448	0.547301	1.99181e-05	0.000315638	29.5265	20.6462
EPN1	Alternative-M2	0.391478	0.120861	1618083	0.551609	1.9934e-05	0.000315677	35.0975	26.1902
CPT2	Alternative-M2	0.138249	0.0648694	1560896	0.532114	2.02276e-05	0.000320113	14.4847	8.24868
PBRM1	Alternative-M2	0.354286	0.119288	1.60966e+06	0.548737	2.03188e-05	0.00032134	30.9192	22.433
FNBP4	Alternative-M2	0.444313	0.115372	1.62148e+06	0.552766	2.07144e-05	0.000327376	38.1616	28.0382
ERGIC1	Alternative-M2	0.383211	0.0963216	1.6177e+06	0.551478	2.09214e-05	0.000330427	36.2117	26.1412
WDR81	Alternative-M2	0.170322	0.0827086	1566317	0.533962	2.10073e-05	0.000331118	15.8774	9.39909
MRE11	Alternative-M2	0.173057	0.0704322	1571752	0.535814	2.09828e-05	0.000331118	17.5487	10.5985
PPP1R12A	Alternative-M2	0.559076	0.12097	1634734	0.557285	2.12686e-05	0.000334789	48.468	36.4337
PTK2B	Alternative-M2	0.345119	0.0996348	1.60761e+06	0.548038	2.14959e-05	0.000338141	30.9192	21.7232
SAT2	Alternative-M2	0.509693	0.111935	1632448	0.556506	2.16392e-05	0.000340168	46.2396	34.9162
GRB2	Alternative-M2	0.853658	0.161295	1648252	0.561893	2.17203e-05	0.000340988	62.9526	49.6512
VEGFB	Alternative-M2	0.301451	0.0988723	1.60229e+06	0.546224	2.17101e-05	0.000340988	28.4123	19.6794
TAOK3	Alternative-M2	0.693852	0.154239	1641943	0.559743	2.18737e-05	0.000343169	52.9248	42.8344
SEC11A	Alternative-M2	1.05591	0.190733	1653586	0.563712	2.19314e-05	0.00034377	73.2591	58.1079
MKLN1	Alternative-M2	0.269419	0.0976939	1.591e+06	0.542377	2.26746e-05	0.00035479	23.9554	15.9222
HCK	Alternative-M2	0.465486	0.125107	1624803	0.5539	2.31453e-05	0.000361913	40.1114	30.4369
GBGT1	Alternative-M2	0.162142	0.0717043	1.56993e+06	0.535192	2.34623e-05	0.000366142	16.9916	10.3292
TSPYL1	Alternative-M2	0.260551	0.095287	1591644	0.542596	2.36474e-05	0.000368787	24.234	16.2159
ACAP2	Alternative-M2	0.4159	0.106102	1.61894e+06	0.551901	2.42895e-05	0.000377772	37.3259	27.3895
SLC2A8	Alternative-M2	0.136896	0.0655499	1554677	0.529993	2.43036e-05	0.000377772	13.0919	7.24514
UBE2W	Alternative-M2	0.262418	0.0922799	1594443	0.54355	2.43402e-05	0.00037809	25.3482	17.195
RERE	Alternative-M2	0.298481	0.0989341	1598924	0.545077	2.44925e-05	0.000380207	27.2981	18.7615
CLEC12A	Alternative-M2	0.225726	0.0787662	1581649	0.539188	2.45799e-05	0.000381061	21.1699	13.3154
ATP1B1	Alternative-M2	0.191051	0.080104	1.56991e+06	0.535187	2.46328e-05	0.000381631	17.2702	10.3782
GALNT1	Alternative-M2	0.310733	0.0963211	1604741	0.54706	2.47654e-05	0.000383432	30.0836	20.9889
MSL1	Alternative-M2	0.265415	0.0957148	1592845	0.543005	2.49083e-05	0.000385392	24.7911	16.7177
PPIP5K2	Alternative-M2	0.232166	0.0775705	1.5884e+06	0.541489	2.50372e-05	0.000387133	23.3983	15.3102
NEU1	Alternative-M2	0.326266	0.100326	1.60311e+06	0.546505	2.51804e-05	0.000389092	29.2479	20.4014
LENG8	Alternative-M2	0.398405	0.107647	1613402	0.550013	2.53217e-05	0.000391019	34.5404	24.8072
FILIP1L	Alternative-M2	0.393795	0.128617	1.60556e+06	0.547338	2.54317e-05	0.00039246	30.3621	21.405
UBR3	Alternative-M2	0.166381	0.0747533	1565251	0.533598	2.59823e-05	0.000400663	15.8774	9.41133
GNL3L	Alternative-M2	0.124603	0.0609598	1.55213e+06	0.529124	2.62456e-05	0.000404227	12.5348	6.85351
IL1RAP	Alternative-M2	0.263467	0.0965649	1.59006e+06	0.542057	2.62714e-05	0.000404361	23.9554	15.9344
CSNK2A2	Alternative-M2	0.221542	0.0958752	1581721	0.539213	2.63678e-05	0.000405517	20.6128	13.4867
AKAP17A	Alternative-M2	0.268859	0.0884776	1594684	0.543632	2.63809e-05	0.000405517	25.9053	17.452
SMURF2	Alternative-M2	0.208435	0.0729189	1.57993e+06	0.538601	2.64228e-05	0.000405895	20.6128	12.9727
BCLAF1	Alternative-M2	0.590515	0.129289	1.63383e+06	0.556976	2.69054e-05	0.000412772	47.9109	37.4128
PPP1R15B	Alternative-M2	0.232041	0.094304	1.58423e+06	0.540069	2.75335e-05	0.000421858	21.727	14.27
PGGT1B	Alternative-M2	0.232902	0.0784567	1.58631e+06	0.540777	2.75766e-05	0.000422245	22.8412	14.8697
TBC1D22A	Alternative-M2	0.291241	0.0940361	1599626	0.545317	2.76144e-05	0.000422274	27.8552	19.3367
SCAPER	Alternative-M2	0.202315	0.084442	1.5716e+06	0.535762	2.75976e-05	0.000422274	17.8273	10.9289
KANSL1	Alternative-M2	0.502957	0.11174	1.62459e+06	0.553828	2.76773e-05	0.000422962	42.0613	31.1712
KPNA4	Alternative-M2	0.368244	0.121881	1.60925e+06	0.548596	2.77157e-05	0.000423275	31.7549	23.2774
RAB2A	Alternative-M2	0.583883	0.13028	1635803	0.55765	2.77999e-05	0.000424285	49.8607	39.2608
GALNT2	Alternative-M2	0.386274	0.111138	1612532	0.549716	2.80111e-05	0.00042668	34.2618	24.7828
DIP2A	Alternative-M2	0.258814	0.0671498	1589344	0.541812	2.80105e-05	0.00042668	24.5125	15.812
LRRC58	Alternative-M2	0.240781	0.0917913	1.58623e+06	0.540751	2.82377e-05	0.000429854	22.5627	14.9064
ATP9B	Alternative-M2	0.180472	0.0689295	1.57006e+06	0.535236	2.84526e-05	0.000432846	17.5487	10.5985
LY86	Alternative-M2	0.852835	0.157501	1644513	0.560619	2.8773e-05	0.000437439	61.8384	48.3295
RRBP1	Alternative-M2	0.537427	0.12789	1.62894e+06	0.555311	2.90419e-05	0.000441243	44.8468	34.3042
MAML2	Alternative-M2	0.269684	0.0848064	1592023	0.542725	2.91596e-05	0.000442175	25.3482	16.7789
MTMR6	Alternative-M2	0.222367	0.0910819	1582999	0.539649	2.92749e-05	0.000443638	21.4485	14.0252
LMAN1	Alternative-M2	0.435656	0.102791	1.62064e+06	0.552481	2.99413e-05	0.000452865	40.1114	29.2253
COMT	Alternative-M2	0.662045	0.136576	1.63855e+06	0.558584	3.02881e-05	0.000457522	54.039	42.4183
ZC3H6	Alternative-M2	0.180944	0.0688511	1569482	0.535041	3.04301e-05	0.000459374	17.5487	10.5495
USP7	Alternative-M2	0.279453	0.0846877	1.59663e+06	0.544294	3.13433e-05	0.000472158	27.0195	18.5657
RAB13	Alternative-M2	0.334956	0.0966271	1604841	0.547095	3.15501e-05	0.000474458	30.9192	21.7721
MT-ND2	Alternative-M2	3.99265	0.174349	1656658	0.564759	3.18487e-05	0.000478644	99.4429	98.5803
GLRX	Alternative-M2	0.782379	0.152671	1641672	0.55965	3.20151e-05	0.000480838	58.2173	46.2367
RAC1	Alternative-M2	1.88327	0.316322	1654880	0.564153	3.24541e-05	0.000486718	90.8078	73.7731
DNAJC3	Alternative-M2	0.419832	0.119162	1.61775e+06	0.551494	3.26056e-05	0.000488462	37.3259	28.0749
TSPAN14	Alternative-M2	0.475158	0.116057	1.61996e+06	0.55225	3.30825e-05	0.000494664	39.8329	29.3355
SHMT1	Alternative-M2	0.165916	0.0757124	1.56546e+06	0.533669	3.32286e-05	0.00049622	16.156	9.75401
ABHD12	Alternative-M2	0.367564	0.105374	1611055	0.549213	3.38432e-05	0.00050412	33.9833	24.8072
FCHSD2	Alternative-M2	0.248716	0.103964	1.58417e+06	0.540048	3.38308e-05	0.00050412	22.0056	14.6494
ARID1A	Alternative-M2	0.452988	0.120557	1.61857e+06	0.551775	3.41245e-05	0.00050799	38.1616	28.7358
SPG7	Alternative-M2	0.397171	0.104096	1612325	0.549646	3.48923e-05	0.000517785	35.0975	25.5293
KAT6A	Alternative-M2	0.314338	0.0963558	1599775	0.545367	3.53765e-05	0.000524641	28.6908	20.0832
SMARCA2	Alternative-M2	0.421611	0.0952994	1616738	0.55115	3.5688e-05	0.000528927	38.1616	27.8913
AP1G1	Alternative-M2	0.189558	0.0720617	1574951	0.536905	3.60129e-05	0.000533073	19.2201	12.165
SLC9A9	Alternative-M2	0.217366	0.0887264	1.57475e+06	0.536837	3.6139e-05	0.000534603	19.2201	12.116
ZNFX1	Alternative-M2	0.176645	0.0651769	1569755	0.535134	3.65382e-05	0.00054017	17.8273	10.8677
AKT1	Alternative-M2	0.270942	0.103218	1.59065e+06	0.542256	3.6726e-05	0.000542606	24.5125	16.889
NAGPA	Alternative-M2	0.18711	0.0781125	1.5733e+06	0.536343	3.84788e-05	0.000567672	18.663	11.8468
FNDC3B	Alternative-M2	0.278028	0.0716887	1596287	0.544178	3.88369e-05	0.000572359	28.1337	18.9818
TUT7	Alternative-M2	0.36018	0.110695	1.60252e+06	0.546305	3.93314e-05	0.000578922	30.3621	21.5151
CSNK1D	Alternative-M2	0.407783	0.106102	1616367	0.551024	3.95504e-05	0.00058142	37.883	28.185
PCMTD2	Alternative-M2	0.13996	0.0630506	1.55506e+06	0.530124	3.97649e-05	0.00058421	13.649	7.77139
SLC18B1	Alternative-M2	0.153145	0.0687326	1558068	0.531149	3.97899e-05	0.000584213	14.4847	8.37107
E2F3	Alternative-M2	0.191922	0.0744081	1.57311e+06	0.536279	4.06174e-05	0.000594511	18.9415	11.8713
FCGR1B	Alternative-M2	0.335446	0.0937337	1600624	0.545657	4.07191e-05	0.000594892	30.0836	20.8175
GAS6-AS1	Alternative-M2	0.091546	0.0375513	1.54016e+06	0.525043	4.10865e-05	0.000599146	10.3064	5.20132
GPR160	Alternative-M2	0.111965	0.0532479	1549286	0.528156	4.15311e-05	0.000604508	12.2563	6.73112
MED29	Alternative-M2	0.231031	0.0940805	1.58191e+06	0.539276	4.27833e-05	0.000621968	21.727	14.4291
RSF1	Alternative-M2	0.476594	0.106165	1621156	0.552656	4.28241e-05	0.000622176	41.7827	31.4037
DYRK1A	Alternative-M2	0.223574	0.0792569	1.57875e+06	0.538199	4.3201e-05	0.00062688	20.8914	13.5112
AKAP9	Alternative-M2	0.714699	0.152773	1.63448e+06	0.5572	4.34784e-05	0.000630517	51.8106	41.8676
SHPRH	Alternative-M2	0.267145	0.094607	1585729	0.540579	4.35429e-05	0.000631065	23.3983	15.6407
STK3	Alternative-M2	0.13685	0.0663091	1554770	0.530025	4.47123e-05	0.00064682	13.649	7.83258
SLC35B4	Alternative-M2	0.143995	0.0683852	1.55604e+06	0.530458	4.52918e-05	0.000654801	13.9276	8.10182
NDUFS2	Alternative-M2	0.473292	0.108018	1.62314e+06	0.553334	4.59932e-05	0.000664127	42.6184	33.1661
CNTRL	Alternative-M2	0.378998	0.0965719	1607834	0.548115	4.64389e-05	0.000670152	34.2618	24.4523
HSD17B12	Alternative-M2	0.32528	0.0920126	1605853	0.547439	4.67122e-05	0.000673273	32.5905	23.5712
PLK3	Alternative-M2	0.518588	0.0962317	1621579	0.552801	4.67599e-05	0.000673549	44.2897	32.1013
GGCX	Alternative-M2	0.180742	0.0688922	1.57365e+06	0.536461	4.69391e-05	0.000675717	19.2201	12.2506
TBC1D12	Alternative-M2	0.191764	0.0748106	1573340	0.536356	4.69748e-05	0.000675818	19.2201	12.165
ARID4B	Alternative-M2	0.55087	0.113746	1.62615e+06	0.554358	4.71667e-05	0.000678165	47.0752	35.3812
KIAA0100	Alternative-M2	0.216735	0.0850993	1.57726e+06	0.537693	4.73939e-05	0.000681017	20.3343	13.2664
ZMAT1	Alternative-M2	0.159498	0.0650602	1.55597e+06	0.530433	4.74964e-05	0.000682074	14.2061	8.1263
MARCH2	Alternative-M2	0.308096	0.101727	1600440	0.545594	4.83755e-05	0.000692589	29.5265	21.3315
R3HDM2	Alternative-M2	0.274092	0.0940617	1.58957e+06	0.541888	4.84256e-05	0.000692885	25.0696	17.1705
RAB8A	Alternative-M2	0.417016	0.105243	1.61668e+06	0.55113	4.88552e-05	0.000698609	38.7187	29.4089
TLK2	Alternative-M2	0.192893	0.0766375	1.57268e+06	0.536131	4.94297e-05	0.000706396	18.9415	12.0793
ZFPM1	Alternative-M2	0.128476	0.0573713	1553003	0.529423	4.96983e-05	0.000709803	13.3705	7.58781
RBM6	Alternative-M2	0.468057	0.125974	1616761	0.551158	4.97356e-05	0.000709906	38.7187	29.5557
KLHL12	Alternative-M2	0.102431	0.0536284	1540440	0.52514	5.00177e-05	0.00071307	10.3064	5.3849
B3GNT5	Alternative-M2	0.377512	0.128094	1.60119e+06	0.545851	5.07622e-05	0.000722809	30.0836	21.8088
IFNAR2	Alternative-M2	0.259092	0.0970922	1587723	0.541259	5.11788e-05	0.000727863	24.234	16.6809
NCEH1	Alternative-M2	0.141707	0.0581977	1560007	0.53181	5.1373e-05	0.000730184	15.3203	9.06866
SMARCC2	Alternative-M2	0.250591	0.074125	1586827	0.540953	5.22045e-05	0.000740218	24.5125	16.3995
GPX4	Alternative-M2	1.27694	0.194353	1.64743e+06	0.561615	5.23991e-05	0.000742004	76.8802	64.5943
PRKAR1A	Alternative-M2	0.519283	0.125897	1.62403e+06	0.553637	5.23881e-05	0.000742004	43.7326	34.6347
ADD1	Alternative-M2	0.355105	0.0937278	1604554	0.546997	5.24249e-05	0.000742004	32.5905	23.3876
PARP12	Alternative-M2	0.129927	0.0601613	1549573	0.528253	5.24896e-05	0.000742474	12.5348	6.98813
NIPSNAP2	Alternative-M2	0.330881	0.0997864	1604008	0.546811	5.31833e-05	0.000751836	31.7549	23.2163
RABGAP1	Alternative-M2	0.175886	0.0715702	1.56586e+06	0.533805	5.32965e-05	0.000752985	16.9916	10.4638
DPP7	Alternative-M2	0.77626	0.147097	1638552	0.558587	5.40896e-05	0.00076354	60.1671	48.7211
CSGALNACT1	Alternative-M2	0.210025	0.081404	1.56724e+06	0.534277	5.41084e-05	0.00076354	17.5487	10.8187
ITSN2	Alternative-M2	0.49631	0.117663	1.62132e+06	0.552711	5.41623e-05	0.000763844	42.3398	32.9213
TENT5A	Alternative-M2	0.253548	0.0708288	1583802	0.539922	5.42551e-05	0.000764696	23.6769	15.4816
PRDX3	Alternative-M2	0.45428	0.107655	1619536	0.552104	5.42996e-05	0.000764865	41.7827	31.7219
PI4K2A	Alternative-M2	0.151212	0.0730874	1557323	0.530895	5.50539e-05	0.000774565	14.4847	8.57912
IFIT2	Alternative-M2	0.116964	0.0538627	1539544	0.524835	5.57146e-05	0.000781994	10.3064	5.31147
LCOR	Alternative-M2	0.306782	0.0884824	1.59611e+06	0.54412	5.59545e-05	0.000784894	28.6908	19.9853
AC096667.1	Alternative-M2	0.124419	0.055451	1.55136e+06	0.528862	5.64448e-05	0.0007913	13.0919	7.392
ENPP4	Alternative-M2	0.149837	0.0653775	1556622	0.530657	5.66659e-05	0.000793929	14.4847	8.45674
MBD2	Alternative-M2	0.355181	0.101632	1603787	0.546735	5.71552e-05	0.000799834	32.312	23.3631
METTL22	Alternative-M2	0.112418	0.058665	1.54249e+06	0.525837	5.71929e-05	0.000799886	10.8635	5.81324
XRN2	Alternative-M2	0.511994	0.109111	1623769	0.553547	5.75946e-05	0.000804074	45.6825	35.0141
GANAB	Alternative-M2	0.334517	0.102685	1.60165e+06	0.546008	5.86751e-05	0.000818673	30.9192	22.5064
SNX13	Alternative-M2	0.270836	0.0933382	1.58833e+06	0.541467	5.92706e-05	0.000826494	25.0696	17.2439
TNK2	Alternative-M2	0.16923	0.0629643	1562940	0.53281	5.99698e-05	0.00083555	16.4345	9.92535
MAP2K2	Alternative-M2	0.391275	0.100315	1.61177e+06	0.549455	6.0407e-05	0.000840849	37.0474	27.6343
NFKBIZ	Alternative-M2	0.497802	0.122018	1612897	0.549841	6.12249e-05	0.00085173	38.1616	28.3197
PRPF40A	Alternative-M2	0.597063	0.129814	1.62765e+06	0.55487	6.14885e-05	0.000854893	49.0251	38.6244
ZNF618	Alternative-M2	0.185959	0.0658736	1569008	0.534879	6.19451e-05	0.000860734	18.3844	11.4674
CTBS	Alternative-M2	0.33599	0.111659	1599986	0.545439	6.36476e-05	0.000881793	30.0836	22.0658
KLF11	Alternative-M2	0.10855	0.0539353	1543228	0.52609	6.3747e-05	0.000882651	11.1421	6.02129
SNX5	Alternative-M2	0.473399	0.119848	1.61864e+06	0.5518	6.40635e-05	0.000886513	40.9471	32.1625
NAGA	Alternative-M2	0.365616	0.107022	1.606e+06	0.54749	6.42111e-05	0.000888034	33.4262	24.9052
EP400	Alternative-M2	0.198242	0.0634192	1575968	0.537252	6.49635e-05	0.000897913	20.8914	13.4622
IER2	Alternative-M2	1.79735	0.263059	1646822	0.561406	6.56133e-05	0.000905832	80.7799	70.9338
TOP3A	Alternative-M2	0.112099	0.0561333	1541740	0.525583	6.86582e-05	0.000940709	10.8635	5.82548
FAM76B	Alternative-M2	0.150952	0.0552003	1.56133e+06	0.532262	6.98753e-05	0.000956829	16.156	9.75401
REV3L	Alternative-M2	0.196929	0.074654	1.56884e+06	0.534823	6.9979e-05	0.000957692	18.3844	11.6265
TRAM1	Alternative-M2	0.548108	0.127372	1.6239e+06	0.553592	7.01048e-05	0.000958858	46.5181	36.5561
TGFB1	Alternative-M2	0.611646	0.127551	1.6273e+06	0.55475	7.06188e-05	0.000964901	50.1393	39.4689
BTBD7	Alternative-M2	0.243667	0.0829111	1.58137e+06	0.539094	7.18878e-05	0.00098097	22.8412	15.347
HMG20A	Alternative-M2	0.145572	0.0672627	1555068	0.530127	7.22088e-05	0.000984779	14.2061	8.40778
DYNC1H1	Alternative-M2	0.538287	0.108167	1.62115e+06	0.552654	7.24214e-05	0.000986537	45.4039	34.6347
YTHDF1	Alternative-M2	0.145449	0.0670892	1558295	0.531227	7.24027e-05	0.000986537	15.0418	9.11761
UBR5	Alternative-M2	0.299914	0.0994071	1.58987e+06	0.541992	7.37619e-05	0.00100364	26.1838	18.3943
ZNF281	Alternative-M2	0.207547	0.0718639	1.5732e+06	0.536309	7.39306e-05	0.00100535	20.0557	12.9115
ATP13A2	Alternative-M2	0.123763	0.0572455	1.5484e+06	0.527852	7.3995e-05	0.00100565	12.5348	7.08604
HSP90B1	Alternative-M2	1.31229	0.213245	1.64245e+06	0.559915	7.45376e-05	0.00101186	77.1588	61.0452
MAML3	Alternative-M2	0.188183	0.0715766	1.56999e+06	0.535213	7.49068e-05	0.00101628	18.9415	12.0426
LGALS3	Alternative-M2	0.575287	0.120872	1616925	0.551214	7.49751e-05	0.00101663	42.6184	31.881
DOCK5	Alternative-M2	0.233549	0.0806315	1.58024e+06	0.538706	7.55732e-05	0.00102297	22.5627	15.09
INTS4	Alternative-M2	0.0981647	0.0472302	1539092	0.52468	7.55725e-05	0.00102297	10.3064	5.45833
YPEL2	Alternative-M2	0.244338	0.087063	1577942	0.537925	7.60659e-05	0.00102846	21.727	14.3801
BNC2	Alternative-M2	0.13583	0.0640141	1548049	0.527734	7.65151e-05	0.00103394	12.5348	7.04932
DUSP3	Alternative-M2	0.209118	0.0803206	1577123	0.537645	7.67902e-05	0.00103706	21.1699	14.1598
TMEM219	Alternative-M2	0.649701	0.129915	1630005	0.555673	7.68395e-05	0.00103713	52.6462	42.9201
LIMD1	Alternative-M2	0.186229	0.0874988	1562330	0.532602	7.71223e-05	0.00103976	16.156	10.1456
GOSR1	Alternative-M2	0.224852	0.0723433	1.58193e+06	0.539286	7.72755e-05	0.00104123	23.3983	15.6896
DTX3L	Alternative-M2	0.18902	0.0719967	1570082	0.535245	7.79222e-05	0.00104935	18.9415	12.1405
PAQR8	Alternative-M2	0.128058	0.058532	1546767	0.527297	7.94199e-05	0.0010689	12.2563	6.84127
PARP6	Alternative-M2	0.102648	0.0497076	1540088	0.52502	8.0142e-05	0.00107801	10.585	5.66638
KTN1	Alternative-M2	0.960241	0.16389	1639045	0.558755	8.06177e-05	0.00108379	67.688	55.7704
ATP11A	Alternative-M2	0.23349	0.0893948	1578532	0.538126	8.08665e-05	0.00108651	21.727	14.7106
ACP5	Alternative-M2	0.157906	0.0659977	1555095	0.530136	8.19324e-05	0.00110021	14.4847	8.55464
ZEB2-AS1	Alternative-M2	0.120485	0.0499573	1546483	0.5272	8.20909e-05	0.00110108	12.2563	6.81679
AIG1	Alternative-M2	0.25763	0.0883733	1583813	0.539926	8.28145e-05	0.0011089	24.234	16.4974
KPNA3	Alternative-M2	0.238723	0.0845923	1.58376e+06	0.539908	8.34135e-05	0.00111565	23.9554	16.5096
HSPBAP1	Alternative-M2	0.152808	0.056363	1560419	0.531951	8.41758e-05	0.00112521	16.156	9.79072
HIPK1	Alternative-M2	0.278062	0.0848403	1588183	0.541416	8.44976e-05	0.00112887	26.1838	18.1251
IPO7	Alternative-M2	0.298358	0.100798	1.59243e+06	0.542863	8.475e-05	0.0011316	27.5766	19.814
SIGLEC7	Alternative-M2	0.167123	0.0676315	1565657	0.533737	8.56666e-05	0.00114319	17.5487	11.1247
EEA1	Alternative-M2	0.318627	0.106927	1.593e+06	0.543059	8.59791e-05	0.00114671	27.8552	20.0955
AC005261.1	Alternative-M2	0.154743	0.0634746	1.55593e+06	0.530421	8.61858e-05	0.00114882	14.7632	8.79941
ARPC5	Alternative-M2	1.22491	0.199866	1.64126e+06	0.55951	8.63323e-05	0.00115012	76.3231	62.0732
TNFRSF11A	Alternative-M2	0.202242	0.0923555	1565025	0.533521	8.69696e-05	0.0011573	17.2702	10.9901
RP2	Alternative-M2	0.197457	0.0830042	1571008	0.535561	8.707e-05	0.00115799	19.2201	12.6056
JUN	Alternative-M2	2.08446	0.288609	1.64439e+06	0.560575	8.75456e-05	0.00116366	84.6797	74.3238
N4BP2L1	Alternative-M2	0.226921	0.0800811	1.57644e+06	0.537414	8.78807e-05	0.00116745	21.4485	14.221
CKAP5	Alternative-M2	0.17916	0.0765274	1564701	0.533411	8.83881e-05	0.00117353	17.2702	10.9289
RHOT1	Alternative-M2	0.233274	0.087562	1580039	0.538639	8.98485e-05	0.00119091	22.5627	15.4326
SQSTM1	Alternative-M2	0.546198	0.126775	1619338	0.552037	9.0447e-05	0.00119817	44.2897	34.8917
DCAF7	Alternative-M2	0.305935	0.0919362	1593704	0.543298	9.07472e-05	0.00120147	28.6908	20.5483
TMEM268	Alternative-M2	0.107045	0.0563729	1540072	0.525015	9.08261e-05	0.00120184	10.585	5.76429
GBA	Alternative-M2	0.175525	0.0689088	1.56706e+06	0.534214	9.09474e-05	0.00120277	18.1058	11.5898
PJA2	Alternative-M2	0.450206	0.109067	1612513	0.54971	9.13173e-05	0.00120699	39.2758	30.2411
VCPIP1	Alternative-M2	0.190463	0.0788156	1.56609e+06	0.533884	9.16816e-05	0.00121112	17.8273	11.345
CCR1	Alternative-M2	0.334395	0.109489	1.59234e+06	0.542832	9.33597e-05	0.00123122	27.8552	20.0832
XRN1	Alternative-M2	0.267035	0.0773892	1.58567e+06	0.540558	9.36231e-05	0.00123351	25.6267	17.4642
PSME4	Alternative-M2	0.316271	0.1173	1587164	0.541068	9.64737e-05	0.00126945	25.6267	18.1373
RBM12B	Alternative-M2	0.13389	0.0534223	1550198	0.528467	9.67992e-05	0.00127302	13.3705	7.71019
TPM4	Alternative-M2	0.726465	0.138873	1627778	0.554914	9.72128e-05	0.00127775	54.8747	42.9446
UACA	Alternative-M2	0.122579	0.062237	1.54317e+06	0.526072	9.83907e-05	0.00129251	11.4206	6.37621
ZNF148	Alternative-M2	0.305724	0.0915194	1.59247e+06	0.542878	9.89206e-05	0.00129802	28.4123	20.3158
TMEM165	Alternative-M2	0.563938	0.125567	1621681	0.552835	9.89775e-05	0.00129805	47.0752	37.4495
CLK4	Alternative-M2	0.16471	0.0607001	1559656	0.531691	9.93964e-05	0.00130282	16.156	9.83968
ASH2L	Alternative-M2	0.165826	0.072516	1561586	0.532349	9.97142e-05	0.00130626	16.4345	10.3292
ZMYM3	Alternative-M2	0.0929822	0.0408999	1536674	0.523856	9.98168e-05	0.00130687	10.0279	5.26251
TMEM51	Alternative-M2	0.247246	0.0888202	1581200	0.539035	0.000100732	0.00131813	23.3983	16.0935
CDK13	Alternative-M2	0.367548	0.0837892	1599961	0.545431	0.000101133	0.00132191	32.8691	23.7547
ZNF846	Alternative-M2	0.125935	0.0481932	1.55167e+06	0.528969	0.000101586	0.0013271	13.9276	8.06511
MTPN	Alternative-M2	0.627032	0.121323	1.62511e+06	0.554005	0.000101885	0.00133026	52.0891	40.7416
PDE4A	Alternative-M2	0.192656	0.0721201	1.56953e+06	0.535056	0.000102206	0.00133371	19.2201	12.4709
PFKFB3	Alternative-M2	0.354209	0.0918194	1.59548e+06	0.543902	0.000102835	0.00134118	30.3621	21.7354
MICAL1	Alternative-M2	0.271889	0.0856825	1.58669e+06	0.540906	0.000103227	0.00134555	25.9053	18.1373
VEGFA	Alternative-M2	0.362795	0.104833	1589564	0.541887	0.000103478	0.00134807	27.5766	19.251
IGSF6	Alternative-M2	0.640412	0.132024	1618706	0.551821	0.00010459	0.00136181	47.0752	35.369
YY1	Alternative-M2	0.53114	0.111428	1619676	0.552152	0.000104758	0.00136325	45.961	36.2379
STK17B	Alternative-M2	0.736279	0.127479	1626756	0.554565	0.000105639	0.00137394	54.8747	42.7365
RNPEP	Alternative-M2	0.29995	0.0949128	1.59378e+06	0.543324	0.000106007	0.00137798	28.9694	21.1235
VAT1	Alternative-M2	0.126143	0.0598228	1547248	0.527461	0.000106202	0.00137899	12.5348	7.22066
DDX60L	Alternative-M2	0.215229	0.0800469	1570259	0.535305	0.000106793	0.00138437	19.4986	12.7647
TRIOBP	Alternative-M2	0.219381	0.0731239	1577216	0.537677	0.000109344	0.00141588	22.2841	14.9431
QSER1	Alternative-M2	0.167238	0.0704631	1561763	0.532409	0.000110479	0.0014298	16.7131	10.525
ST14	Alternative-M2	0.289631	0.0894814	1.58896e+06	0.541681	0.000110635	0.00143104	27.2981	19.2265
ZNF117	Alternative-M2	0.131346	0.0668076	1.54378e+06	0.526279	0.000111036	0.00143544	11.6992	6.5965
POLR2J3.1	Alternative-M2	0.670012	0.121713	1.62408e+06	0.553654	0.000112227	0.00144924	52.0891	40.6682
PLEK	Alternative-M2	0.567694	0.139115	1.61522e+06	0.550634	0.000113215	0.0014612	42.6184	33.4108
BLOC1S6	Alternative-M2	0.349159	0.0903911	1601180	0.545846	0.000113518	0.0014643	33.7047	24.8684
MYO18A	Alternative-M2	0.0976065	0.0444344	1.53631e+06	0.523733	0.000113746	0.00146645	10.0279	5.29923
PLEKHO2	Alternative-M2	0.265627	0.0989101	1.58224e+06	0.539389	0.000114892	0.00148014	23.9554	16.8033
TIAL1	Alternative-M2	0.391847	0.0969361	1.60589e+06	0.547452	0.000114996	0.00148014	35.9331	27.5119
IRF5	Alternative-M2	0.195928	0.0733509	1.57074e+06	0.53547	0.000115445	0.00148511	19.7772	13.0584
EHBP1L1	Alternative-M2	0.344071	0.101639	1595015	0.543745	0.000116778	0.00150143	30.0836	22.0169
SNAP23	Alternative-M2	0.380612	0.0933451	1604717	0.547052	0.000116847	0.0015015	35.9331	26.9
CLEC5A	Alternative-M2	0.565075	0.145598	1.60914e+06	0.548562	0.000118386	0.00151895	38.7187	29.5925
AVL9	Alternative-M2	0.183673	0.0678413	1.56468e+06	0.533404	0.000118398	0.00151895	17.8273	11.394
PTAR1	Alternative-M2	0.19307	0.0609009	1568881	0.534836	0.000120278	0.00154139	19.4986	12.5811
PPP6R3	Alternative-M2	0.223427	0.0770748	1.57416e+06	0.536636	0.000120932	0.00154893	21.1699	14.1965
HNRNPA2B1	Alternative-M2	1.93283	0.222831	1.6416e+06	0.559624	0.000122103	0.00156308	91.3649	81.2263
RAPGEF2	Alternative-M2	0.111681	0.0513292	1542054	0.52569	0.000122681	0.00156962	11.4206	6.36397
PRRC2C	Alternative-M2	0.941715	0.157902	1633736	0.556945	0.000123507	0.00157849	66.2953	54.3263
PID1	Alternative-M2	0.122202	0.0553505	1544054	0.526372	0.000126511	0.00161599	11.9777	6.76784
LNPEP	Alternative-M2	0.361924	0.0852753	1597530	0.544602	0.000126662	0.00161617	32.5905	23.4855
ATP6V0D1	Alternative-M2	0.500071	0.113544	1615229	0.550636	0.000127593	0.00162675	44.0111	34.2308
PINK1	Alternative-M2	0.152021	0.057742	1557613	0.530994	0.000127875	0.00162901	15.8774	9.70505
CEBPA	Alternative-M2	0.300018	0.0836926	1.58664e+06	0.540891	0.00012797	0.00162934	27.0195	18.737
RNF114	Alternative-M2	0.300786	0.091528	1592935	0.543036	0.000128262	0.00163129	29.2479	21.4294
RNH1	Alternative-M2	0.652876	0.123519	1.62481e+06	0.553902	0.000128362	0.00163169	53.2033	42.8344
TOP2B	Alternative-M2	0.300974	0.0914655	1588752	0.54161	0.000129248	0.00164118	27.5766	19.6426
PAK2	Alternative-M2	0.587381	0.112479	1621295	0.552704	0.000129781	0.00164617	50.6964	39.3954
FGD5-AS1	Alternative-M2	0.312661	0.0904881	1.59346e+06	0.543215	0.000129776	0.00164617	29.805	21.6987
TMOD3	Alternative-M2	0.336732	0.0840187	1.59761e+06	0.544629	0.000130929	0.00165985	32.312	23.6813
ICA1	Alternative-M2	0.137293	0.061495	1549252	0.528144	0.000131619	0.00166769	13.3705	7.85706
MPPE1	Alternative-M2	0.209569	0.0718457	1572672	0.536128	0.000132039	0.00167211	20.8914	13.9151
APC	Alternative-M2	0.199866	0.0637175	1569905	0.535185	0.000132546	0.00167764	20.0557	13.0706
ADAM10	Alternative-M2	0.436295	0.108679	1.60633e+06	0.547601	0.000134054	0.0016949	37.3259	28.5644
STAT1	Alternative-M2	0.291549	0.100259	1583167	0.539706	0.000134891	0.00170184	25.0696	17.5743
ANO6	Alternative-M2	0.198219	0.0761879	1.56909e+06	0.534907	0.000134774	0.00170184	19.4986	12.8748
EXOC3	Alternative-M2	0.199269	0.0768017	1568461	0.534692	0.000135494	0.00170853	19.2201	12.7035
TNFRSF1A	Alternative-M2	0.557418	0.121305	1.61708e+06	0.551266	0.000136851	0.00172287	45.961	36.2257
MAP3K14	Alternative-M2	0.0985024	0.0386451	1.53895e+06	0.524631	0.000137882	0.00173493	10.8635	5.89891
ATL3	Alternative-M2	0.238727	0.0794857	1.57989e+06	0.538587	0.000138589	0.00174011	23.6769	16.4484
YPEL5	Alternative-M2	0.456228	0.108088	1.60905e+06	0.548529	0.000138711	0.00174072	39.5543	30.4614
LACTB	Alternative-M2	0.383909	0.106473	1601824	0.546066	0.000140038	0.00175551	34.5404	26.2024
RTF2	Alternative-M2	0.524088	0.108912	1617502	0.551411	0.000140825	0.00176349	47.6323	36.7642
STAC3	Alternative-M2	0.148805	0.068084	1557272	0.530878	0.000142302	0.00178104	15.5989	9.79072
ARIH2	Alternative-M2	0.25031	0.0757678	1582080	0.539335	0.000142919	0.00178782	24.7911	17.3296
SDSL	Alternative-M2	0.177443	0.0685847	1564595	0.533375	0.000143097	0.00178909	18.1058	11.6999
JADE2	Alternative-M2	0.16201	0.060167	1.5553e+06	0.530204	0.000144742	0.00180679	15.3203	9.32566
STAG2	Alternative-M2	0.425447	0.101627	1606031	0.5475	0.000145129	0.00181065	37.883	28.8092
ARIH1	Alternative-M2	0.236604	0.0777874	1576288	0.537361	0.000145445	0.00181364	22.5627	15.3102
PI4KA	Alternative-M2	0.150542	0.0541956	1557784	0.531053	0.000145898	0.00181832	16.156	9.93758
ATP2B1	Alternative-M2	0.443376	0.109105	1.60506e+06	0.547168	0.000148161	0.00184555	37.3259	28.3319
LOXL3	Alternative-M2	0.121621	0.0555632	1543414	0.526154	0.000149083	0.00185605	11.9777	6.80455
ASH1L	Alternative-M2	0.430877	0.100509	1.60488e+06	0.547109	0.000149377	0.00185873	37.0474	28.283
ETV5	Alternative-M2	0.32455	0.107988	1.58969e+06	0.541929	0.000149462	0.00185881	28.1337	20.5483
ARRDC2	Alternative-M2	0.222468	0.0753756	1571814	0.535836	0.000149634	0.00185997	20.8914	13.9151
APPL1	Alternative-M2	0.462051	0.113498	1609135	0.548558	0.000150268	0.00186688	40.1114	31.0121
TBL1X	Alternative-M2	0.115337	0.0512299	1541402	0.525468	0.000153381	0.00190354	11.4206	6.44964
RILP	Alternative-M2	0.152572	0.0634067	1558287	0.531224	0.000155419	0.0019268	16.156	10.1701
MAX	Alternative-M2	0.343481	0.0999793	1.59536e+06	0.543863	0.000156589	0.00193927	31.4763	23.3386
ARSG	Alternative-M2	0.122583	0.0538856	1541041	0.525345	0.000157038	0.00194381	11.4206	6.40069
DIRC2	Alternative-M2	0.10628	0.0516662	1537867	0.524263	0.000157533	0.00194892	10.585	5.82548
RNPEPL1	Alternative-M2	0.349409	0.0890887	1597910	0.544732	0.000157655	0.0019494	33.1476	24.6481
RIPOR1	Alternative-M2	0.152573	0.0749738	1552197	0.529148	0.000158267	0.00195594	14.2061	8.73822
SLK	Alternative-M2	0.240096	0.0821074	1.57644e+06	0.537414	0.000160187	0.00197656	22.5627	15.6162
NIPBL	Alternative-M2	0.507384	0.0996701	1611964	0.549523	0.000160904	0.00198397	43.7326	33.4231
PFKL	Alternative-M2	0.372694	0.0874515	1.6016e+06	0.545988	0.000160956	0.00198397	35.6546	26.7409
TMED2	Alternative-M2	0.575319	0.106718	1618473	0.551742	0.000164678	0.00202561	50.4178	38.9793
MICAL2	Alternative-M2	0.0977283	0.047976	1.53659e+06	0.523828	0.000165418	0.0020326	10.3064	5.6419
ITGA6	Alternative-M2	0.171973	0.0699733	1.55677e+06	0.530707	0.000166289	0.00204224	15.8774	9.88863
BMPR2	Alternative-M2	0.205103	0.0797116	1.5677e+06	0.534433	0.000168011	0.00206124	19.4986	12.8993
MT-CO1	Alternative-M2	4.94027	0.188676	1638491	0.558566	0.000168559	0.00206581	99.7214	99.3269
MBD4	Alternative-M2	0.390712	0.107589	1599737	0.545355	0.00017075	0.00209158	33.9833	26.0311
PDPK1	Alternative-M2	0.204362	0.0730615	1.56988e+06	0.535177	0.000173179	0.00211913	20.3343	13.6336
AMPD2	Alternative-M2	0.164886	0.066374	1558613	0.531335	0.000173615	0.00212336	16.4345	10.4271
DDX46	Alternative-M2	0.629867	0.109644	1620305	0.552366	0.000174836	0.00213497	52.3677	41.3903
SARAF	Alternative-M2	1.37135	0.183593	1635576	0.557572	0.00017924	0.00218762	81.337	70.0159
LIAS	Alternative-M2	0.135772	0.0584155	1547908	0.527686	0.000179482	0.00218944	13.3705	7.93049
ECPAS	Alternative-M2	0.163372	0.0639351	1559194	0.531533	0.00017993	0.00219264	16.7131	10.6352
TAB2	Alternative-M2	0.29378	0.0962093	1.58598e+06	0.540665	0.000182078	0.00221423	27.0195	19.6426
VPS35L	Alternative-M2	0.156403	0.0689713	1.55599e+06	0.53044	0.00018233	0.00221616	15.5989	9.83968
CREB5	Alternative-M2	0.17889	0.0852282	1.55346e+06	0.529578	0.000184191	0.00223647	14.7632	9.24
HMGXB3	Alternative-M2	0.168346	0.065324	1560933	0.532126	0.000184923	0.0022442	17.2702	11.1492
USP34	Alternative-M2	0.364389	0.0814831	1596313	0.544187	0.000187046	0.00226879	33.4262	24.5747
AL136987.1	Alternative-M2	0.205622	0.0793739	1556698	0.530682	0.000187383	0.0022716	16.156	10.0477
ZNF267	Alternative-M2	0.20302	0.0705747	1.56833e+06	0.534648	0.00018747	0.0022716	20.0557	13.3154
SORBS3	Alternative-M2	0.108199	0.0512149	1.54063e+06	0.525206	0.000188155	0.00227756	11.4206	6.49859
TM6SF1	Alternative-M2	0.390471	0.0921065	1599028	0.545113	0.000189784	0.0022961	35.376	26.1045
UBN1	Alternative-M2	0.227943	0.0851634	1.57213e+06	0.535944	0.000190684	0.00230581	21.1699	14.5882
PRKDC	Alternative-M2	0.447808	0.106513	1603517	0.546643	0.000195611	0.00236055	38.1616	28.9438
RABGAP1L	Alternative-M2	0.263383	0.0735411	1577796	0.537875	0.000195854	0.00236126	24.234	16.6075
RNPC3	Alternative-M2	0.188851	0.0655105	1561695	0.532386	0.000198734	0.00239333	17.8273	11.4796
NBR1	Alternative-M2	0.233842	0.0790855	1.57455e+06	0.536767	0.000199402	0.00240016	22.5627	15.5061
TRIM8	Alternative-M2	0.370376	0.095762	1.59677e+06	0.544345	0.000199586	0.00240115	33.7047	25.1377
SAMD8	Alternative-M2	0.191501	0.0749759	1.56398e+06	0.533166	0.000202293	0.00243122	18.3844	12.1772
ARL8B	Alternative-M2	0.300038	0.087675	1.58697e+06	0.541003	0.000205399	0.00246353	28.1337	20.4871
TPD52L2	Alternative-M2	0.254867	0.0779755	1.58095e+06	0.538949	0.000206111	0.00247082	25.3482	17.9782
STAT3	Alternative-M2	0.552742	0.115365	1.6132e+06	0.549946	0.000207019	0.00248044	45.6825	36.4215
UHRF1BP1L	Alternative-M2	0.15121	0.0684929	1.55272e+06	0.529326	0.000207236	0.00248178	14.7632	9.22776
WIPI2	Alternative-M2	0.348903	0.0856742	1.59717e+06	0.54448	0.000208217	0.00249226	34.2618	25.5538
REEP3	Alternative-M2	0.246774	0.0862482	1.57786e+06	0.537898	0.000209135	0.00250071	23.6769	16.8523
AGO3	Alternative-M2	0.246831	0.0729081	1575632	0.537137	0.000213058	0.00254376	23.3983	16.0568
LRRC41	Alternative-M2	0.184826	0.0721689	1.56453e+06	0.533353	0.000213565	0.00254722	18.663	12.4465
CHSY1	Alternative-M2	0.203462	0.0798776	1565983	0.533848	0.000215323	0.0025656	19.2201	12.8993
RTCB	Alternative-M2	0.330758	0.100163	1593015	0.543063	0.000216244	0.00257527	30.9192	23.5834
SLC39A10	Alternative-M2	0.308959	0.0714541	1587361	0.541136	0.000216803	0.00257932	29.5265	20.8175
SMS	Alternative-M2	0.438714	0.0997415	1.60571e+06	0.547392	0.000218256	0.0025953	40.39	31.0733
HERC1	Alternative-M2	0.268657	0.0683912	1581532	0.539148	0.000218725	0.00259825	26.1838	18.3821
LINC00667	Alternative-M2	0.165038	0.0595941	1.56051e+06	0.531983	0.000219428	0.00260529	17.5487	11.3328
HM13	Alternative-M2	0.556039	0.103946	1614028	0.550226	0.000220513	0.00261685	47.9109	37.6576
ZMYND15	Alternative-M2	0.121673	0.0578198	1.54002e+06	0.524995	0.000220633	0.00261697	11.4206	6.53531
HSDL2	Alternative-M2	0.170807	0.0745462	1559800	0.53174	0.000220911	0.00261894	16.9916	11.1614
HPSE	Alternative-M2	0.136709	0.0555463	1545746	0.526949	0.000221509	0.00262472	13.0919	7.71019
CD9	Alternative-M2	0.66311	0.132541	1.61228e+06	0.549632	0.000222616	0.00263651	46.7967	36.2012
FAM133B	Alternative-M2	0.737565	0.137145	1.62113e+06	0.552647	0.00022297	0.00263937	53.7604	45.2699
ERO1B	Alternative-M2	0.115111	0.0503344	1538686	0.524542	0.000223713	0.00264684	11.1421	6.29054
FAM214A	Alternative-M2	0.163506	0.047308	1.55549e+06	0.53027	0.000225138	0.00266236	16.156	10.0233
PRKACB	Alternative-M2	0.301213	0.0981822	1.58269e+06	0.539543	0.000226119	0.00267262	26.1838	18.994
GBP2	Alternative-M2	0.358965	0.0897344	1590875	0.542333	0.00022737	0.00268606	31.1978	22.6778
UBAC2	Alternative-M2	0.33472	0.091414	1.59119e+06	0.542441	0.000229705	0.00271229	30.9192	22.8981
ZMIZ1	Alternative-M2	0.226557	0.0813518	1.57228e+06	0.535995	0.000233594	0.00275407	21.727	15.1389
BCL6	Alternative-M2	0.260493	0.0768973	1.57569e+06	0.537157	0.000234175	0.00275817	23.6769	16.3383
ARRB1	Alternative-M2	0.152281	0.0787081	1547700	0.527615	0.000240463	0.00283081	13.3705	8.26092
CRYBG3	Alternative-M2	0.122287	0.043945	1.54803e+06	0.527728	0.000241542	0.0028421	13.9276	8.32211
TGFBRAP1	Alternative-M2	0.117234	0.0552966	1.53964e+06	0.524869	0.000243063	0.00285571	11.4206	6.55978
DOCK7	Alternative-M2	0.145994	0.067742	1.54919e+06	0.528121	0.000243766	0.00286255	13.9276	8.61584
AGO4	Alternative-M2	0.194503	0.0778006	1561204	0.532219	0.000244558	0.00287042	17.8273	11.7366
LARP1	Alternative-M2	0.343932	0.0883449	1592604	0.542923	0.000245114	0.00287552	32.0334	23.9016
ADAMTSL4	Alternative-M2	0.11329	0.0541111	1539653	0.524872	0.00024543	0.00287779	11.4206	6.57202
SETD2	Alternative-M2	0.288414	0.0862812	1580793	0.538896	0.00024979	0.00292021	25.9053	18.5289
SEL1L	Alternative-M2	0.350673	0.100022	1592298	0.542819	0.000249934	0.00292044	31.4763	23.8526
VGLL4	Alternative-M2	0.220572	0.06955	1571812	0.535835	0.000252496	0.00294599	22.0056	15.1634
C3orf62	Alternative-M2	0.148475	0.0614888	1.55132e+06	0.528848	0.000254517	0.00296663	14.7632	9.1788
FAM45A	Alternative-M2	0.216432	0.0797686	1.56931e+06	0.534981	0.000256581	0.00298922	20.8914	14.3556
MMP2	Alternative-M2	0.258463	0.0822527	1.57328e+06	0.536334	0.00025977	0.00302338	22.8412	15.7508
WNT5A	Alternative-M2	0.257249	0.0835699	1.57239e+06	0.536031	0.000261224	0.00303731	22.5627	15.4449
CMTM7	Alternative-M2	0.365173	0.0990695	1.59577e+06	0.544002	0.000263266	0.00305954	33.7047	25.9944
TKT	Alternative-M2	0.849779	0.148115	1622088	0.552974	0.000268593	0.00311838	59.3315	49.1861
CAMK1D	Alternative-M2	0.303884	0.0859099	1584141	0.540038	0.000271628	0.00315206	27.8552	20.2546
BNIP3L	Alternative-M2	0.68864	0.116025	1.61606e+06	0.55092	0.000272236	0.00315601	52.6462	41.7819
TRIP11	Alternative-M2	0.305025	0.0978257	1582046	0.539324	0.000272172	0.00315601	26.4624	19.3612
SEC16A	Alternative-M2	0.186093	0.0712833	1.56123e+06	0.532227	0.000273176	0.00316535	18.1058	11.9569
MAU2	Alternative-M2	0.132777	0.050197	1.54783e+06	0.527658	0.000273556	0.00316664	13.9276	8.4445
JPT1	Alternative-M2	0.642943	0.135939	1.61434e+06	0.550333	0.000274678	0.00317403	48.468	40.1909
IFRD1	Alternative-M2	0.587926	0.127386	1.60641e+06	0.547629	0.000274733	0.00317403	41.7827	33.2395
GRAMD4	Alternative-M2	0.130304	0.0577407	1.54446e+06	0.526512	0.000274597	0.00317403	12.8134	7.69796
BORCS7	Alternative-M2	0.248988	0.0744105	1577436	0.537752	0.000275548	0.00318189	24.7911	17.4887
CTSO	Alternative-M2	0.109361	0.0471558	1.5389e+06	0.524616	0.000280975	0.00324297	11.4206	6.55978
RNF213	Alternative-M2	0.769006	0.123667	1618289	0.551679	0.00028147	0.00324628	55.4318	44.7558
IFI16	Alternative-M2	0.933124	0.147029	1.62461e+06	0.553835	0.000282687	0.00325795	64.9025	54.2773
GOLGA4	Alternative-M2	0.543032	0.130901	1605472	0.54731	0.000292792	0.00336619	41.2256	33.0192
UBA7	Alternative-M2	0.194515	0.0661067	1560922	0.532122	0.000292793	0.00336619	18.3844	11.9936
IFNAR1	Alternative-M2	0.416625	0.100544	1600950	0.545768	0.00029305	0.00336751	38.1616	29.7883
TLN1	Alternative-M2	0.85408	0.148825	1.62136e+06	0.552726	0.000295614	0.00339532	60.4457	49.6512
SCARF1	Alternative-M2	0.113293	0.060172	1534839	0.523231	0.000300564	0.00344881	10.3064	5.84996
RRM2B	Alternative-M2	0.150965	0.0610692	1552287	0.529179	0.000301786	0.00346114	15.3203	9.68058
P2RX4	Alternative-M2	0.309679	0.0999297	1582281	0.539404	0.000304249	0.003486	27.0195	19.8629
LRPAP1	Alternative-M2	0.646484	0.115718	1.61606e+06	0.550918	0.000305775	0.00350009	52.6462	43.2138
KIDINS220	Alternative-M2	0.32435	0.0900441	1.58557e+06	0.540526	0.00030687	0.00350955	28.9694	21.3927
URI1	Alternative-M2	0.232054	0.0639848	1.57304e+06	0.536252	0.000306899	0.00350955	23.3983	16.118
JOSD1	Alternative-M2	0.235123	0.073654	1573965	0.536569	0.000307053	0.0035096	23.3983	16.4851
EGR2	Alternative-M2	0.386849	0.122945	1.57664e+06	0.53748	0.000308352	0.00352064	24.7911	17.5254
RUFY1	Alternative-M2	0.212371	0.0880542	1.56704e+06	0.534208	0.000308463	0.00352064	20.0557	14.0619
PPFIA1	Alternative-M2	0.206948	0.0736811	1565946	0.533835	0.000308467	0.00352064	20.0557	13.6825
BST2	Alternative-M2	1.00492	0.149734	1624859	0.553919	0.000312369	0.00356028	70.195	56.9208
CAPZB	Alternative-M2	1.13245	0.160043	1.62706e+06	0.554669	0.000312953	0.00356494	73.5376	62.5138
ASGR1	Alternative-M2	0.178059	0.061909	1561625	0.532362	0.000313376	0.00356804	18.663	12.3485
CNDP2	Alternative-M2	0.628449	0.113282	1.61392e+06	0.550189	0.000316217	0.00359691	52.0891	41.1822
ZNF451	Alternative-M2	0.224469	0.0640242	1570614	0.535426	0.000317094	0.00360515	22.2841	15.3347
DISC1	Alternative-M2	0.15942	0.0606517	1.55188e+06	0.52904	0.000317752	0.00361089	15.3203	9.6561
PRMT9	Alternative-M2	0.200115	0.0694562	1559069	0.531491	0.000319524	0.00362928	17.8273	11.6265
IL4R	Alternative-M2	0.248311	0.0757526	1.57274e+06	0.536152	0.000322801	0.00366296	23.1198	16.1669
TNRC6A	Alternative-M2	0.264168	0.0703483	1.57709e+06	0.537634	0.000322693	0.00366296	25.3482	17.8436
ABL2	Alternative-M2	0.259901	0.0980409	1.5679e+06	0.534501	0.000323512	0.0036675	20.8914	14.4536
CCDC47	Alternative-M2	0.444179	0.106124	1.60175e+06	0.546042	0.000324341	0.00367513	39.2758	31.0244
RBP7	Alternative-M2	0.138018	0.057278	1543378	0.526142	0.000324736	0.00367784	12.8134	7.66124
ZBTB20	Alternative-M2	0.31665	0.0763291	1.57872e+06	0.538191	0.000328637	0.00371667	26.4624	18.5657
GIMAP4	Alternative-M2	0.725219	0.129745	1614652	0.550439	0.000332195	0.00375511	53.4819	42.5652
HPS3	Alternative-M2	0.184425	0.0638483	1561259	0.532237	0.000337971	0.00381308	18.663	12.3975
AP4E1	Alternative-M2	0.108198	0.0537197	1536379	0.523756	0.000341739	0.00385375	10.8635	6.26606
CPNE2	Alternative-M2	0.108465	0.0553171	1535240	0.523367	0.000342075	0.00385571	10.585	6.04577
OAZ2	Alternative-M2	0.34869	0.100373	1.58995e+06	0.54202	0.000342825	0.00386231	31.1978	24.1219
MINK1	Alternative-M2	0.146865	0.0589706	1.54791e+06	0.527688	0.00034361	0.00386931	14.2061	8.78717
PGS1	Alternative-M2	0.131212	0.0540082	1546352	0.527155	0.000344045	0.00387236	13.649	8.42002
UBXN6	Alternative-M2	0.231596	0.0710923	1574134	0.536626	0.000348489	0.0039205	23.9554	16.9257
FAM172A	Alternative-M2	0.172974	0.0621527	1.55638e+06	0.530575	0.000350862	0.00394532	16.9916	11.039
POU2F2	Alternative-M2	0.53682	0.115907	1602499	0.546296	0.000360164	0.00404028	40.6685	32.3216
ITFG1	Alternative-M2	0.242674	0.0773251	1573902	0.536547	0.00036165	0.0040531	23.6769	16.9624
DOK3	Alternative-M2	0.21173	0.074272	1568503	0.534707	0.000363842	0.00407459	21.4485	14.9676
EEF2K	Alternative-M2	0.120825	0.063127	1.53639e+06	0.52376	0.000365328	0.00408848	10.8635	6.33949
ATP13A1	Alternative-M2	0.172351	0.0659603	1556672	0.530674	0.000366261	0.00409504	16.9916	11.2104
GRIPAP1	Alternative-M2	0.228139	0.0700248	1570044	0.535232	0.000370737	0.00414115	22.2841	15.5673
RSRP1	Alternative-M2	0.746853	0.128718	1.61487e+06	0.550515	0.000371233	0.00414473	54.3175	44.2785
KPNA6	Alternative-M2	0.261058	0.0885696	1.57327e+06	0.536332	0.000371573	0.00414657	23.3983	16.8033
ZZEF1	Alternative-M2	0.189935	0.0653453	1558515	0.531302	0.000374467	0.00417491	17.8273	11.7856
HEATR3	Alternative-M2	0.110338	0.0509234	1.53699e+06	0.523962	0.000376672	0.00419751	11.1421	6.48635
IGF2R	Alternative-M2	0.207143	0.0521474	1.56518e+06	0.533575	0.000379765	0.00421207	20.8914	13.9028
ZNF467	Alternative-M2	0.154305	0.0572818	1554473	0.529924	0.000381186	0.00421989	16.4345	10.6596
IKBKB	Alternative-M2	0.248638	0.0712872	1571456	0.535713	0.000381369	0.00421993	23.1198	16.1669
ITGA4	Alternative-M2	0.333701	0.0879754	1583119	0.539689	0.000382413	0.00422752	28.9694	21.1112
ZFAND3	Alternative-M2	0.233135	0.0746175	1572421	0.536042	0.000384948	0.00425355	23.3983	16.5708
LYSMD2	Alternative-M2	0.236648	0.068803	1573783	0.536507	0.000385443	0.00425703	24.234	17.0971
MYSM1	Alternative-M2	0.20821	0.0745964	1.56155e+06	0.532338	0.000386816	0.00427019	18.9415	12.7891
PABPC4	Alternative-M2	0.876189	0.128656	1620066	0.552285	0.000387208	0.00427252	62.6741	52.5028
PPTC7	Alternative-M2	0.1616	0.0604021	1.55253e+06	0.52926	0.000390904	0.00430926	15.8774	10.1701
MDM4	Alternative-M2	0.515904	0.0951518	1603125	0.54651	0.000391815	0.00431729	42.6184	33.4231
RNF115	Alternative-M2	0.315258	0.0887991	1.58327e+06	0.53974	0.000395467	0.0043555	28.6908	21.3438
RNASEH2B	Alternative-M2	0.36433	0.0790957	1.59165e+06	0.542599	0.000396719	0.0043652	34.2618	25.7618
PDS5B	Alternative-M2	0.262646	0.0937368	1.57108e+06	0.535585	0.000400251	0.00439996	22.5627	16.1914
STK11	Alternative-M2	0.157623	0.0515416	1554819	0.530042	0.000400233	0.00439996	16.7131	10.8432
ZFX	Alternative-M2	0.204036	0.0603858	1.56493e+06	0.53349	0.000402361	0.0044211	20.6128	13.9763
ZBED1	Alternative-M2	0.141285	0.0571833	1.54832e+06	0.527828	0.000402759	0.0044234	14.4847	9.12985
SEC23A	Alternative-M2	0.176797	0.0558691	1.56081e+06	0.532085	0.000403572	0.00443027	18.9415	12.6423
APMAP	Alternative-M2	0.502125	0.0998803	1.6022e+06	0.546196	0.000403931	0.00443215	41.7827	32.958
SOD2	Alternative-M2	0.515471	0.102615	1.59934e+06	0.54522	0.000409441	0.00448844	39.5543	30.9264
EPB41L2	Alternative-M2	0.692379	0.135275	1.60639e+06	0.547624	0.000410597	0.00449275	47.0752	36.5316
PPP1CB	Alternative-M2	0.578342	0.104982	1608700	0.54841	0.000412928	0.00451334	48.468	38.7957
ENOX2	Alternative-M2	0.0997053	0.0481069	1.53339e+06	0.522737	0.000413053	0.00451334	10.3064	5.87443
ARL4A	Alternative-M2	0.286142	0.0784587	1576840	0.537549	0.000413683	0.00451813	25.9053	18.5901
WDTC1	Alternative-M2	0.115663	0.04998	1538564	0.524501	0.000422432	0.00460941	11.6992	6.93918
PXDC1	Alternative-M2	0.11732	0.0507308	1.53936e+06	0.524771	0.000423961	0.00462396	11.9777	7.11051
CAPN7	Alternative-M2	0.148276	0.0538699	1.5503e+06	0.528501	0.000427748	0.00466311	15.3203	9.72953
BBX	Alternative-M2	0.434515	0.0949926	1596352	0.544201	0.000430682	0.00469075	37.6045	29.2008
CLCC1	Alternative-M2	0.116071	0.0551039	1.53868e+06	0.524542	0.000434458	0.00472969	11.6992	7.00037
STK38L	Alternative-M2	0.356169	0.109016	1.58511e+06	0.540369	0.000436887	0.00475394	29.805	22.7145
TCIRG1	Alternative-M2	0.445287	0.100578	1598219	0.544837	0.000439274	0.00477771	38.7187	30.645
RAPGEF1	Alternative-M2	0.374124	0.0927904	1589250	0.541779	0.000440807	0.00479217	32.8691	24.9663
MGST3	Alternative-M2	0.639508	0.116006	1.61089e+06	0.549158	0.000443251	0.00481652	51.8106	41.8921
SMAD4	Alternative-M2	0.157698	0.0583651	1.55277e+06	0.529344	0.000443729	0.0048195	16.156	10.4638
CMPK1	Alternative-M2	0.471072	0.0987945	1.60221e+06	0.546197	0.000445594	0.00483753	42.3398	33.7658
KDM6A	Alternative-M2	0.138927	0.0573952	1.54322e+06	0.526088	0.000453002	0.00490472	13.0919	8.06511
KMT2B	Alternative-M2	0.169121	0.0564098	1.55549e+06	0.530271	0.000453031	0.00490472	17.2702	11.2716
HEXDC	Alternative-M2	0.16753	0.0618823	1.55186e+06	0.529032	0.000454533	0.00491872	15.8774	10.2558
STARD7	Alternative-M2	0.294509	0.0839261	1.58119e+06	0.539033	0.000455242	0.00491962	28.1337	20.9399
ARGLU1	Alternative-M2	0.889223	0.126091	1617889	0.551543	0.000455951	0.00492503	63.5097	51.9031
RGS10	Alternative-M2	1.20896	0.178528	1.62199e+06	0.55294	0.000456185	0.0049253	74.0947	60.5434
BRAT1	Alternative-M2	0.143213	0.0611208	1.54612e+06	0.527077	0.000456447	0.00492587	13.9276	8.77494
DDX60	Alternative-M2	0.119351	0.0496788	1.53802e+06	0.524315	0.000457834	0.00493857	11.6992	6.9147
TTC17	Alternative-M2	0.282871	0.0842323	1.57573e+06	0.537169	0.000459527	0.00494778	25.3482	18.5045
TOR1AIP1	Alternative-M2	0.25151	0.0795298	1.57267e+06	0.536127	0.000459466	0.00494778	23.9554	17.2317
YTHDF3	Alternative-M2	0.196686	0.064841	1.56259e+06	0.532692	0.000460838	0.00495963	19.7772	13.5357
WSB2	Alternative-M2	0.157314	0.0651327	1552926	0.529397	0.00046198	0.00496739	16.156	10.5862
PLEKHB2	Alternative-M2	0.406283	0.0972652	1.59416e+06	0.543454	0.000462993	0.00497516	35.9331	28.2462
ADNP	Alternative-M2	0.212865	0.0639633	1.56574e+06	0.533764	0.000463125	0.00497516	21.1699	14.6249
TCAF1	Alternative-M2	0.129653	0.0530956	1542792	0.525942	0.000471394	0.00505479	13.0919	8.01615
ARF1	Alternative-M2	0.903492	0.1349	1618549	0.551768	0.000483983	0.00517714	67.688	54.314
SMIM14	Alternative-M2	0.250152	0.0730696	1571811	0.535834	0.000486055	0.00519546	23.9554	17.0603
IL18R1	Alternative-M2	0.127323	0.0420374	1539234	0.524729	0.000486972	0.00520055	12.2563	7.24514
CITED2	Alternative-M2	0.61764	0.133818	1.60173e+06	0.546035	0.000489883	0.0052269	43.1755	34.1574
PEBP1	Alternative-M2	0.704193	0.114502	1612145	0.549584	0.000494517	0.00527395	56.8245	44.7436
EVI2B	Alternative-M2	0.912675	0.1448	1617532	0.551421	0.000495026	0.005276	62.117	53.0657
TCEAL4	Alternative-M2	0.406779	0.0797003	1594724	0.543646	0.000495157	0.005276	38.4401	28.9805
HECTD1	Alternative-M2	0.339935	0.0720315	1.58658e+06	0.540869	0.000496619	0.00528919	32.312	24.0729
CALU	Alternative-M2	0.276234	0.0953959	1574566	0.536774	0.000499752	0.00532016	24.5125	18.3331
TMEM87B	Alternative-M2	0.164759	0.0636552	1.55234e+06	0.529198	0.000501671	0.00533817	16.156	10.574
DSTYK	Alternative-M2	0.118199	0.0463836	1.53757e+06	0.524162	0.000502036	0.00533965	11.6992	6.92694
RAB5A	Alternative-M2	0.300799	0.0836685	1582702	0.539547	0.000513833	0.00545774	29.2479	22.2249
AC007952.4	Alternative-M2	0.764551	0.11966	1608345	0.548289	0.000516948	0.00548342	52.0891	40.8763
TMEM220	Alternative-M2	0.101396	0.0448326	1534533	0.523126	0.000516853	0.00548342	10.8635	6.32725
AGPAT2	Alternative-M2	0.316962	0.0812649	1584452	0.540144	0.000521419	0.00552587	30.6407	23.1918
CENPB	Alternative-M2	0.165798	0.0605072	1554366	0.529887	0.000522743	0.00553741	16.9916	11.2349
MAPRE1	Alternative-M2	0.395318	0.0881251	1.59447e+06	0.54356	0.000526919	0.00557745	37.6045	29.2743
RIT1	Alternative-M2	0.219956	0.0737621	1566833	0.534137	0.000526996	0.00557745	21.727	15.3959
HECA	Alternative-M2	0.229194	0.0690949	1.56682e+06	0.534132	0.000530316	0.00560756	22.0056	15.3959
AP2M1	Alternative-M2	0.668621	0.110387	1611592	0.549396	0.000530587	0.0056079	54.039	45.1842
NUCB1	Alternative-M2	0.485024	0.0934814	1.60171e+06	0.546026	0.000531343	0.00561338	43.454	34.8672
ZRANB2	Alternative-M2	0.439055	0.0755651	1.59614e+06	0.54413	0.00053191	0.00561686	39.8329	30.4736
PNKD	Alternative-M2	0.330817	0.093381	1584722	0.540236	0.000532247	0.0056179	30.6407	23.4488
NDFIP1	Alternative-M2	0.543544	0.100388	1605341	0.547265	0.000533934	0.00563066	47.0752	38.2328
INPPL1	Alternative-M2	0.204811	0.0651625	1562450	0.532643	0.000540178	0.00569142	20.0557	13.8906
KCNAB2	Alternative-M2	0.249493	0.0640234	1.57252e+06	0.536076	0.000545481	0.0057396	24.7911	17.7334
ZNF609	Alternative-M2	0.184367	0.0574465	1557616	0.530995	0.000545469	0.0057396	18.3844	12.3118
KDM5A	Alternative-M2	0.456347	0.106938	1.59441e+06	0.543537	0.000547014	0.0057506	37.3259	29.5068
SLC2A13	Alternative-M2	0.0953337	0.0404907	1.53105e+06	0.521937	0.000550677	0.00578395	10.0279	5.7031
POGZ	Alternative-M2	0.258853	0.0743091	1.57156e+06	0.535749	0.000551365	0.0057886	24.234	17.3785
GTF3C2	Alternative-M2	0.121275	0.0539062	1539466	0.524808	0.000556873	0.00584122	12.2563	7.47766
AP1S2	Alternative-M2	0.693436	0.0904827	1607797	0.548102	0.000557218	0.00584224	56.2674	41.0109
SNN	Alternative-M2	0.102959	0.044013	1.53313e+06	0.522648	0.000561263	0.00587681	10.585	6.13144
FCGR2B	Alternative-M2	0.439151	0.10877	1588186	0.541417	0.000561576	0.00587724	33.9833	25.6517
FNBP1	Alternative-M2	0.504876	0.0898531	1.60004e+06	0.545458	0.000561802	0.00587724	43.454	33.9126
KDM7A	Alternative-M2	0.168354	0.0611868	1551395	0.528875	0.000568213	0.00593903	16.156	10.5373
ERBIN	Alternative-M2	0.295558	0.0833147	1.57544e+06	0.537071	0.000569341	0.00594819	26.1838	19.1653
RPS6KA3	Alternative-M2	0.437461	0.0867189	1594707	0.54364	0.000579681	0.00604817	38.7187	30.0942
SH3BP2	Alternative-M2	0.342434	0.0912805	1583181	0.539711	0.000580823	0.00605741	30.3621	23.0449
VPS39	Alternative-M2	0.133635	0.0455186	1.54505e+06	0.526713	0.000586554	0.00611448	14.2061	8.88508
DHX36	Alternative-M2	0.470446	0.0814857	1598321	0.544872	0.000587612	0.00612279	42.0613	32.9091
YWHAB	Alternative-M2	1.18422	0.175274	1619665	0.552148	0.000588601	0.00612497	76.3231	62.575
GINM1	Alternative-M2	0.263784	0.0744891	1.57537e+06	0.537047	0.000588171	0.00612497	26.1838	19.2632
ARHGEF2	Alternative-M2	0.259989	0.0646575	1.57374e+06	0.536491	0.000588654	0.00612497	25.9053	18.5167
SPART	Alternative-M2	0.17242	0.0607998	1555171	0.530162	0.000588859	0.00612497	17.5487	11.7244
BACH1	Alternative-M2	0.314064	0.0725802	1581872	0.539264	0.000593805	0.00617369	30.3621	22.433
CTDNEP1	Alternative-M2	0.437504	0.0969153	1596478	0.544244	0.000594131	0.00617436	39.2758	31.624
CNPY3	Alternative-M2	0.86315	0.129428	1.61519e+06	0.550622	0.000595421	0.00618231	64.624	52.5884
SPEN	Alternative-M2	0.300596	0.0852829	1.57667e+06	0.53749	0.000603641	0.00626215	27.0195	19.9608
ACOX1	Alternative-M2	0.138644	0.05584	1545406	0.526833	0.000605038	0.00627388	14.2061	9.03194
ROCK2	Alternative-M2	0.185156	0.0643718	1.55651e+06	0.530617	0.000605519	0.0062761	18.1058	12.2017
ZNF518A	Alternative-M2	0.233445	0.0656559	1.5664e+06	0.533989	0.00061488	0.00636755	22.2841	15.6774
DENND4C	Alternative-M2	0.170985	0.0580845	1552174	0.52914	0.000620474	0.00641701	16.7131	10.9289
ZDHHC4	Alternative-M2	0.196441	0.0638204	1563474	0.532992	0.000625962	0.00646526	20.8914	14.6494
FAM50A	Alternative-M2	0.405384	0.0877988	1593508	0.543231	0.000630921	0.00651077	37.6045	29.8862
NAGK	Alternative-M2	0.452335	0.100786	1595303	0.543843	0.000635784	0.00655808	38.9972	31.2569
PTP4A2	Alternative-M2	0.647485	0.106244	1607531	0.548012	0.000638644	0.00657895	51.8106	42.712
RYR1	Alternative-M2	0.108715	0.044762	1.53344e+06	0.522755	0.000641824	0.00660883	10.8635	6.33949
CSTA	Alternative-M2	0.563999	0.0984273	1597128	0.544465	0.000643472	0.00662157	42.8969	32.6643
GOPC	Alternative-M2	0.227306	0.0674312	1567472	0.534355	0.000643624	0.00662157	22.8412	16.2404
LARP4	Alternative-M2	0.190528	0.0798166	1.5556e+06	0.530308	0.000649892	0.00668024	17.5487	12.0915
CHMP3	Alternative-M2	0.391825	0.0851865	1.59132e+06	0.542484	0.000659316	0.0067712	36.4903	28.6623
TMEM50A	Alternative-M2	0.657134	0.108707	1608815	0.548449	0.000661577	0.00679146	54.8747	44.7681
PABPC1	Alternative-M2	2.12835	0.208162	1621931	0.552921	0.00066282	0.00680125	94.1504	85.1671
HPS4	Alternative-M2	0.200527	0.0634781	1.55784e+06	0.531072	0.000665498	0.00682577	18.9415	12.8503
TSNAX	Alternative-M2	0.34406	0.0769605	1.58535e+06	0.540448	0.000673578	0.00690264	33.1476	25.0031
ASPH	Alternative-M2	0.329052	0.0890512	1578603	0.53815	0.000677579	0.00693761	28.4123	21.405
FLCN	Alternative-M2	0.137493	0.0633496	1538788	0.524577	0.000678264	0.00694161	12.2563	7.58781
ARSA	Alternative-M2	0.188019	0.0678518	1.55749e+06	0.530952	0.000681791	0.00697165	18.663	12.8014
VPS8	Alternative-M2	0.168638	0.0507069	1553059	0.529442	0.000684212	0.00698732	17.2702	11.394
LBR	Alternative-M2	0.390913	0.0835357	1.58815e+06	0.541406	0.000685159	0.00699397	35.0975	26.8143
UBR1	Alternative-M2	0.118445	0.0459672	1537134	0.524013	0.000688158	0.00701546	11.9777	7.22066
XPA	Alternative-M2	0.249887	0.0677559	1571052	0.535576	0.000690133	0.00702952	24.7911	17.9537
SEPT2	Alternative-M2	0.705827	0.113114	1609284	0.548609	0.000696693	0.0070841	55.9889	46.2122
RNASE2	Alternative-M2	0.518422	0.1087	1590810	0.542311	0.000701802	0.00711982	37.6045	28.6991
DDX27	Alternative-M2	0.290056	0.0692114	1.57813e+06	0.53799	0.000702946	0.00712563	28.6908	21.3193
DNAJC21	Alternative-M2	0.251862	0.0754609	1570244	0.5353	0.000712202	0.0072076	24.234	17.7334
HNRNPUL1	Alternative-M2	0.485861	0.0928332	1.59726e+06	0.544511	0.000713363	0.00721626	42.3398	33.729
ATM	Alternative-M2	0.659014	0.0942446	1604323	0.546918	0.000714756	0.00722415	50.6964	40.4357
GBP4	Alternative-M2	0.145316	0.0471828	1543686	0.526247	0.000720365	0.00727772	14.2061	8.8606
VPS41	Alternative-M2	0.210035	0.0754896	1.56079e+06	0.532078	0.000731325	0.00737897	20.0557	14.1231
TET2	Alternative-M2	0.280196	0.0731647	1574000	0.536581	0.000732842	0.00739111	26.4624	19.508
CCS	Alternative-M2	0.223937	0.05588	1567598	0.534398	0.000736165	0.00742145	23.6769	16.7177
SNX8	Alternative-M2	0.155612	0.0634467	1.5497e+06	0.528297	0.000740566	0.00745944	15.8774	10.574
MBD6	Alternative-M2	0.178219	0.0679117	1.55186e+06	0.529035	0.00074385	0.00748612	16.7131	11.2226
DAAM1	Alternative-M2	0.214454	0.0792343	1555639	0.530321	0.000748165	0.00752313	18.1058	12.422
S100A11	Alternative-M2	2.26707	0.271676	1.61973e+06	0.552169	0.000754737	0.00758275	88.0223	77.6527
MITF	Alternative-M2	0.15803	0.0704908	1.54372e+06	0.526259	0.000758106	0.00761335	13.9276	8.97075
KATNBL1	Alternative-M2	0.250741	0.0702684	1.57113e+06	0.535604	0.000760585	0.007635	25.0696	18.3576
TRAK1	Alternative-M2	0.148457	0.0560738	1.54586e+06	0.526989	0.000763092	0.00765364	14.7632	9.54596
CCNT2	Alternative-M2	0.165207	0.0538219	1550417	0.528541	0.000766334	0.00768289	16.4345	10.8432
PNN	Alternative-M2	0.704673	0.116124	1.60607e+06	0.547514	0.000780748	0.00782407	52.9248	43.7156
SNX24	Alternative-M2	0.111469	0.05935	1531269	0.522014	0.00079907	0.00798577	10.3064	6.14368
CTDSPL2	Alternative-M2	0.18241	0.0636749	1555133	0.530149	0.000801973	0.00800615	18.1058	12.422
SEC24D	Alternative-M2	0.157306	0.0578851	1548770	0.52798	0.000815005	0.00812937	15.8774	10.4883
PURA	Alternative-M2	0.243035	0.0622139	1.56649e+06	0.53402	0.000816335	0.00813919	23.3983	16.6198
CYP20A1	Alternative-M2	0.177356	0.0580844	1554502	0.529934	0.000824638	0.0082185	18.1058	12.2751
SRSF4	Alternative-M2	0.470693	0.0951143	1.59513e+06	0.543784	0.00083581	0.00831578	41.5042	33.3741
LAMTOR1	Alternative-M2	0.70558	0.119495	1606854	0.547781	0.000836397	0.00831811	55.9889	45.7594
SYNGR1	Alternative-M2	0.174047	0.0589535	1552224	0.529157	0.00084816	0.00841743	17.2702	11.6142
GFOD1	Alternative-M2	0.114846	0.0408959	1530048	0.521597	0.000848525	0.00841743	10.3064	5.94786
PDXK	Alternative-M2	0.483917	0.0974432	1.59487e+06	0.543695	0.000849855	0.00842512	41.5042	33.3007
SENP7	Alternative-M2	0.171982	0.0523223	1549469	0.528218	0.000850016	0.00842512	16.4345	10.7698
KLHL6	Alternative-M2	0.217195	0.0683732	1560519	0.531985	0.000857756	0.0084947	20.6128	14.4658
MIA3	Alternative-M2	0.324487	0.0896223	1578321	0.538054	0.000858878	0.00849868	29.2479	22.3963
ARPP19	Alternative-M2	0.368063	0.0931625	1.58479e+06	0.54026	0.000859686	0.0085031	33.4262	26.1412
ZMYM2	Alternative-M2	0.362601	0.0707647	1582859	0.539601	0.000861562	0.00851808	33.1476	24.9296
UBE4A	Alternative-M2	0.215834	0.0684168	1561341	0.532265	0.00086712	0.00856585	20.8914	14.8085
MIR29B2CHG	Alternative-M2	0.153359	0.0370635	1545577	0.526891	0.000867024	0.00856585	15.3203	9.68058
DBP	Alternative-M2	0.123556	0.0428355	1538449	0.524461	0.000876216	0.00864123	12.8134	7.85706
PPP3CA	Alternative-M2	0.312557	0.0756224	1577519	0.53778	0.000878446	0.00865598	29.2479	22.0658
TSPAN31	Alternative-M2	0.186939	0.0685907	1554925	0.530078	0.000882269	0.00868639	18.1058	12.5933
PYGL	Alternative-M2	0.287846	0.0871569	1.5727e+06	0.536137	0.00088591	0.0087186	26.1838	19.7038
ARSB	Alternative-M2	0.0996756	0.0495852	1.5296e+06	0.521446	0.000893754	0.00878479	10.0279	5.92339
TCF25	Alternative-M2	0.831043	0.124939	1609826	0.548794	0.000904241	0.00888047	60.7242	52.001
TMX1	Alternative-M2	0.362542	0.0797748	1.5857e+06	0.540571	0.000905207	0.00888625	34.5404	27.0469
PAPOLA	Alternative-M2	0.592746	0.0986108	1602065	0.546148	0.000906168	0.00889199	49.8607	40.9619
CHD7	Alternative-M2	0.222993	0.0664507	1557885	0.531087	0.000908517	0.00891133	19.7772	13.6703
BCAP31	Alternative-M2	0.677013	0.104637	1605570	0.547343	0.000916799	0.00898509	55.4318	45.4779
PIP5K1C	Alternative-M2	0.12459	0.0537686	1538125	0.524351	0.000917387	0.00898711	12.5348	7.85706
KIAA0930	Alternative-M2	0.298232	0.0851493	1.57416e+06	0.536635	0.000919899	0.00900424	27.2981	20.5728
PACS2	Alternative-M2	0.14128	0.0476153	1544431	0.526501	0.000919892	0.00900424	14.7632	9.48476
LMBRD1	Alternative-M2	0.295462	0.0717252	1.57522e+06	0.536996	0.00092062	0.00900756	28.4123	21.0868
ZNF710	Alternative-M2	0.126804	0.0637527	1.53552e+06	0.523464	0.000926754	0.00906382	11.6992	7.25737
FAM111A	Alternative-M2	0.285114	0.0700652	1571208	0.535629	0.000929834	0.0090864	26.1838	19.1776
PAN3	Alternative-M2	0.189283	0.0455449	1.55855e+06	0.531315	0.000929493	0.0090864	20.3343	13.964
YWHAH	Alternative-M2	1.29191	0.195845	1612413	0.549676	0.000935171	0.00912721	74.0947	58.059
GLMP	Alternative-M2	0.170852	0.0679589	1.549e+06	0.528057	0.000935699	0.00912858	16.156	10.8432
ZYX	Alternative-M2	0.512862	0.0859346	1595898	0.544046	0.000938357	0.00914695	45.4039	35.0386
KCMF1	Alternative-M2	0.206096	0.0721957	1.5598e+06	0.53174	0.000940022	0.00915939	20.3343	14.478
U2SURP	Alternative-M2	0.476326	0.0808082	1594291	0.543498	0.000958405	0.0093231	42.8969	33.8759
SCARB1	Alternative-M2	0.13187	0.0558409	1.53785e+06	0.524256	0.000960558	0.00934019	12.5348	7.85706
MBTPS1	Alternative-M2	0.233861	0.0686569	1562752	0.532746	0.000978115	0.00950699	22.0056	15.7263
NR3C1	Alternative-M2	0.330448	0.0683284	1579595	0.538488	0.000982524	0.00954591	31.4763	23.7792
MMGT1	Alternative-M2	0.136495	0.0513202	1.54461e+06	0.526561	0.000984997	0.00956599	14.7632	9.66834
ZFC3H1	Alternative-M2	0.2741	0.0683931	1.57079e+06	0.535487	0.000985609	0.009568	26.1838	19.2265
SIL1	Alternative-M2	0.259774	0.0673556	1571027	0.535567	0.000989619	0.00960297	26.1838	19.3612
PAFAH1B2	Alternative-M2	0.266667	0.0729838	1570319	0.535326	0.000993946	0.00964099	25.6267	19.0552
KAT8	Alternative-M2	0.205611	0.0529055	1562541	0.532674	0.00100006	0.00968837	22.2841	15.7019
NSRP1	Alternative-M2	0.396318	0.0873664	1.58529e+06	0.540429	0.00100297	0.00970854	35.0975	27.4507
ERF	Alternative-M2	0.12743	0.0419907	1541506	0.525503	0.00100256	0.00970854	13.9276	8.84837
DNAJC5	Alternative-M2	0.227056	0.0616262	1564227	0.533249	0.0010047	0.00972127	22.8412	16.4117
CEP68	Alternative-M2	0.146384	0.04635	1.5447e+06	0.526594	0.00101383	0.00980394	15.0418	9.74177
RPL7L1	Alternative-M2	0.380422	0.0839035	1585276	0.540425	0.00101643	0.00981873	35.0975	27.5364
GAPVD1	Alternative-M2	0.233216	0.0799529	1562225	0.532567	0.00102464	0.00988749	21.4485	15.6896
RETREG2	Alternative-M2	0.221316	0.0642573	1.56266e+06	0.532715	0.00102481	0.00988749	22.0056	15.8487
EVA1B	Alternative-M2	0.141017	0.0643874	1.54073e+06	0.525237	0.00102856	0.00991556	13.3705	8.70151
PRKACA	Alternative-M2	0.243668	0.077947	1566463	0.534011	0.00103348	0.00995887	23.6769	17.4764
CD33	Alternative-M2	0.307826	0.0784992	1.5771e+06	0.537639	0.00103964	0.0100142	29.805	22.7022
FAM204A	Alternative-M2	0.349753	0.0819222	1.58229e+06	0.539407	0.00105565	0.0101518	33.1476	25.8475
TWF1	Alternative-M2	0.171219	0.0626577	1551331	0.528853	0.00105685	0.0101592	17.2702	11.8468
HMGN3	Alternative-M2	0.608363	0.0928504	1.60102e+06	0.545792	0.00105852	0.010167	52.0891	41.7697
SLC39A11	Alternative-M2	0.118734	0.0574249	1.53388e+06	0.522902	0.00106285	0.0102003	11.4206	7.06156
CDC42	Alternative-M2	1.21306	0.168824	1.61275e+06	0.54979	0.0010756	0.010298	78.273	64.2761
RASA2	Alternative-M2	0.259245	0.0642042	1.56669e+06	0.53409	0.00108	0.0103354	24.5125	17.7212
ATP1A1	Alternative-M2	0.588113	0.0962875	1.59905e+06	0.545119	0.00108809	0.0104086	49.0251	39.9094
CACNA2D4	Alternative-M2	0.192298	0.0660676	1.5568e+06	0.530716	0.00109916	0.0104975	19.4986	13.8294
EZH1	Alternative-M2	0.165636	0.0601232	1.54473e+06	0.526603	0.00110595	0.0105452	15.0418	9.92535
KIF16B	Alternative-M2	0.116812	0.0487917	1533262	0.522693	0.00111176	0.010592	11.4206	6.97589
KIAA2026	Alternative-M2	0.278534	0.0729525	1568546	0.534721	0.00111234	0.0105933	25.3482	18.688
MT-ND4L	Alternative-M2	1.41104	0.17379	1.61355e+06	0.550065	0.0011152	0.0106162	81.0585	69.6365
ZKSCAN1	Alternative-M2	0.261726	0.0628782	1.56692e+06	0.534166	0.00112823	0.0107273	24.7911	17.9905
TTL	Alternative-M2	0.136077	0.058004	1538055	0.524327	0.00113147	0.0107537	12.8134	8.16302
LINC00513	Alternative-M2	0.112958	0.0443421	1529109	0.521277	0.00114487	0.0108724	10.3064	6.09473
RALGAPA1	Alternative-M2	0.17842	0.0613979	1547537	0.527559	0.00114603	0.0108746	16.156	10.831
RNF44	Alternative-M2	0.180143	0.0521537	1.55152e+06	0.528916	0.0011459	0.0108746	17.8273	12.0915
ZNF362	Alternative-M2	0.105046	0.0501476	1.52837e+06	0.521024	0.00115051	0.0109128	10.0279	5.94786
GGNBP2	Alternative-M2	0.520617	0.0790566	1.59467e+06	0.543629	0.00115178	0.0109204	45.961	36.0299
TBC1D2B	Alternative-M2	0.223301	0.0508714	1560307	0.531913	0.00116282	0.0110162	22.0056	15.298
ICE2	Alternative-M2	0.188998	0.0512692	1.55451e+06	0.529937	0.00117733	0.0111447	19.2201	13.1808
MAP3K5	Alternative-M2	0.156386	0.0561083	1.54427e+06	0.526444	0.00118407	0.011204	15.0418	9.92535
ANAPC4	Alternative-M2	0.118948	0.0476854	1534840	0.523231	0.00118902	0.0112463	11.9777	7.44095
OSBPL8	Alternative-M2	0.507013	0.0901483	1592750	0.542973	0.00120553	0.0113911	43.7326	34.7448
FAU	Alternative-M2	2.59918	0.00445184	1318923	0.449624	0.00120572	0.0113911	96.3788	89.7075
DIS3	Alternative-M2	0.177643	0.0576633	1550692	0.528635	0.00122151	0.0115352	17.5487	11.9814
DDI2	Alternative-M2	0.158154	0.0602428	1543366	0.526138	0.00122205	0.0115356	14.7632	9.72953
LRP10	Alternative-M2	0.335288	0.0724997	1.57896e+06	0.53827	0.00122315	0.0115414	32.0334	24.6849
PNISR	Alternative-M2	1.14903	0.146264	1.61059e+06	0.549056	0.00123775	0.0115921	73.8162	63.1379
CTCF	Alternative-M2	0.284442	0.0794327	1569165	0.534932	0.00125718	0.0115921	25.9053	19.5203
NECAP2	Alternative-M2	0.326897	0.0760766	1.5777e+06	0.537842	0.00123642	0.0115921	31.1978	23.9995
CCDC18	Alternative-M2	0.138524	0.05584	1539263	0.524739	0.00123218	0.0115921	13.3705	8.61584
USF3	Alternative-M2	0.130187	0.0410088	1.53932e+06	0.524757	0.00128157	0.0117631	13.649	8.68927
SLC26A2	Alternative-M2	0.17348	0.0744155	1544354	0.526474	0.00128255	0.0117642	15.0418	10.1212
SCML1	Alternative-M2	0.140495	0.0564793	1539925	0.524964	0.0012891	0.0118138	13.649	8.87284
EID1	Alternative-M2	0.802285	0.113981	1.60495e+06	0.54713	0.00128966	0.0118144	60.7242	50.9485
EIF2S3	Alternative-M2	0.47465	0.089031	1590607	0.542242	0.00129187	0.0118273	41.7827	33.5455
AC008105.3	Alternative-M2	0.149248	0.0467031	1541740	0.525583	0.0012964	0.0118531	14.4847	9.37462
UBE2K	Alternative-M2	0.384212	0.0812895	1.58419e+06	0.540054	0.00130553	0.0119319	35.9331	28.5889
MALT1	Alternative-M2	0.240624	0.0728726	1.56137e+06	0.532274	0.00130785	0.0119485	22.2841	16.1547
WDR82	Alternative-M2	0.297004	0.0652893	1.5716e+06	0.535761	0.00131538	0.0119988	28.1337	20.9277
MEF2D	Alternative-M2	0.189992	0.0658525	1551296	0.528841	0.00131885	0.0120164	17.8273	12.3853
ATP6V1C1	Alternative-M2	0.239187	0.075175	1.56387e+06	0.533128	0.00132811	0.0120695	23.3983	17.2929
DCAF12	Alternative-M2	0.166761	0.0701608	1547646	0.527597	0.00133327	0.0121011	16.156	11.2226
ZFAS1	Alternative-M2	1.05363	0.145138	1607729	0.548079	0.00133566	0.0121041	67.688	57.7286
GPR82	Alternative-M2	0.197654	0.0672636	1548719	0.527962	0.00133564	0.0121041	16.9916	11.5531
N4BP1	Alternative-M2	0.20004	0.0592336	1.55556e+06	0.530296	0.00133752	0.0121163	19.7772	13.9395
FAM210B	Alternative-M2	0.142265	0.0559744	1.54149e+06	0.525496	0.00133832	0.0121188	14.2061	9.37462
FAM168A	Alternative-M2	0.138524	0.0544895	1539704	0.524889	0.00135094	0.0122285	13.649	8.89732
C6orf89	Alternative-M2	0.232102	0.0745562	1.5611e+06	0.532184	0.00138022	0.0124839	22.0056	16.2526
WDFY4	Alternative-M2	0.174572	0.0625373	1548106	0.527753	0.00138266	0.0125012	16.7131	11.4429
ACIN1	Alternative-M2	0.299153	0.0797197	1.57136e+06	0.535679	0.00138495	0.0125171	27.2981	21.099
FAR1	Alternative-M2	0.241478	0.0760943	1562084	0.532519	0.00138571	0.0125192	22.5627	16.6809
SLC25A13	Alternative-M2	0.130389	0.0535553	1.53692e+06	0.523939	0.0013863	0.0125197	12.8134	8.19973
TUBGCP3	Alternative-M2	0.1458	0.0512242	1.5442e+06	0.52642	0.00138798	0.0125301	15.3203	10.2313
P4HA1	Alternative-M2	0.37631	0.0748972	1578762	0.538204	0.00139599	0.0125884	33.1476	25.3702
ING4	Alternative-M2	0.155912	0.0484032	1545305	0.526799	0.00139604	0.0125884	15.8774	10.574
DHX29	Alternative-M2	0.266683	0.0740281	1568424	0.53468	0.00140645	0.0126774	25.9053	19.6671
ERCC1	Alternative-M2	0.480475	0.081546	1.59169e+06	0.542612	0.00140757	0.0126826	44.5682	35.369
HDAC6	Alternative-M2	0.116905	0.0500183	1.53219e+06	0.522328	0.00141617	0.0127504	11.4206	7.06156
THRAP3	Alternative-M2	0.537261	0.0866675	1594223	0.543475	0.00141806	0.0127625	46.7967	38.0002
TPGS1	Alternative-M2	0.248467	0.0610324	1567099	0.534228	0.00142306	0.0128027	25.6267	19.0552
EIF3A	Alternative-M2	0.694801	0.11154	1599158	0.545157	0.0014284	0.0128409	53.4819	43.9236
PQLC3	Alternative-M2	0.2076	0.0555473	1.55973e+06	0.531717	0.00144571	0.0129866	22.0056	15.8243
NPHP3	Alternative-M2	0.121141	0.044624	1533752	0.52286	0.00144633	0.0129872	11.9777	7.46543
PIK3CG	Alternative-M2	0.164897	0.0623637	1544099	0.526387	0.00145446	0.0130453	15.3203	10.3047
SLC30A7	Alternative-M2	0.198985	0.0598061	1.55363e+06	0.529636	0.0014559	0.0130533	19.2201	13.4745
IPMK	Alternative-M2	0.12039	0.054078	1.53333e+06	0.522717	0.00146727	0.0131452	11.6992	7.392
ENGASE	Alternative-M2	0.113095	0.0438252	1.53088e+06	0.521882	0.0014828	0.0132743	11.1421	6.81679
MARVELD1	Alternative-M2	0.106215	0.0486457	1.53035e+06	0.5217	0.00149107	0.0133432	10.8635	6.70665
CLEC10A	Alternative-M2	0.139394	0.054753	1.53351e+06	0.522777	0.00150522	0.0134596	11.9777	7.46543
NT5C2	Alternative-M2	0.173802	0.0669143	1547075	0.527402	0.00152979	0.0136535	16.4345	11.3572
ZNF24	Alternative-M2	0.256611	0.0607959	1.56626e+06	0.533942	0.00153556	0.0136998	25.6267	18.9818
SMAD5	Alternative-M2	0.169822	0.066441	1.54472e+06	0.526599	0.0015395	0.0137298	15.5989	10.6229
SHOC2	Alternative-M2	0.290054	0.0801471	1.57011e+06	0.535254	0.00155078	0.0138095	27.2981	21.0011
RLIM	Alternative-M2	0.169351	0.0590093	1.54818e+06	0.527778	0.00155059	0.0138095	16.9916	11.7489
AGTRAP	Alternative-M2	0.323791	0.0655061	1.57595e+06	0.537244	0.00155512	0.0138429	32.0334	24.2932
BEX4	Alternative-M2	0.36934	0.0764354	1579256	0.538373	0.00156573	0.0139267	33.9833	26.4717
GHDC	Alternative-M2	0.134694	0.0464207	1539277	0.524744	0.00156521	0.0139267	13.9276	9.04418
TMX4	Alternative-M2	0.222467	0.0589815	1557224	0.530862	0.00157289	0.0139746	21.1699	15.09
CREB3L2	Alternative-M2	0.304904	0.0915462	1.56971e+06	0.535117	0.00158034	0.0140303	27.0195	20.891
TMEM8A	Alternative-M2	0.148678	0.0551134	1.54277e+06	0.525936	0.00158238	0.0140431	15.0418	10.0844
ITPR1	Alternative-M2	0.160837	0.0469619	1545919	0.527008	0.00158359	0.0140485	16.4345	11.0513
DOK2	Alternative-M2	0.274361	0.0722642	1563743	0.533084	0.00158717	0.014075	24.234	17.9415
LIMS1	Alternative-M2	0.810963	0.117648	1600751	0.5457	0.00159468	0.0141218	58.4958	48.2316
MAN1B1	Alternative-M2	0.191858	0.0641247	1552207	0.529151	0.00159485	0.0141218	18.663	13.2297
TYK2	Alternative-M2	0.168474	0.0512954	1549587	0.528258	0.00161414	0.0142659	17.8273	12.3241
DNM1L	Alternative-M2	0.26475	0.0742621	1565528	0.533693	0.00162034	0.0143153	24.7911	18.8961
TPST2	Alternative-M2	0.261246	0.0685595	1.56527e+06	0.533605	0.00162279	0.0143262	25.0696	18.7615
STK24	Alternative-M2	0.261152	0.065668	1.56598e+06	0.533848	0.00163723	0.0144375	25.6267	19.1409
FMR1	Alternative-M2	0.157691	0.0488282	1545145	0.526744	0.00165832	0.0146125	16.156	10.9167
EBAG9	Alternative-M2	0.185262	0.0643963	1552664	0.529307	0.00167008	0.0146997	18.9415	13.5357
FMNL1	Alternative-M2	0.6868	0.102338	1597634	0.544638	0.00167256	0.014716	54.039	44.4499
BICD2	Alternative-M2	0.222039	0.0802666	1554779	0.530028	0.00167651	0.0147453	19.7772	14.3556
SLC12A9	Alternative-M2	0.260708	0.082228	1562599	0.532694	0.00169962	0.0149318	23.3983	17.7212
AHDC1	Alternative-M2	0.118949	0.0560719	1527777	0.520823	0.00170886	0.0150074	10.3064	6.30278
NDE1	Alternative-M2	0.144755	0.0485857	1.54126e+06	0.525419	0.00170968	0.0150091	14.7632	9.79072
SCP2	Alternative-M2	0.550515	0.0933161	1593018	0.543064	0.00171168	0.0150154	47.6323	39.0895
TMF1	Alternative-M2	0.336303	0.0737147	1574316	0.536688	0.00171736	0.0150596	30.9192	23.9383
TTC14	Alternative-M2	0.403311	0.0864017	1.57686e+06	0.537556	0.00173625	0.0152139	32.8691	25.6027
AMD1	Alternative-M2	0.503681	0.0751841	1.58955e+06	0.541881	0.00174094	0.0152437	45.1253	35.626
ATL2	Alternative-M2	0.108133	0.0435994	1.53033e+06	0.521693	0.00174063	0.0152437	11.1421	6.9147
STARD3	Alternative-M2	0.210785	0.0605785	1555665	0.53033	0.00174999	0.0153173	20.6128	14.8329
STXBP3	Alternative-M2	0.265725	0.0836522	1563397	0.532966	0.00178147	0.0155697	23.9554	18.2964
GIMAP1	Alternative-M2	0.372532	0.0584519	1577409	0.537743	0.00178716	0.0156136	34.8189	26.1045
IPO8	Alternative-M2	0.11176	0.0367342	1.53422e+06	0.523018	0.00180319	0.0157478	12.5348	7.93049
CPSF2	Alternative-M2	0.207527	0.0618384	1555994	0.530442	0.00180886	0.0157857	20.8914	15.0777
ATP13A3	Alternative-M2	0.310374	0.0852557	1566331	0.533966	0.00183247	0.0159852	26.1838	19.8507
ARL8A	Alternative-M2	0.245154	0.0842989	1559940	0.531788	0.00183308	0.0159852	22.2841	16.8278
PRCP	Alternative-M2	0.284028	0.0660981	1.56879e+06	0.534806	0.0018361	0.0160056	27.8552	21.148
TREM2	Alternative-M2	1.09118	0.13633	1.60009e+06	0.545474	0.00186125	0.0161949	67.4095	50.1285
MILR1	Alternative-M2	0.219421	0.0628095	1557592	0.530987	0.00186368	0.0162101	21.727	15.8487
RIF1	Alternative-M2	0.307262	0.0743521	1.56725e+06	0.53428	0.00188118	0.0163442	27.0195	20.4504
CHFR	Alternative-M2	0.18103	0.0421214	1.55211e+06	0.529117	0.00188865	0.0163972	19.4986	13.6825
CCNL1	Alternative-M2	1.00098	0.130588	1602752	0.546382	0.00189385	0.0164301	64.0669	56.5781
SURF4	Alternative-M2	0.326967	0.0674375	1574247	0.536665	0.00189776	0.0164519	31.7549	24.5135
DUSP22	Alternative-M2	0.267412	0.0706656	1.56518e+06	0.533572	0.00190222	0.0164845	25.6267	19.4468
SERINC5	Alternative-M2	0.168414	0.0438993	1544588	0.526554	0.00190654	0.0165037	16.4345	11.0635
ZDHHC7	Alternative-M2	0.195539	0.046771	1.55597e+06	0.530434	0.00190767	0.0165075	21.4485	15.2368
CTDSP2	Alternative-M2	0.289752	0.0716702	1.56994e+06	0.535195	0.00191628	0.0165759	28.4123	22.0291
STX16	Alternative-M2	0.260644	0.0620675	1563471	0.532991	0.00192831	0.0166616	25.0696	18.6513
TNFRSF10B	Alternative-M2	0.119977	0.0407196	1.53471e+06	0.523187	0.00195435	0.0168804	12.8134	8.19973
MTPAP	Alternative-M2	0.0995702	0.0455995	1.52606e+06	0.520237	0.00196204	0.0169282	10.0279	6.09473
EHMT1	Alternative-M2	0.222821	0.0661545	1556883	0.530745	0.00196601	0.0169563	21.4485	15.7508
FAM114A2	Alternative-M2	0.0957748	0.0398848	1526902	0.520525	0.00197249	0.017006	10.3064	6.29054
MSL2	Alternative-M2	0.126163	0.0483554	1533252	0.52269	0.00198338	0.0170748	12.2563	7.84482
LATS1	Alternative-M2	0.133528	0.0528973	1535773	0.523549	0.00199537	0.0171718	13.0919	8.53017
GIGYF1	Alternative-M2	0.143554	0.0415741	1539977	0.524982	0.00199653	0.0171756	14.7632	9.72953
CORO1B	Alternative-M2	0.497695	0.0870494	1.58682e+06	0.540951	0.00201467	0.0173127	42.6184	34.6836
JAK2	Alternative-M2	0.183546	0.062065	1547695	0.527613	0.00202608	0.0173981	17.5487	12.2874
HSPA1A	Alternative-M2	1.13029	0.175411	1591935	0.542695	0.0020319	0.0174226	49.3036	40.1787
CHMP4B	Alternative-M2	0.4084	0.0815726	1582389	0.539441	0.0020309	0.0174226	38.4401	30.8653
TARBP1	Alternative-M2	0.120421	0.0481607	1.53045e+06	0.521733	0.00203173	0.0174226	11.4206	7.1717
RBM41	Alternative-M2	0.119298	0.0394937	1.53367e+06	0.522833	0.00203179	0.0174226	12.5348	7.99168
PDIA3	Alternative-M2	1.03188	0.133563	1.60256e+06	0.546315	0.00203775	0.0174587	71.0306	58.2915
DIP2B	Alternative-M2	0.175547	0.0654102	1544444	0.526505	0.00203833	0.0174587	16.156	11.1981
NCF2	Alternative-M2	0.381127	0.0642864	1.57552e+06	0.537098	0.00205041	0.0175442	33.9833	25.823
PAFAH1B1	Alternative-M2	0.378197	0.0805594	1.5783e+06	0.538046	0.00206382	0.0176514	34.5404	27.8791
MTMR14	Alternative-M2	0.244166	0.0622172	1563486	0.532996	0.00207797	0.0177659	25.0696	19.0185
GPR108	Alternative-M2	0.249976	0.0598854	1563348	0.532949	0.00208782	0.0178372	25.3482	18.9573
CSGALNACT2	Alternative-M2	0.236099	0.0552418	1559976	0.5318	0.00209085	0.0178566	23.6769	17.3418
TMEM86A	Alternative-M2	0.113684	0.0481989	1528638	0.521117	0.00209454	0.0178817	10.8635	6.78008
ZNF655	Alternative-M2	0.327855	0.0714629	1571020	0.535565	0.00210168	0.0179297	30.0836	23.1795
PPM1F	Alternative-M2	0.15695	0.0610628	1540490	0.525157	0.00212526	0.0180981	14.7632	10.0355
CSNK1A1	Alternative-M2	0.675048	0.101991	1595063	0.543761	0.00213269	0.0181548	54.5961	45.0618
SF1	Alternative-M2	0.766889	0.106712	1.59767e+06	0.54465	0.00213596	0.0181695	57.9387	49.2963
IL17RA	Alternative-M2	0.497518	0.100719	1.58397e+06	0.539979	0.00214557	0.0182381	40.39	32.7377
OSTF1	Alternative-M2	0.540415	0.0852377	1.58993e+06	0.542011	0.00215363	0.0183	47.6323	38.6734
C18orf25	Alternative-M2	0.109368	0.0396624	1530984	0.521916	0.00216377	0.0183531	11.6992	7.40423
IER5	Alternative-M2	0.733966	0.100242	1590836	0.54232	0.00216956	0.0183956	49.8607	39.7748
HSD17B4	Alternative-M2	0.28037	0.085246	1.56404e+06	0.533185	0.00217204	0.01841	25.3482	19.5203
AC025164.1	Alternative-M2	0.356752	0.0828719	1567544	0.53438	0.00219389	0.0185818	28.1337	21.4172
SMAD7	Alternative-M2	0.156305	0.0498621	1.54204e+06	0.525686	0.00220384	0.018655	15.5989	10.5985
ZRANB1	Alternative-M2	0.13436	0.0472248	1.53764e+06	0.524185	0.00220411	0.018655	13.9276	9.25223
XPO6	Alternative-M2	0.178051	0.0555751	1547110	0.527414	0.00221076	0.0187046	17.5487	12.3241
ZNF124	Alternative-M2	0.127697	0.0485983	1.53434e+06	0.523062	0.00223464	0.0188796	12.8134	8.34659
FKBP15	Alternative-M2	0.272686	0.0801456	1562704	0.53273	0.00225826	0.0190586	24.7911	19.0307
EBI3	Alternative-M2	0.19883	0.0563757	1548325	0.527828	0.00225809	0.0190586	18.3844	12.8136
SERPINB6	Alternative-M2	0.630931	0.0931783	1.5927e+06	0.542954	0.00226696	0.0191125	52.6462	42.7977
PMEPA1	Alternative-M2	0.175808	0.0551655	1545047	0.526711	0.00226845	0.0191125	16.9916	11.6632
TCOF1	Alternative-M2	0.41952	0.0950438	1574098	0.536614	0.00227327	0.0191374	32.312	25.6639
IQSEC1	Alternative-M2	0.144167	0.0404987	1.53926e+06	0.524737	0.00228278	0.0191953	14.7632	9.80296
SELENOO	Alternative-M2	0.101944	0.0398086	1.5271e+06	0.520591	0.00228341	0.0191953	10.585	6.53531
OLR1	Alternative-M2	0.70159	0.13187	1588786	0.541621	0.00229537	0.0192752	46.5181	38.2817
DCAF10	Alternative-M2	0.144136	0.0514559	1.53813e+06	0.524354	0.00229761	0.0192872	14.2061	9.48476
CADM1	Alternative-M2	0.251131	0.0611514	1.5569e+06	0.530752	0.00230049	0.0193045	22.5627	16.3383
TRPC4AP	Alternative-M2	0.219771	0.0678579	1554497	0.529932	0.0023318	0.0195186	20.8914	15.3714
TRPM7	Alternative-M2	0.196732	0.0584934	1547915	0.527688	0.00234848	0.0196512	18.1058	12.7891
DPH3	Alternative-M2	0.183056	0.0588323	1550925	0.528714	0.00236311	0.0197495	19.2201	13.964
ARSD	Alternative-M2	0.108381	0.0395962	1.52943e+06	0.521386	0.00237739	0.0198579	11.4206	7.15947
AL450998.2	Alternative-M2	0.115318	0.0442172	1527579	0.520756	0.00237985	0.0198706	10.8635	6.70665
SLC16A3	Alternative-M2	0.875128	0.117704	1.59561e+06	0.543948	0.0024023	0.0200376	59.8886	48.2071
EPRS	Alternative-M2	0.317631	0.0793024	1.56842e+06	0.534677	0.00241028	0.020097	28.6908	22.4819
ZNF37A	Alternative-M2	0.191341	0.06427	1546150	0.527087	0.00241571	0.0201304	17.2702	12.2384
DELE1	Alternative-M2	0.224252	0.0664522	1.55514e+06	0.530153	0.00242231	0.0201688	21.4485	15.7875
MLEC	Alternative-M2	0.447571	0.098742	1.5806e+06	0.538832	0.00244366	0.0203179	38.4401	31.1223
ARHGAP5	Alternative-M2	0.237651	0.0721854	1556243	0.530527	0.00244852	0.0203511	22.0056	16.3138
HADHA	Alternative-M2	0.588725	0.0911112	1590574	0.542231	0.00245211	0.0203738	50.1393	41.3413
GSPT1	Alternative-M2	0.358582	0.0766521	1.57474e+06	0.536831	0.00246015	0.0204334	33.4262	26.6797
TBC1D4	Alternative-M2	0.149297	0.0491192	1.53745e+06	0.524121	0.00246216	0.0204428	14.2061	9.42357
PIAS2	Alternative-M2	0.225704	0.0675069	1.55133e+06	0.528852	0.00246671	0.020459	19.7772	14.2577
RNF146	Alternative-M2	0.1717	0.0509389	1546531	0.527216	0.00246762	0.0204594	17.8273	12.422
MADD	Alternative-M2	0.106368	0.0427345	1.52778e+06	0.520825	0.00247077	0.0204783	10.8635	6.81679
ZC3H18	Alternative-M2	0.209266	0.0571043	1.5531e+06	0.529457	0.00247232	0.0204839	20.6128	14.992
SPATA6	Alternative-M2	0.216965	0.0666308	1.55216e+06	0.529137	0.00247457	0.0204881	20.0557	14.6127
HNRNPL	Alternative-M2	0.337471	0.0527359	1572545	0.536085	0.00247641	0.0204962	32.8691	25.1866
TOMM20	Alternative-M2	0.689248	0.101342	1.59422e+06	0.543473	0.00248199	0.0205335	55.4318	46.7262
SYNCRIP	Alternative-M2	0.480136	0.0840511	1.58342e+06	0.539792	0.00248942	0.0205626	42.0613	33.778
LETMD1	Alternative-M2	0.165936	0.0506933	1545422	0.526838	0.00248967	0.0205626	17.2702	12.0548
[truncated: 254 more rows]

## Sheet: B cells
feature	group	avgExpr	logFC	statistic	auc	pval	padj	pct_in	pct_out
CD79A	B-cells	2.38718	2.35352	1928794	0.939072	0	0	88.3065	2.68051
CD79B	B-cells	1.92377	1.86729	1.84323e+06	0.897415	0	0	81.0484	5.22821
MS4A1	B-cells	1.86917	1.86685	1846116	0.898819	0	0	79.8387	0.144893
IGHD	B-cells	1.4965	1.49449	1655482	0.806005	0	0	61.2903	0.156967
TCL1A	B-cells	1.3957	1.39495	1593916	0.77603	0	0	55.2419	0.0724463
BANK1	B-cells	0.953934	0.933549	1.53075e+06	0.745276	0	0	50.4032	2.47525
TNFRSF13C	B-cells	0.891224	0.865619	1507691	0.73405	0	0	48.3871	2.42695
LINC00926	B-cells	0.867169	0.859484	1497817	0.729242	0	0	46.371	0.784835
VPREB3	B-cells	0.81711	0.815234	1472432	0.716883	0	0	43.5484	0.277711
BLK	B-cells	0.747172	0.741711	1470712	0.716046	0	0	43.5484	0.422603
CD22	B-cells	0.601684	0.593755	1392690	0.678059	0	0	36.2903	0.929727
FAM129C	B-cells	0.517678	0.515712	1327824	0.646478	0	0	29.4355	0.169041
FCER2	B-cells	0.470568	0.468294	1.31102e+06	0.638294	0	0	27.8226	0.181116
FCRL1	B-cells	0.441928	0.441	1287046	0.626624	0	0	25.4032	0.096595
FCRL2	B-cells	0.416692	0.414923	1285878	0.626056	0	0	25.4032	0.241488
FCRLA	B-cells	0.396481	0.394901	1294008	0.630014	0	0	26.2097	0.265636
PAX5	B-cells	0.273324	0.273223	1204826	0.586594	3.29561e-301	4.5712e-298	17.3387	0.0241488
FCMR	B-cells	0.859011	0.813358	1.50078e+06	0.730687	1.25176e-265	1.6398e-262	48.7903	3.09104
EBF1	B-cells	0.305892	0.30406	1224072	0.595964	4.72854e-265	5.86836e-262	19.3548	0.181116
P2RX5	B-cells	0.685532	0.660793	1.41412e+06	0.688492	8.58022e-220	1.01161e-216	39.5161	2.46317
BIRC3	B-cells	0.966962	0.916825	1.48251e+06	0.721792	3.17296e-214	3.56278e-211	47.1774	3.85173
IGHM	B-cells	3.06559	2.76506	1860883	0.906008	6.0228e-214	6.45534e-211	85.8871	18.0633
CXCR5	B-cells	0.240636	0.239193	1183064	0.575998	8.56216e-214	8.77808e-211	15.3226	0.132818
CD19	B-cells	0.453052	0.444703	1.2954e+06	0.63069	2.44218e-196	2.39944e-193	27.0161	1.12292
CD24	B-cells	0.446623	0.432319	1.30557e+06	0.635641	8.13831e-195	7.67605e-192	28.2258	1.25574
LTB	B-cells	1.74501	1.54467	1.69803e+06	0.826722	7.43072e-187	6.73909e-184	72.9839	12.183
SPIB	B-cells	0.581078	0.560249	1362255	0.663241	1.11081e-186	9.70104e-184	34.2742	2.18546
BTLA	B-cells	0.399746	0.387774	1.26064e+06	0.613767	2.79536e-149	2.27291e-146	23.7903	1.21951
LINC01781	B-cells	0.192993	0.192328	1.13777e+06	0.553948	4.67528e-147	3.67477e-144	10.8871	0.108669
RALGPS2	B-cells	0.775737	0.731329	1424476	0.693535	1.51959e-144	1.15587e-141	41.9355	4.7573
CD52	B-cells	2.79546	2.18915	1.81734e+06	0.884811	4.59454e-142	3.3856e-139	91.129	28.6887
BCL11A	B-cells	0.579487	0.544614	1.37145e+06	0.66772	5.99598e-138	4.2844e-135	36.2903	3.58609
PCDH9	B-cells	0.334011	0.323491	1221475	0.5947	3.60636e-134	2.50112e-131	19.7581	0.893504
FAM30A	B-cells	0.338665	0.328925	1.22123e+06	0.594582	9.16095e-129	6.17186e-126	19.7581	0.953876
HLA-DOB	B-cells	0.423192	0.403411	1275103	0.62081	1.71832e-118	1.1255e-115	25.8065	2.00435
STAP1	B-cells	0.201736	0.196197	1178772	0.573909	1.22205e-116	7.78806e-114	15.3226	0.57957
CD37	B-cells	2.67547	1.71047	1871108	0.910987	2.42938e-113	1.50749e-110	92.7419	63.1248
PPP1R14A	B-cells	0.430809	0.410692	1277677	0.622063	4.31094e-112	2.60646e-109	26.2097	2.22169
TSPAN13	B-cells	0.440864	0.42024	1.27626e+06	0.621372	4.28043e-104	2.46177e-101	26.2097	2.42695
TNFRSF13B	B-cells	0.204795	0.200578	1.16668e+06	0.568021	8.73381e-104	4.90341e-101	14.1129	0.567496
TLE1	B-cells	0.486766	0.448987	1.30817e+06	0.636911	7.97054e-103	4.37082e-100	30.2419	3.27216
LINC02397	B-cells	0.456654	0.426668	1280669	0.623519	7.9245e-96	4.24681e-93	27.0161	2.8254
RPL18A	B-cells	3.99	1.14685	1799286	0.876019	6.77836e-91	3.55186e-88	95.1613	91.077
RIPOR2	B-cells	1.10026	0.875699	1.51563e+06	0.737916	6.01568e-88	3.01808e-85	59.6774	15.0085
BACH2	B-cells	0.271518	0.260552	1175731	0.572428	4.89874e-86	2.35739e-83	15.3226	0.905578
RPL21	B-cells	4.22346	1.20325	1775849	0.864608	1.49082e-85	7.0307e-83	97.1774	92.4777
HIP1R	B-cells	0.220977	0.209375	1175156	0.572148	1.15296e-84	5.33076e-82	15.3226	0.917653
RPS27	B-cells	4.61971	1.28184	1.76871e+06	0.86113	5.93001e-84	2.68903e-81	96.371	93.5161
POU2AF1	B-cells	0.310413	0.292144	1221410	0.594668	9.12381e-83	3.91163e-80	20.5645	1.83531
RPL13A	B-cells	4.27475	1.08855	1.75523e+06	0.85457	5.43782e-81	2.24954e-78	96.371	94.4941
RPL34	B-cells	4.08424	1.04745	1748384	0.851236	1.55389e-79	6.31735e-77	96.371	92.0551
RPL11	B-cells	3.90631	0.868585	1.74315e+06	0.848689	2.12233e-78	8.34074e-76	95.9677	93.1901
RPL23A	B-cells	3.75495	1.05896	1.72902e+06	0.841807	1.83229e-75	6.858e-73	93.9516	89.7368
CCR7	B-cells	0.320945	0.291304	1.20416e+06	0.586269	4.82116e-75	1.74897e-72	18.9516	1.67834
RPL13	B-cells	4.33765	0.87203	1719429	0.837139	2.12234e-73	7.35952e-71	98.3871	95.1823
RPS8	B-cells	3.74603	0.960971	1718420	0.836647	2.98178e-73	1.01899e-70	95.9677	89.9783
RPS5	B-cells	3.09236	1.05933	1712449	0.83374	2.44845e-72	8.13163e-70	92.7419	82.1541
PNOC	B-cells	0.230194	0.222554	1174027	0.571599	6.43483e-72	2.10741e-69	15.3226	1.14707
RPL32	B-cells	3.89053	0.90948	1710657	0.832868	1.24548e-71	3.96869e-69	93.5484	91.6566
RPS23	B-cells	3.79346	0.845837	1.70983e+06	0.832465	1.82396e-71	5.73452e-69	93.5484	91.4393
RPS6	B-cells	3.92554	0.971742	1704521	0.82988	2.26283e-70	6.92954e-68	97.5806	92.5743
ISG20	B-cells	1.36474	1.01209	1547949	0.75365	4.35431e-70	1.31634e-67	66.5323	24.7042
IGKC	B-cells	2.56133	1.83222	1554716	0.756945	1.96856e-69	5.87579e-67	66.9355	26.0565
RPS11	B-cells	3.25024	0.86475	1693790	0.824656	2.57946e-68	7.32815e-66	93.9516	87.5755
RPL19	B-cells	3.73152	0.846401	1.6929e+06	0.824222	4.68278e-68	1.31452e-65	94.7581	91.4393
PDLIM1	B-cells	0.342693	0.31989	1238153	0.60282	1.30259e-67	3.57153e-65	22.9839	2.90993
RPLP2	B-cells	3.97212	0.940634	1687918	0.821797	4.75563e-67	1.27429e-64	95.9677	93.2383
LINC01215	B-cells	0.132253	0.125792	1.12563e+06	0.548034	7.42625e-67	1.94568e-64	10.0806	0.470901
RPS3A	B-cells	3.7732	0.876505	1686651	0.82118	8.01812e-67	2.07766e-64	95.1613	91.2219
RPS27A	B-cells	3.88225	0.83056	1.68019e+06	0.818034	1.55823e-65	3.95087e-63	95.9677	93.1538
STAG3	B-cells	0.343341	0.323542	1199652	0.584075	4.97889e-63	1.21033e-60	18.5484	2.00435
RPL18	B-cells	3.38211	0.841716	1.66618e+06	0.811211	6.9672e-63	1.67639e-60	95.9677	89.2417
CPNE5	B-cells	0.232104	0.219771	1.17526e+06	0.572198	5.32913e-62	1.23197e-59	15.7258	1.43685
RPL30	B-cells	3.62858	0.839759	1.65909e+06	0.807761	1.59406e-61	3.64931e-59	94.3548	90.0266
RPS19	B-cells	3.99272	0.756132	1658185	0.807321	2.63397e-61	5.97203e-59	95.9677	94.5424
RPS18	B-cells	4.11965	0.876657	1657110	0.806797	4.13657e-61	9.20191e-59	97.1774	93.4557
RPL10A	B-cells	3.14849	0.886756	1.65194e+06	0.804279	2.7136e-60	5.98007e-58	93.1452	85.5711
COBLL1	B-cells	0.214825	0.206095	1164604	0.567011	3.32692e-60	7.26377e-58	14.5161	1.25574
RPS13	B-cells	3.42832	0.838099	1647609	0.802172	2.12674e-59	4.51788e-57	94.3548	88.7467
RPL41	B-cells	4.4113	0.735255	1.64662e+06	0.801691	3.85582e-59	8.11788e-57	97.5806	96.3173
RPS25	B-cells	3.35984	0.862307	1644280	0.800551	8.70915e-59	1.81736e-56	92.7419	88.6139
RPS15A	B-cells	3.75088	0.863665	1.64306e+06	0.799957	1.59139e-58	3.26304e-56	93.9516	90.7027
RPL9	B-cells	3.43043	0.72965	1.64221e+06	0.799544	2.26107e-58	4.59622e-56	92.3387	90.5095
RPL12	B-cells	3.49412	0.820948	1.63833e+06	0.797655	1.08658e-57	2.17131e-55	93.1452	88.7708
RPSA	B-cells	3.01136	0.914886	1.63193e+06	0.794539	1.18341e-56	2.26869e-54	92.7419	84.3275
RPL10	B-cells	4.24775	0.695893	1.62673e+06	0.792008	1.60424e-55	2.97858e-53	97.1774	95.6653
MZB1	B-cells	0.590575	0.460713	1302382	0.634091	5.06362e-55	9.28247e-53	33.4677	6.89447
SNX22	B-cells	0.2316	0.215687	1169743	0.569513	5.73751e-55	1.0407e-52	15.3226	1.54552
RPL39	B-cells	3.74804	0.807618	1623012	0.790196	6.77692e-55	1.21985e-52	93.5484	90.582
BTG1	B-cells	3.03852	1.00845	1.61156e+06	0.784621	5.84701e-53	9.84804e-51	92.7419	86.3077
RPS7	B-cells	3.19368	0.707816	1.60679e+06	0.782296	4.49329e-52	7.25697e-50	92.3387	88.6863
RPS2	B-cells	3.97176	0.663563	1600791	0.779377	5.60404e-51	8.80956e-49	96.371	94.5062
RPL15	B-cells	3.45337	0.712205	1.59791e+06	0.777972	1.6314e-50	2.53082e-48	94.3548	90.751
RPS29	B-cells	3.82578	0.843184	1597690	0.777867	1.80062e-50	2.77507e-48	93.1452	91.3306
OSBPL10	B-cells	0.187022	0.174546	1.14452e+06	0.557233	3.39071e-50	5.15825e-48	12.5	1.11084
RPL8	B-cells	3.3258	0.757082	1.59515e+06	0.776631	4.62615e-50	6.9926e-48	95.5645	89.4711
EEF1A1	B-cells	4.32919	0.603938	1594307	0.77622	7.26062e-50	1.07003e-47	97.1774	97.561
RPL3	B-cells	3.55294	0.692299	1.59362e+06	0.775885	9.09093e-50	1.32324e-47	95.9677	92.4656
RPL29	B-cells	3.22874	0.704825	1589517	0.773888	3.8576e-49	5.47965e-47	91.5323	87.7928
RASGRP2	B-cells	0.679671	0.55774	1.33979e+06	0.652305	1.67948e-48	2.35727e-46	38.7097	10.9515
NOP53	B-cells	1.90795	0.913259	1572377	0.765543	2.69508e-48	3.76036e-46	82.2581	63.9942
RPL36	B-cells	3.31064	0.73328	1.58084e+06	0.769662	1.12788e-47	1.55528e-45	92.7419	88.6139
RPS28	B-cells	3.62882	0.69904	1.57793e+06	0.768245	3.74291e-47	5.07229e-45	95.1613	91.6566
BCAS4	B-cells	0.208461	0.189643	1153530	0.561619	4.6759e-47	6.26464e-45	13.7097	1.43685
RPL27A	B-cells	3.51807	0.793443	1576715	0.767655	5.76369e-47	7.63527e-45	94.3548	90.5337
RPL35A	B-cells	3.27141	0.72375	1.57515e+06	0.766892	9.60774e-47	1.25861e-44	91.9355	88.1792
IGLC2	B-cells	1.98656	1.40023	1.44982e+06	0.705873	1.17222e-46	1.51873e-44	58.0645	25.0664
RPL37	B-cells	3.53854	0.711601	1574505	0.766579	1.31584e-46	1.6955e-44	94.3548	90.1835
AFF3	B-cells	0.388425	0.348503	1230663	0.599173	1.74432e-46	2.23538e-44	23.3871	4.29848
RPS4X	B-cells	3.45073	0.732712	1568037	0.76343	1.46974e-45	1.85328e-43	93.9516	89.7851
FCRL5	B-cells	0.241775	0.223376	1163363	0.566407	1.96321e-45	2.44933e-43	14.9194	1.78701
RPS10	B-cells	3.02067	0.772883	1.56652e+06	0.76269	1.98374e-45	2.46193e-43	91.5323	84.3637
RPS12	B-cells	3.80071	0.731892	1.56712e+06	0.762985	2.1428e-45	2.64541e-43	94.3548	91.1736
RPL7	B-cells	3.22111	0.846882	1.56619e+06	0.762531	2.67014e-45	3.27927e-43	92.3387	87.4064
RPL35	B-cells	3.24677	0.716737	1.56588e+06	0.762381	3.14514e-45	3.8228e-43	93.5484	88.5656
SELL	B-cells	0.704398	0.543842	1.34333e+06	0.654027	4.72975e-44	5.6327e-42	41.129	12.7143
RPS16	B-cells	3.37107	0.642546	1.5585e+06	0.758787	5.16475e-44	6.11984e-42	94.7581	91.1736
RPS21	B-cells	3.05642	0.660308	1556533	0.757829	9.85141e-44	1.1557e-41	91.5323	88.6742
FAU	B-cells	3.18358	0.60629	1556559	0.757842	1.01607e-43	1.18608e-41	93.5484	89.8817
RPL31	B-cells	3.10263	0.999147	1.55484e+06	0.757006	1.27022e-43	1.47546e-41	91.129	82.4559
PLAC8	B-cells	0.989871	0.675543	1413987	0.688428	2.20774e-43	2.52712e-41	55.2419	21.7097
P2RY10	B-cells	0.227617	0.204545	1165083	0.567244	1.17161e-42	1.32185e-40	15.3226	1.99227
RPL26	B-cells	3.61823	0.703728	1549384	0.754349	1.39784e-42	1.56958e-40	94.7581	90.6665
PLPP5	B-cells	0.637216	0.533641	1.32051e+06	0.642919	2.19256e-42	2.43871e-40	36.6935	11.1929
RPS20	B-cells	3.08316	0.779168	1.54637e+06	0.752883	3.52643e-42	3.84969e-40	90.3226	86.4163
RPL6	B-cells	3.12046	0.663017	1542467	0.750981	1.51815e-41	1.62718e-39	91.9355	87.8411
RPS15	B-cells	3.44753	0.620627	1.54253e+06	0.751012	1.63378e-41	1.74319e-39	93.9516	91.0408
IRF8	B-cells	1.07945	0.740245	1439193	0.7007	1.65428e-41	1.75711e-39	58.0645	27.916
IFT57	B-cells	0.471232	0.406724	1263904	0.615357	4.52124e-41	4.73826e-39	28.629	7.06351
CXCR4	B-cells	2.49066	1.0667	1.53002e+06	0.74492	6.79211e-41	7.08664e-39	86.6935	67.1698
RPS3	B-cells	3.4926	0.679666	1.53687e+06	0.748256	1.20361e-40	1.25027e-38	95.1613	90.8718
RACK1	B-cells	2.84354	0.631011	1532719	0.746235	4.35448e-40	4.44496e-38	90.3226	86.0903
CXXC5	B-cells	0.570233	0.466541	1303616	0.634692	1.78432e-39	1.80576e-37	35.0806	10.6375
LBH	B-cells	0.427117	0.336701	1246293	0.606783	3.7588e-39	3.78771e-37	27.4194	6.25453
RPL27	B-cells	2.98202	0.689419	1524925	0.74244	6.29933e-39	6.32077e-37	89.9194	85.5107
RPLP0	B-cells	2.84565	0.673352	1524058	0.742018	8.90449e-39	8.89694e-37	93.1452	86.4163
TXNIP	B-cells	2.56498	1.09826	1.51568e+06	0.737939	1.54939e-38	1.52864e-36	89.9194	68.4979
LIMD2	B-cells	1.27089	0.791974	1.45467e+06	0.708235	7.57756e-38	7.29301e-36	63.7097	36.8631
EEF2	B-cells	2.16582	0.699791	1.51406e+06	0.737153	1.13623e-37	1.08033e-35	86.2903	76.4187
BCL7A	B-cells	0.253812	0.231891	1175967	0.572543	1.43018e-37	1.35436e-35	16.9355	2.77711
SYTL1	B-cells	0.39506	0.320447	1231803	0.599728	2.34556e-36	2.17749e-34	25.4032	5.88022
RRAS2	B-cells	0.176583	0.1569	1.14283e+06	0.556409	3.47236e-36	3.21091e-34	12.9032	1.65419
PAWR	B-cells	0.132409	0.121255	1123670	0.547081	6.68629e-36	6.13474e-34	10.4839	1.11084
RPL14	B-cells	2.90553	0.615438	1.48387e+06	0.72245	5.08516e-33	4.40839e-31	93.1452	86.7182
TRAF5	B-cells	0.394501	0.317879	1225089	0.596459	1.17969e-32	1.00423e-30	25	6.23038
MICAL3	B-cells	0.190648	0.166499	1153619	0.561663	1.36612e-32	1.15459e-30	14.5161	2.30621
RAB30	B-cells	0.193145	0.175503	1.14153e+06	0.555778	4.44355e-32	3.7421e-30	12.9032	1.8836
RIC3	B-cells	0.185187	0.167299	1128680	0.549521	5.65842e-32	4.73141e-30	11.2903	1.44893
CD72	B-cells	0.318843	0.278274	1.19195e+06	0.580324	6.40339e-32	5.33541e-30	19.7581	4.26226
S1PR4	B-cells	0.547418	0.418073	1278301	0.622367	1.17124e-31	9.62291e-30	33.871	11.2171
RPS14	B-cells	3.60303	0.561969	1.47407e+06	0.717679	1.23293e-31	1.00597e-29	94.7581	92.4656
RCSD1	B-cells	1.1139	0.696628	1406038	0.684558	1.87167e-31	1.51663e-29	59.2742	34.0739
RPL4	B-cells	2.55057	0.631668	1.46836e+06	0.714899	5.2034e-31	4.13118e-29	89.9194	82.6733
RPL5	B-cells	2.95469	0.594902	1.46829e+06	0.714866	6.51152e-31	5.15241e-29	92.7419	87.2253
RPL7A	B-cells	3.07221	0.55938	1.46731e+06	0.714392	9.02674e-31	7.07145e-29	93.1452	88.2516
RPS17	B-cells	2.72788	0.969221	1.46302e+06	0.712301	1.11104e-30	8.64629e-29	85.8871	73.4847
NEK8	B-cells	0.144804	0.131165	1.12499e+06	0.547724	1.39093e-30	1.07535e-28	10.8871	1.4127
RPL37A	B-cells	3.43126	0.480431	1461433	0.711528	5.75558e-30	4.32218e-28	93.1452	92.5018
CCR6	B-cells	0.199936	0.180416	1.13729e+06	0.553712	7.21071e-30	5.39773e-28	12.5	1.89568
GNB5	B-cells	0.226796	0.193756	1.16027e+06	0.564903	1.28515e-29	9.58982e-28	15.7258	2.90993
CLEC2D	B-cells	0.801461	0.549166	1319103	0.642232	1.30969e-29	9.74208e-28	43.1452	17.7131
TSC22D3	B-cells	2.0551	0.765765	1447854	0.704917	6.49437e-29	4.69746e-27	85.8871	70.0314
HVCN1	B-cells	0.618258	0.488524	1.28428e+06	0.625279	1.7065e-28	1.19051e-26	35.0806	13.644
TP53INP1	B-cells	0.425669	0.348626	1.22239e+06	0.595143	1.02727e-27	6.96065e-26	25.4032	7.41367
RPL22	B-cells	2.69856	0.53873	1442206	0.702167	1.35823e-27	9.15056e-26	89.9194	84.8346
RPS9	B-cells	3.13866	0.50418	1.44155e+06	0.701848	1.89219e-27	1.27116e-25	93.5484	89.942
PKIG	B-cells	0.207136	0.182814	1.15346e+06	0.561587	3.46999e-27	2.29838e-25	14.9194	2.88578
QRSL1	B-cells	0.371671	0.309757	1.21738e+06	0.592706	1.3391e-26	8.53408e-25	24.5968	7.36537
YBX3	B-cells	1.24476	0.757019	1381693	0.672705	3.63325e-26	2.28459e-24	56.8548	38.155
EEF1B2	B-cells	2.37635	0.59036	1.42847e+06	0.69548	4.74966e-26	2.97864e-24	86.2903	78.7612
RPL28	B-cells	3.5726	0.456899	1.42246e+06	0.692555	4.10982e-25	2.51061e-23	94.7581	92.9365
SNHG7	B-cells	0.873662	0.570932	1.33716e+06	0.651023	5.84747e-25	3.54456e-23	48.7903	26.8655
TPD52	B-cells	0.443775	0.349686	1.23266e+06	0.600147	1.32763e-24	7.86573e-23	27.8226	9.69573
TENT5C	B-cells	0.266529	0.218229	1.16612e+06	0.567749	1.73758e-24	1.02175e-22	17.3387	4.04492
CDCA7L	B-cells	0.246993	0.213622	1166881	0.568119	8.69113e-24	4.89566e-22	17.3387	4.25018
IKZF3	B-cells	0.447912	0.308081	1.21065e+06	0.589429	8.87724e-24	4.98394e-22	25.8065	7.76383
EEF1D	B-cells	2.17728	0.519277	1.40681e+06	0.684933	1.95597e-23	1.0726e-21	86.2903	80.7051
JCHAIN	B-cells	0.605392	0.404341	1243852	0.605594	2.05761e-23	1.12052e-21	31.4516	11.6638
STRBP	B-cells	0.324079	0.251501	1.19828e+06	0.583407	5.09377e-23	2.73602e-21	22.9839	6.93069
HSH2D	B-cells	0.27953	0.232644	1164784	0.567098	6.37233e-23	3.37662e-21	17.3387	4.29848
SIT1	B-cells	0.28594	0.206668	1.17351e+06	0.571346	1.04781e-22	5.51505e-21	19.3548	4.96257
LY9	B-cells	0.223563	0.188641	1137067	0.553604	3.2212e-22	1.65843e-20	13.3065	2.72881
RPL17	B-cells	2.464	0.764275	1.39376e+06	0.67858	3.64208e-22	1.85487e-20	82.6613	74.1125
KLF2	B-cells	1.10843	0.621297	1.3277e+06	0.646417	1.88385e-21	9.23515e-20	53.629	31.2847
HINT1	B-cells	1.57591	0.574051	1.3749e+06	0.669395	7.01813e-21	3.31394e-19	72.5806	61.3137
SLC38A1	B-cells	0.389235	0.269781	1.20581e+06	0.587075	1.02468e-20	4.76568e-19	25.8065	8.70563
CD40	B-cells	0.336439	0.260428	1.19976e+06	0.584126	1.04311e-20	4.84185e-19	23.7903	8.07776
STMN3	B-cells	0.240581	0.199409	1140329	0.555192	3.81395e-20	1.70651e-18	14.1129	3.28423
RPL38	B-cells	2.79682	0.470826	1375120	0.669505	7.44236e-20	3.25586e-18	90.3226	86.8993
NCF1	B-cells	0.813428	0.496359	1.29759e+06	0.631758	8.35861e-20	3.64993e-18	45.9677	26.0203
CYB561A3	B-cells	0.475471	0.35154	1.23239e+06	0.600012	1.53259e-19	6.59461e-18	30.2419	13.0283
MARCH1	B-cells	1.15747	0.569429	1337674	0.651273	3.76912e-19	1.59848e-17	59.2742	43.7817
PARP15	B-cells	0.207418	0.161986	1140547	0.555298	6.49104e-19	2.71863e-17	14.5161	3.56194
RPLP1	B-cells	4.06609	0.433429	1.36319e+06	0.663697	1.37841e-18	5.67239e-17	97.9839	95.6774
PRKCB	B-cells	0.766076	0.49154	1.28175e+06	0.624044	1.60935e-18	6.58827e-17	42.3387	24.3782
TTN	B-cells	0.148699	0.111961	1115779	0.543239	4.01036e-18	1.60551e-16	10.8871	2.19754
TBC1D10C	B-cells	0.565228	0.350791	1.24025e+06	0.60384	4.5515e-18	1.81598e-16	35.0806	15.8054
GPR18	B-cells	0.155682	0.136092	1111351	0.541084	4.68163e-18	1.86475e-16	10.0806	1.9802
CCDC191	B-cells	0.176834	0.154921	1114117	0.54243	6.85679e-18	2.69922e-16	10.4839	2.14924
CR1	B-cells	0.159812	0.134341	1112928	0.541851	6.21984e-17	2.30967e-15	10.4839	2.23376
EIF3E	B-cells	1.42064	0.483544	1336280	0.650595	6.82579e-17	2.52276e-15	68.9516	60.553
CD69	B-cells	1.2348	0.666477	1.29453e+06	0.630268	2.03445e-16	7.30171e-15	51.6129	34.5206
ADD3	B-cells	0.480359	0.33704	1.21054e+06	0.589378	2.92983e-16	1.04201e-14	28.629	12.7022
TSTD1	B-cells	0.582112	0.382399	1.23845e+06	0.602963	3.423e-16	1.21011e-14	35.0806	18.0874
RPL23	B-cells	2.46102	0.391067	1.3336e+06	0.649289	8.99766e-16	3.07568e-14	86.6935	84.2792
SP140	B-cells	0.341281	0.244815	1.18427e+06	0.576585	2.62424e-15	8.63033e-14	23.7903	9.58706
GABPB1-AS1	B-cells	0.970998	0.53228	1276218	0.621352	4.02012e-15	1.29678e-13	48.3871	31.816
PPM1K	B-cells	0.496447	0.323901	1214954	0.591525	4.27784e-15	1.3724e-13	31.0484	14.8636
UBA52	B-cells	2.88807	0.408935	1325720	0.645453	5.10074e-15	1.62754e-13	93.1452	88.2033
MHENCR	B-cells	0.267203	0.211469	1149035	0.559431	5.40296e-15	1.71932e-13	16.9355	5.57836
POU2F2	B-cells	0.857625	0.444765	1273688	0.620121	9.49665e-15	2.97781e-13	48.7903	32.1903
RPL36A	B-cells	2.56488	0.493763	1.31973e+06	0.642537	1.58163e-14	4.8561e-13	86.2903	82.7819
TMEM154	B-cells	0.362649	0.263948	1.17638e+06	0.572745	2.15088e-14	6.54421e-13	22.5806	9.2369
ORAI2	B-cells	0.521189	0.349066	1.21362e+06	0.590874	1.04408e-13	2.92044e-12	31.4516	16.7351
DAPP1	B-cells	0.329294	0.232951	1178758	0.573902	1.49004e-13	4.09501e-12	23.7903	10.3598
IGLC3	B-cells	0.717681	0.535838	1193332	0.580998	3.0807e-13	8.18974e-12	27.0161	13.2697
PTMA	B-cells	3.19566	0.378087	1.30454e+06	0.635141	3.71533e-13	9.84354e-12	95.5645	92.2603
FOXP1	B-cells	0.860335	0.461483	1255610	0.611319	6.934e-13	1.77915e-11	45.9677	32.2386
RPL24	B-cells	2.52882	0.375558	1.29992e+06	0.632891	8.34402e-13	2.12935e-11	89.1129	84.738
SP110	B-cells	0.732635	0.401894	1.24481e+06	0.60606	1.04881e-12	2.63657e-11	43.1452	28.4593
UCP2	B-cells	0.931518	0.428808	1.2663e+06	0.616523	1.33842e-12	3.34323e-11	51.6129	39.3021
BLNK	B-cells	0.439405	0.292263	1189977	0.579364	1.42299e-12	3.54694e-11	27.4194	13.5475
SRSF5	B-cells	1.49314	0.396984	1.29232e+06	0.629193	1.73299e-12	4.27001e-11	72.9839	68.4496
RNGTT	B-cells	0.325517	0.253275	1155518	0.562587	1.85463e-12	4.55069e-11	19.3548	7.93287
TFEB	B-cells	0.451332	0.311604	1.19378e+06	0.581217	2.53755e-12	6.13067e-11	28.2258	14.7428
ABCB4	B-cells	0.168868	0.140938	1.10717e+06	0.539049	2.88357e-12	6.91704e-11	10.4839	2.88578
TMEM243	B-cells	0.627482	0.390369	1225062	0.596446	2.89383e-12	6.9346e-11	36.6935	23.0379
CD1C	B-cells	0.136209	0.106065	1106327	0.538638	4.05774e-12	9.59694e-11	10.4839	2.86163
C16orf74	B-cells	0.159802	0.13995	1104731	0.53786	4.3727e-12	1.03108e-10	10.0806	2.75296
TUBA4A	B-cells	0.414471	0.248371	1173301	0.571245	6.69533e-12	1.53278e-10	25	11.2895
SEMA4B	B-cells	0.152909	0.126403	1110978	0.540902	9.56463e-12	2.16651e-10	11.2903	3.36875
TRBC2	B-cells	0.40482	0.177246	1168783	0.569045	9.6871e-12	2.19215e-10	25.8065	10.6375
PFDN5	B-cells	2.06045	0.373922	1.28344e+06	0.62487	1.58093e-11	3.49049e-10	85.0806	79.4977
NACA	B-cells	2.42145	0.274738	1273618	0.620087	1.00283e-10	2.04912e-09	84.6774	84.6052
SEC62	B-cells	1.16531	0.366868	1263137	0.614984	1.24857e-10	2.51421e-09	62.5	57.2929
NAP1L1	B-cells	1.37256	0.375826	1.26578e+06	0.61627	1.32503e-10	2.65457e-09	68.5484	62.0985
TNFAIP8	B-cells	0.606287	0.330482	1214247	0.591181	1.38138e-10	2.75574e-09	37.9032	24.9215
EIF3F	B-cells	1.15111	0.353159	1.26151e+06	0.614191	1.45639e-10	2.89558e-09	62.5	56.1821
MYC	B-cells	0.44827	0.290085	1173071	0.571133	4.10476e-10	7.71852e-09	26.2097	14.1149
CYFIP2	B-cells	0.236697	0.138666	1133757	0.551992	4.88216e-10	9.08613e-09	17.3387	6.93069
AES	B-cells	0.849869	0.402803	1228985	0.598356	8.03159e-10	1.45345e-08	46.371	35.8971
ANXA6	B-cells	0.46681	0.267332	1.1814e+06	0.575188	1.36078e-09	2.38743e-08	30.2419	17.4354
TOMM7	B-cells	1.69671	0.306584	1254916	0.610981	1.78548e-09	3.07311e-08	77.8226	74.2574
SLC44A2	B-cells	0.295723	0.185267	1145631	0.557773	2.79158e-09	4.71529e-08	20.5645	9.76817
ZCCHC7	B-cells	0.298562	0.216163	1140695	0.55537	3.32511e-09	5.5805e-08	18.9516	8.98334
P2RY8	B-cells	0.206981	0.149647	1.11442e+06	0.542577	3.73883e-09	6.20419e-08	13.3065	5.05916
RHOH	B-cells	0.498502	0.277618	1.18241e+06	0.575679	4.01822e-09	6.63031e-08	31.4516	19.1258
EZR	B-cells	0.637498	0.331819	1202672	0.585545	4.28696e-09	7.0199e-08	38.3065	26.793
PNISR	B-cells	1.35335	0.354745	1245340	0.606319	4.68896e-09	7.63575e-08	67.7419	63.4629
MARCH9	B-cells	0.19216	0.13529	1117730	0.544189	4.73389e-09	7.69297e-08	14.1129	5.56629
GUCD1	B-cells	0.287526	0.209335	1140156	0.555108	5.42299e-09	8.73456e-08	18.9516	9.17653
SEL1L3	B-cells	0.319316	0.203899	1148048	0.55895	5.4886e-09	8.83422e-08	21.371	10.6979
CYSLTR1	B-cells	0.274744	0.187286	1139798	0.554934	7.47878e-09	1.17238e-07	19.3548	9.29727
EEF1G	B-cells	1.05708	0.467969	1219522	0.593749	8.37023e-09	1.2858e-07	46.7742	38.0464
SMCHD1	B-cells	0.70934	0.344706	1.20416e+06	0.586268	8.94348e-09	1.36585e-07	40.7258	29.22
ANAPC16	B-cells	1.04576	0.334107	1.23364e+06	0.600625	1.09989e-08	1.6604e-07	56.8548	52.8254
CD74	B-cells	4.13942	0.695776	1.24484e+06	0.606074	1.16291e-08	1.74658e-07	98.3871	88.964
CDKN2D	B-cells	0.268404	0.183965	1132300	0.551283	1.33588e-08	1.99242e-07	17.7419	8.28302
ACAP1	B-cells	0.650917	0.286228	1194151	0.581396	1.36024e-08	2.02618e-07	39.5161	25.5252
ICAM3	B-cells	0.526751	0.251514	1.1837e+06	0.576307	1.8935e-08	2.76463e-07	35.0806	21.9995
MARCKSL1	B-cells	0.334155	0.206158	1.1441e+06	0.557028	2.15036e-08	3.11077e-07	21.371	10.8911
TAGLN2	B-cells	0.95392	0.339659	1.21843e+06	0.593218	2.17905e-08	3.14841e-07	52.8226	41.3185
CCND3	B-cells	0.689942	0.324044	1.20098e+06	0.584719	2.18282e-08	3.15192e-07	41.129	30.0169
SNX2	B-cells	0.68752	0.32726	1.20583e+06	0.587082	2.35464e-08	3.38551e-07	41.5323	33.0113
GNG7	B-cells	0.417372	0.262888	1161899	0.565694	2.78194e-08	3.95646e-07	25.8065	15.5518
CCNI	B-cells	1.35369	0.312188	1234093	0.600843	2.88269e-08	4.08497e-07	66.5323	64.1995
HLA-DQA1	B-cells	1.42653	0.421341	1.2226e+06	0.595245	2.95474e-08	4.17954e-07	66.5323	46.6071
EBLN3P	B-cells	0.419884	0.26578	1158967	0.564266	3.15218e-08	4.42958e-07	25.4032	14.8756
ATP2A3	B-cells	0.229125	0.154639	1117997	0.544319	3.54141e-08	4.95e-07	14.9194	6.41149
LAPTM5	B-cells	2.28674	0.304587	1236343	0.601938	4.03865e-08	5.58542e-07	88.7097	84.5448
SPPL2B	B-cells	0.222997	0.152035	1120972	0.545768	5.17256e-08	7.05839e-07	15.7258	7.07559
SPTBN1	B-cells	0.281728	0.174354	1.13451e+06	0.55236	5.22088e-08	7.12021e-07	19.3548	9.56291
RUBCNL	B-cells	0.212533	0.155555	1.11669e+06	0.543681	5.40572e-08	7.33834e-07	14.5161	6.41149
MALAT1	B-cells	6.48009	0.32399	1234009	0.600802	6.02118e-08	8.10848e-07	100	98.9978
ID3	B-cells	0.231788	0.156031	1118526	0.544577	7.97706e-08	1.05201e-06	15.3226	6.89447
NEIL1	B-cells	0.151507	0.111208	1094905	0.533076	9.06e-08	1.18096e-06	10.0806	3.64646
SMC6	B-cells	0.282336	0.188595	1.13252e+06	0.551391	1.13629e-07	1.45497e-06	18.9516	9.74402
SMAD3	B-cells	0.163656	0.122923	1096672	0.533937	1.20207e-07	1.53215e-06	10.4839	3.93625
CARMIL1	B-cells	0.162727	0.125176	1098598	0.534875	1.26437e-07	1.60375e-06	10.8871	4.18981
FAM3C	B-cells	0.381055	0.249621	1146416	0.558156	2.74831e-07	3.31484e-06	23.3871	13.9942
PDE7A	B-cells	0.321991	0.185409	1.13703e+06	0.553585	2.81335e-07	3.38982e-06	21.371	11.5431
EIF4A2	B-cells	1.15882	0.284452	1214167	0.591142	4.1037e-07	4.83102e-06	62.5	59.8889
ZNF92	B-cells	0.217441	0.16072	1109211	0.540042	4.90193e-07	5.70239e-06	13.7097	6.30283
PIM2	B-cells	0.195342	0.124713	1.10449e+06	0.537743	5.13772e-07	5.94734e-06	12.9032	5.55421
IRF1	B-cells	0.574024	0.272814	1166301	0.567837	5.98993e-07	6.85311e-06	33.0645	22.1323
SLC25A6	B-cells	1.63191	0.260665	1.21447e+06	0.59129	7.08718e-07	8.03441e-06	75	72.3859
LINC01116	B-cells	0.459224	0.249467	1146927	0.558404	8.58138e-07	9.54026e-06	25.8065	15.6846
FAM107B	B-cells	0.439791	0.237698	1151839	0.560796	9.08073e-07	1.00386e-05	27.4194	17.4233
LY6E	B-cells	0.751388	0.304343	1.18275e+06	0.575847	1.2926e-06	1.38355e-05	42.7419	33.4823
PPP3CC	B-cells	0.204141	0.131106	1.111e+06	0.540913	1.37515e-06	1.46195e-05	14.9194	7.23255
JUNB	B-cells	2.26766	0.345468	1.21054e+06	0.589378	1.41603e-06	1.50135e-05	79.4355	80.2705
NFATC1	B-cells	0.214801	0.139631	1110362	0.540602	1.89494e-06	1.97275e-05	14.9194	7.32915
IL2RG	B-cells	0.434411	0.192249	1146496	0.558195	1.92227e-06	1.99919e-05	27.8226	16.8438
SNRPD2	B-cells	1.01025	0.269078	1197762	0.583154	2.18402e-06	2.24495e-05	57.2581	52.0526
MTSS1	B-cells	0.434077	0.231117	1147164	0.55852	2.66099e-06	2.69876e-05	27.0161	17.7373
RPS26	B-cells	1.74361	0.352786	1.20397e+06	0.586179	2.7298e-06	2.76379e-05	69.3548	70.9732
CNN2	B-cells	0.456411	0.225979	1152953	0.561338	2.83894e-06	2.85711e-05	29.8387	20.128
BTF3	B-cells	1.77589	0.229604	1.20196e+06	0.585198	3.9855e-06	3.8866e-05	77.0161	75.7909
UBB	B-cells	1.58432	0.238597	1201203	0.58483	4.08722e-06	3.96612e-05	72.5806	72.6757
IGHG3	B-cells	0.665679	0.249956	1.1495e+06	0.559659	4.18301e-06	4.04907e-05	30.6452	19.5484
IQSEC1	B-cells	0.272048	0.171667	1.11856e+06	0.544591	4.19057e-06	4.0543e-05	17.7419	9.78025
RABEP2	B-cells	0.201594	0.141226	1.10266e+06	0.536852	4.40829e-06	4.23929e-05	13.3065	6.43564
SIK1	B-cells	0.200421	0.133137	1.10205e+06	0.536554	5.26303e-06	4.97803e-05	13.3065	6.43564
ZNF318	B-cells	0.178823	0.130975	1.09563e+06	0.53343	6.81705e-06	6.25471e-05	11.6935	5.44554
PNN	B-cells	0.875013	0.290009	1.18251e+06	0.575728	7.45036e-06	6.783e-05	49.5968	43.9387
PABPC1	B-cells	2.09331	0.169288	1.19761e+06	0.583081	7.73491e-06	7.00958e-05	83.0645	85.6194
PLEKHF2	B-cells	0.282224	0.17312	1124044	0.547263	9.44592e-06	8.37663e-05	20.1613	12.2193
SH2B2	B-cells	0.139355	0.10322	1087620	0.52953	1.30657e-05	0.000112306	10.0806	4.46752
MDM4	B-cells	0.741976	0.326719	1.16665e+06	0.568005	1.43793e-05	0.000122317	40.3226	33.6151
ARHGAP17	B-cells	0.204997	0.139415	1099370	0.53525	1.86354e-05	0.000154801	13.3065	6.82202
IFITM1	B-cells	0.271968	0.152916	1.10203e+06	0.536547	2.06125e-05	0.000169058	14.5161	7.46197
TMEM156	B-cells	0.361754	0.182426	1131144	0.55072	2.27864e-05	0.000185405	24.5968	16.0831
NFKB2	B-cells	0.192082	0.126691	1096987	0.53409	2.41327e-05	0.000194947	12.9032	6.53224
HLA-DQB1	B-cells	1.82728	0.351736	1.18407e+06	0.576489	2.71032e-05	0.000216642	78.2258	65.3707
PCSK7	B-cells	0.665167	0.245295	1158292	0.563938	2.96026e-05	0.000235027	39.5161	31.1519
CD55	B-cells	0.555745	0.249726	1149652	0.559731	3.17068e-05	0.000250298	33.4677	25.815
COX7C	B-cells	1.79861	0.176115	1.18513e+06	0.577006	3.18172e-05	0.000250836	77.4194	78.4472
CCDC32	B-cells	0.249815	0.159167	1111214	0.541017	3.30678e-05	0.000259222	17.3387	10.2511
C6orf48	B-cells	0.849089	0.260594	1171579	0.570407	3.49269e-05	0.000272167	49.5968	45.1461
FDFT1	B-cells	0.36443	0.21924	1.12675e+06	0.54858	3.78381e-05	0.000292916	22.9839	15.5156
LSM7	B-cells	0.784949	0.249581	1168211	0.568767	4.48542e-05	0.000341953	47.1774	43.4678
IL4R	B-cells	0.416485	0.247947	1127002	0.548704	5.03369e-05	0.000380431	23.3871	16.2521
UXT	B-cells	0.76181	0.224114	1167030	0.568192	5.60251e-05	0.0004174	47.5806	44.2526
TCF3	B-cells	0.197324	0.133035	1.09777e+06	0.534472	5.63121e-05	0.000419009	13.7097	7.43782
ATP6V1G1	B-cells	0.969216	0.241866	1172064	0.570643	6.01067e-05	0.000445277	54.8387	52.8496
DERL3	B-cells	0.165385	0.100696	1086943	0.5292	6.07905e-05	0.000450201	10.8871	5.22821
KIAA0040	B-cells	0.226339	0.146853	1.09951e+06	0.535317	7.81863e-05	0.000557663	14.5161	8.1985
LRMP	B-cells	0.279277	0.163259	1.11091e+06	0.540869	8.0576e-05	0.000572456	18.5484	11.4465
PMAIP1	B-cells	0.388504	0.200073	1.12202e+06	0.54628	8.18967e-05	0.000581314	22.9839	15.3828
DGKD	B-cells	0.309906	0.188028	1.11224e+06	0.541517	8.85528e-05	0.00062312	18.9516	12.0382
ZSCAN18	B-cells	0.190281	0.126128	1.08892e+06	0.530165	0.000108066	0.00074054	11.6935	6.06134
VAMP2	B-cells	0.761454	0.280148	1155156	0.562411	0.000143357	0.000952128	43.5484	39.3625
SIAH2	B-cells	0.334898	0.187216	1116347	0.543516	0.000152292	0.00100252	21.371	14.5979
STX7	B-cells	0.628843	0.251331	1147941	0.558898	0.00015264	0.00100426	37.9032	32.8302
PSMB8-AS1	B-cells	0.383011	0.211584	1.12239e+06	0.546458	0.000171575	0.00111361	24.1935	17.4596
CRIP1	B-cells	0.516784	0.244105	1.12805e+06	0.549213	0.000171697	0.00111409	27.4194	20.1884
TRAF3IP3	B-cells	0.496285	0.201512	1132486	0.551374	0.000193637	0.00124042	31.0484	23.0741
EIF1AY	B-cells	0.302438	0.177307	1.11166e+06	0.541235	0.000196061	0.00125355	19.7581	13.3784
HHEX	B-cells	0.349317	0.196283	1.11683e+06	0.543749	0.000200261	0.0012766	21.7742	15.4673
ETS1	B-cells	0.384703	0.1294	1114362	0.54255	0.000271783	0.00167415	23.7903	15.1533
ERP29	B-cells	1.00908	0.220211	1.15976e+06	0.564651	0.000285488	0.00174716	55.2419	56.4839
CD48	B-cells	0.733541	0.223996	1147408	0.558639	0.000305087	0.00185363	42.7419	37.8773
SMIM14	B-cells	0.373622	0.199258	1117650	0.54415	0.000322751	0.0019514	23.3871	17.1698
SP140L	B-cells	0.370127	0.209765	1.11438e+06	0.542557	0.000325753	0.00196754	21.7742	15.7208
OGA	B-cells	0.60462	0.245872	1.13721e+06	0.553674	0.000332719	0.00200345	35.0806	29.1113
SWAP70	B-cells	0.546951	0.219245	1136419	0.553288	0.000382234	0.00226402	34.6774	29.389
TMEM63A	B-cells	0.220285	0.135046	1091438	0.531389	0.000389612	0.0023031	13.7097	8.02946
RPS24	B-cells	3.20853	0.157447	1162042	0.565763	0.00040689	0.00238976	92.3387	92.4777
ARID5B	B-cells	0.437123	0.186561	1.12149e+06	0.546019	0.000458073	0.00263834	27.4194	20.3333
MAP4K1	B-cells	0.199246	0.115122	1091731	0.531531	0.000461867	0.00265889	14.1129	8.3434
ZNF75A	B-cells	0.299831	0.174623	1101431	0.536254	0.000541116	0.00305764	17.7419	11.7725
UBE2J1	B-cells	0.380655	0.189066	1.1175e+06	0.544079	0.000567717	0.00318429	25	19.0292
ANKRD44	B-cells	0.685666	0.239746	1138208	0.554159	0.000590361	0.0032925	39.1129	34.2671
RBM38	B-cells	0.203399	0.127846	1.08884e+06	0.530123	0.00060109	0.00334838	13.3065	7.89664
SOCS1	B-cells	0.264426	0.116376	1098013	0.53459	0.000622157	0.00344701	17.3387	10.8186
BLCAP	B-cells	0.257913	0.140481	1.10241e+06	0.53673	0.000645386	0.00355898	18.5484	12.5332
NT5C3A	B-cells	0.261767	0.145909	1101135	0.53611	0.000688996	0.00377387	18.1452	12.1951
PDE4B	B-cells	0.31741	0.163451	1103435	0.537229	0.000833818	0.00446201	19.7581	13.5837
ZNF581	B-cells	0.274225	0.157136	1101490	0.536283	0.000842638	0.00450451	18.5484	12.823
TAGAP	B-cells	0.400119	0.184956	1113362	0.542063	0.00091659	0.00486017	24.5968	18.6549
HLA-B	B-cells	2.91749	0.131915	1.15305e+06	0.561383	0.000967908	0.00510359	94.7581	94.2767
TAPT1	B-cells	0.164379	0.106974	1079986	0.525813	0.000981524	0.00516845	10.8871	6.15793
IGHG1	B-cells	0.479259	0.188301	1.10888e+06	0.539882	0.00104601	0.00545565	23.3871	16.7834
PRKD2	B-cells	0.175866	0.0985268	1084024	0.527779	0.0010614	0.0055298	12.5	7.32915
CD83	B-cells	0.600769	0.23107	1.12267e+06	0.546593	0.00115672	0.00595926	31.8548	25.7788
CHD7	B-cells	0.307831	0.152938	1100966	0.536027	0.00129502	0.00657122	19.7581	13.7527
NBPF14	B-cells	0.213464	0.116833	1089917	0.530648	0.00134937	0.00680603	14.9194	9.56291
FAM43A	B-cells	0.161257	0.0934022	1077196	0.524455	0.00139441	0.00700172	10.4839	5.85607
TNRC6B	B-cells	0.734597	0.230382	1134046	0.552133	0.00140256	0.00703815	41.9355	38.6018
CD82	B-cells	0.258384	0.131154	1.09625e+06	0.533731	0.00141531	0.00709006	17.7419	12.014
HNRNPK	B-cells	1.20305	0.155796	1.14596e+06	0.557935	0.00147817	0.00736899	65.3226	65.6967
ZFAS1	B-cells	1.08968	0.180326	1.14374e+06	0.556854	0.00150079	0.00747225	57.2581	58.1744
CD47	B-cells	0.551095	0.210937	1.1254e+06	0.547923	0.00151552	0.00753541	34.2742	30.0531
CHMP7	B-cells	0.19342	0.116027	1.08355e+06	0.527546	0.00177708	0.00857275	12.9032	7.98116
ANKRD49	B-cells	0.25905	0.132551	1095174	0.533207	0.00180941	0.00869315	17.7419	12.2193
SNHG8	B-cells	0.832534	0.211601	1135989	0.553079	0.00194504	0.00926173	47.1774	46.595
SIDT2	B-cells	0.190388	0.115293	1.08209e+06	0.526838	0.00202879	0.0096139	12.5	7.75175
PHF1	B-cells	0.216245	0.122054	1.08585e+06	0.528667	0.00208306	0.00983553	14.1129	9.01956
SH3BP5	B-cells	0.334238	0.140617	1.10373e+06	0.537374	0.00243737	0.0112465	23.3871	17.363
NPM1	B-cells	1.60879	0.156264	1.14168e+06	0.555851	0.00246119	0.0113332	76.2097	74.1608
LINC01480	B-cells	0.191568	0.100017	1081396	0.526499	0.00254127	0.0116491	12.9032	7.90872
OCIAD2	B-cells	0.259254	0.111662	1.09372e+06	0.532498	0.00268292	0.0121918	18.5484	12.7022
RP9	B-cells	0.182649	0.110736	1080938	0.526276	0.00270868	0.0122994	12.5	7.88457
SNX3	B-cells	1.01462	0.161511	1136733	0.553441	0.00273247	0.0123907	55.2419	56.7858
GRK6	B-cells	0.246333	0.12821	1.09309e+06	0.532191	0.00274523	0.0124438	17.7419	12.5091
PRDM2	B-cells	0.380337	0.184431	1103275	0.537152	0.00300081	0.0133963	23.3871	18.0512
AC025164.1	B-cells	0.483607	0.212416	1.10822e+06	0.53956	0.00318897	0.0141425	26.6129	21.5528
CLU	B-cells	0.585146	0.203836	1113817	0.542284	0.00320458	0.0142064	31.4516	25.8271
DCK	B-cells	0.468322	0.188995	1.11339e+06	0.542074	0.00332889	0.0147188	29.8387	25.8029
ARHGAP25	B-cells	0.318617	0.149436	1.09883e+06	0.534989	0.00336337	0.0148406	21.371	16.0348
EAF2	B-cells	0.311685	0.170062	1.09755e+06	0.534366	0.00344689	0.0151724	20.1613	15.4673
HNRNPA0	B-cells	0.700621	0.186829	1.12683e+06	0.548621	0.00361034	0.0158003	43.5484	42.1034
TSPYL2	B-cells	0.230883	0.108962	1084609	0.528064	0.00366945	0.0160173	14.9194	9.79232
DPEP2	B-cells	0.174303	0.10731	1074053	0.522924	0.00373955	0.0162751	10.4839	6.30283
CIRBP	B-cells	1.25218	0.163811	1134733	0.552468	0.0041649	0.0178172	64.9194	68.5825
VPS37B	B-cells	0.287667	0.151575	1.09134e+06	0.531339	0.00420372	0.0179637	18.1452	13.0645
ELOVL5	B-cells	0.388762	0.171969	1.1022e+06	0.536626	0.00599639	0.0242322	25.4032	21.2147
C16orf54	B-cells	0.171803	0.0856781	1.07564e+06	0.523695	0.00618736	0.0248888	12.0968	7.6793
RAC2	B-cells	0.684477	0.172173	1117834	0.54424	0.00622759	0.025025	40.7258	37.3823
ARGLU1	B-cells	0.944153	0.180976	1.12412e+06	0.547303	0.00710423	0.0280973	52.4194	52.3907
ZNF493	B-cells	0.154623	0.0826244	1.07212e+06	0.521983	0.0072248	0.0285027	10.8871	6.79787
SF1	B-cells	0.832162	0.172509	1119150	0.544881	0.00980288	0.0367199	47.9839	49.7102
DRAM2	B-cells	0.514197	0.176445	1107802	0.539356	0.00982589	0.0367769	33.4677	30.9104
DUSP2	B-cells	0.419172	0.145697	1.09172e+06	0.531525	0.00992064	0.0370786	22.5806	17.0128
ADK	B-cells	0.228368	0.128658	1080723	0.526172	0.0106004	0.0392627	15.3226	11.2171
FAM214A	B-cells	0.220068	0.104931	1.07809e+06	0.524889	0.011147	0.0409738	14.5161	10.1546
TMC8	B-cells	0.26019	0.103986	1.08506e+06	0.528283	0.011582	0.042335	18.5484	13.801
HMBOX1	B-cells	0.205951	0.108172	1.07577e+06	0.52376	0.0133025	0.0477262	13.7097	9.68365
FUNDC2	B-cells	0.216645	0.00198582	958255	0.466546	0.0134754	0.0482389	13.7097	22.4825
NSD3	B-cells	0.535928	0.177791	1.10493e+06	0.537956	0.0137122	0.0489776	33.871	31.9126
CLECL1	B-cells	0.183931	0.0978401	1.07466e+06	0.523222	0.0140157	0.0498475	13.3065	9.35764

## Sheet: Classical M1
feature	group	avgExpr	logFC	statistic	auc	pval	padj	pct_in	pct_out
APOE	Classical-M1	3.73401	1.81714	6846454	0.736344	1.09067e-169	2.5718e-165	85.7366	58.4656
MT-ND2	Classical-M1	4.32839	0.591758	6.63944e+06	0.714079	2.26079e-132	2.66547e-128	97.272	98.8547
C1QA	Classical-M1	3.06613	1.16911	6.51917e+06	0.701144	1.87258e-121	7.35923e-118	85.5807	63.5021
C1QC	Classical-M1	2.78738	1.11708	6416082	0.690057	3.85805e-110	6.99791e-107	82.0733	59.8593
MT-ND3	Classical-M1	4.5947	0.550088	6.43617e+06	0.692218	4.23206e-107	6.237e-104	96.5705	98.7443
C1QB	Classical-M1	3.0687	1.13728	6.37369e+06	0.685497	1.00685e-103	1.39657e-100	84.2557	63.2814
C3	Classical-M1	2.13948	0.947737	6302969	0.677892	1.06656e-100	1.19759e-97	71.8628	52.6287
MT-ND4	Classical-M1	4.65394	0.42246	6.30958e+06	0.678603	9.93495e-93	8.07814e-90	98.5191	99.5032
CD74	Classical-M1	4.16929	0.830305	6.28391e+06	0.675842	4.71309e-90	2.7106e-87	93.9205	88.409
MT-CO3	Classical-M1	4.98648	0.477119	6215129	0.668444	1.08381e-82	3.93172e-80	98.675	99.3653
MT-CO1	Classical-M1	5.12307	0.427892	6213330	0.668251	1.66139e-82	5.8471e-80	98.7529	99.448
MT-CYB	Classical-M1	4.34915	0.464341	6158557	0.66236	5.84425e-77	1.36443e-74	96.5705	98.6339
MT-ND1	Classical-M1	4.25356	0.450348	6.12419e+06	0.658664	1.40004e-73	2.68398e-71	96.6485	98.4683
MT-CO2	Classical-M1	4.68994	0.402154	6107331	0.656851	5.9781e-72	9.99742e-70	97.8176	99.3377
HLA-DRA	Classical-M1	3.75673	0.854583	6.04368e+06	0.650005	2.62733e-66	2.96423e-64	91.3484	80.999
APOC1	Classical-M1	2.12085	0.894863	5.9612e+06	0.641133	3.84423e-65	3.94117e-63	66.6407	50.683
HLA-DRB1	Classical-M1	3.13305	0.723068	5.99798e+06	0.645089	2.20524e-62	1.81817e-60	85.9704	77.8943
CSF1R	Classical-M1	1.56056	0.527812	5876358	0.632009	6.07564e-55	3.26341e-53	65.7833	58.7691
PSAP	Classical-M1	2.19551	0.43748	5.83255e+06	0.627297	1.73375e-48	6.46865e-47	78.8776	78.2117
TREM2	Classical-M1	1.41582	0.535825	5.72985e+06	0.616252	1.57804e-45	4.84506e-44	59.0023	49.4136
ITM2B	Classical-M1	2.40558	0.33243	5767485	0.6203	3.19114e-43	8.60951e-42	79.6571	85.2767
A2M	Classical-M1	1.28437	0.52336	5658088	0.608534	1.10726e-42	2.91398e-41	54.1699	41.8518
HLA-DPB1	Classical-M1	2.73348	0.573473	5.70632e+06	0.613722	3.8198e-39	7.99209e-38	82.8527	75.5899
HLA-DPA1	Classical-M1	2.92591	0.613052	5.70621e+06	0.613709	4.33626e-39	9.02463e-38	84.0998	76.2936
VSIG4	Classical-M1	1.51553	0.53461	5.63802e+06	0.606376	1.25788e-37	2.40753e-36	58.8465	52.7253
NPC2	Classical-M1	2.26403	0.410851	5.58802e+06	0.600998	2.34302e-31	3.08995e-30	78.332	73.7271
MT-ND5	Classical-M1	3.01729	0.233743	5.57087e+06	0.599154	8.21272e-30	9.83883e-29	89.166	94.1217
CST3	Classical-M1	2.60966	0.423658	5556371	0.597594	3.40455e-29	3.93141e-28	84.4895	77.5907
FOS	Classical-M1	2.81045	0.383311	5.55079e+06	0.596994	9.61538e-29	1.07252e-27	81.4497	82.3513
CCL3	Classical-M1	1.98905	0.639874	5479520	0.589329	7.74804e-27	7.72184e-26	59.8597	53.8292
RNASET2	Classical-M1	2.09411	0.317086	5512339	0.592858	1.14819e-26	1.13424e-25	75.4482	76.7214
TYROBP	Classical-M1	2.47399	0.357507	5473522	0.588684	1.79085e-24	1.55536e-23	81.2159	75.4795
HLA-DMA	Classical-M1	1.49137	0.32666	5.45629e+06	0.58683	2.71412e-24	2.32978e-23	63.4451	64.1369
SLC1A3	Classical-M1	1.0416	0.382459	5379818	0.578606	3.68124e-23	2.93652e-22	47.5448	43.1351
MT-ATP6	Classical-M1	4.55401	0.289402	5434869	0.584526	4.17863e-22	3.10142e-21	97.5838	99.2411
FCGBP	Classical-M1	1.43966	0.561178	5337213	0.574023	1.36517e-21	9.80227e-21	46.8433	39.0782
LTC4S	Classical-M1	0.94209	0.360875	5.33742e+06	0.574046	2.30271e-21	1.63449e-20	45.1286	40.4443
SORL1	Classical-M1	1.13311	0.366703	5.3353e+06	0.573817	1.67718e-19	1.06055e-18	50.6625	49.6481
HLA-DQB1	Classical-M1	1.77072	0.335404	5352647	0.575683	1.0036e-18	6.03694e-18	66.5627	65.5996
CYBA	Classical-M1	2.50533	0.0458678	5354505	0.575883	3.82684e-18	2.21876e-17	80.5144	90.603
CD14	Classical-M1	1.86592	0.393654	5.33114e+06	0.573371	7.94509e-18	4.5187e-17	65.3157	63.3228
NEAT1	Classical-M1	3.03826	0.210946	5.34142e+06	0.574476	1.5646e-17	8.71565e-17	84.0218	90.3822
FCER1G	Classical-M1	2.06242	0.283548	5.3023e+06	0.570269	4.7655e-16	2.41449e-15	74.357	72.637
SGK1	Classical-M1	1.65198	0.34056	5.27836e+06	0.567694	1.4232e-15	6.96244e-15	62.12	60.7148
HLA-DRB5	Classical-M1	1.00251	0.355906	5174593	0.556533	2.11999e-15	1.02542e-14	36.6329	29.3915
SLCO2B1	Classical-M1	0.840743	0.292814	5211001	0.560449	4.11536e-15	1.95252e-14	42.0109	38.7057
APOC2	Classical-M1	0.404221	0.233727	5.0152e+06	0.539391	6.16508e-15	2.8976e-14	18.3164	11.6462
SAT1	Classical-M1	3.10697	0.338031	5.27968e+06	0.567835	8.11204e-15	3.78701e-14	90.569	86.6841
SPP1	Classical-M1	2.89584	0.5214	5265557	0.566317	1.31307e-14	6.03551e-14	74.357	67.559
GSN	Classical-M1	1.30313	0.23671	5230054	0.562498	1.48565e-13	6.39962e-13	58.2229	60.2732
MAFB	Classical-M1	1.41249	0.303976	5216675	0.561059	3.08162e-13	1.30247e-12	56.2744	56.4647
CTSB	Classical-M1	1.80337	0.203189	5.22229e+06	0.561663	1.07363e-12	4.39287e-12	72.1746	73.3959
PLD4	Classical-M1	0.748155	0.260906	5.08715e+06	0.547128	2.14074e-10	7.56573e-10	36.8667	34.1935
OLFML3	Classical-M1	0.613219	0.273032	5054077	0.543572	2.32179e-10	8.17743e-10	30.3196	26.9353
MKNK1	Classical-M1	0.31862	0.00683585	4248129	0.456891	3.13649e-10	1.09421e-09	16.7576	29.0327
FCGR3A	Classical-M1	1.35621	0.250644	5124430	0.551138	1.08986e-09	3.68074e-09	55.339	57.2927
SLC12A9	Classical-M1	0.182892	0.00111888	4.32125e+06	0.464755	1.71052e-09	5.69691e-09	10.6002	19.2631
SLC11A1	Classical-M1	1.32011	0.245671	5115300	0.550156	2.67549e-09	8.78542e-09	55.1832	59.2521
SH3TC1	Classical-M1	0.230399	0.00138825	4.30135e+06	0.462615	2.75939e-09	9.05588e-09	13.2502	23.0164
CD63	Classical-M1	1.86381	0.130082	5.11675e+06	0.550312	7.04492e-09	2.2543e-08	69.9143	78.0737
GPR34	Classical-M1	0.983826	0.242504	5079507	0.546307	7.17249e-09	2.29429e-08	46.2198	45.2877
MMP14	Classical-M1	0.215872	0.00154793	4325905	0.465256	7.33832e-09	2.34532e-08	11.6913	20.505
DUSP1	Classical-M1	2.14642	0.134249	5110238	0.549612	1.2192e-08	3.84137e-08	74.279	80.861
FSCN1	Classical-M1	0.213138	0.00254982	4.34138e+06	0.46692	2.15702e-08	6.69773e-08	11.3796	19.6357
SLC31A2	Classical-M1	0.321141	0.0138439	4.29447e+06	0.461875	2.37262e-08	7.35168e-08	17.3811	28.6325
SUSD6	Classical-M1	0.271796	0.00163799	4.30982e+06	0.463526	2.48692e-08	7.68869e-08	15.4326	25.445
MANBA	Classical-M1	0.188347	0.00727444	4349670	0.467812	2.67181e-08	8.23978e-08	10.6781	18.6836
ETV5	Classical-M1	0.231437	0.0121603	4.33042e+06	0.465741	3.46622e-08	1.0612e-07	13.0943	22.2437
CD59	Classical-M1	0.227389	0.0081872	4.33323e+06	0.466044	3.77157e-08	1.15244e-07	12.9384	21.8849
TMEM107	Classical-M1	0.370025	0.0211919	4294219	0.461848	5.5463e-08	1.67776e-07	19.2518	30.9507
SLC15A3	Classical-M1	0.218923	0.0150412	4.34378e+06	0.467178	6.00595e-08	1.81285e-07	12.2369	20.8776
NEU1	Classical-M1	0.24952	0.0227845	4.34186e+06	0.466972	9.96714e-08	2.96637e-07	13.2502	22.1057
TCF4	Classical-M1	0.381903	0.00693405	4.30256e+06	0.462745	1.79107e-07	5.24249e-07	20.6547	32.3996
SLC38A10	Classical-M1	0.281569	0.0154651	4.32805e+06	0.465486	1.87522e-07	5.4847e-07	16.212	26.2453
FAM53C	Classical-M1	0.21321	0.0222574	4.36794e+06	0.469777	2.30103e-07	6.69772e-07	11.3016	19.0562
ADAM17	Classical-M1	0.330802	0.0270381	4326992	0.465373	2.9032e-07	8.39866e-07	17.2253	27.639
PRKD3	Classical-M1	0.188995	0.00132716	4372109	0.470225	3.10648e-07	8.96912e-07	11.3796	18.8354
PLXNB2	Classical-M1	0.241585	0.014136	4.35373e+06	0.468249	4.16901e-07	1.19187e-06	14.0296	22.7266
MT-ND4L	Classical-M1	1.38076	0.160299	5051557	0.543301	5.18336e-07	1.47098e-06	59.3141	72.0298
FCGRT	Classical-M1	1.29506	0.146442	5042746	0.542353	6.88534e-07	1.93905e-06	57.8332	64.6474
S100B	Classical-M1	0.278575	0.0110112	4362904	0.469235	7.08806e-07	1.99399e-06	13.8737	22.0367
PTCH2	Classical-M1	0.187431	0.000679838	4395032	0.472691	8.90384e-07	2.48847e-06	10.2104	16.8346
MILR1	Classical-M1	0.179274	0.023563	4394100	0.472591	9.61083e-07	2.68066e-06	10.2104	17.1381
SLC8A1	Classical-M1	0.401918	0.00823133	4319242	0.464539	1.15353e-06	3.20153e-06	22.2915	34.5522
GRN	Classical-M1	1.38464	0.13243	5.031e+06	0.54109	1.62519e-06	4.45968e-06	60.4832	66.8553
ACSL1	Classical-M1	0.422921	0.019405	4326188	0.465287	1.85447e-06	5.06879e-06	22.2136	34.3728
RIN2	Classical-M1	0.226043	0.0239175	4387642	0.471896	1.97912e-06	5.39823e-06	12.0811	19.5253
PLD3	Classical-M1	0.451859	0.0242943	4326612	0.465332	2.56834e-06	6.96188e-06	23.3048	35.7389
MS4A6A	Classical-M1	1.29995	0.160907	5.01627e+06	0.539506	2.98309e-06	8.05742e-06	56.5082	60.4112
PTAFR	Classical-M1	0.285496	0.0183826	4366843	0.469659	3.09723e-06	8.34969e-06	15.9782	24.9069
CSKMT	Classical-M1	0.212034	0.0176673	4403028	0.473551	3.83929e-06	1.02922e-05	11.3016	18.035
PIEZO1	Classical-M1	0.174959	0.0133155	4.41202e+06	0.474518	3.91857e-06	1.04976e-05	10.2104	16.5448
LAT2	Classical-M1	0.515164	4.87861e-06	4314659	0.464047	4.00244e-06	1.0715e-05	27.9813	43.3559
SSH2	Classical-M1	0.426684	0.0212995	4.33978e+06	0.466749	5.76584e-06	1.52969e-05	22.993	35.118
SESN1	Classical-M1	0.245736	0.00493619	4.3916e+06	0.472322	7.60026e-06	1.99592e-05	14.2634	21.7607
FEZ2	Classical-M1	0.353937	0.0260916	4.35655e+06	0.468552	7.94324e-06	2.08344e-05	20.1871	31.0473
OTULINL	Classical-M1	0.39856	0.0220574	4.34881e+06	0.46772	8.52697e-06	2.23084e-05	22.2915	33.9037
AC103591.3	Classical-M1	0.470631	0.0110342	4352689	0.468137	9.35175e-06	2.4404e-05	22.5253	32.8826
TBC1D2B	Classical-M1	0.177879	0.00389384	4421814	0.475571	9.58568e-06	2.49978e-05	10.4443	16.4896
FGD2	Classical-M1	0.305801	0.0266756	4378436	0.470906	9.72307e-06	2.53449e-05	16.6797	25.6244
CREG1	Classical-M1	0.475421	0.00954769	4.33928e+06	0.466695	1.12452e-05	2.91805e-05	26.0327	39.161
ADAP2	Classical-M1	0.478232	0.0073334	4.34104e+06	0.466883	1.15625e-05	2.99707e-05	25.721	38.5815
AXL	Classical-M1	0.626101	0.219857	4.94433e+06	0.531768	1.2475e-05	3.22687e-05	32.1902	32.4686
RGS1	Classical-M1	2.14562	0.150969	4.99828e+06	0.537571	1.49002e-05	3.83693e-05	74.9026	75.1621
ARHGAP21	Classical-M1	0.263471	0.0143431	4395996	0.472794	1.65657e-05	4.25327e-05	15.1988	22.975
C1orf56	Classical-M1	0.297499	0.0160468	4.4002e+06	0.473247	1.70681e-05	4.37654e-05	14.6532	22.0781
UNC93B1	Classical-M1	0.422728	0.0349461	4355148	0.468401	1.78271e-05	4.56421e-05	23.1489	35.6423
LINC01094	Classical-M1	0.220977	0.0218559	4411925	0.474508	1.83409e-05	4.6927e-05	12.7825	19.7737
TNF	Classical-M1	0.214535	0.00237881	4429786	0.476429	1.84291e-05	4.71476e-05	10.6002	16.3378
IL6ST	Classical-M1	0.304758	0.00174328	4389151	0.472058	1.95243e-05	4.98683e-05	17.1473	25.1414
SKIL	Classical-M1	0.544303	0.000775734	4341886	0.466975	2.23913e-05	5.69505e-05	28.9945	43.0109
ARHGAP24	Classical-M1	0.598754	0.215354	4.93033e+06	0.530263	2.34779e-05	5.96369e-05	30.7872	30.8955
MERTK	Classical-M1	0.27581	0.0145956	4.40425e+06	0.473683	2.83774e-05	7.16807e-05	15.1208	22.6715
CLN8	Classical-M1	0.275386	0.0303961	4.40427e+06	0.473684	2.84073e-05	7.17486e-05	14.9649	22.699
ARL5A	Classical-M1	0.504139	0.0300349	4.35681e+06	0.468579	4.19842e-05	0.000104683	27.046	40.7479
PADI2	Classical-M1	0.217019	0.0181046	4433143	0.47679	5.03155e-05	0.000124718	11.8472	17.9385
APMAP	Classical-M1	0.44185	0.0416692	4373114	0.470333	5.24235e-05	0.000129806	23.5386	35.0628
LHFPL2	Classical-M1	0.388059	0.0236679	4.38326e+06	0.471425	5.33964e-05	0.000132146	21.2783	31.3233
CD9	Classical-M1	0.536427	0.000327954	4.3664e+06	0.469611	5.71175e-05	0.000141133	26.8901	38.3745
FUCA1	Classical-M1	0.199763	0.0199985	4433580	0.476837	5.90275e-05	0.000145761	12.0031	18.2696
CD163	Classical-M1	1.42203	0.1763	4962900	0.533766	6.28176e-05	0.000154745	54.5596	59.7765
NDRG2	Classical-M1	0.317316	0.043922	4404911	0.473753	6.67722e-05	0.000164215	17.1473	25.5968
SLC1A5	Classical-M1	0.316316	0.0375354	4400806	0.473312	6.94454e-05	0.000170575	18.1606	26.9491
DENND3	Classical-M1	0.411176	0.0440992	4.38979e+06	0.472127	8.22364e-05	0.000200988	21.3562	31.3923
AC004687.1	Classical-M1	0.446764	0.0315419	4387016	0.471829	9.76302e-05	0.000237259	22.993	33.4345
ATP6V0A1	Classical-M1	0.262614	0.0370661	4.42495e+06	0.475909	9.84494e-05	0.000239175	14.5752	21.7331
AIG1	Classical-M1	0.194997	0.0259195	4.44593e+06	0.478165	0.000126918	0.000305691	11.7693	17.7177
CSF3R	Classical-M1	0.737998	0.230036	4922954	0.529469	0.000130926	0.000314991	36.5549	39.7958
CD302	Classical-M1	0.507673	0.0240778	4.37828e+06	0.470889	0.000141944	0.000340458	27.5916	40.2511
NFKBID	Classical-M1	0.269968	0.0387908	4440833	0.477617	0.000176535	0.000420771	13.484	19.8151
CSF2RA	Classical-M1	0.736702	0.227898	4915217	0.528637	0.000217933	0.000516002	36.5549	40.6789
PILRA	Classical-M1	0.31232	0.0301756	4.42172e+06	0.475561	0.000221353	0.000523625	17.7708	25.9004
TRPM2	Classical-M1	0.185622	0.0268923	4459507	0.479625	0.000226791	0.000536274	10.9899	16.4482
FTX	Classical-M1	0.245054	0.0302508	4448420	0.478433	0.000234219	0.00055334	12.9384	18.9458
HLA-DQA1	Classical-M1	1.17837	0.189431	4923887	0.52957	0.000250119	0.000589723	46.9992	47.2195
SIGLEC8	Classical-M1	0.259222	0.120339	4.81841e+06	0.518225	0.000280514	0.00065908	14.5752	12.0878
ZFHX3	Classical-M1	0.426686	0.040899	4.40768e+06	0.474051	0.000308389	0.000722055	22.7592	32.8688
LIPA	Classical-M1	0.419878	0.050786	4409345	0.47423	0.000328566	0.000768229	22.4474	32.6618
HTRA1	Classical-M1	0.815819	0.161673	4906606	0.527711	0.000333737	0.000779623	39.5168	39.6854
GFAP	Classical-M1	0.605334	0.239899	4879183	0.524762	0.000346625	0.000808208	27.8254	28.0116
MS4A4A	Classical-M1	0.583341	0.0106063	4392549	0.472424	0.000393755	0.000914213	29.774	42.6659
FRMD4A	Classical-M1	0.561123	0.199015	4879044	0.524747	0.000436035	0.0010092	28.9166	29.4329
ITGB2	Classical-M1	1.47898	0.0282329	4.9292e+06	0.530141	0.00050466	0.00116289	62.7436	75.8107
GAL3ST4	Classical-M1	0.206138	0.0323145	4470378	0.480794	0.000556645	0.00127632	11.3796	16.6828
NHLRC3	Classical-M1	0.304302	0.0334666	4438668	0.477384	0.000568146	0.00130168	17.7708	25.2518
AL355075.4	Classical-M1	0.362255	0.0516837	4.44927e+06	0.478525	0.000577121	0.00132147	15.5885	22.0919
CEBPA	Classical-M1	0.244467	0.0289788	4457042	0.47936	0.000577095	0.00132147	13.9517	19.9945
FCGR1B	Classical-M1	0.282553	0.0434277	4.4493e+06	0.478527	0.000590694	0.00135137	15.4326	22.2299
KLF6	Classical-M1	1.80028	0.0676089	4925604	0.529754	0.000623252	0.00142309	67.3422	79.7709
SLC29A1	Classical-M1	0.217951	0.0438202	4469365	0.480685	0.000796774	0.00180134	12.4708	18.1178
HERPUD1	Classical-M1	1.42703	0.126491	4914316	0.52854	0.000877736	0.00197642	58.067	68.0006
CTSD	Classical-M1	1.45329	0.111902	4913794	0.528484	0.000950403	0.00213596	59.6259	71.2295
IER3	Classical-M1	1.1302	0.177741	4.89762e+06	0.526745	0.00118487	0.0026425	48.2463	52.7253
MSR1	Classical-M1	0.600194	0.0215977	4.41625e+06	0.474973	0.00121402	0.00270546	29.774	41.6448
MYO1F	Classical-M1	0.768609	0.0152975	4399760	0.473199	0.00123175	0.00274316	37.7241	56.3268
SRGAP1	Classical-M1	0.407231	0.0442725	4436911	0.477195	0.00123247	0.00274426	21.9018	30.9921
VASH1	Classical-M1	0.30487	0.0515053	4457400	0.479399	0.00134143	0.00297562	16.7576	23.8581
CYFIP1	Classical-M1	0.470653	0.0358894	4.43081e+06	0.476539	0.00138466	0.00306663	24.9415	34.842
PABPC4	Classical-M1	0.767657	0.0173137	4.40731e+06	0.474011	0.00168699	0.00370624	37.88	55.5954
SLC43A2	Classical-M1	0.442324	0.0690904	4.4423e+06	0.477774	0.00197552	0.00431281	22.915	32.717
LRP1	Classical-M1	0.479947	0.0411154	4.43903e+06	0.477423	0.00246623	0.00534255	26.0327	36.7738
SIGLEC10	Classical-M1	0.515909	0.0218827	4436398	0.47714	0.00268355	0.00579099	28.2931	39.3956
GALNT2	Classical-M1	0.339272	0.0699849	4.46613e+06	0.480337	0.0031813	0.0068239	18.6282	26.3419
C12orf57	Classical-M1	0.788604	0.0448383	4428185	0.476256	0.00329741	0.00706653	35.5417	49.4136
CIITA	Classical-M1	0.35767	0.0516183	4.46899e+06	0.480645	0.00376081	0.00801155	19.1738	26.4109
ARHGAP22	Classical-M1	0.218544	0.0407184	4.49676e+06	0.483632	0.00394101	0.0083818	12.5487	17.4141
WDR74	Classical-M1	0.812242	0.239222	4853417	0.521991	0.00468244	0.0098785	36.477	41.3688
TMEM176A	Classical-M1	0.20602	0.0287275	4.5059e+06	0.484615	0.00492752	0.0103575	11.6134	15.91
ADGRG1	Classical-M1	0.293192	0.0378286	4.49182e+06	0.4831	0.00584229	0.0122087	15.5105	21.0156
EGR3	Classical-M1	0.246252	0.0233554	4509880	0.485043	0.00590169	0.0123261	11.6134	15.6065
HLA-DMB	Classical-M1	1.01385	0.120357	4860239	0.522724	0.0063393	0.0131992	48.5581	55.6644
SCPEP1	Classical-M1	0.504873	0.0479397	4457117	0.479368	0.00643724	0.0133925	27.4357	38.6919
P2RY13	Classical-M1	0.455484	0.0151608	4.4701e+06	0.480765	0.0064784	0.0134745	23.6945	30.7852
PTGS1	Classical-M1	0.286832	0.0670846	4.49603e+06	0.483553	0.00861065	0.0176925	16.1341	22.2161
RASSF4	Classical-M1	0.492946	0.0635473	4469106	0.480658	0.00892125	0.0183115	25.7989	35.7251
RHBDF2	Classical-M1	0.679033	0.203899	4.83388e+06	0.519889	0.00944757	0.0193346	33.9829	39.368
SERPINF1	Classical-M1	0.403513	0.0463854	4.48171e+06	0.482013	0.00990498	0.0202041	22.1356	29.7502
CCL3L1	Classical-M1	0.657677	0.139011	4805173	0.516802	0.0103729	0.0210911	25.5651	23.7892
AC007952.4	Classical-M1	0.691571	0.0490167	4.46314e+06	0.480016	0.0105264	0.0213957	31.8005	43.0385
SCIN	Classical-M1	0.366632	0.118853	4.78699e+06	0.514846	0.0117375	0.0237398	19.3297	18.0764
PLXDC2	Classical-M1	1.06047	0.119813	4843353	0.520908	0.0120069	0.0242316	48.3242	55.6506
DNASE2	Classical-M1	0.437597	0.0775879	4.48248e+06	0.482096	0.0123514	0.0248802	23.2268	32.234
TCOF1	Classical-M1	0.400244	0.0844738	4.49292e+06	0.483219	0.0127594	0.0256699	19.9532	27.0043
GAS6	Classical-M1	0.308001	0.0710374	4.50569e+06	0.484592	0.0148835	0.0297217	16.8355	22.7956
CLU	Classical-M1	0.556252	0.198939	4.79998e+06	0.516244	0.0159942	0.0318211	25.0974	26.1488
MEF2A	Classical-M1	0.732111	0.0164009	4468706	0.480614	0.0166698	0.0330761	36.5549	49.7723
DST	Classical-M1	0.372088	0.0528756	4500194	0.484001	0.0174175	0.0343358	20.1871	26.8387
LGMN	Classical-M1	0.399191	0.0831196	4.50449e+06	0.484463	0.0182935	0.0358184	19.0959	25.2794
HLA-DOA	Classical-M1	0.28221	0.0488234	4513456	0.485427	0.0186708	0.0365116	16.212	21.5399
OLR1	Classical-M1	0.59906	0.0280017	4.48213e+06	0.482058	0.0192774	0.0376293	30.5534	40.058
EGR2	Classical-M1	0.298414	0.0345298	4522761	0.486428	0.020012	0.038989	14.3414	18.449
PLTP	Classical-M1	0.665271	0.198201	4.79947e+06	0.516188	0.0209972	0.040767	28.2931	29.2259
LAIR1	Classical-M1	0.626718	0.0359772	4.47898e+06	0.481719	0.0215764	0.0418261	33.1255	46.364
CFD	Classical-M1	0.449995	0.0486876	4.49933e+06	0.483908	0.0222224	0.0430253	23.3048	30.454
NR4A2	Classical-M1	0.564503	0.0764564	4.49383e+06	0.483316	0.0231456	0.0447465	26.2666	34.773
FPR1	Classical-M1	0.737627	0.0413562	4479678	0.481795	0.02375	0.0458361	35.3858	48.5994

## Sheet: Hypoxia
feature	group	avgExpr	logFC	statistic	auc	pval	padj	pct_in	pct_out
PLIN2	Hypoxia	2.25104	1.81086	6.58e+06	0.830997	0	0	79.8113	32.6372
VCAN	Hypoxia	2.15194	1.76548	6559015	0.828347	0	0	78.4906	19.6386
ADM	Hypoxia	1.20774	1.05649	5.94887e+06	0.751291	0	0	58.3962	11.1647
NDRG1	Hypoxia	1.12201	0.961114	6.12905e+06	0.774046	0	0	64.5283	14.9398
C15orf48	Hypoxia	1.05191	0.953503	5.82062e+06	0.735094	0	0	52.6415	7.17537
BNIP3	Hypoxia	1.03686	0.895374	5980399	0.755273	0	0	59.5283	12.0348
TREM1	Hypoxia	0.931115	0.767624	5919044	0.747524	1.91999e-300	6.46761e-297	60.283	14.8327
VEGFA	Hypoxia	0.989368	0.830155	5884611	0.743175	3.65974e-300	1.07871e-296	58.8679	14.0295
ERO1A	Hypoxia	1.09655	0.894228	6.07386e+06	0.767076	7.79281e-300	2.04172e-296	65.7547	19.344
S100A10	Hypoxia	2.77807	1.68648	6633950	0.83781	5.32403e-298	1.25541e-294	88.9623	55.3414
HK2	Hypoxia	1.10392	0.922519	5.92071e+06	0.747734	1.96286e-280	4.20766e-277	60.3774	17.0817
SLC2A3	Hypoxia	1.91554	1.37825	6.32053e+06	0.798228	2.01266e-279	3.95488e-276	79.434	33.6145
GPNMB	Hypoxia	1.30478	1.02343	6.00463e+06	0.758333	5.86253e-278	1.06337e-274	66.0377	19.6921
HILPDA	Hypoxia	0.704004	0.639587	5.30913e+06	0.670497	3.83534e-254	6.4598e-251	39.0566	6.26506
VIM	Hypoxia	3.54153	1.40229	6.50096e+06	0.821015	2.91173e-253	4.57725e-250	97.6415	78.8621
SLC2A1	Hypoxia	0.611443	0.544833	5289639	0.668036	5.5035e-244	8.11079e-241	38.9623	6.43909
UPP1	Hypoxia	1.16111	0.853222	5980276	0.755257	1.88483e-237	2.61437e-234	68.4906	25.5823
GAPDH	Hypoxia	3.78035	1.31006	6.42318e+06	0.811192	7.45516e-237	9.76627e-234	97.3585	88.0455
ZNF395	Hypoxia	0.354084	0.326995	4.96904e+06	0.627547	6.32422e-235	7.84869e-232	28.1132	2.85141
LDHA	Hypoxia	2.45355	1.34096	6350936	0.802068	2.64965e-233	3.12393e-230	87.2642	61.3387
ENO1	Hypoxia	2.49268	1.20814	6373091	0.804866	3.87922e-233	4.35581e-230	90.8491	67.4565
FTH1	Hypoxia	4.75561	1.37753	6395239	0.807663	2.63855e-231	2.82805e-228	99.0566	94.1365
ADAM8	Hypoxia	0.756587	0.6091	5.58729e+06	0.705627	6.75703e-229	6.92743e-226	52.0755	13.3199
LGALS1	Hypoxia	2.94894	1.5156	6298173	0.795405	1.10025e-222	1.081e-219	90.3774	61.6064
SLC16A10	Hypoxia	0.749471	0.623179	5.42608e+06	0.685267	5.8137e-217	5.48348e-214	45.8491	10.6693
ENO2	Hypoxia	0.331211	0.300951	4946740	0.62473	8.37391e-213	7.5945e-210	27.9245	3.29317
ANPEP	Hypoxia	0.504986	0.436057	5226484	0.66006	5.33429e-212	4.65862e-209	38.1132	7.17537
MXI1	Hypoxia	0.559992	0.475909	5292393	0.668383	8.63103e-211	7.26856e-208	40.8491	8.42035
ANGPTL4	Hypoxia	0.398884	0.367426	4.85388e+06	0.613003	2.65203e-204	2.15637e-201	25	2.59705
FOSL2	Hypoxia	0.739981	0.57682	5.53611e+06	0.699163	1.61404e-202	1.26864e-199	52.2642	14.8996
S100A9	Hypoxia	2.11604	1.36095	5911406	0.746559	2.69852e-200	2.05261e-197	75.7547	30.8032
BNIP3L	Hypoxia	1.34913	0.881125	5.99146e+06	0.75667	1.12757e-199	8.30879e-197	73.7736	37.7644
TIMP1	Hypoxia	1.92747	1.36485	5995624	0.757195	1.97852e-197	1.41375e-194	75.1887	39.0361
SMIM25	Hypoxia	0.548389	0.457465	5.23558e+06	0.661209	2.49155e-194	1.72796e-191	39.717	8.50067
SLC25A37	Hypoxia	1.43226	0.942869	5.93309e+06	0.749298	4.81627e-193	3.24479e-190	74.5283	35.5288
P4HA1	Hypoxia	0.867557	0.642881	5.65563e+06	0.714258	1.51569e-190	9.92778e-188	58.7736	21.004
LGALS3	Hypoxia	1.21891	0.867174	5.78136e+06	0.730136	6.85353e-188	4.36773e-185	66.3208	27.51
AQP9	Hypoxia	0.275037	0.251541	4.75584e+06	0.600621	2.00053e-187	1.24138e-184	22.1698	2.12851
SLAMF9	Hypoxia	0.224614	0.21244	4707872	0.594563	6.4662e-187	3.90956e-184	20.4717	1.74029
TPI1	Hypoxia	2.18317	1.01963	6.10331e+06	0.770795	8.19907e-186	4.83335e-183	87.3585	64.9398
BHLHE40	Hypoxia	0.832758	0.64904	5483121	0.692471	3.95831e-185	2.27651e-182	51.0377	15.7162
MARCO	Hypoxia	0.445624	0.393961	4.93729e+06	0.623537	1.52937e-181	8.58635e-179	28.6792	4.37751
GK	Hypoxia	0.700663	0.536466	5448937	0.688153	1.0446e-179	5.72827e-177	50.4717	15.3548
CSTB	Hypoxia	1.92774	1.07384	6.01834e+06	0.760064	6.13775e-178	3.28928e-175	81.9811	55.7697
CD300E	Hypoxia	0.371983	0.326072	4920590	0.621428	3.27816e-175	1.71776e-172	28.3962	4.43106
S100A6	Hypoxia	2.73047	1.26687	5984346	0.755771	1.13989e-166	5.8432e-164	87.7358	63.4806
BCL2A1	Hypoxia	0.903878	0.667541	5.494e+06	0.693844	1.27806e-163	6.41204e-161	54.5283	19.8126
TGFBI	Hypoxia	1.63821	0.908997	5868469	0.741137	1.47919e-163	7.26653e-161	80.3774	45.2209
PLAUR	Hypoxia	1.31669	0.831387	5750664	0.726259	4.44174e-163	2.13747e-160	70.7547	34.1767
S100A8	Hypoxia	1.64898	1.06635	5612076	0.708757	7.31009e-160	3.44744e-157	65.283	25.917
AK4	Hypoxia	0.232732	0.208153	4767091	0.602042	1.03797e-157	4.79907e-155	23.3962	3.21285
TNS1	Hypoxia	0.312985	0.270234	4.87254e+06	0.615359	7.28695e-156	3.30435e-153	27.4528	4.71218
NAMPT	Hypoxia	1.44399	0.87912	5.73235e+06	0.723946	7.37575e-154	3.28151e-151	72.8302	37.0817
NCF2	Hypoxia	0.790804	0.538129	5.47823e+06	0.691854	3.10532e-151	1.35599e-148	56.6038	21.8474
PGK1	Hypoxia	1.78157	0.866269	5.85865e+06	0.739897	3.19318e-151	1.369e-148	81.0377	56.6131
EREG	Hypoxia	0.602224	0.492809	4976213	0.628453	4.56268e-151	1.92121e-148	32.0755	6.7336
BCAT1	Hypoxia	0.781395	0.534087	5.48874e+06	0.693181	4.13958e-150	1.71248e-147	57.2642	22.664
GBE1	Hypoxia	0.425687	0.348473	5.05567e+06	0.638488	6.137e-148	2.49501e-145	35.283	8.68809
C4orf3	Hypoxia	1.51957	0.827118	5.78278e+06	0.730315	1.12406e-146	4.49245e-144	75.283	48.5007
MIF	Hypoxia	1.54233	0.884704	5707173	0.720766	5.13095e-141	2.01646e-138	72.2642	43.1727
MMP19	Hypoxia	0.264695	0.242798	4619931	0.583457	7.14019e-139	2.76009e-136	18.7736	2.23561
ANXA2	Hypoxia	1.60271	0.826351	5721581	0.722586	1.33675e-138	5.08395e-136	78.2075	46.5596
FAM162A	Hypoxia	0.881243	0.596633	5462745	0.689897	1.04503e-135	3.91141e-133	57.0755	25.8768
GLUL	Hypoxia	2.0935	0.926493	5777164	0.729606	1.80948e-135	6.66682e-133	86.9811	61.8072
LYZ	Hypoxia	2.33092	1.1439	5.73315e+06	0.724048	1.31613e-133	4.7745e-131	82.8302	54.0696
GPI	Hypoxia	0.78267	0.523192	5.41235e+06	0.683532	1.60237e-133	5.72484e-131	55.9434	23.5743
MCEMP1	Hypoxia	0.291962	0.256317	4710489	0.594894	2.26711e-133	7.97887e-131	22.2642	3.54752
ANKRD37	Hypoxia	0.407111	0.332223	4.95877e+06	0.62625	8.57547e-133	2.97367e-130	32.4528	7.96519
SDC2	Hypoxia	0.35832	0.301225	4.85357e+06	0.612964	1.12529e-132	3.84556e-130	27.9245	5.86345
BAG3	Hypoxia	0.468307	0.410755	4.8302e+06	0.610012	2.00616e-131	6.75788e-129	26.8868	5.55556
SDCBP	Hypoxia	1.56949	0.756658	5.70595e+06	0.720612	3.51209e-130	1.16641e-127	80.9434	53.4672
SEC61G	Hypoxia	1.38367	0.723228	5.63764e+06	0.711985	1.53128e-126	5.01496e-124	74.6226	46.3722
GNA15	Hypoxia	0.59145	0.419022	5234634	0.661089	3.54977e-124	1.14662e-121	47.2642	17.7376
ERRFI1	Hypoxia	0.210483	0.193698	4.5237e+06	0.571304	1.48787e-122	4.74106e-120	15.9434	1.76707
CD109	Hypoxia	0.330773	0.27691	4.82165e+06	0.608933	1.9284e-121	6.06289e-119	27.3585	6.13119
EGLN3	Hypoxia	0.185267	0.165923	4.55672e+06	0.575475	4.03281e-121	1.25123e-118	17.1698	2.15529
FBP1	Hypoxia	0.698025	0.491385	5.23667e+06	0.661346	9.16798e-120	2.80755e-117	48.1132	18.929
ACTN1	Hypoxia	0.523465	0.37839	5.13088e+06	0.647985	3.60194e-119	1.08889e-116	42.3585	14.7791
S100A12	Hypoxia	0.449191	0.347643	4.82337e+06	0.60915	8.9228e-117	2.66329e-114	28.2075	6.50602
PKM	Hypoxia	1.70322	0.736209	5619007	0.709632	1.33112e-115	3.92346e-113	81.6981	57.1888
SPP1	Hypoxia	3.82698	1.5691	5.63419e+06	0.711549	6.9489e-114	2.0229e-111	90.1887	65.5154
PID1	Hypoxia	0.266304	0.225095	4710819	0.594936	8.64431e-114	2.48577e-111	23.3019	4.67202
RALA	Hypoxia	0.634391	0.464936	5163098	0.652055	2.04919e-113	5.82168e-111	44.2453	17.4431
EMP3	Hypoxia	1.50554	0.711859	5548254	0.700696	2.86696e-110	8.04796e-108	77.6415	50.3882
FCN1	Hypoxia	0.45578	0.333566	4778530	0.603487	3.44531e-110	9.5577e-108	27.1698	6.1178
PGAM1	Hypoxia	1.17145	0.615669	5480049	0.692083	7.05542e-110	1.9345e-107	68.6792	41.004
SOD2	Hypoxia	0.941053	0.598217	5.32183e+06	0.672101	3.35972e-108	9.10599e-106	57.0755	27.6305
MGAT1	Hypoxia	1.16637	0.639084	5.47285e+06	0.691174	7.32547e-108	1.96289e-105	69.5283	41.8608
ALDOC	Hypoxia	0.266047	0.206066	4.78564e+06	0.604384	1.059e-107	2.80574e-105	27.2642	6.55957
CSTA	Hypoxia	0.972104	0.57368	5341848	0.674629	1.86392e-107	4.88346e-105	60	29.2771
GSTO1	Hypoxia	1.24521	0.631207	5489636	0.693293	3.23314e-107	8.37773e-105	70.4717	44.9264
CLEC5A	Hypoxia	0.894603	0.53555	5294391	0.668636	6.55812e-107	1.68088e-104	56.7925	26.1714
CEBPB	Hypoxia	1.97482	0.803351	5.56282e+06	0.702536	5.33031e-106	1.33711e-103	84.9057	61.6734
RNASE1	Hypoxia	1.05453	0.692936	5120895	0.646725	4.18132e-105	1.03785e-102	45.6604	17.4297
FN1	Hypoxia	1.08674	0.744268	5.13882e+06	0.648988	3.41568e-104	8.38976e-102	46.0377	18.6345
ALDOA	Hypoxia	0.828254	0.517737	5.24694e+06	0.662643	4.40022e-103	1.06966e-100	53.2075	24.9531
CXCL3	Hypoxia	0.378912	0.324091	4627264	0.584383	3.99517e-102	9.61288e-100	20.6604	4.04284
EAF1	Hypoxia	0.316664	0.254969	4753110	0.600277	4.83145e-101	1.13926e-98	26.1321	6.54618
PDK1	Hypoxia	0.378529	0.283159	4876352	0.615841	2.43934e-100	5.69502e-98	32.1698	9.73226
H2AFY	Hypoxia	1.39409	0.605374	5.48514e+06	0.692725	7.77256e-100	1.77939e-97	78.8679	53.7216
MIR210HG	Hypoxia	0.199092	0.167262	4.61077e+06	0.5823	2.3976e-99	5.4361e-97	20.1887	3.94913
MXD1	Hypoxia	0.477149	0.333508	4965521	0.627102	3.04239e-98	6.83234e-96	37.4528	12.9183
HSPA1A	Hypoxia	2.01569	1.20291	5.3568e+06	0.676518	1.54864e-97	3.445e-95	63.5849	37.2959
SH3BP5	Hypoxia	0.480965	0.32345	4.99399e+06	0.630698	3.38062e-96	7.45001e-94	39.8113	14.3775
CORO1C	Hypoxia	0.694107	0.426576	5203340	0.657137	8.58846e-96	1.87515e-93	53.1132	25.2477
TGM2	Hypoxia	0.169386	0.149241	4511725	0.569792	4.9029e-95	1.06065e-92	16.5094	2.70415
FAM210A	Hypoxia	0.35653	0.274219	4837322	0.610912	5.85199e-95	1.25445e-92	30.6604	9.45114
GPR146	Hypoxia	0.110121	0.0990427	4.39003e+06	0.554422	1.07885e-94	2.29182e-92	12.1698	1.29853
TCEAL9	Hypoxia	0.363214	0.293842	4.75136e+06	0.600055	2.64132e-94	5.56092e-92	26.5094	7.26908
THBS1	Hypoxia	0.598237	0.431156	4.83698e+06	0.610869	5.95151e-94	1.24192e-91	31.4151	9.50469
ANXA1	Hypoxia	1.74141	0.729533	5.45037e+06	0.688334	8.4131e-94	1.74018e-91	82.0755	56.8407
CD44	Hypoxia	1.27826	0.611131	5387824	0.680435	1.2324e-93	2.52696e-91	73.3962	44.5649
HPCAL1	Hypoxia	0.488302	0.328227	5.03256e+06	0.635569	1.60582e-93	3.26424e-91	41.9811	16.7871
DNAJA4	Hypoxia	0.353822	0.307114	4611153	0.582349	2.9606e-93	5.96675e-91	20.4717	4.40428
FNDC3B	Hypoxia	0.534311	0.371065	5.01288e+06	0.633083	3.57348e-92	7.14091e-90	40.7547	16.332
ZFAND2A	Hypoxia	0.452624	0.359035	4825830	0.60946	7.44436e-92	1.47511e-89	30.3774	9.61178
ZDHHC20	Hypoxia	0.408444	0.285288	4916667	0.620932	1.33967e-91	2.63245e-89	35.8491	12.5435
RAB13	Hypoxia	0.576212	0.381185	5065974	0.639789	1.36763e-91	2.66518e-89	44.2453	19.0228
AVPI1	Hypoxia	0.16936	0.147277	4501652	0.56852	3.20949e-91	6.20326e-89	16.3208	2.7577
TAGLN2	Hypoxia	1.10905	0.553728	5316369	0.671411	8.28876e-91	1.58902e-88	67.2642	38.0187
ATF5	Hypoxia	0.453431	0.330914	4.90451e+06	0.619397	1.59434e-90	3.03183e-88	34.9057	12.3963
SDC4	Hypoxia	0.156289	0.137446	4460411	0.563311	2.9351e-90	5.53678e-88	14.8113	2.249
METRNL	Hypoxia	0.786339	0.46037	5180671	0.654274	6.61789e-90	1.23849e-87	54.1509	26.4793
FTL	Hypoxia	4.4884	0.836943	5466400	0.690359	8.71261e-90	1.61766e-87	98.8679	93.6145
FLT1	Hypoxia	0.153261	0.133622	4432889	0.559835	1.08795e-89	2.00421e-87	13.8679	1.92771
S100A11	Hypoxia	2.65504	0.740194	5.45762e+06	0.68925	1.13342e-89	2.07179e-87	90.8491	76.2784
IL1RN	Hypoxia	0.311666	0.251357	4.65367e+06	0.587718	1.4376e-89	2.60759e-87	22.7358	5.52878
HIF1A-AS2	Hypoxia	0.148113	0.131805	4.41469e+06	0.557537	3.58278e-89	6.44901e-87	13.2075	1.74029
TMEM51	Hypoxia	0.405292	0.277628	4.92167e+06	0.621565	4.2744e-88	7.63563e-86	36.8868	13.494
PHACTR1	Hypoxia	0.55729	0.356354	5.0136e+06	0.633174	7.26771e-88	1.28852e-85	43.1132	17.4565
G0S2	Hypoxia	0.389515	0.338979	4559783	0.575861	2.20053e-87	3.87228e-85	18.7736	3.92236
HSPA6	Hypoxia	0.89405	0.694709	4923415	0.621785	1.44957e-86	2.53192e-84	36.1321	14.0964
SNAPC1	Hypoxia	0.328058	0.259966	4.71803e+06	0.595846	2.51125e-86	4.35406e-84	25.9434	7.40295
FAM129B	Hypoxia	0.283952	0.218888	4.73104e+06	0.59749	2.53189e-86	4.3578e-84	26.6038	7.73762
DNAJB1	Hypoxia	1.33473	0.865417	5207035	0.657603	2.70693e-86	4.62532e-84	55.1887	31.0977
IVNS1ABP	Hypoxia	0.714436	0.436737	5.12038e+06	0.646659	2.72807e-86	4.62791e-84	50.3774	24.1901
SNAI1	Hypoxia	0.163423	0.139925	4.48754e+06	0.566738	3.27784e-86	5.52083e-84	16.0377	2.82463
PAPSS2	Hypoxia	0.160506	0.13901	4485343	0.56646	3.82635e-86	6.39896e-84	15.9434	2.79786
SLC16A3	Hypoxia	1.26747	0.57677	5.32623e+06	0.672657	1.80238e-85	2.99297e-83	72.3585	45.3414
ATF3	Hypoxia	0.478349	0.354244	4.8353e+06	0.610657	2.71114e-85	4.47054e-83	32.0755	11.0308
INSIG1	Hypoxia	0.410188	0.313767	4.793e+06	0.605314	3.07338e-85	5.03267e-83	29.8113	9.67871
HSPA1B	Hypoxia	1.35993	0.838584	5119321	0.646526	5.31876e-85	8.64941e-83	50.4717	24.7925
RAB20	Hypoxia	0.435345	0.293197	4921795	0.62158	7.32187e-85	1.18253e-82	37.4528	14.3106
SH3BGRL3	Hypoxia	2.23778	0.717803	5409862	0.683219	8.54086e-85	1.37002e-82	84.6226	72.249
ATP13A3	Hypoxia	0.562567	0.381235	4.98411e+06	0.62945	8.71887e-85	1.38913e-82	40.8491	17.1754
CYSTM1	Hypoxia	0.316155	0.238405	4754145	0.600407	3.64427e-84	5.76725e-82	28.1132	8.6747
CSGALNACT2	Hypoxia	0.429264	0.281001	4920311	0.621393	5.51502e-83	8.66961e-81	38.0189	14.7122
LUCAT1	Hypoxia	0.139915	0.12089	4401458	0.555866	3.65925e-82	5.71425e-80	13.0189	1.86078
CXCL2	Hypoxia	0.295644	0.237356	4.54422e+06	0.573895	4.79093e-81	7.43225e-79	18.7736	4.09639
IL1R2	Hypoxia	0.42214	0.311289	4.67085e+06	0.589887	1.88634e-80	2.90719e-78	24.717	6.90763
PLP2	Hypoxia	0.839567	0.440975	5159945	0.651656	5.39369e-80	8.25865e-78	57.9245	30.7497
SLC11A1	Hypoxia	1.70278	0.675313	5326324	0.672669	1.05952e-79	1.61183e-77	82.2642	55.2878
PLOD2	Hypoxia	0.171228	0.148675	4440925	0.56085	1.50788e-78	2.25036e-76	14.6226	2.57028
HSPH1	Hypoxia	1.02711	0.735184	5018685	0.633816	6.54794e-78	9.71073e-76	43.8679	21.8608
PFKFB4	Hypoxia	0.163273	0.136043	4.48932e+06	0.566962	1.01517e-76	1.48682e-74	16.6981	3.45382
IFI30	Hypoxia	0.691954	0.409486	5029825	0.635223	2.02856e-76	2.95268e-74	47.9245	22.905
MAP1LC3B	Hypoxia	0.945752	0.473791	5204985	0.657344	2.2056e-76	3.19067e-74	62.9245	39.1566
EMP1	Hypoxia	0.185467	0.156331	4496205	0.567832	2.99619e-76	4.30794e-74	16.9811	3.61446
HSPB1	Hypoxia	1.51132	0.859442	5.21706e+06	0.658869	5.16612e-76	7.38285e-74	63.7736	41.3655
CCL20	Hypoxia	0.275862	0.226576	4.55382e+06	0.575108	9.43925e-76	1.34083e-73	19.5283	4.76573
RGCC	Hypoxia	0.799595	0.472195	5.03508e+06	0.635887	1.42801e-75	2.01632e-73	48.6792	23.6948
FCGR2B	Hypoxia	0.702779	0.420014	5.01785e+06	0.633711	8.7421e-75	1.22702e-72	46.7925	23.0522
MYADM	Hypoxia	0.585413	0.33796	5006402	0.632265	1.3544e-74	1.88974e-72	46.6038	22.3025
EIF4EBP1	Hypoxia	0.663927	0.37987	5.04331e+06	0.636927	1.06598e-72	1.46993e-70	50	26.0241
NEAT1	Hypoxia	3.53084	0.76712	5311191	0.670757	1.0958e-72	1.50226e-70	95.9434	88.5007
CDCP1	Hypoxia	0.247121	0.187908	4.62038e+06	0.583514	1.99966e-72	2.72554e-70	23.0189	6.70683
ASGR1	Hypoxia	0.304156	0.21171	4733792	0.597837	1.15613e-71	1.5578e-69	29.2453	10.2544
S100A4	Hypoxia	2.4932	0.798449	5280558	0.666889	2.72578e-71	3.65192e-69	86.4151	67.7778
SRGN	Hypoxia	2.92422	0.66482	5294206	0.668612	4.98293e-71	6.63827e-69	93.9623	84.8059
FLNA	Hypoxia	0.688964	0.378596	4.98837e+06	0.629988	5.26557e-71	6.9754e-69	47.9245	22.7577
RBPJ	Hypoxia	1.20548	0.529251	5.21112e+06	0.65812	8.94134e-71	1.17786e-68	70.3774	47.9116
LILRB3	Hypoxia	0.365294	0.225939	4808763	0.607305	1.7535e-70	2.29708e-68	34.6226	13.3467
DDIT3	Hypoxia	0.366872	0.257021	4.72937e+06	0.597278	4.81046e-70	6.23245e-68	29.3396	10.4418
PFKP	Hypoxia	0.299065	0.202432	4.71525e+06	0.595495	7.53928e-70	9.71454e-68	28.6792	9.97323
SULF2	Hypoxia	0.302609	0.207149	4.69655e+06	0.593134	1.79777e-69	2.29143e-67	27.7358	9.41098
NRG1	Hypoxia	0.131437	0.110853	4402685	0.556021	6.70976e-69	8.41575e-67	13.6792	2.55689
FNIP2	Hypoxia	0.475694	0.324181	4.81863e+06	0.608551	8.13552e-69	1.015e-66	34.717	14.4177
RIOK3	Hypoxia	0.514091	0.310973	4919580	0.6213	9.86729e-69	1.22458e-66	42.2642	19.6519
SAT1	Hypoxia	3.49018	0.765525	5.26711e+06	0.66519	3.34374e-68	4.10653e-66	98.1132	85.7296
DUSP10	Hypoxia	0.271865	0.190731	4.64695e+06	0.586869	1.70754e-67	2.0862e-65	25.3774	8.19277
ALOX5AP	Hypoxia	2.3518	0.725754	5240477	0.661827	6.13607e-67	7.41992e-65	87.4528	68.9826
SLCO4A1	Hypoxia	0.182932	0.151832	4.4843e+06	0.566328	7.18257e-67	8.64107e-65	17.1698	4.19009
TESK2	Hypoxia	0.125366	0.105858	4377642	0.552858	1.49811e-66	1.79317e-64	12.8302	2.31593
P4HA2	Hypoxia	0.116791	0.0988913	4.38473e+06	0.553753	3.70066e-66	4.40714e-64	13.1132	2.4498
SLC43A3	Hypoxia	0.34149	0.218821	4.76774e+06	0.602125	3.77948e-66	4.4784e-64	32.7358	12.8916
VDAC1	Hypoxia	0.917242	0.416922	5117991	0.646358	5.05909e-66	5.96467e-64	61.6038	39.7992
TMEM45A	Hypoxia	0.0966013	0.0879934	4305461	0.543742	2.10977e-65	2.47504e-63	10.0943	1.41901
PFKFB3	Hypoxia	0.557037	0.332046	4886184	0.617083	6.11187e-65	7.13454e-63	41.5094	19.344
GNA13	Hypoxia	0.617946	0.346371	4.95384e+06	0.625628	1.49734e-64	1.73928e-62	46.9811	24.1499
TMEM167A	Hypoxia	0.711379	0.362253	5024208	0.634514	2.01873e-63	2.33342e-61	54.3396	31.1647
LIMS1	Hypoxia	1.10056	0.459385	5.13016e+06	0.647895	3.13965e-63	3.61136e-61	68.1132	45.9036
KYNU	Hypoxia	0.407543	0.259684	4796101	0.605706	8.81069e-63	1.00852e-60	35.1887	15.3548
PDLIM7	Hypoxia	0.357243	0.221838	4.76212e+06	0.601415	1.45692e-62	1.64374e-60	33.4906	13.7216
THBD	Hypoxia	0.407443	0.283852	4.67652e+06	0.590604	1.85621e-62	2.08425e-60	27.7358	10.2677
ARL8B	Hypoxia	0.464861	0.284115	4.84681e+06	0.61211	1.94769e-62	2.17661e-60	38.9623	18.2329
ZNF385A	Hypoxia	0.401971	0.255129	4796660	0.605777	3.45227e-62	3.82181e-60	35.4717	15.5957
PPP1R3B	Hypoxia	0.193799	0.141865	4520900	0.57095	7.08969e-62	7.81192e-60	19.6226	5.55556
KCNE1	Hypoxia	0.19115	0.145896	4.47138e+06	0.564696	6.5303e-61	7.09606e-59	17.3585	4.49799
WSB1	Hypoxia	1.44075	0.543526	5153269	0.650813	7.92034e-61	8.56705e-59	76.9811	57.5368
KDM3A	Hypoxia	0.269285	0.185923	4612846	0.582562	8.6904e-61	9.35707e-59	24.6226	8.38019
C5AR1	Hypoxia	0.794434	0.394368	4.95937e+06	0.626326	9.98913e-61	1.07065e-58	51.6038	26.988
PCBP1	Hypoxia	1.24197	0.445432	5136865	0.648742	3.59245e-60	3.83303e-58	72.6415	54.7791
ZEB2	Hypoxia	1.24455	0.500989	5.11255e+06	0.645671	4.3789e-60	4.6511e-58	71.3208	48.407
HSP90AA1	Hypoxia	2.77545	0.895869	5.17812e+06	0.653951	1.22765e-59	1.29811e-57	89.3396	82.249
MYO1G	Hypoxia	0.493651	0.259089	4.85569e+06	0.613232	1.54721e-59	1.62872e-57	42.5472	19.9598
WDR45B	Hypoxia	0.459262	0.270266	4.83303e+06	0.610369	3.01747e-59	3.16231e-57	39.5283	18.8621
SCD	Hypoxia	0.277453	0.202865	4.59072e+06	0.579768	1.21252e-58	1.25952e-56	23.5849	8.11245
STXBP2	Hypoxia	0.73199	0.380248	4.97258e+06	0.627994	2.35116e-58	2.4316e-56	52.7358	30.5622
PIK3CB	Hypoxia	0.274049	0.189717	4605971	0.581694	4.94663e-58	5.09352e-56	24.717	8.72825
CXCL8	Hypoxia	1.07295	0.632615	4865341	0.61445	1.00903e-57	1.02555e-55	42.4528	21.9009
EMILIN2	Hypoxia	0.371632	0.22648	4747852	0.599613	1.5203e-57	1.53857e-55	33.9623	14.8193
HSPD1	Hypoxia	1.11329	0.572875	5037688	0.636216	2.87442e-57	2.88421e-55	59.8113	40.3347
CATSPER1	Hypoxia	0.194276	0.141908	4.52573e+06	0.57156	7.65531e-57	7.64882e-55	20.4717	6.43909
LAPTM5	Hypoxia	2.38293	0.44754	5146858	0.650004	1.20847e-56	1.20235e-54	92.2642	83.5877
DUSP3	Hypoxia	0.2979	0.189238	4686157	0.591821	1.49832e-56	1.48447e-54	30	12.249
TPST1	Hypoxia	0.214101	0.160186	4506397	0.569119	3.06895e-56	3.02786e-54	19.5283	5.99732
AC097534.2	Hypoxia	0.25864	0.170417	4606138	0.581715	5.13986e-56	5.04992e-54	25.283	9.17001
CTSD	Hypoxia	1.89029	0.607573	5124264	0.64715	6.32453e-56	6.18807e-54	83.3019	67.5234
TPM4	Hypoxia	0.94673	0.403426	5028556	0.635063	6.93114e-56	6.75357e-54	63.2075	40.6426
CA2	Hypoxia	0.146778	0.126188	4.33149e+06	0.54703	1.39286e-55	1.35159e-53	11.6038	2.28916
RRAGD	Hypoxia	0.172666	0.133043	4453754	0.562471	1.81725e-55	1.75617e-53	17.0755	4.73896
SERPINA1	Hypoxia	1.32657	0.489634	5.07308e+06	0.640687	2.64534e-55	2.546e-53	71.7925	50.7229
LMNA	Hypoxia	0.437937	0.246209	4.73738e+06	0.59829	2.84663e-55	2.7286e-53	34.717	15.0736
RETN	Hypoxia	0.652448	0.384911	4.78459e+06	0.604252	3.1598e-55	3.01652e-53	37.5472	17.8715
SERPINH1	Hypoxia	0.328053	0.262917	4512704	0.569915	3.49395e-55	3.32207e-53	19.8113	6.37216
CTSB	Hypoxia	2.16495	0.610006	5.12086e+06	0.64672	4.18199e-55	3.9603e-53	90	70.83
ATP6V1F	Hypoxia	1.21086	0.443965	5077512	0.641246	4.40243e-55	4.15238e-53	69.2453	53.0656
RXRA	Hypoxia	0.398669	0.233102	4747692	0.599592	2.87394e-54	2.66801e-52	35.1887	16.158
CYTIP	Hypoxia	0.789812	0.391294	4934210	0.623148	5.13918e-54	4.73367e-52	51.7925	30.8568
HPSE	Hypoxia	0.244389	0.183719	4502396	0.568614	7.6846e-54	7.05069e-52	19.6226	6.27845
PTTG1IP	Hypoxia	0.84665	0.409857	4979515	0.62887	7.8244e-54	7.15114e-52	56.4151	36.747
LGALS8	Hypoxia	0.406856	0.225387	4776679	0.603253	3.99696e-53	3.62494e-51	38.3019	18.3936
SLC16A6	Hypoxia	0.136068	0.11496	4315317	0.544987	4.93376e-53	4.45739e-51	11.1321	2.19545
MCUB	Hypoxia	0.50322	0.261649	4.82825e+06	0.609767	8.61086e-53	7.74978e-51	42.9245	22.1687
FAM13A	Hypoxia	0.339912	0.219734	4644176	0.586519	1.34824e-52	1.2088e-50	28.3962	11.6466
RAB42	Hypoxia	0.167614	0.140322	4348586	0.549189	2.21267e-52	1.97631e-50	12.5472	2.82463
TYMP	Hypoxia	1.57686	0.516216	5.06484e+06	0.639646	5.04116e-52	4.48568e-50	77.9245	59.1834
COTL1	Hypoxia	1.81837	0.50095	5.08185e+06	0.641794	5.30562e-52	4.70326e-50	84.0566	67.8581
TOM1	Hypoxia	0.291266	0.177536	4.65427e+06	0.587793	6.37277e-52	5.62808e-50	29.5283	12.2892
ADSSL1	Hypoxia	0.179729	0.132309	4.44848e+06	0.561804	7.90215e-51	6.87575e-49	17.4528	5.23427
BCKDK	Hypoxia	0.45126	0.24509	4794331	0.605482	8.2636e-51	7.16381e-49	40.566	21.0174
BRI3	Hypoxia	1.18414	0.444383	5015823	0.633455	1.17643e-50	1.00873e-48	69.1509	48.9023
ANXA5	Hypoxia	1.30474	0.435757	5035707	0.635966	2.09126e-50	1.78667e-48	74.434	55.1941
EGLN1	Hypoxia	0.311333	0.190493	4.65582e+06	0.587989	4.9079e-50	4.17792e-48	30.1887	13.0522
JARID2	Hypoxia	0.375585	0.223233	4.68366e+06	0.591506	5.27894e-50	4.4776e-48	32.2642	14.4846
TUBA1C	Hypoxia	0.503358	0.252416	4.78895e+06	0.604803	8.02303e-50	6.75653e-48	41.7925	21.1111
MPP1	Hypoxia	0.439903	0.228916	4.78073e+06	0.603765	9.93117e-50	8.3337e-48	40.6604	20.6292
TNFRSF1B	Hypoxia	0.903004	0.390077	4.95427e+06	0.625681	1.36342e-49	1.13602e-47	60.566	39.1165
SH3PXD2B	Hypoxia	0.183395	0.131442	4473012	0.564903	3.35805e-49	2.77834e-47	18.9623	6.19813
ZBTB43	Hypoxia	0.275959	0.180474	4.56606e+06	0.576654	1.484e-48	1.21502e-46	24.5283	9.57162
LSP1	Hypoxia	1.18665	0.422785	4.98718e+06	0.629837	4.37465e-48	3.55705e-46	70.3774	48.5944
RNMT	Hypoxia	0.632517	0.319839	4.84883e+06	0.612365	4.51088e-48	3.6552e-46	48.0189	27.8849
LONP1	Hypoxia	0.245758	0.159964	4.56379e+06	0.576367	4.87901e-48	3.92652e-46	24.5283	9.62517
MTFP1	Hypoxia	0.21398	0.141184	4525777	0.571566	4.87107e-48	3.92652e-46	22.2642	8.166
VDR	Hypoxia	0.152812	0.118231	4.40446e+06	0.556246	5.5715e-48	4.46857e-46	15.566	4.51138
PMP22	Hypoxia	0.309162	0.195616	4581882	0.578652	2.13105e-47	1.69764e-45	25.9434	10.5622
GPCPD1	Hypoxia	0.492178	0.275749	4739602	0.598571	3.9953e-47	3.15081e-45	37.7358	19.4645
SQSTM1	Hypoxia	0.728794	0.347178	4.8811e+06	0.61644	5.74775e-47	4.50272e-45	52.0755	32.905
APLP2	Hypoxia	1.25185	0.417644	4992579	0.630519	6.1333e-47	4.78885e-45	73.5849	53.842
HIF1A	Hypoxia	1.01748	0.413744	4.94399e+06	0.624383	7.51621e-47	5.83001e-45	62.1698	42.6104
ATP6V1B2	Hypoxia	0.886904	0.377253	4.92582e+06	0.622089	7.5151e-47	5.83001e-45	59.0566	39.4244
RALGDS	Hypoxia	0.267425	0.166377	4556774	0.575481	8.27289e-47	6.39589e-45	24.6226	9.66533
PLSCR1	Hypoxia	0.707068	0.303405	4.88556e+06	0.617004	1.37945e-46	1.05609e-44	54.9057	33.7349
TENT5A	Hypoxia	0.404049	0.249333	4.63836e+06	0.585785	4.44683e-46	3.38246e-44	30.1887	13.7885
BTG1	Hypoxia	2.49089	0.492735	5.02418e+06	0.634511	7.57304e-46	5.70519e-44	92.8302	85.5957
ASPH	Hypoxia	0.479578	0.269294	4727908	0.597094	7.86679e-46	5.88886e-44	37.2642	19.4913
KDM7A	Hypoxia	0.232498	0.140174	4.53139e+06	0.572275	1.34594e-45	1.00435e-43	23.4906	8.96921
PPP1CB	Hypoxia	0.762029	0.324586	4.89496e+06	0.61819	1.47996e-45	1.10087e-43	56.7925	36.7068
RLF	Hypoxia	0.259657	0.166048	4554824	0.575235	1.68252e-45	1.2476e-43	24.717	10
AC245128.3	Hypoxia	0.126862	0.0997001	4.30325e+06	0.543464	1.91465e-45	1.41528e-43	11.2264	2.55689
GRB2	Hypoxia	1.03096	0.378897	4952114	0.625409	2.26691e-45	1.67043e-43	65.283	48.0723
SERPINB1	Hypoxia	0.968481	0.363303	4933443	0.623051	5.05556e-45	3.70218e-43	63.1132	44.6586
ACTG1	Hypoxia	2.50579	0.422309	5012199	0.632997	6.73232e-45	4.9148e-43	90.3774	84.3106
VKORC1	Hypoxia	0.663192	0.304538	4.8526e+06	0.612842	7.35045e-45	5.33303e-43	51.5094	32.008
GRINA	Hypoxia	0.577462	0.264935	4.82048e+06	0.608784	7.74313e-45	5.6007e-43	48.3019	28.2463
RNF181	Hypoxia	0.737621	0.313498	4.88078e+06	0.6164	1.16243e-44	8.37504e-43	55.566	36.1044
AP1S2	Hypoxia	0.944555	0.385727	4899805	0.618803	1.43162e-44	1.02607e-42	58.9623	39.1968
RAB8B	Hypoxia	0.418555	0.222224	4.70134e+06	0.593739	2.89543e-44	2.05646e-42	36.4151	18.5408
ARRDC3	Hypoxia	0.491658	0.253045	4.73006e+06	0.597366	2.95013e-44	2.08901e-42	39.1509	20.6292
CARD19	Hypoxia	0.46611	0.230395	4.75723e+06	0.600797	2.97826e-44	2.10261e-42	41.6981	22.838
APOBR	Hypoxia	0.387622	0.21433	4.67569e+06	0.5905	3.05919e-44	2.15331e-42	34.2453	16.8407
SDS	Hypoxia	0.145005	0.120187	4288883	0.541649	4.09762e-44	2.87565e-42	10.6604	2.40964
FKBP4	Hypoxia	0.339013	0.234025	4.57358e+06	0.577603	4.28621e-44	2.99908e-42	25.8491	11.3922
NUPR1	Hypoxia	0.358618	0.253335	4.48582e+06	0.56652	4.79701e-44	3.34655e-42	20.6604	7.71084
PTP4A1	Hypoxia	0.518566	0.26695	4763603	0.601602	6.86979e-44	4.7644e-42	42.2642	23.7483
FGR	Hypoxia	0.448383	0.232082	4.71565e+06	0.595546	1.46871e-43	1.01264e-41	38.3019	20.0268
NOD2	Hypoxia	0.150852	0.111632	4394157	0.554944	3.08906e-43	2.12362e-41	15.7547	4.93976
RARA	Hypoxia	0.158541	0.104094	4.42821e+06	0.559244	5.19356e-43	3.56e-41	17.8302	5.95716
ST14	Hypoxia	0.384221	0.205891	4.67175e+06	0.590002	8.22963e-43	5.60852e-41	34.9057	17.3896
NUP58	Hypoxia	0.313666	0.187093	4.59626e+06	0.580467	1.14476e-42	7.77911e-41	28.4906	13.0254
ZFP36L1	Hypoxia	2.05464	0.525674	4967434	0.627344	6.27934e-42	4.24261e-40	86.5094	71.593
MAP2K1	Hypoxia	0.51959	0.237986	4767921	0.602147	1.69574e-41	1.13595e-39	45.3774	26.3855
CHST15	Hypoxia	0.29569	0.178828	4570940	0.57727	1.8e-41	1.20238e-39	27.1698	12.2088
ACP5	Hypoxia	0.219237	0.142226	4.45315e+06	0.562394	6.20781e-41	4.1118e-39	19.6226	7.26908
IFNGR2	Hypoxia	0.89153	0.337185	4876978	0.61592	6.59169e-41	4.35384e-39	61.3208	42.7711
IRAK3	Hypoxia	0.552675	0.266471	4.7419e+06	0.598861	8.95552e-41	5.88221e-39	43.1132	24.5649
SOCS3	Hypoxia	0.531785	0.236586	4700683	0.593656	1.0165e-40	6.65808e-39	39.9057	20.8434
ATP6V1G1	Hypoxia	1.04576	0.355565	4.90518e+06	0.619482	1.66331e-40	1.08645e-38	67.0755	50.8969
ELL2	Hypoxia	0.496403	0.261836	4.68946e+06	0.592238	1.9495e-40	1.26987e-38	37.6415	20.3614
SNTB1	Hypoxia	0.149813	0.106633	4370990	0.552018	2.76716e-40	1.79751e-38	15.0943	4.76573
LTA4H	Hypoxia	0.526008	0.250376	4.73923e+06	0.598524	3.83956e-40	2.48727e-38	43.3962	24.9398
ITGA5	Hypoxia	0.366922	0.213015	4611048	0.582335	1.15457e-39	7.43847e-38	30.9434	15.3815
RIPK2	Hypoxia	0.265826	0.165074	4.5308e+06	0.5722	1.34063e-39	8.61362e-38	24.9057	10.9772
SERF2	Hypoxia	2.42776	0.374223	4943765	0.624355	1.77671e-39	1.13536e-37	90.6604	84.0562
TLR2	Hypoxia	0.734503	0.310766	4.80855e+06	0.607278	2.05827e-39	1.31173e-37	52.5472	34.1232
BZW1	Hypoxia	0.784845	0.319857	4.83705e+06	0.610877	2.26534e-39	1.43981e-37	56.8868	38.7282
UQCRC1	Hypoxia	0.550365	0.242845	4.76426e+06	0.601685	2.71553e-39	1.7213e-37	47.2642	28.5408
GYS1	Hypoxia	0.135399	0.0935898	4.36791e+06	0.551629	3.11886e-39	1.96638e-37	15.0943	4.85944
NOP10	Hypoxia	1.06219	0.365079	4.88337e+06	0.616727	3.69698e-39	2.3224e-37	65.8491	49.3976
PTMA	Hypoxia	3.13919	0.354699	4940793	0.623979	3.89224e-39	2.43446e-37	96.1321	91.8206
AC015912.3	Hypoxia	0.169521	0.119683	4.37403e+06	0.552402	5.75596e-39	3.59063e-37	15.4717	5.08701
LILRA6	Hypoxia	0.101712	0.0780994	4281300	0.540691	8.7896e-39	5.46857e-37	10.8491	2.7577
OAZ1	Hypoxia	2.3914	0.386029	4.93379e+06	0.623095	9.78018e-39	6.06886e-37	91.8868	83.0254
DENND5A	Hypoxia	0.277458	0.164639	4549233	0.574529	1.26904e-38	7.85407e-37	26.7925	12.3025
FLNB	Hypoxia	0.193544	0.128725	4428740	0.559311	1.70022e-38	1.04951e-36	18.6792	7.00134
TFRC	Hypoxia	0.539491	0.278396	4.67357e+06	0.590231	2.78348e-38	1.70923e-36	37.7358	20.8032
RYBP	Hypoxia	0.295667	0.179013	4543115	0.573756	3.37291e-38	2.0658e-36	26.3208	12.1954
NFIL3	Hypoxia	0.342109	0.192222	4586101	0.579185	6.01663e-38	3.66595e-36	30	14.7657
RHOA	Hypoxia	1.50294	0.364622	4.90861e+06	0.619915	6.39299e-38	3.88523e-36	78.3962	66.2517
ZNF292	Hypoxia	0.590557	0.27458	4.72728e+06	0.597014	1.24538e-37	7.54914e-36	44.2453	26.506
ZYX	Hypoxia	0.663792	0.266346	4780996	0.603798	1.45096e-37	8.77275e-36	52.1698	33.1058
AZI2	Hypoxia	0.432813	0.199629	4673582	0.590233	1.67157e-37	1.0055e-35	38.9623	21.3922
LITAF	Hypoxia	1.0137	0.360477	4.84617e+06	0.612029	3.45027e-37	2.06491e-35	63.3019	46.0509
P2RY1	Hypoxia	0.112343	0.0888088	4.28666e+06	0.541368	3.62162e-37	2.16197e-35	11.2264	3.0656
HBEGF	Hypoxia	0.432653	0.232343	4.58725e+06	0.57933	4.61335e-37	2.74704e-35	30.7547	15.328
MAPK6	Hypoxia	0.170884	0.11428	4.39981e+06	0.555658	9.67318e-37	5.71663e-35	17.3585	6.39893
IL1RAP	Hypoxia	0.333788	0.185926	4.56958e+06	0.577098	9.77793e-37	5.76409e-35	29.2453	14.4311
FNIP1	Hypoxia	0.490262	0.2293	4.68685e+06	0.591909	1.9202e-36	1.12633e-34	41.0377	23.668
AGFG1	Hypoxia	0.409837	0.217392	4618053	0.58322	2.31127e-36	1.34236e-34	33.6792	17.9652
DDX41	Hypoxia	0.275108	0.157711	4.53981e+06	0.573338	2.61549e-36	1.51531e-34	27.0755	12.8916
PRKAG2-AS1	Hypoxia	0.336706	0.17405	4.59201e+06	0.579931	2.75095e-36	1.58989e-34	31.6981	16.1178
LILRA5	Hypoxia	0.113431	0.082968	4.28574e+06	0.541252	6.21894e-36	3.58539e-34	11.4151	3.18608
IL4I1	Hypoxia	0.165853	0.111359	4.35422e+06	0.5499	6.61532e-36	3.80462e-34	15	5.06024
RAP2B	Hypoxia	0.509267	0.253555	4.67619e+06	0.590562	8.84196e-36	5.07283e-34	39.8113	23.427
GNS	Hypoxia	0.450871	0.208704	4.66489e+06	0.589136	1.02604e-35	5.85813e-34	39.6226	22.2892
FPR3	Hypoxia	0.265977	0.149931	4506957	0.56919	1.2181e-35	6.92114e-34	25.0943	11.3788
EMD	Hypoxia	0.351871	0.1858	4.60196e+06	0.581188	2.04894e-35	1.1614e-33	32.8302	17.4699
UAP1L1	Hypoxia	0.131071	0.0949665	4317158	0.54522	6.05356e-35	3.39864e-33	13.1132	4.14993
CDKN1A	Hypoxia	0.425591	0.201896	4612862	0.582564	6.65483e-35	3.7185e-33	35	18.581
RNASE4	Hypoxia	0.174486	0.115193	4388530	0.554233	7.04245e-35	3.91653e-33	17.1698	6.45248
PLEKHB2	Hypoxia	0.541873	0.261223	4694975	0.592935	8.73413e-35	4.8459e-33	42.5472	26.5863
PRNP	Hypoxia	0.547452	0.247105	4700060	0.593577	9.19809e-35	5.07941e-33	44.1509	27.0549
ICAM1	Hypoxia	0.226618	0.144191	4.44304e+06	0.561118	1.05358e-34	5.80455e-33	20.6604	8.70147
PDCL3	Hypoxia	0.325834	0.166551	4589498	0.579614	1.1627e-34	6.39078e-33	32.4528	17.0683
VAPA	Hypoxia	0.936446	0.309609	4.8185e+06	0.608534	1.74143e-34	9.54951e-33	63.7736	48.0054
HMOX1	Hypoxia	0.972017	0.446842	4.76506e+06	0.601785	3.84272e-34	2.08782e-32	52.6415	37.5234
WDR26	Hypoxia	0.380647	0.184798	4600662	0.581024	7.57637e-34	4.10692e-32	34.1509	18.5408
CLEC2B	Hypoxia	0.886513	0.352312	4783944	0.604171	9.06351e-34	4.90178e-32	57.2642	42.0482
ZFAS1	Hypoxia	1.23308	0.36368	4831118	0.610128	1.45702e-33	7.86188e-32	69.5283	56.5328
PGM1	Hypoxia	0.193563	0.110888	4.45251e+06	0.562314	1.88285e-33	1.01364e-31	21.9811	9.57162
INSIG2	Hypoxia	0.258255	0.156848	4484561	0.566361	4.06654e-33	2.18426e-31	24.0566	11.419
HMGA1	Hypoxia	0.626691	0.246269	4.71675e+06	0.595685	4.29512e-33	2.3018e-31	49.6226	31.5663
AREG	Hypoxia	1.08839	0.465826	4688228	0.592083	6.5773e-33	3.50889e-31	45.0943	28.2062
GABARAP	Hypoxia	1.31663	0.378678	4.82031e+06	0.608763	8.0752e-33	4.28858e-31	70.0943	56.1847
FCER1G	Hypoxia	2.28283	0.526774	4844890	0.611868	8.71928e-33	4.62024e-31	88.3962	70.6961
DDX3Y	Hypoxia	0.323031	0.17994	4.51087e+06	0.569684	8.88198e-33	4.68539e-31	26.5094	13.079
DDIT4	Hypoxia	1.67952	0.454662	4831342	0.610157	1.11848e-32	5.887e-31	75.6604	62.4364
UGP2	Hypoxia	0.565468	0.230299	4.69837e+06	0.593364	1.24906e-32	6.55966e-31	47.1698	29.8929
PHC2	Hypoxia	0.677167	0.265713	4723442	0.59653	1.64686e-32	8.62955e-31	51.6038	33.6412
ASAH1	Hypoxia	1.22327	0.349369	4809485	0.607396	3.82687e-32	1.992e-30	72.3585	55.2075
MAP3K2	Hypoxia	0.65526	0.273619	4709155	0.594725	3.86357e-32	2.00667e-30	48.6792	32.3695
ERGIC1	Hypoxia	0.474882	0.210039	4.64604e+06	0.586755	4.88719e-32	2.52719e-30	40.8491	24.5382
DMXL2	Hypoxia	0.259367	0.15227	4.44909e+06	0.561882	1.70826e-31	8.7188e-30	22.3585	10.2544
ITGAX	Hypoxia	0.49455	0.231642	4612737	0.582549	2.01086e-31	1.0219e-29	37.5472	21.8876
OSER1	Hypoxia	0.29457	0.162988	4.51167e+06	0.569784	2.18941e-31	1.11024e-29	27.2642	13.9759
RAB31	Hypoxia	0.748952	0.261974	4.7356e+06	0.598066	2.7412e-31	1.3841e-29	56.2264	38.4739
CD55	Hypoxia	0.500986	0.214342	4.63204e+06	0.584986	3.11667e-31	1.57032e-29	40.4717	23.9893
PTK2B	Hypoxia	0.414576	0.188299	4591220	0.579831	4.08839e-31	2.05115e-29	35.6604	20.1874
SAT2	Hypoxia	0.618202	0.246346	4.70093e+06	0.593687	5.86569e-31	2.93658e-29	49.5283	33.3869
CD163	Hypoxia	1.67069	0.454983	4.79658e+06	0.605766	5.97153e-31	2.98323e-29	79.434	56.091
PPP4C	Hypoxia	0.643227	0.23707	4.71173e+06	0.595051	6.89339e-31	3.42924e-29	52.2642	35.1807
SLC36A4	Hypoxia	0.225649	0.127745	4.43974e+06	0.5607	1.20478e-30	5.9808e-29	22.0755	10.1473
FEM1C	Hypoxia	0.145678	0.101054	4.32267e+06	0.545916	1.4673e-30	7.2687e-29	14.2453	5.19411
SGTB	Hypoxia	0.159169	0.0991285	4349089	0.549252	1.50575e-30	7.44354e-29	15.9434	6.13119
SLC25A19	Hypoxia	0.241936	0.144944	4.45034e+06	0.562039	1.53326e-30	7.54789e-29	22.7358	10.7898
ZMIZ1	Hypoxia	0.284907	0.155616	4.49701e+06	0.567934	3.74118e-30	1.82267e-28	26.8868	13.7885
DENND3	Hypoxia	0.601832	0.260492	4.65198e+06	0.587505	3.79584e-30	1.84548e-28	43.8679	27.8983
ATP6V1H	Hypoxia	0.339479	0.17025	4.53609e+06	0.572868	4.51531e-30	2.18626e-28	30.566	16.6131
CD68	Hypoxia	1.19928	0.3396	4.76982e+06	0.602387	8.61988e-30	4.13965e-28	70.1887	52.7711
AP2S1	Hypoxia	1.1263	0.320857	4766868	0.602014	1.20347e-29	5.75615e-28	68.6792	52.6238
HMGB2	Hypoxia	1.2503	0.327452	4771011	0.602537	1.77154e-29	8.40503e-28	72.4528	54.9933
MAFF	Hypoxia	0.192626	0.108169	4386441	0.553969	2.02823e-29	9.60354e-28	18.8679	8.03213
STARD4	Hypoxia	0.144703	0.0950209	4325280	0.546245	2.14636e-29	1.01222e-27	14.717	5.56894
ETS2	Hypoxia	0.7597	0.287717	4696952	0.593184	2.65021e-29	1.24486e-27	52.2642	36.3855
GABARAPL1	Hypoxia	0.412241	0.192006	4.56481e+06	0.576496	2.64895e-29	1.24486e-27	34.3396	19.6653
PPP1R15A	Hypoxia	0.907938	0.312616	4723741	0.596568	4.03466e-29	1.88018e-27	58.4906	42.3695
ADAM9	Hypoxia	0.445192	0.197752	4597557	0.580632	4.23978e-29	1.97188e-27	38.3962	23.0656
CD300A	Hypoxia	0.690683	0.255609	4688121	0.592069	7.84637e-29	3.62779e-27	50.9434	36.0509
LIMD1	Hypoxia	0.210186	0.123065	4401759	0.555904	8.2842e-29	3.82273e-27	20	9.03614
TMEM140	Hypoxia	0.0936661	0.0601872	4.2455e+06	0.53617	9.77482e-29	4.50176e-27	10.4717	3.18608
SMIM3	Hypoxia	0.214657	0.124222	4413164	0.557344	1.38247e-28	6.31759e-27	20.9434	9.71888
P4HB	Hypoxia	0.971723	0.289854	4.73833e+06	0.59841	1.44246e-28	6.57895e-27	64.3396	48.34
RASGEF1B	Hypoxia	0.314347	0.16697	4.47725e+06	0.565438	1.45732e-28	6.63392e-27	26.2264	13.5207
CNIH4	Hypoxia	0.373915	0.161839	4567256	0.576805	1.51511e-28	6.88368e-27	35.6604	20.656
OXSR1	Hypoxia	0.195574	0.114416	4.40005e+06	0.555689	1.71732e-28	7.78739e-27	20	9.08969
FLOT1	Hypoxia	0.675501	0.235861	4.68643e+06	0.591856	2.28389e-28	1.02579e-26	53.4906	36.6533
ARHGAP18	Hypoxia	0.706162	0.24153	4685605	0.591751	2.43991e-28	1.09379e-26	53.6792	36.5328
WDR54	Hypoxia	0.196726	0.101503	4.40889e+06	0.556805	3.13324e-28	1.39928e-26	21.0377	9.62517
TUBGCP2	Hypoxia	0.479775	0.200664	4612194	0.58248	3.40746e-28	1.51886e-26	41.2264	25.9973
PPDPF	Hypoxia	1.00613	0.308349	4.72598e+06	0.596851	3.71537e-28	1.65299e-26	61.4151	46.6131
GUK1	Hypoxia	1.08796	0.294392	4748787	0.599731	4.88501e-28	2.1652e-26	69.0566	55.0335
SLC5A3	Hypoxia	0.234324	0.152936	4356828	0.55023	5.08553e-28	2.24985e-26	17.0755	7.25569
BCL10	Hypoxia	0.214295	0.117167	4.43112e+06	0.559612	6.22528e-28	2.74378e-26	22.8302	11.0174
CPD	Hypoxia	0.230898	0.123747	4411353	0.557116	7.36508e-28	3.23405e-26	21.3208	9.94645
RPL8	Hypoxia	2.81082	0.251317	4778508	0.603484	8.52203e-28	3.72819e-26	92.1698	89.2905
POR	Hypoxia	0.303985	0.145836	4.49756e+06	0.568002	1.00734e-27	4.39061e-26	28.8679	15.5556
GPAT4	Hypoxia	0.241558	0.131319	4437498	0.560418	1.07268e-27	4.65815e-26	23.3962	11.5395
CLIC1	Hypoxia	1.75083	0.309889	4769429	0.602338	1.29869e-27	5.6189e-26	81.6038	73.6948
TMEM120A	Hypoxia	0.202515	0.113928	4404035	0.556191	1.38046e-27	5.95086e-26	20.7547	9.70549
UBE2R2	Hypoxia	0.44953	0.190824	4.59339e+06	0.580105	1.49467e-27	6.43143e-26	39.8113	24.6988
IFITM3	Hypoxia	0.988328	0.317051	4705838	0.594307	1.7446e-27	7.4932e-26	60	43.6278
B3GNT5	Hypoxia	0.413602	0.181326	4551430	0.574806	1.75511e-27	7.52464e-26	35	20.3347
POLR2H	Hypoxia	0.317966	0.152163	4.52006e+06	0.570844	1.82548e-27	7.81211e-26	31.2264	17.5904
DDT	Hypoxia	0.819068	0.25426	4706180	0.59435	2.01184e-27	8.59408e-26	59.3396	44.083
LPCAT1	Hypoxia	0.261077	0.141374	4421039	0.558339	2.05591e-27	8.76643e-26	22.2642	10.7229
SAMSN1	Hypoxia	0.80297	0.280538	4683375	0.59147	2.09478e-27	8.91606e-26	54.5283	38.822
BASP1	Hypoxia	0.712828	0.289219	4651644	0.587462	2.2638e-27	9.6008e-26	47.7358	33.1861
ABCA1	Hypoxia	0.351635	0.188335	4478628	0.565612	2.40435e-27	1.01785e-25	26.9811	14.5114
VMP1	Hypoxia	0.975786	0.307326	4712148	0.595103	2.42939e-27	1.02661e-25	62.8302	45.7831
CLK3	Hypoxia	0.221937	0.104351	4438008	0.560482	2.58938e-27	1.09031e-25	24.0566	11.7403
UBAP1	Hypoxia	0.195156	0.106598	4.4065e+06	0.556503	2.81918e-27	1.18496e-25	21.1321	9.98661
LAMTOR5	Hypoxia	0.7418	0.236716	4.69071e+06	0.592396	3.5775e-27	1.49305e-25	57.3585	41.071
HSP90AB1	Hypoxia	1.73753	0.413689	4.75858e+06	0.600967	4.32859e-27	1.80015e-25	79.9057	70.5087
PHF21A	Hypoxia	0.231546	0.125476	4.41565e+06	0.557658	4.4985e-27	1.86096e-25	21.9811	10.6024
EIF1	Hypoxia	2.8761	0.252093	4766460	0.601963	5.18942e-27	2.14302e-25	95.7547	93.2396
UBA6	Hypoxia	0.344522	0.165167	4509215	0.569475	6.81038e-27	2.8026e-25	30.566	17.2289
HSD17B4	Hypoxia	0.350108	0.17288	4518221	0.570612	8.42987e-27	3.445e-25	31.3208	18.1258
SLC20A1	Hypoxia	0.37808	0.201294	4487128	0.566685	1.1457e-26	4.66589e-25	28.2075	15.7028
CTNNB1	Hypoxia	0.668607	0.246048	4.64265e+06	0.586326	1.78261e-26	7.23478e-25	48.8679	33.6412
VDAC2	Hypoxia	0.785642	0.256275	4.68478e+06	0.591647	2.53979e-26	1.02724e-24	56.9811	42.8782
CYTOR	Hypoxia	0.474669	0.187665	4.56079e+06	0.575988	5.08467e-26	2.03559e-24	38.3019	23.0924
RAB1A	Hypoxia	0.605	0.218805	4636784	0.585586	5.91533e-26	2.36013e-24	49.0566	33.8822
LDLRAD3	Hypoxia	0.109471	0.0723466	4.27325e+06	0.539674	6.57963e-26	2.61632e-24	12.4528	4.60509
MCRIP2	Hypoxia	0.312977	0.144873	4502370	0.56861	7.7216e-26	3.06524e-24	30.8491	17.6707
BACH1	Hypoxia	0.403225	0.181205	4537848	0.573091	8.29085e-26	3.28568e-24	34.8113	21.0576
LACTB	Hypoxia	0.443693	0.184732	4.57009e+06	0.577163	1.06571e-25	4.20927e-24	39.2453	24.7523
FABP5	Hypoxia	0.660226	0.25008	4609053	0.582083	1.16267e-25	4.57691e-24	45.566	29.9732
ADCY3	Hypoxia	0.16056	0.101255	4.30899e+06	0.544188	1.50797e-25	5.89685e-24	14.8113	6.05087
ODF3B	Hypoxia	0.275275	0.129748	4.46593e+06	0.564008	1.68332e-25	6.57165e-24	27.6415	14.9799
PANX1	Hypoxia	0.101432	0.0677585	4256571	0.537568	1.72003e-25	6.70386e-24	11.6038	4.13655
IPMK	Hypoxia	0.142675	0.0845996	4.31798e+06	0.545323	1.86153e-25	7.24339e-24	15.4717	6.45248
MPHOSPH6	Hypoxia	0.304678	0.153686	4477020	0.565409	2.37416e-25	9.22285e-24	28.3962	16.0509
PATL1	Hypoxia	0.173191	0.0985574	4.36081e+06	0.550733	2.45698e-25	9.52887e-24	18.4906	8.51406
YBX1	Hypoxia	1.85227	0.296076	4.73254e+06	0.597679	2.70986e-25	1.04924e-23	79.2453	74.2436
CST6	Hypoxia	0.137922	0.0926558	4275488	0.539957	2.82931e-25	1.09369e-23	12.7358	4.84605
CCNG2	Hypoxia	0.235827	0.122575	4.40913e+06	0.556835	2.85635e-25	1.10234e-23	22.5472	11.245
MTHFD2	Hypoxia	0.359569	0.159575	4.51998e+06	0.570834	3.19041e-25	1.22925e-23	33.5849	19.9598
TPD52L2	Hypoxia	0.305085	0.142636	4.48343e+06	0.566219	3.50485e-25	1.3482e-23	29.5283	16.6934
FUT11	Hypoxia	0.175527	0.101369	4.3385e+06	0.547915	3.59047e-25	1.37664e-23	16.9811	7.48327
HCFC1R1	Hypoxia	0.25611	0.127035	4446253	0.561523	4.06408e-25	1.55318e-23	25.7547	13.8688
C1orf162	Hypoxia	1.26587	0.333368	4695203	0.592963	7.36072e-25	2.79945e-23	68.6792	52.905
CACYBP	Hypoxia	0.59524	0.268282	4588918	0.579541	7.42452e-25	2.81917e-23	42.0755	28.9023
MAP3K20	Hypoxia	0.185521	0.099259	4.37221e+06	0.552173	7.74118e-25	2.93468e-23	19.717	9.34404
PHLDA1	Hypoxia	0.199722	0.110941	4.33464e+06	0.547428	1.22697e-24	4.62912e-23	16.9811	7.51004
DAZAP2	Hypoxia	0.925314	0.247949	4681046	0.591176	2.04748e-24	7.66341e-23	66.2264	50.1606
FURIN	Hypoxia	0.215983	0.111373	4.39544e+06	0.555107	2.48633e-24	9.29124e-23	21.8868	10.9906
ANG	Hypoxia	0.192732	0.107259	4367824	0.551618	2.79408e-24	1.04248e-22	19.5283	9.41098
TUBB6	Hypoxia	0.139685	0.0866805	4.31121e+06	0.544469	3.03409e-24	1.13024e-22	15.3774	6.59973
DSE	Hypoxia	0.710614	0.240536	4627119	0.584365	3.50106e-24	1.30008e-22	52.0755	36.8675
PFDN5	Hypoxia	1.95239	0.291169	4.7169e+06	0.595703	3.56188e-24	1.32058e-22	86.7925	78.6479
PRKAG2	Hypoxia	0.538389	0.205263	4.57763e+06	0.578115	3.75416e-24	1.38969e-22	43.2075	28.4605
ELL	Hypoxia	0.220559	0.109417	4.39962e+06	0.555634	3.88595e-24	1.43622e-22	22.4528	11.3655
ATP5MD	Hypoxia	1.12793	0.286988	4.68623e+06	0.591831	4.40593e-24	1.62585e-22	66.7925	54.8461
PTPN12	Hypoxia	0.412686	0.175164	4.53152e+06	0.572292	4.54095e-24	1.67305e-22	36.2264	22.7577
OPN3	Hypoxia	0.16199	0.101866	4320327	0.54562	4.71851e-24	1.73576e-22	16.0377	7.09505
RAB7A	Hypoxia	0.75977	0.229225	4647282	0.586911	6.89321e-24	2.52787e-22	57.4528	42.5703
RNF144B	Hypoxia	0.322726	0.16551	4.45049e+06	0.562058	6.93369e-24	2.53876e-22	27.0755	15.2477
MYL6	Hypoxia	2.2408	0.283348	4.71326e+06	0.595244	7.28023e-24	2.66152e-22	88.1132	83.2664
IL10RB	Hypoxia	0.247754	0.116918	4.43372e+06	0.559941	7.96871e-24	2.90421e-22	25.8491	13.9491
H2AFJ	Hypoxia	0.611014	0.204895	4608047	0.581956	1.08921e-23	3.94524e-22	49.9057	34.5248
SFXN3	Hypoxia	0.182109	0.0886164	4.3679e+06	0.551628	1.20539e-23	4.35271e-22	20.0943	9.73226
SPAG9	Hypoxia	0.429319	0.184188	4.52231e+06	0.571129	1.40578e-23	5.0531e-22	35.8491	22.423
IGLC2	Hypoxia	0.834472	0.23686	4.53612e+06	0.572873	2.08911e-23	7.48651e-22	40.0943	24.0295
IRAK1	Hypoxia	0.403335	0.191887	4.50347e+06	0.568749	2.23108e-23	7.98315e-22	32.9245	20.7631
IGHG3	Hypoxia	0.573563	0.171939	4.47989e+06	0.565771	2.2404e-23	8.00433e-22	32.3585	18.0991
ADIPOR1	Hypoxia	0.397515	0.150574	4.53922e+06	0.573265	2.27941e-23	8.1191e-22	39.0566	24.6988
RELB	Hypoxia	0.132767	0.0771196	4.29718e+06	0.542696	2.47112e-23	8.77546e-22	14.8113	6.30522
CD93	Hypoxia	0.606965	0.22999	4574556	0.577727	2.75771e-23	9.77847e-22	43.8679	29.9331
UBXN2B	Hypoxia	0.23347	0.103272	4422603	0.558536	2.97334e-23	1.05114e-21	25.4717	13.5609
PFN1	Hypoxia	2.28928	0.341184	4.70123e+06	0.593725	3.46747e-23	1.224e-21	87.8302	81.6867
SYTL3	Hypoxia	0.284007	0.113363	4.42904e+06	0.559349	3.49403e-23	1.23153e-21	26.4151	14.0696
MIR4435-2HG	Hypoxia	0.274383	0.129538	4427262	0.559125	4.6301e-23	1.62225e-21	25.7547	14.1232
IGHA1	Hypoxia	0.496702	0.171029	4.49418e+06	0.567575	4.77576e-23	1.67081e-21	33.8679	20
PIK3AP1	Hypoxia	0.338411	0.160054	4469526	0.564462	5.20985e-23	1.81997e-21	30	17.7778
GLIPR2	Hypoxia	0.349493	0.140918	4.48614e+06	0.56656	5.82069e-23	2.02735e-21	32.5472	19.3574
MBOAT7	Hypoxia	0.278915	0.134547	4433634	0.55993	1.12051e-22	3.86281e-21	26.6038	14.9933
RNF145	Hypoxia	0.564605	0.203289	4.57389e+06	0.577643	1.16101e-22	3.99076e-21	45.283	31.2851
SSFA2	Hypoxia	0.244003	0.118232	4.41602e+06	0.557705	1.42031e-22	4.86079e-21	25	13.6948
SLC3A2	Hypoxia	0.685167	0.237466	4.59824e+06	0.580718	1.59597e-22	5.43828e-21	50.283	36.1981
KDM5B	Hypoxia	0.125189	0.0703789	4266209	0.538785	2.03151e-22	6.91239e-21	13.1132	5.3012
PGD	Hypoxia	0.327497	0.140377	4.47562e+06	0.565232	2.08418e-22	7.08142e-21	31.6038	19.0629
R3HDM4	Hypoxia	0.251819	0.109826	4425544	0.558908	2.1407e-22	7.24214e-21	26.3208	14.5649
WDFY1	Hypoxia	0.179305	0.102944	4.32085e+06	0.545685	2.71006e-22	9.12903e-21	16.8868	7.88487
ZCCHC2	Hypoxia	0.188662	0.0955429	4.34639e+06	0.548911	2.87298e-22	9.66405e-21	19.0566	9.27711
CLEC10A	Hypoxia	0.174377	0.0998381	4294114	0.542309	3.46731e-22	1.163e-20	15	6.61312
SQOR	Hypoxia	0.399825	0.155091	4.51722e+06	0.570485	3.61514e-22	1.20915e-20	37.3585	24.083
C9orf72	Hypoxia	0.253064	0.123877	4.39929e+06	0.555592	5.76153e-22	1.91888e-20	23.8679	12.9585
KCNAB2	Hypoxia	0.29769	0.125068	4.44299e+06	0.561111	6.43495e-22	2.14014e-20	28.6792	16.5194
RPL36A	Hypoxia	2.37458	0.330125	4.67852e+06	0.590857	7.05506e-22	2.33978e-20	86.9811	82.3025
FLCN	Hypoxia	0.149073	0.0825179	4294114	0.542309	7.14868e-22	2.36418e-20	15.1887	6.7336
HIPK2	Hypoxia	0.367278	0.154832	4.47874e+06	0.565627	7.17743e-22	2.37036e-20	32.7358	20.0937
INF2	Hypoxia	0.165867	0.0965509	4318212	0.545353	9.35556e-22	3.08537e-20	16.8868	8.01874
SH3GLB1	Hypoxia	0.588979	0.192132	4.57978e+06	0.578387	1.04255e-21	3.43342e-20	49.6226	34.913
IQGAP1	Hypoxia	0.92977	0.247042	4.62734e+06	0.584393	1.4909e-21	4.8827e-20	62.2642	47.8715
ZNF281	Hypoxia	0.248189	0.125017	4379463	0.553088	1.71869e-21	5.60536e-20	22.2642	11.9277
SNHG25	Hypoxia	0.539037	0.182635	4540397	0.573413	1.7296e-21	5.63314e-20	43.4906	28.5007
NGLY1	Hypoxia	0.275183	0.13545	4.40995e+06	0.556939	1.87453e-21	6.08835e-20	25.1887	14.257
OAT	Hypoxia	0.236617	0.121853	4.38726e+06	0.554073	2.22055e-21	7.18251e-20	23.0189	12.5837
ZFAND3	Hypoxia	0.258364	0.110429	4.42248e+06	0.558521	2.77984e-21	8.96699e-20	27.1698	15.3949
PAICS	Hypoxia	0.244619	0.120377	4399086	0.555566	3.44615e-21	1.11011e-19	24.3396	13.6412
NUP62	Hypoxia	0.342814	0.151235	4464650	0.563847	3.81119e-21	1.22603e-19	31.6981	19.6519
ATP6V1D	Hypoxia	0.268849	0.121514	4.42538e+06	0.558887	4.26108e-21	1.36703e-19	27.3585	15.8902
CAST	Hypoxia	0.789821	0.226097	4602795	0.581293	4.61812e-21	1.47555e-19	57.6415	42.7443
ATP11B	Hypoxia	0.187355	0.0864593	4.33936e+06	0.548023	5.99747e-21	1.90851e-19	19.3396	9.63855
IRF2BP2	Hypoxia	0.525511	0.190242	4538391	0.573159	6.13211e-21	1.9461e-19	42.7358	29.7323
APP	Hypoxia	0.364281	0.148482	4.47088e+06	0.564633	6.55097e-21	2.07345e-19	32.9245	20.656
SIPA1L1	Hypoxia	0.274717	0.128116	4.40079e+06	0.555781	7.77488e-21	2.45753e-19	25.0943	14.0696
RIT1	Hypoxia	0.245211	0.109523	4400998	0.555808	1.26446e-20	3.99143e-19	25.283	14.2972
TNIP1	Hypoxia	0.280985	0.116083	4430620	0.559549	1.32798e-20	4.18075e-19	28.6792	16.9076
IGHG4	Hypoxia	0.317731	0.110254	4.37998e+06	0.553154	1.32757e-20	4.18075e-19	23.5849	12.6104
VPS37C	Hypoxia	0.0911519	0.0571	4221747	0.53317	1.33088e-20	4.18429e-19	10.7547	4.13655
MFSD13A	Hypoxia	0.105683	0.0617716	4.24035e+06	0.535519	1.34651e-20	4.22778e-19	11.9811	4.84605
VASP	Hypoxia	0.649114	0.203925	4.56629e+06	0.576683	2.21886e-20	6.93909e-19	50.9434	36.5194
UBE2B	Hypoxia	0.571309	0.194973	4.55015e+06	0.574644	2.34677e-20	7.32939e-19	46.3208	33.4538
YWHAG	Hypoxia	0.370301	0.155348	4468895	0.564383	3.06251e-20	9.47692e-19	33.6792	21.4859
CCRL2	Hypoxia	0.126693	0.0744243	4.25127e+06	0.536898	3.77666e-20	1.1641e-18	12.8302	5.46185
RGS2	Hypoxia	1.10444	0.286826	4.59912e+06	0.580829	3.85788e-20	1.18758e-18	61.7925	46.3052
BLVRB	Hypoxia	0.484388	0.175854	4511950	0.56982	4.40469e-20	1.35238e-18	40.9434	27.4967
RTL8C	Hypoxia	0.22535	0.106799	4379722	0.553121	4.70895e-20	1.44204e-18	23.5849	13.1459
ARL4A	Hypoxia	0.330751	0.13676	4.42867e+06	0.559303	5.05311e-20	1.54543e-18	29.1509	17.4431
ZNF654	Hypoxia	0.15202	0.0819965	4290737	0.541883	5.36669e-20	1.6392e-18	15.7547	7.42972
PPARG	Hypoxia	0.0988333	0.0650275	4208433	0.531489	6.38891e-20	1.94639e-18	10.0943	3.84203
SLC35E1	Hypoxia	0.299612	0.13156	4.40982e+06	0.556923	6.73943e-20	2.04788e-18	26.8868	15.8501
STK24	Hypoxia	0.310602	0.128297	4.43189e+06	0.559709	7.02731e-20	2.13261e-18	29.5283	17.9786
CFDP1	Hypoxia	0.407987	0.151037	4484610	0.566367	8.13691e-20	2.45985e-18	36.8868	24.1901
UBE2D3	Hypoxia	1.12274	0.2403	4.62117e+06	0.583613	9.0435e-20	2.73042e-18	70.9434	59.5047
RAPGEF1	Hypoxia	0.424072	0.158533	4.48026e+06	0.565819	9.35147e-20	2.80901e-18	36.4151	23.7216
CD63	Hypoxia	2.06507	0.356015	4636748	0.585581	1.00391e-19	3.01173e-18	87.6415	75.3146
YEATS2	Hypoxia	0.15194	0.0851671	4279690	0.540488	1.03377e-19	3.09736e-18	15	7.00134
SLC6A6	Hypoxia	0.262443	0.119602	4381906	0.553397	1.18654e-19	3.54607e-18	24.1509	13.7082
TET2	Hypoxia	0.342732	0.15144	4432616	0.559801	1.18832e-19	3.54692e-18	29.717	18.3936
PPIF	Hypoxia	0.299293	0.143673	4411759	0.557167	1.64447e-19	4.8837e-18	27.1698	16.5462
CFP	Hypoxia	0.156412	0.0863825	4.25002e+06	0.536741	1.68414e-19	4.99522e-18	13.0189	5.64926
TYROBP	Hypoxia	2.62126	0.514998	4631072	0.584864	1.94758e-19	5.74767e-18	92.4528	74.0562
PYGL	Hypoxia	0.306478	0.116612	4429809	0.559446	2.5864e-19	7.60441e-18	30.4717	18.4873
CTSL	Hypoxia	0.769384	0.287524	4542140	0.573633	2.64127e-19	7.75606e-18	47.1698	35.4083
MITF	Hypoxia	0.178457	0.100432	4.29662e+06	0.542626	2.67057e-19	7.83233e-18	16.5094	8.13922
PDXK	Hypoxia	0.54837	0.180186	4525496	0.571531	2.89188e-19	8.47086e-18	45	32.0348
RPS4Y1	Hypoxia	0.88241	0.2531	4546766	0.574217	3.43545e-19	1.00133e-17	51.4151	36.4525
MMP24OS	Hypoxia	0.340244	0.126836	4.44968e+06	0.561956	3.46837e-19	1.00968e-17	33.1132	20.9237
CACNA2D4	Hypoxia	0.220055	0.103964	4364727	0.551227	3.78348e-19	1.10005e-17	22.8302	12.8246
ITGAM	Hypoxia	0.447857	0.160782	4484856	0.566398	4.1699e-19	1.20943e-17	38.6792	25.6627
DARS	Hypoxia	0.470111	0.157815	4504649	0.568898	4.43708e-19	1.28534e-17	41.6038	28.8755
FXR1	Hypoxia	0.427949	0.149034	4485901	0.56653	5.41501e-19	1.56286e-17	38.9623	26.091
TMEM38B	Hypoxia	0.0968735	0.0630292	4213437	0.532121	5.97567e-19	1.72047e-17	10.6604	4.31058
SNX10	Hypoxia	0.491302	0.169638	4.5029e+06	0.568677	6.30094e-19	1.8119e-17	41.6981	28.9826
AL445524.1	Hypoxia	0.111825	0.0764102	4.21653e+06	0.532511	7.53591e-19	2.16176e-17	10.8491	4.47122
ZNF267	Hypoxia	0.229039	0.106909	4354952	0.549993	8.36376e-19	2.39632e-17	22.1698	12.3829
AP3S1	Hypoxia	0.363674	0.125779	4460741	0.563353	1.05475e-18	3.01101e-17	35.7547	23.1593
HSPE1	Hypoxia	0.988948	0.320708	4.5715e+06	0.577341	1.22035e-18	3.46696e-17	57.4528	46.4391
AGAP3	Hypoxia	0.132468	0.0807622	4252157	0.537011	1.31917e-18	3.72975e-17	13.3962	6.14458
CLEC4E	Hypoxia	0.360702	0.128777	4417751	0.557924	1.50174e-18	4.23072e-17	30.283	18.2865
ACSL3	Hypoxia	0.352818	0.142779	4.43613e+06	0.560245	1.54124e-18	4.33681e-17	31.9811	20.4685
MDM2	Hypoxia	0.321205	0.142857	4400369	0.555728	1.5767e-18	4.4313e-17	27.3585	16.6533
CLK1	Hypoxia	0.654989	0.207499	4.52926e+06	0.572006	1.71808e-18	4.81864e-17	48.5849	35.3681
AKAP10	Hypoxia	0.266095	0.117509	4374348	0.552442	1.71861e-18	4.81864e-17	24.6226	14.2704
FCGR2A	Hypoxia	1.14584	0.262391	4.58429e+06	0.578956	2.26229e-18	6.32797e-17	69.5283	52.8246
C5AR2	Hypoxia	0.166453	0.104339	4239970	0.535471	2.2938e-18	6.40851e-17	12.6415	5.66265
TLE3	Hypoxia	0.338311	0.14208	4416838	0.557808	2.38441e-18	6.65378e-17	29.5283	18.6212
TGIF1	Hypoxia	0.262251	0.108923	4380856	0.553264	2.70109e-18	7.47556e-17	25.6604	15.0602
DEDD2	Hypoxia	0.178737	0.083665	4310635	0.544396	2.71337e-18	7.50075e-17	18.5849	9.61178
PTPRE	Hypoxia	0.647223	0.199755	4.5212e+06	0.570989	2.72103e-18	7.51311e-17	47.4528	34.3641
EIF4E2	Hypoxia	0.352425	0.113244	4456877	0.562865	2.73367e-18	7.53919e-17	36.6038	23.3869
BMT2	Hypoxia	0.0846767	0.0478228	4.20295e+06	0.530796	2.81987e-18	7.76783e-17	10.283	4.09639
ZNF160	Hypoxia	0.16536	0.0793332	4289040	0.541669	2.91788e-18	8.02844e-17	16.6981	8.28648
SEC24A	Hypoxia	0.124393	0.0750154	4248372	0.536533	3.02312e-18	8.29862e-17	13.3019	6.1178
HUS1	Hypoxia	0.144769	0.0754694	4282503	0.540843	3.40793e-18	9.33321e-17	16.0377	7.96519
CHORDC1	Hypoxia	0.338524	0.180831	4387124	0.554056	3.43413e-18	9.39405e-17	25.566	15.9036
CD300C	Hypoxia	0.156465	0.0790161	4301732	0.543271	3.74341e-18	1.02282e-16	17.7358	9.15663
LILRB2	Hypoxia	0.250051	0.109671	4.3616e+06	0.550832	3.83503e-18	1.04664e-16	23.5849	13.5609
GNG5	Hypoxia	1.08206	0.238821	4.58444e+06	0.578975	3.89423e-18	1.06157e-16	68.1132	55.6627
ESYT2	Hypoxia	0.169652	0.0775517	4.30569e+06	0.543772	3.92807e-18	1.06956e-16	18.2075	9.41098
SLC31A1	Hypoxia	0.209483	0.102944	4.34172e+06	0.548322	4.60842e-18	1.25048e-16	21.4151	12.0616
CEP170	Hypoxia	0.484115	0.178337	4.47496e+06	0.565148	4.81369e-18	1.30318e-16	38.7736	26.7604
ZBTB17	Hypoxia	0.107763	0.0607678	4.226e+06	0.533707	5.19216e-18	1.40403e-16	11.8868	5.15395
HM13	Hypoxia	0.610785	0.176216	4.52529e+06	0.571505	5.57373e-18	1.50204e-16	49.6226	36.4525
TKT	Hypoxia	0.89797	0.217043	4564510	0.576458	5.58642e-18	1.50341e-16	60.566	48.0589
EDEM1	Hypoxia	0.220115	0.0983102	4348265	0.549148	6.50781e-18	1.74777e-16	22.3585	12.7041
TMSB10	Hypoxia	3.44264	0.236522	4.60536e+06	0.581617	7.02494e-18	1.88023e-16	95.8491	93.7216
PDE8A	Hypoxia	0.144001	0.0783796	4.25851e+06	0.537813	7.04991e-18	1.88477e-16	14.3396	6.80054
DHX40	Hypoxia	0.175546	0.0886447	4300502	0.543116	7.80286e-18	2.08093e-16	17.8302	9.30388
KCNN4	Hypoxia	0.138759	0.0783183	4263208	0.538406	8.3154e-18	2.20808e-16	14.6226	7.10843
DOK2	Hypoxia	0.303158	0.111928	4392956	0.554792	8.42566e-18	2.23484e-16	28.0189	16.8139
NEK6	Hypoxia	0.219659	0.0996388	4351431	0.549548	8.97989e-18	2.3765e-16	22.8302	13.1058
ACTN4	Hypoxia	0.439995	0.14089	4.46427e+06	0.563799	9.80673e-18	2.5895e-16	38.5849	25.743
ZFYVE16	Hypoxia	0.324613	0.139482	4.39749e+06	0.555365	1.07993e-17	2.84842e-16	28.2075	17.51
CKAP4	Hypoxia	0.141194	0.0820863	4.23976e+06	0.535445	1.14496e-17	3.01656e-16	12.9245	5.95716
NAA50	Hypoxia	0.299415	0.120623	4406193	0.556464	1.20901e-17	3.18175e-16	29.3396	18.5274
CCR1	Hypoxia	0.358581	0.147382	4.41049e+06	0.557006	1.29734e-17	3.39902e-16	30	19.0495
NPEPPS	Hypoxia	0.324316	0.128375	4.40693e+06	0.556557	1.38398e-17	3.61398e-16	29.717	18.6747
ABHD5	Hypoxia	0.260332	0.119854	4.34425e+06	0.548641	1.44888e-17	3.77092e-16	22.2642	12.7309
PCNX1	Hypoxia	0.28673	0.115564	4.36991e+06	0.551881	1.49861e-17	3.89606e-16	25.283	14.9531
DENND4C	Hypoxia	0.194008	0.0898248	4306057	0.543818	2.78278e-17	7.17137e-16	18.8679	10.0803
JMJD6	Hypoxia	0.279151	0.114515	4.38217e+06	0.55343	2.88989e-17	7.42306e-16	26.9811	16.5328
BST1	Hypoxia	0.111347	0.0630552	4.22889e+06	0.534072	2.99473e-17	7.67562e-16	12.3585	5.6091
MORF4L2	Hypoxia	0.386749	0.141677	4441669	0.560944	3.18165e-17	8.13701e-16	35.0943	23.7483
PDE4A	Hypoxia	0.213807	0.103041	4.32598e+06	0.546334	3.25687e-17	8.32037e-16	20.7547	11.6198
MRC1	Hypoxia	0.231666	0.095176	4300711	0.543143	3.7771e-17	9.62853e-16	18.5849	9.7992
SNX3	Hypoxia	1.04989	0.219337	4564327	0.576435	3.94696e-17	1.00507e-15	67.2642	55.2477
RAB21	Hypoxia	0.339427	0.130168	4413013	0.557325	4.18429e-17	1.06092e-15	31.3208	20.2008
MYLIP	Hypoxia	0.252176	0.103257	4.33482e+06	0.54745	4.29104e-17	1.08565e-15	22.0755	12.3963
MARCKSL1	Hypoxia	0.24133	0.12257	4304223	0.543586	4.35756e-17	1.10012e-15	18.6792	10.1339
EFHD2	Hypoxia	0.630963	0.182742	4.50827e+06	0.569356	5.04178e-17	1.26878e-15	49.1509	36.4391
LRRFIP1	Hypoxia	1.06399	0.237137	4.56151e+06	0.576079	5.10072e-17	1.28225e-15	66.9811	54.8862
DNAJB4	Hypoxia	0.188703	0.119316	4253051	0.537123	5.2311e-17	1.31362e-15	14.1509	7.00134
RNF11	Hypoxia	0.205589	0.0872002	4337759	0.547821	5.50392e-17	1.38066e-15	22.3585	12.7711
CNOT8	Hypoxia	0.238605	0.0986952	4.35878e+06	0.550476	6.5869e-17	1.64882e-15	24.8113	14.7122
ACVR1B	Hypoxia	0.120649	0.0707674	4218542	0.532765	7.50785e-17	1.87339e-15	11.7925	5.28782
UBA52	Hypoxia	2.68383	0.220172	4.5836e+06	0.578869	8.07188e-17	2.00775e-15	91.9811	87.8313
TRPS1	Hypoxia	0.25645	0.11446	4351130	0.54951	8.17946e-17	2.03237e-15	23.6792	14.1767
AFF4	Hypoxia	0.421673	0.148615	4437346	0.560398	1.00532e-16	2.49269e-15	35.7547	24.2303
SMOX	Hypoxia	0.0949868	0.0558248	4.20125e+06	0.530582	1.23674e-16	3.05366e-15	10.6604	4.5917
RAB6A	Hypoxia	0.378999	0.137573	4.42718e+06	0.559115	1.85075e-16	4.55538e-15	34.6226	23.3869
RNF24	Hypoxia	0.12409	0.065395	4.23483e+06	0.534822	1.92587e-16	4.73536e-15	13.2075	6.29183
HNMT	Hypoxia	0.378604	0.13111	4425061	0.558847	2.03863e-16	5.00218e-15	34.5283	23.1593
STX4	Hypoxia	0.340763	0.108828	4414688	0.557537	2.15416e-16	5.28017e-15	33.4906	21.7135
UBTD1	Hypoxia	0.0992228	0.0552548	4219245	0.532854	2.25342e-16	5.51199e-15	12.0755	5.52878
CHP1	Hypoxia	0.347917	0.126449	4415352	0.557621	2.27725e-16	5.55875e-15	33.1132	21.9277
AZIN1	Hypoxia	0.315174	0.121882	4.39482e+06	0.555027	2.67622e-16	6.5124e-15	30.0943	19.4779
FAM49A	Hypoxia	0.245353	0.0972813	4.34636e+06	0.548908	2.8289e-16	6.86977e-15	24.2453	14.3373
YWHAZ	Hypoxia	0.946023	0.207431	4540926	0.57348	3.17051e-16	7.68352e-15	64.2453	52.3695
WTAP	Hypoxia	0.445927	0.137387	4.45259e+06	0.562324	3.28569e-16	7.94957e-15	40.1887	27.9652
NUMB	Hypoxia	0.426262	0.135996	4.44004e+06	0.560738	3.28704e-16	7.94957e-15	37.9245	25.8635
GPR84	Hypoxia	0.156114	0.0829404	4260270	0.538035	3.42115e-16	8.26545e-15	15.3774	7.89826
SPI1	Hypoxia	1.02176	0.223143	4.53884e+06	0.573217	3.58457e-16	8.64255e-15	67.5472	51.3387
RPL39	Hypoxia	3.1665	0.231353	4568571	0.576971	4.41652e-16	1.05943e-14	93.6792	90.241
RAP1A	Hypoxia	0.780361	0.189953	4521691	0.57105	4.43782e-16	1.06345e-14	58.5849	45.4083
GADD45B	Hypoxia	1.05343	0.252066	4525640	0.571549	5.26353e-16	1.25749e-14	60.1887	47.4967
DHRS3	Hypoxia	0.346433	0.111797	4409937	0.556937	5.92379e-16	1.4138e-14	33.7736	21.9946
PAPSS1	Hypoxia	0.212948	0.0864435	4337032	0.54773	6.69889e-16	1.59394e-14	23.4906	13.9625
TCIRG1	Hypoxia	0.478871	0.148366	4.45331e+06	0.562415	9.00665e-16	2.13659e-14	41.6981	29.4645
TPP1	Hypoxia	0.713089	0.178042	4507291	0.569232	9.52106e-16	2.25182e-14	55.6604	42.7041
RNF13	Hypoxia	0.588491	0.154891	4481915	0.566027	1.37703e-15	3.23733e-14	49.5283	36.3052
MOB3A	Hypoxia	0.234134	0.0861199	4336494	0.547662	1.65933e-15	3.88935e-14	24.0566	14.4043
ALAS1	Hypoxia	0.181213	0.09805	4.27308e+06	0.539653	1.66468e-15	3.89804e-14	16.8868	9.26372
CHML	Hypoxia	0.154188	0.0785172	4.24874e+06	0.536579	1.83736e-15	4.2981e-14	14.9057	7.67068
GRPEL1	Hypoxia	0.278543	0.118319	4.36088e+06	0.550741	1.86559e-15	4.35983e-14	26.7925	17.0415
COX20	Hypoxia	0.469984	0.141179	4446070	0.5615	2.15953e-15	5.03178e-14	41.5094	29.3574
RPS27L	Hypoxia	0.862655	0.197268	4.51362e+06	0.570031	2.29591e-15	5.33374e-14	60.3774	47.7644
GK5	Hypoxia	0.147348	0.0660598	4242263	0.535761	2.29552e-15	5.33374e-14	14.5283	7.32262
RAF1	Hypoxia	0.314123	0.117913	4374459	0.552456	2.42245e-15	5.62217e-14	28.9623	18.7818
MCOLN1	Hypoxia	0.269485	0.109346	4.34422e+06	0.548638	2.57831e-15	5.97216e-14	25	15.4752
PPARD	Hypoxia	0.188586	0.0886126	4293200	0.542194	2.59431e-15	6.00331e-14	19.2453	10.8969
ARF1	Hypoxia	0.944146	0.193982	4.52333e+06	0.571258	2.98458e-15	6.89964e-14	65	53.4404
EIF2A	Hypoxia	0.375783	0.119496	4419639	0.558162	3.28097e-15	7.56999e-14	36.7925	25.3146
KLF10	Hypoxia	0.250468	0.106083	4.32539e+06	0.54626	3.66867e-15	8.41511e-14	23.0189	13.8286
NXF1	Hypoxia	0.298409	0.122037	4351063	0.549502	4.28526e-15	9.78183e-14	26.1321	16.5462
LATS2	Hypoxia	0.0977265	0.0489666	4.20781e+06	0.53141	4.49851e-15	1.02587e-13	11.8868	5.56894
RPN1	Hypoxia	0.502578	0.141233	4450344	0.56204	4.84773e-15	1.10231e-13	43.5849	31.4859
RIN3	Hypoxia	0.429235	0.131078	4427118	0.559107	5.75043e-15	1.30255e-13	38.9623	27.2825
KDM4B	Hypoxia	0.200099	0.0780356	4299523	0.542992	5.8664e-15	1.32754e-13	20.4717	11.7537
QSOX1	Hypoxia	0.308256	0.107854	4374073	0.552407	6.23765e-15	1.40885e-13	29.9057	19.4913
SIK1	Hypoxia	0.135559	0.0735434	4.21152e+06	0.531878	6.30035e-15	1.42165e-13	12.1698	5.85007
ARRDC2	Hypoxia	0.233615	0.0951785	4313547	0.544764	7.15783e-15	1.61359e-13	22.0755	13.0924
TPT1	Hypoxia	3.6271	0.235709	4542140	0.573633	7.73853e-15	1.7362e-13	96.7925	93.668
DUSP4	Hypoxia	0.128751	0.0577471	4.18762e+06	0.52886	8.15213e-15	1.82552e-13	10.566	4.68541
CSNK2B	Hypoxia	0.604613	0.152856	4.47298e+06	0.564899	8.4449e-15	1.88929e-13	50.3774	37.992
MRGBP	Hypoxia	0.126815	0.063874	4237121	0.535112	8.48592e-15	1.89666e-13	14.3396	7.40295
RASGRP3	Hypoxia	0.180692	0.0866856	4.27124e+06	0.539421	1.10497e-14	2.465e-13	17.5472	9.82597
SMS	Hypoxia	0.465388	0.13956	4436206	0.560254	1.14245e-14	2.54621e-13	41.5094	30.0402
SSBP2	Hypoxia	0.150829	0.0711767	4245342	0.53615	1.1578e-14	2.57557e-13	15.283	8.00535
ARPC5	Hypoxia	1.2375	0.232992	4522701	0.571178	1.20804e-14	2.68226e-13	72.1698	61.3253
WDR5	Hypoxia	0.120141	0.06347	4.22249e+06	0.533264	1.33181e-14	2.95151e-13	13.2075	6.65328
CNIH1	Hypoxia	0.332782	0.108031	4.39165e+06	0.554627	1.34561e-14	2.9793e-13	33.3962	22.6238
SLC39A8	Hypoxia	0.139288	0.0706006	4240691	0.535563	1.49656e-14	3.3104e-13	14.8113	7.80455
CISD2	Hypoxia	0.306487	0.103136	4377855	0.552885	1.53003e-14	3.38127e-13	31.3208	20.8032
SPHK1	Hypoxia	0.10988	0.0653183	4192239	0.529443	1.54932e-14	3.4207e-13	10.8491	5.06024
IGHG1	Hypoxia	0.367532	0.0811878	4334380	0.547395	2.03775e-14	4.48228e-13	25.9434	15.7028
SNHG12	Hypoxia	0.353175	0.160923	4.34663e+06	0.548941	2.10081e-14	4.6124e-13	26.2264	17.2825
MAD1L1	Hypoxia	0.17494	0.0708548	4278457	0.540332	2.29685e-14	5.03812e-13	18.7736	10.6693
ID3	Hypoxia	0.149836	0.0794099	4213508	0.53213	3.04799e-14	6.66095e-13	12.7358	6.34538
SYF2	Hypoxia	0.676202	0.166792	4.47373e+06	0.564993	3.06643e-14	6.69504e-13	53.3019	41.6198
PSMA6	Hypoxia	0.237917	0.0851574	4.32697e+06	0.546459	3.4637e-14	7.54146e-13	24.717	15.3681
RPL37A	Hypoxia	3.11922	0.176331	4.52649e+06	0.571656	3.91141e-14	8.49273e-13	94.1509	92.2892
RTN4	Hypoxia	1.10528	0.219078	4507225	0.569223	3.96653e-14	8.60449e-13	70.3774	57.8983
KLF11	Hypoxia	0.105427	0.055431	4.19645e+06	0.529975	4.43268e-14	9.58044e-13	11.5094	5.48862
CARD16	Hypoxia	0.570107	0.159505	4443700	0.561201	4.54586e-14	9.80707e-13	45.7547	34.1633
OLR1	Hypoxia	0.740959	0.1892	4455319	0.562668	4.60089e-14	9.91672e-13	49.717	37.0549
IGKC	Hypoxia	1.02121	0.272724	4.40158e+06	0.555881	5.44098e-14	1.16741e-12	37.3585	25.8099
LRRC25	Hypoxia	0.378316	0.127026	4.38955e+06	0.554362	5.56539e-14	1.19193e-12	34.5283	23.9357
FKBP8	Hypoxia	0.704678	0.160907	4474396	0.565077	5.6355e-14	1.20585e-12	56.0377	43.6011
KCNE3	Hypoxia	0.14395	0.066832	4.23865e+06	0.535304	6.83639e-14	1.45358e-12	15.283	8.15261
PPTC7	Hypoxia	0.171422	0.0772852	4256599	0.537572	7.36904e-14	1.56261e-12	16.9811	9.47791
PNPLA8	Hypoxia	0.26029	0.0968442	4330977	0.546965	7.63499e-14	1.61755e-12	25.6604	16.3989
KIFC3	Hypoxia	0.1119	0.0635075	4.20105e+06	0.530556	7.75913e-14	1.64237e-12	11.8868	5.89023
TMEM167B	Hypoxia	0.205596	0.0786641	4.30282e+06	0.543408	8.29441e-14	1.75253e-12	22.1698	13.494
TMOD3	Hypoxia	0.345955	0.102436	4.37877e+06	0.553	8.48218e-14	1.7906e-12	33.4906	22.7041
PARVB	Hypoxia	0.274039	0.0942508	4349433	0.549296	8.5769e-14	1.80897e-12	28.4906	18.6881
GNB1	Hypoxia	0.594723	0.151894	4.4495e+06	0.561933	8.81509e-14	1.85755e-12	48.6792	37.1352
SIRPB1	Hypoxia	0.119934	0.0534519	4.21971e+06	0.532913	8.89935e-14	1.87363e-12	13.6792	7.00134
ANKH	Hypoxia	0.3365	0.109565	4355655	0.550081	9.13128e-14	1.91903e-12	29.6226	19.5315
RAB34	Hypoxia	0.276319	0.0887737	4.35761e+06	0.550328	9.52306e-14	1.99249e-12	30	19.826
COPS2	Hypoxia	0.245862	0.0840908	4.33372e+06	0.547312	1.23744e-13	2.57537e-12	26.6038	17.0683
EPB41L3	Hypoxia	0.404991	0.138129	4383409	0.553587	1.2919e-13	2.68633e-12	34.1509	24.0295
PLOD1	Hypoxia	0.164667	0.0712604	4.26577e+06	0.53873	1.34079e-13	2.78553e-12	18.1132	10.4685
ACSL4	Hypoxia	0.302395	0.104233	4.34962e+06	0.54932	1.48417e-13	3.07258e-12	28.9623	19.2236
DPYD	Hypoxia	0.391279	0.115176	4387024	0.554043	1.61412e-13	3.33283e-12	35.8491	24.8059
IMPAD1	Hypoxia	0.184792	0.077251	4.28054e+06	0.540595	1.65132e-13	3.40368e-12	19.8113	11.834
MLX	Hypoxia	0.384055	0.114661	4.39272e+06	0.554762	1.73051e-13	3.56069e-12	36.6981	25.9304
VPS37A	Hypoxia	0.16987	0.0709105	4.26665e+06	0.538841	1.74693e-13	3.59134e-12	18.3962	10.656
ZFAND5	Hypoxia	0.708205	0.173735	4454289	0.562538	1.79894e-13	3.6886e-12	51.8868	40.4418
LSM12	Hypoxia	0.259436	0.0897281	4.33959e+06	0.548053	2.36875e-13	4.84013e-12	27.8302	18.3668
ATP2B1	Hypoxia	0.474839	0.15527	4.39774e+06	0.555396	2.45951e-13	5.02123e-12	37.9245	27.4029
PSD3	Hypoxia	0.106303	0.0580668	4182063	0.528158	2.477e-13	5.05256e-12	10.7547	5.12718
RPS24	Hypoxia	3.19069	0.154197	4.50781e+06	0.569298	2.57351e-13	5.23133e-12	94.0566	92.249
AK2	Hypoxia	0.367474	0.126009	4.37758e+06	0.55285	2.66922e-13	5.4212e-12	33.9623	24.0027
EVI2A	Hypoxia	0.63225	0.1631	4.43895e+06	0.5606	2.81972e-13	5.71211e-12	48.3962	37.0549
CD9	Hypoxia	0.696604	0.183225	4430531	0.559538	3.43341e-13	6.91374e-12	46.3208	35.2744
NBPF19	Hypoxia	0.199076	0.077408	4.26505e+06	0.538639	3.57203e-13	7.17449e-12	18.6792	10.8568
SERINC1	Hypoxia	0.488998	0.129276	4413339	0.557366	3.71099e-13	7.44092e-12	42.3585	31.2584
AHR	Hypoxia	0.299196	0.100391	4.33142e+06	0.547021	4.14168e-13	8.29743e-12	27.3585	17.8046
H3F3B	Hypoxia	2.72845	0.235457	4502609	0.56864	4.30142e-13	8.61015e-12	95.9434	91.8206
NECTIN2	Hypoxia	0.254903	0.085131	4327506	0.546526	4.50641e-13	9.01281e-12	26.7925	17.4029
NPC1	Hypoxia	0.160288	0.0721276	4.23144e+06	0.534395	5.11897e-13	1.02033e-11	15.283	8.39357
ASAP1	Hypoxia	0.281175	0.099843	4.33076e+06	0.546937	5.54136e-13	1.10359e-11	27.2642	18.0187
RUNX1	Hypoxia	0.472372	0.131296	4398068	0.555438	5.80508e-13	1.15319e-11	39.8113	28.7952
MAPK13	Hypoxia	0.122391	0.0568785	4210872	0.531797	5.87364e-13	1.16485e-11	13.3962	7.0415
AL133453.1	Hypoxia	0.102229	0.0501383	4187611	0.528859	5.87012e-13	1.16485e-11	11.4151	5.63588
ABI1	Hypoxia	0.386997	0.11744	4377805	0.552879	7.34273e-13	1.44646e-11	35.8491	25.3414
TANC2	Hypoxia	0.307279	0.129485	4.31518e+06	0.54497	7.46804e-13	1.46992e-11	24.8113	16.4391
RAB10	Hypoxia	0.4726	0.125698	4.40634e+06	0.556483	8.19063e-13	1.60545e-11	42.1698	31.2182
AFF1	Hypoxia	0.221567	0.0846549	4.28808e+06	0.541547	8.20748e-13	1.60608e-11	21.7925	13.4806
RPS9	Hypoxia	2.8325	0.209378	4493782	0.567526	1.00402e-12	1.95821e-11	93.9623	89.4913
KLHL24	Hypoxia	0.297388	0.11245	4.31556e+06	0.545017	1.0054e-12	1.95929e-11	25.3774	16.6934
RNF187	Hypoxia	0.23439	0.0858124	4.30693e+06	0.543928	1.03827e-12	2.02167e-11	24.3396	15.6894
STK10	Hypoxia	0.283315	0.0756449	4327141	0.54648	1.06247e-12	2.06709e-11	28.0189	18.0589
TET3	Hypoxia	0.141318	0.0632684	4221661	0.533159	1.07683e-12	2.0933e-11	14.6226	7.97858
ALCAM	Hypoxia	0.522784	0.141335	4400514	0.555747	1.12998e-12	2.1894e-11	41.9811	30.4552
DNAJB2	Hypoxia	0.158891	0.0616004	4234849	0.534825	1.37881e-12	2.65841e-11	16.1321	9.03614
TOMM20	Hypoxia	0.733735	0.161652	4.44954e+06	0.561938	1.41894e-12	2.72909e-11	56.8868	45.7028
WIPI1	Hypoxia	0.183774	0.0732118	4.25884e+06	0.537854	1.46904e-12	2.82314e-11	18.6792	11.0576
UBC	Hypoxia	2.3976	0.247845	4.48954e+06	0.56699	1.48251e-12	2.84671e-11	90.566	87.577
DOT1L	Hypoxia	0.122256	0.0639912	4.19459e+06	0.52974	1.55822e-12	2.98965e-11	12.1698	6.33199
PABPC4	Hypoxia	0.921874	0.192897	4.46069e+06	0.563346	1.61984e-12	3.10534e-11	61.7925	51.6734
NINJ1	Hypoxia	0.538588	0.133798	4.40579e+06	0.556413	1.71706e-12	3.28373e-11	44.5283	32.4632
IGLC3	Hypoxia	0.243983	0.053169	4275013	0.539897	1.77331e-12	3.3858e-11	21.1321	12.6104
ACBD3	Hypoxia	0.263128	0.0992893	4.31505e+06	0.544953	2.00594e-12	3.81453e-11	25.9434	17.2289
STAT6	Hypoxia	0.264461	0.0903399	4.31036e+06	0.544361	2.21549e-12	4.20623e-11	25.6604	16.6934
CLN8	Hypoxia	0.347777	0.112152	4337516	0.547791	2.29809e-12	4.35602e-11	29.8113	20.3614
ATP5MC2	Hypoxia	1.5974	0.204909	4.48057e+06	0.565857	2.30864e-12	4.37251e-11	79.2453	72.905
PLEC	Hypoxia	0.54013	0.144643	4399729	0.555648	2.46855e-12	4.66041e-11	42.4528	31.9679
MECP2	Hypoxia	0.278263	0.0849583	4318381	0.545374	2.68254e-12	5.05225e-11	27.1698	17.8581
DOCK7	Hypoxia	0.136354	0.0630904	4217354	0.532615	2.73265e-12	5.14253e-11	14.5283	8.03213
HSBP1	Hypoxia	0.636226	0.142581	4.42745e+06	0.559149	2.75834e-12	5.18674e-11	51.7925	39.7992
CANX	Hypoxia	0.933053	0.182727	4456471	0.562814	2.93828e-12	5.5119e-11	63.9623	52.4364
JOSD1	Hypoxia	0.237745	0.0835593	4299214	0.542953	3.27801e-12	6.13457e-11	24.2453	15.7162
UFM1	Hypoxia	0.358505	0.104688	4361912	0.550872	3.3453e-12	6.25552e-11	34.8113	24.739
GAB2	Hypoxia	0.141294	0.0673826	4.21504e+06	0.532324	3.56266e-12	6.65669e-11	14.434	7.96519
SBF2	Hypoxia	0.24024	0.0888125	4289834	0.541769	3.72649e-12	6.95179e-11	23.0189	14.7523
PXK	Hypoxia	0.176265	0.0693071	4.259e+06	0.537875	4.04627e-12	7.51859e-11	19.2453	11.6466
SLC25A36	Hypoxia	0.333607	0.110583	4336453	0.547656	4.14335e-12	7.69294e-11	30.283	20.8835
BEX3	Hypoxia	0.212245	0.0863904	4253798	0.537218	4.15619e-12	7.7107e-11	18.5849	11.1914
MYO9B	Hypoxia	0.466057	0.137455	4378584	0.552977	4.18515e-12	7.75831e-11	38.2075	28.3534
PPFIA1	Hypoxia	0.206526	0.0801135	4272317	0.539557	4.19669e-12	7.77359e-11	20.8491	12.9719
LCP1	Hypoxia	1.00625	0.188816	4.45234e+06	0.562292	4.28007e-12	7.9094e-11	63.7736	52.2356
GNB2	Hypoxia	0.707607	0.148121	4433592	0.559924	4.63611e-12	8.55395e-11	56.1321	43.7349
POLR1D	Hypoxia	0.612094	0.142461	4419518	0.558147	4.82312e-12	8.89205e-11	50	39.0629
RPS17	Hypoxia	2.05109	0.301739	4.47179e+06	0.564749	5.37345e-12	9.87575e-11	80.6604	72.8782
ADAMTSL4	Hypoxia	0.101382	0.045591	4.18429e+06	0.528439	5.62316e-12	1.03106e-10	11.7925	6.06426
SCARB2	Hypoxia	0.448769	0.129959	4374305	0.552437	5.69681e-12	1.04375e-10	38.1132	27.9786
KDM4C	Hypoxia	0.147377	0.0631078	4.21645e+06	0.532501	5.98512e-12	1.09487e-10	14.8113	8.27309
SUB1	Hypoxia	1.11707	0.187325	4457843	0.562987	6.28621e-12	1.14906e-10	68.6792	58.6345
MEF2D	Hypoxia	0.189514	0.0714869	4256403	0.537547	6.42533e-12	1.17267e-10	19.2453	11.6734
STIP1	Hypoxia	0.281896	0.106299	4311319	0.544482	6.44225e-12	1.17485e-10	26.3208	17.8715
ABL2	Hypoxia	0.254571	0.101155	4276712	0.540112	6.49804e-12	1.18411e-10	21.6038	13.7483
PAIP2	Hypoxia	0.670721	0.145976	4.42623e+06	0.558994	6.64103e-12	1.20923e-10	53.1132	42.4766
DLGAP4	Hypoxia	0.161236	0.060522	4.24795e+06	0.536479	6.67336e-12	1.21418e-10	18.3019	10.9103
PIM1	Hypoxia	0.3692	0.136654	4315345	0.544991	6.68639e-12	1.21561e-10	26.9811	18.4471
TMEM251	Hypoxia	0.19936	0.084201	4.26671e+06	0.538848	7.60717e-12	1.3777e-10	20.3774	12.8246
CSNK1D	Hypoxia	0.40118	0.10852	4367115	0.551529	9.1303e-12	1.64345e-10	37.4528	27.336
SHKBP1	Hypoxia	0.308412	0.0899485	4.33598e+06	0.547597	9.7718e-12	1.75624e-10	31.6038	21.8206
RPS28	Hypoxia	3.13803	0.214591	4469671	0.564481	9.9666e-12	1.78989e-10	95.3774	91.245
SPG21	Hypoxia	0.375834	0.104485	4.35949e+06	0.550566	1.06588e-11	1.90984e-10	36.3208	26.0643
SZRD1	Hypoxia	0.264997	0.0799384	4314313	0.54486	1.11039e-11	1.98658e-10	27.8302	18.7684
CD151	Hypoxia	0.321576	0.0995938	4331932	0.547085	1.20295e-11	2.14242e-10	30.7547	21.4993
TUT7	Hypoxia	0.354541	0.114643	4326984	0.546461	1.22206e-11	2.1748e-10	30	20.7363
HEXB	Hypoxia	0.55246	0.130989	4.39975e+06	0.555651	1.28096e-11	2.2687e-10	46.6981	35.8635
ALOX15B	Hypoxia	0.120364	0.0509444	4.18833e+06	0.528949	1.60771e-11	2.82698e-10	12.5472	6.65328
DNM2	Hypoxia	0.370722	0.0985564	4351274	0.549528	1.624e-11	2.8535e-10	35.283	25.1941
NRAS	Hypoxia	0.154583	0.0573464	4.24114e+06	0.535619	1.64023e-11	2.87987e-10	18.0189	10.8032
PRR13	Hypoxia	0.796225	0.159091	4.42995e+06	0.559464	1.6498e-11	2.89452e-10	58.3962	47.8313
PPME1	Hypoxia	0.0867549	0.0434273	4164381	0.525925	1.65907e-11	2.90862e-10	10.3774	5.19411
COX7B	Hypoxia	1.02999	0.188213	4442983	0.56111	1.70706e-11	2.9883e-10	65.283	55.4351
SMAP1	Hypoxia	0.311497	0.08925	4.33049e+06	0.546903	1.92116e-11	3.34571e-10	31.4151	21.834
GID8	Hypoxia	0.240013	0.0783003	4.29213e+06	0.542059	1.9211e-11	3.34571e-10	24.9057	16.3855
STAT3	Hypoxia	0.550306	0.123409	4.39435e+06	0.554968	1.96065e-11	3.40694e-10	46.8868	35.3815
MIR181A1HG	Hypoxia	0.228937	0.0889324	4269895	0.539251	1.98201e-11	3.43899e-10	21.5094	13.842
ATF4	Hypoxia	0.670735	0.141612	4414732	0.557542	2.06083e-11	3.57049e-10	53.3019	42.2892
ARL8A	Hypoxia	0.246441	0.0936791	4.28831e+06	0.541576	2.14165e-11	3.70506e-10	24.1509	16.0509
SMIM13	Hypoxia	0.104982	0.0593199	4.17242e+06	0.526941	2.14348e-11	3.70552e-10	11.0377	5.75636
MTHFS	Hypoxia	0.18867	0.0769984	4.25633e+06	0.537538	2.17429e-11	3.75603e-10	19.8113	12.4766
SNAPC3	Hypoxia	0.111998	0.0463211	4185465	0.528588	2.1841e-11	3.77021e-10	12.3585	6.57296
TBCA	Hypoxia	0.797369	0.158715	4425604	0.558915	2.21401e-11	3.81905e-10	58.0189	47.162
ELOC	Hypoxia	0.527467	0.124633	4389652	0.554375	2.27744e-11	3.92558e-10	46.1321	34.4311
ATF2	Hypoxia	0.166187	0.0648301	4239897	0.535462	2.45525e-11	4.2259e-10	18.0189	10.9371
ATG3	Hypoxia	0.4401	0.110533	4.36965e+06	0.551849	2.63789e-11	4.52704e-10	40.566	29.8394
IER5	Hypoxia	0.862452	0.256367	4.40249e+06	0.555997	2.64232e-11	4.53134e-10	47.9245	39.1031
MRPL44	Hypoxia	0.163106	0.0675819	4237563	0.535167	2.66019e-11	4.55867e-10	17.7358	10.7764
PI4K2A	Hypoxia	0.132256	0.0582999	4204946	0.531048	2.75762e-11	4.7222e-10	14.2453	8.0589
RPF2	Hypoxia	0.18007	0.0584553	4.26282e+06	0.538357	2.76355e-11	4.72892e-10	21.1321	13.2798
RPL7	Hypoxia	2.56167	0.185935	4457286	0.562917	3.00302e-11	5.12381e-10	88.8679	87.3628
LAMP1	Hypoxia	0.679561	0.148703	4407835	0.556671	3.03086e-11	5.16758e-10	52.1698	41.1513
COL4A3BP	Hypoxia	0.227948	0.0773981	4272072	0.539526	3.08064e-11	5.24487e-10	22.3585	14.4043
SLC17A5	Hypoxia	0.132359	0.0646228	4193672	0.529624	3.26139e-11	5.53661e-10	13.1132	7.30924
UBXN6	Hypoxia	0.231154	0.0772589	4.28613e+06	0.541301	3.45619e-11	5.85466e-10	24.434	16.1981
GRAMD4	Hypoxia	0.125904	0.0581344	4191688	0.529374	3.52679e-11	5.96997e-10	13.0189	7.18876
VPS26A	Hypoxia	0.280782	0.0765063	4.31409e+06	0.544832	3.55875e-11	6.01975e-10	29.3396	20.0402
ARHGDIA	Hypoxia	0.728635	0.154203	4413894	0.557437	3.66138e-11	6.18449e-10	54.9057	44.2972
SYAP1	Hypoxia	0.421398	0.0969173	4.35898e+06	0.550502	3.80764e-11	6.42233e-10	38.8679	28.1928
SBNO2	Hypoxia	0.144766	0.0664559	4.21179e+06	0.531912	3.8213e-11	6.44076e-10	15	8.75502
RRAGC	Hypoxia	0.207175	0.080207	4.26316e+06	0.5384	4.11905e-11	6.90315e-10	21.2264	13.6546
FAM102B	Hypoxia	0.164655	0.0665568	4.231e+06	0.534338	4.23321e-11	7.08439e-10	17.2642	10.4418
FNDC3A	Hypoxia	0.356868	0.122087	4.3253e+06	0.546248	4.42115e-11	7.38843e-10	30.8491	22.2222
PSAP	Hypoxia	2.08139	0.294098	4.45048e+06	0.562057	4.61117e-11	7.70053e-10	90.4717	76.5863
MAPK1IP1L	Hypoxia	0.315077	0.0921185	4322900	0.545945	4.87407e-11	8.11657e-10	31.1321	21.8742
RELT	Hypoxia	0.193486	0.0772235	4248962	0.536607	5.20077e-11	8.6362e-10	19.5283	12.3159
ACKR3	Hypoxia	0.124092	0.0600271	4158033	0.525124	5.29651e-11	8.789e-10	10.1887	5.14056
ZMYM2	Hypoxia	0.393116	0.112251	4.33457e+06	0.547419	5.54189e-11	9.18326e-10	33.3962	24.1232
MMP14	Hypoxia	0.309531	0.108451	4296733	0.54264	5.77012e-11	9.54803e-10	26.4151	18.1526
GDI1	Hypoxia	0.257132	0.0781837	4.29137e+06	0.541963	6.31707e-11	1.04238e-09	26.0377	17.4565
VAMP4	Hypoxia	0.11262	0.0462454	4.18385e+06	0.528384	7.4314e-11	1.21943e-09	12.6415	6.90763
ATP6V1A	Hypoxia	0.234504	0.0916334	4270117	0.539279	7.98154e-11	1.30607e-09	22.4528	15.0469
CDK16	Hypoxia	0.141542	0.0612532	4211813	0.531915	8.93934e-11	1.45976e-09	15.4717	9.17001
CTNNA1	Hypoxia	0.36549	0.09683	4.33822e+06	0.547879	1.00903e-10	1.63751e-09	35.4717	25.7831
TMEM183A	Hypoxia	0.230096	0.0675894	4284817	0.541135	1.02347e-10	1.65979e-09	25.566	17.0683
FBL	Hypoxia	0.429281	0.107482	4.35333e+06	0.549788	1.15724e-10	1.87287e-09	39.3396	29.2771
UBR5	Hypoxia	0.281049	0.0871931	4.28798e+06	0.541535	1.18238e-10	1.91225e-09	26.0377	17.6841
CAPG	Hypoxia	1.18258	0.203622	4.42251e+06	0.558525	1.28265e-10	2.07157e-09	65.6604	56.2784
MT1F	Hypoxia	0.151044	0.075814	4181194	0.528049	1.39424e-10	2.24105e-09	12.5472	6.97456
CCDC107	Hypoxia	0.299937	0.0731939	4310240	0.544346	1.4492e-10	2.32781e-09	30.566	21.2584
SNN	Hypoxia	0.108505	0.0544762	4.16094e+06	0.525491	1.77954e-10	2.841e-09	10.7547	5.68942
CAPNS1	Hypoxia	0.458397	0.114682	4.35621e+06	0.550152	1.97932e-10	3.14928e-09	41.1321	31.2316
MT2A	Hypoxia	0.934514	0.305292	4.38074e+06	0.55325	1.98567e-10	3.15725e-09	47.5472	38.5274
VAT1	Hypoxia	0.110407	0.047468	4.17634e+06	0.527436	1.98725e-10	3.15764e-09	12.2642	6.76037
TXNL1	Hypoxia	0.400443	0.101226	4.34472e+06	0.5487	2.03735e-10	3.23507e-09	38.2075	28.5542
IRF7	Hypoxia	0.216906	0.0633922	4263451	0.538437	2.07351e-10	3.28584e-09	22.9245	15.0201
CYB5R4	Hypoxia	0.256415	0.0762277	4288081	0.541547	2.13924e-10	3.38546e-09	26.8868	18.3534
PTGS2	Hypoxia	0.225724	0.0709714	4.2275e+06	0.533897	2.21524e-10	3.49634e-09	18.1132	11.0977
PLEKHA2	Hypoxia	0.304397	0.0884191	4297234	0.542703	2.28207e-10	3.59941e-09	28.4906	19.826
PAPOLA	Hypoxia	0.606952	0.124087	4383617	0.553613	2.39762e-10	3.77408e-09	50.7547	40
TFE3	Hypoxia	0.118589	0.0568437	4.18012e+06	0.527913	2.41378e-10	3.79699e-09	12.6415	7.12182
SIRPA	Hypoxia	0.421024	0.106718	4341948	0.54835	2.63746e-10	4.13506e-09	38.1132	28.4739
TRNAU1AP	Hypoxia	0.210376	0.0780648	4253906	0.537231	2.68283e-10	4.2034e-09	21.4151	14.1499
COPA	Hypoxia	0.384435	0.104604	4329308	0.546754	2.75941e-10	4.31764e-09	34.9057	25.8902
SLC7A5	Hypoxia	0.2509	0.0999543	4250677	0.536824	2.87675e-10	4.49826e-09	20.8491	13.8554
MAFK	Hypoxia	0.108023	0.0489563	4.16184e+06	0.525604	2.88743e-10	4.51197e-09	11.0377	5.90361
NAPA	Hypoxia	0.302584	0.0867081	4.30462e+06	0.543637	2.94097e-10	4.58955e-09	30.0943	21.3922
USP3	Hypoxia	0.298092	0.0833438	4.29997e+06	0.543049	2.98968e-10	4.65939e-09	29.3396	20.6292
ST13	Hypoxia	0.748226	0.145044	4396541	0.555245	3.01836e-10	4.70099e-09	55.9434	46.5462
RPL36	Hypoxia	2.75768	0.18156	4.43114e+06	0.559615	3.05308e-10	4.75192e-09	91.7925	88.2999
RASSF3	Hypoxia	0.164062	0.0568491	4.21878e+06	0.532795	3.10525e-10	4.82675e-09	17.1698	10.4819
CXXC5	Hypoxia	0.165181	0.0547255	4.21883e+06	0.532802	3.25286e-10	5.04621e-09	17.1698	10.5221
TMEM170B	Hypoxia	0.108935	0.0500221	4169617	0.526586	3.36485e-10	5.20625e-09	11.7925	6.49264
ENG	Hypoxia	0.385184	0.100707	4325495	0.546273	3.37061e-10	5.21173e-09	34.9057	25.4217
FAM214B	Hypoxia	0.136399	0.0594292	4195826	0.529896	3.43876e-10	5.31014e-09	14.434	8.51406
PTK2	Hypoxia	0.101697	0.0475855	4.16771e+06	0.526345	3.56788e-10	5.50593e-09	11.6038	6.38554
ELOB	Hypoxia	1.1247	0.172746	4.4157e+06	0.557665	3.68871e-10	5.68495e-09	68.8679	60.4953
MGST1	Hypoxia	0.104404	0.0474997	4159033	0.52525	3.73064e-10	5.74582e-09	10.8491	5.80991
IFNAR1	Hypoxia	0.412365	0.105114	4.3405e+06	0.548168	3.80689e-10	5.85179e-09	38.4906	28.9558
C1orf43	Hypoxia	0.487594	0.113033	4.35841e+06	0.550429	4.04102e-10	6.19554e-09	43.3962	33.7349
GOLT1B	Hypoxia	0.159576	0.0525077	4.22941e+06	0.534138	4.34563e-10	6.6539e-09	18.6792	11.7805
KIF1B	Hypoxia	0.172065	0.0765933	4207068	0.531316	4.50112e-10	6.88303e-09	15.7547	9.65194
RPL22	Hypoxia	2.31316	0.157208	4.4258e+06	0.55894	4.63873e-10	7.08427e-09	87.2642	84.6586
TMEM91	Hypoxia	0.127875	0.046003	4188964	0.52903	4.78258e-10	7.29924e-09	14.0566	8.08568
SLC43A2	Hypoxia	0.500399	0.133343	4.34268e+06	0.548443	4.87663e-10	7.43797e-09	39.2453	30.1071
PLIN3	Hypoxia	0.332678	0.0950634	4.3096e+06	0.544265	5.36115e-10	8.1401e-09	31.6981	23.253
ENY2	Hypoxia	0.716469	0.137055	4.38699e+06	0.554039	5.48545e-10	8.32349e-09	55.6604	44.9398
NRBP1	Hypoxia	0.281155	0.0830607	4290930	0.541907	5.6473e-10	8.56355e-09	28.5849	20.0402
CREM	Hypoxia	0.342495	0.0954628	4.29844e+06	0.542856	5.72975e-10	8.683e-09	29.9057	21.3253
SESTD1	Hypoxia	0.123762	0.05142	4180081	0.527908	6.40797e-10	9.6735e-09	13.1132	7.53681
SERP1	Hypoxia	1.24347	0.168879	4.41353e+06	0.557391	6.63944e-10	1.00165e-08	73.2075	65.502
PSMC6	Hypoxia	0.37566	0.0992185	4321151	0.545724	6.71522e-10	1.01179e-08	35.0943	25.8635
TRIM25	Hypoxia	0.177446	0.0779609	4207278	0.531343	6.95236e-10	1.04618e-08	16.0377	9.93307
RHOG	Hypoxia	0.914306	0.15901	4397975	0.555426	6.9885e-10	1.05028e-08	62.6415	52.2758
CDC42	Hypoxia	1.21015	0.181339	4411180	0.557094	7.24844e-10	1.08865e-08	73.1132	63.6948
PARP6	Hypoxia	0.083974	0.033048	4147420	0.523783	7.29688e-10	1.09476e-08	10.0943	5.27443
PPP4R2	Hypoxia	0.265334	0.0785629	4281764	0.54075	7.71915e-10	1.15493e-08	27.1698	19.0361
GARS	Hypoxia	0.209729	0.0777942	4.24585e+06	0.536213	7.77567e-10	1.16265e-08	21.1321	14.1499
WBP2	Hypoxia	0.317317	0.0870634	4.30212e+06	0.543321	8.02097e-10	1.19857e-08	31.3208	22.4766
RALB	Hypoxia	0.182886	0.0543952	4245606	0.536183	8.34328e-10	1.24358e-08	21.6038	14.1232
HBP1	Hypoxia	0.238259	0.0642258	4263542	0.538448	8.65623e-10	1.28697e-08	24.5283	16.4659
COX6B1	Hypoxia	1.31358	0.168678	4.41057e+06	0.557016	8.97499e-10	1.33224e-08	72.6415	66.3989
STX6	Hypoxia	0.345531	0.0913341	4309588	0.544264	8.97761e-10	1.33224e-08	33.0189	24.083
PFDN2	Hypoxia	0.498275	0.114721	4350617	0.549445	9.11653e-10	1.3503e-08	43.5849	33.842
CREBRF	Hypoxia	0.372656	0.11686	4293399	0.542219	9.12932e-10	1.35135e-08	29.434	21.1914
PNP	Hypoxia	0.252626	0.0817705	4265724	0.538724	9.3598e-10	1.38459e-08	24.434	16.9344
RBM47	Hypoxia	0.324241	0.0918611	4.29771e+06	0.542764	9.38602e-10	1.3876e-08	30.566	21.9545
TAOK1	Hypoxia	0.354973	0.0956	4302353	0.54335	9.3959e-10	1.38819e-08	31.4151	22.8112
EIF3I	Hypoxia	0.531728	0.111075	4.35739e+06	0.550301	1.01534e-09	1.49729e-08	46.6038	36.1847
MALT1	Hypoxia	0.23006	0.0676473	4253940	0.537236	1.10899e-09	1.63029e-08	23.1132	15.4618
HGS	Hypoxia	0.196354	0.0691643	4.23005e+06	0.534218	1.15919e-09	1.70304e-08	19.434	12.6238
PIM3	Hypoxia	0.224054	0.0804786	4.24522e+06	0.536134	1.18419e-09	1.73435e-08	21.5094	14.4578
THEMIS2	Hypoxia	0.465847	0.105783	4.33861e+06	0.547929	1.21604e-09	1.77879e-08	41.1321	31.2851
NARF	Hypoxia	0.232941	0.0664444	4.26177e+06	0.538225	1.42717e-09	2.07861e-08	24.6226	16.8139
KDM2A	Hypoxia	0.309148	0.0847779	4.28714e+06	0.541428	1.48556e-09	2.16098e-08	29.0566	20.8434
PDK3	Hypoxia	0.0903377	0.0402016	4.15149e+06	0.524298	1.50243e-09	2.18283e-08	10.6604	5.79652
TAF1D	Hypoxia	0.608797	0.124935	4.35971e+06	0.550593	1.50777e-09	2.18924e-08	48.4906	38.4337
CPEB4	Hypoxia	0.36729	0.114628	4294545	0.542364	1.53726e-09	2.22794e-08	30.283	22.249
GLRX	Hypoxia	0.775169	0.158765	4376520	0.552717	1.55749e-09	2.25449e-08	54.2453	45.676
CYTH1	Hypoxia	0.376464	0.101615	4305185	0.543708	1.59584e-09	2.30717e-08	32.9245	24.2972
CSRNP1	Hypoxia	0.228659	0.0676674	4249123	0.536627	1.61159e-09	2.3285e-08	22.7358	15.2209
TENT4A	Hypoxia	0.108099	0.0479232	4158171	0.525141	1.66718e-09	2.4044e-08	11.3208	6.30522
TICAM1	Hypoxia	0.0901804	0.0384032	4154565	0.524686	1.70685e-09	2.46011e-08	11.0377	6.05087
DOK3	Hypoxia	0.206808	0.0756217	4241584	0.535675	1.73715e-09	2.50226e-08	21.2264	14.3909
FMN1	Hypoxia	0.220967	0.0776661	4.24042e+06	0.535528	1.95316e-09	2.80826e-08	21.4151	14.324
DNAJC5	Hypoxia	0.232106	0.0731758	4.25114e+06	0.536883	2.03945e-09	2.92697e-08	23.1132	15.7697
HNRNPH2	Hypoxia	0.316936	0.0732071	4303778	0.54353	2.04963e-09	2.93979e-08	33.5849	24.4177
CHMP4B	Hypoxia	0.427447	0.110978	4.32812e+06	0.546604	2.09171e-09	2.9965e-08	38.6792	30.1205
NFAT5	Hypoxia	0.237743	0.0634089	4248306	0.536524	2.20745e-09	3.16039e-08	23.0189	15.4351
AGPAT2	Hypoxia	0.310385	0.0813811	4292328	0.542084	2.29019e-09	3.27488e-08	31.0377	22.4364
SKI	Hypoxia	0.309989	0.0885592	4.28093e+06	0.540644	2.32154e-09	3.31568e-08	28.5849	20.4552
MFSD1	Hypoxia	0.639541	0.131277	4.35831e+06	0.550417	2.6082e-09	3.71484e-08	50.283	40.1071
RAD23B	Hypoxia	0.310209	0.0743467	4.29594e+06	0.54254	2.60774e-09	3.71484e-08	32.1698	23.3333
RAB3D	Hypoxia	0.0980302	0.0405063	4153647	0.52457	2.73475e-09	3.88466e-08	11.1321	6.17135
ATG12	Hypoxia	0.311147	0.0750653	4.28799e+06	0.541535	2.76655e-09	3.92747e-08	30.566	21.9411
TMCO3	Hypoxia	0.142975	0.0614507	4.18804e+06	0.528914	2.95512e-09	4.18007e-08	14.717	9.02276
SMG7	Hypoxia	0.140744	0.0568206	4182681	0.528236	2.98536e-09	4.21525e-08	14.1509	8.54083
RAB5C	Hypoxia	0.674092	0.125418	4364414	0.551188	3.06668e-09	4.32748e-08	53.8679	43.3467
MED15	Hypoxia	0.188023	0.0512343	4.22807e+06	0.533969	3.47982e-09	4.87258e-08	20.3774	13.3199
HDHD5	Hypoxia	0.175913	0.0623534	4220018	0.532952	3.52635e-09	4.9348e-08	18.9623	12.423
RCOR3	Hypoxia	0.1595	0.0459579	4209700	0.531649	3.59105e-09	5.02235e-08	17.8302	11.2584
CNBP	Hypoxia	0.869702	0.14537	4378499	0.552966	3.93771e-09	5.47795e-08	61.6981	52.7309
SIGLEC7	Hypoxia	0.151172	0.0557641	4.20267e+06	0.53076	4.00032e-09	5.55194e-08	16.7925	10.6292
USP32	Hypoxia	0.163118	0.0550934	4.20435e+06	0.530973	4.04376e-09	5.60235e-08	17.0755	10.8032
VMA21	Hypoxia	0.417458	0.0928802	4.32111e+06	0.545719	4.13032e-09	5.71555e-08	39.6226	29.9465
NBPF14	Hypoxia	0.14511	0.0514788	4.18564e+06	0.52861	4.23111e-09	5.85159e-08	14.8113	8.99598
TCP1	Hypoxia	0.434092	0.120292	4.31343e+06	0.544749	4.41766e-09	6.08817e-08	36.6981	28.34
EXOC1	Hypoxia	0.258079	0.0851272	4.24973e+06	0.536704	4.65811e-09	6.40083e-08	23.6792	16.5462
MSN	Hypoxia	1.00469	0.159705	4.38135e+06	0.553327	4.69619e-09	6.4494e-08	66.0377	56.2651
RNF130	Hypoxia	0.810966	0.138322	4368111	0.551655	4.78952e-09	6.56609e-08	58.8679	47.5636
RNASE2	Hypoxia	0.507662	0.106614	4311374	0.544489	4.78721e-09	6.56609e-08	37.3585	27.8983
ANKRD28	Hypoxia	0.205793	0.0735376	4.21325e+06	0.532096	4.94241e-09	6.7639e-08	18.3019	11.9411
PEA15	Hypoxia	0.356114	0.0983577	4294829	0.5424	4.94818e-09	6.76787e-08	32.6415	24.4043
HEBP2	Hypoxia	0.257216	0.0577496	4268395	0.539061	5.09975e-09	6.96306e-08	27.8302	19.4645
LRP1	Hypoxia	0.554052	0.124509	4333027	0.547224	5.10695e-09	6.96886e-08	43.1132	34.0295
AC100810.1	Hypoxia	0.218676	0.0678109	4.24175e+06	0.535696	5.24406e-09	7.14355e-08	22.7358	15.5288
VAMP3	Hypoxia	0.295392	0.0779824	4282955	0.5409	5.63311e-09	7.66467e-08	30.6604	22.249
UBXN11	Hypoxia	0.131787	0.0487156	4177219	0.527547	5.96817e-09	8.09255e-08	13.9623	8.44712
UBQLN1	Hypoxia	0.240707	0.0643688	4.25679e+06	0.537596	6.07497e-09	8.2281e-08	25.566	17.8983
ETV3	Hypoxia	0.102371	0.0463335	4146079	0.523614	6.07512e-09	8.2281e-08	10.6604	5.95716
RNF149	Hypoxia	0.803468	0.144019	4363676	0.551094	6.34797e-09	8.59272e-08	57.5472	47.0415
POMP	Hypoxia	1.06797	0.163342	4378404	0.552954	6.63381e-09	8.96934e-08	65.8491	57.4431
FKBP15	Hypoxia	0.264159	0.0779298	4258570	0.53782	6.71078e-09	9.06821e-08	25.9434	18.3266
ANKZF1	Hypoxia	0.166602	0.0522597	4.19653e+06	0.529986	6.74938e-09	9.11514e-08	16.5094	10.3614
ATP6V1C1	Hypoxia	0.224173	0.0650855	4.24736e+06	0.536405	6.81672e-09	9.19556e-08	23.9623	16.6399
MKRN1	Hypoxia	0.329751	0.0778412	4.29016e+06	0.54181	6.839e-09	9.22033e-08	32.5472	24.0428
AMPD2	Hypoxia	0.147713	0.0529928	4192084	0.529424	6.93771e-09	9.34273e-08	15.8491	9.94645
NEK7	Hypoxia	0.179015	0.0506247	4219633	0.532903	7.50435e-09	1.00598e-07	19.8113	13.0254
YBX3	Hypoxia	0.609418	0.113809	4339287	0.548014	7.6477e-09	1.02287e-07	47.6415	37.4297
ZNF277	Hypoxia	0.172357	0.0462418	4217225	0.532599	7.73397e-09	1.03383e-07	19.5283	12.7577
UBALD2	Hypoxia	0.375493	0.0819765	4298118	0.542815	8.16579e-09	1.08908e-07	35.1887	26.0776
SLC7A7	Hypoxia	0.477133	0.0969186	4321543	0.545773	8.18271e-09	1.09072e-07	41.7925	32.008
UBE2M	Hypoxia	0.262415	0.0761768	4262197	0.538279	8.19523e-09	1.09177e-07	26.8868	19.2102
DPH3	Hypoxia	0.180278	0.0611805	4221269	0.53311	8.42133e-09	1.11936e-07	19.9057	13.3735
CD82	Hypoxia	0.185426	0.062099	4.20438e+06	0.530976	8.67884e-09	1.15229e-07	17.6415	11.4056
CCDC88A	Hypoxia	0.814265	0.146451	4.35879e+06	0.550477	9.01841e-09	1.19334e-07	56.8868	46.6667
RBMS1	Hypoxia	0.403216	0.0814669	4299840	0.543033	9.04097e-09	1.19566e-07	35.9434	26.6934
ADAM10	Hypoxia	0.423716	0.104513	4.30385e+06	0.543539	9.53381e-09	1.25802e-07	36.2264	27.8983
ING2	Hypoxia	0.134295	0.0482497	4.18651e+06	0.528719	9.70222e-09	1.27881e-07	15.3774	9.62517
SNRPB2	Hypoxia	0.622492	0.117636	4345936	0.548854	1.00627e-08	1.32336e-07	50.7547	41.3119
KDELR1	Hypoxia	0.49083	0.10238	4327579	0.546536	1.02625e-08	1.34888e-07	44.0566	34.6452
BRWD3	Hypoxia	0.123982	0.0471076	4.16394e+06	0.52587	1.08073e-08	1.4189e-07	12.8302	7.61714
STK38L	Hypoxia	0.331756	0.0913682	4.27531e+06	0.539935	1.09173e-08	1.43176e-07	29.9057	22.0348
ARFGAP3	Hypoxia	0.234673	0.0695445	4.24409e+06	0.535991	1.16453e-08	1.51879e-07	24.0566	16.8407
RCOR1	Hypoxia	0.174577	0.0584247	4208344	0.531477	1.16651e-08	1.52052e-07	18.3962	12.1151
UQCRH	Hypoxia	1.10945	0.152485	4.37393e+06	0.55239	1.18033e-08	1.53685e-07	66.5094	60.0669
CCDC93	Hypoxia	0.130067	0.0524271	4.16536e+06	0.526049	1.20971e-08	1.5699e-07	13.0189	7.80455
IGHM	Hypoxia	0.404583	0.0270198	4.2579e+06	0.537735	1.21986e-08	1.58132e-07	27.7358	18.9424
DYNLL1	Hypoxia	0.976013	0.157351	4365721	0.551353	1.3157e-08	1.69902e-07	62.5472	53.9759
PLAU	Hypoxia	0.212524	0.0697642	4.21307e+06	0.532075	1.37003e-08	1.76775e-07	19.2453	12.8246
TTYH3	Hypoxia	0.246318	0.0780897	4.23803e+06	0.535227	1.4259e-08	1.83531e-07	23.2075	16.2115
CHMP2A	Hypoxia	0.615993	0.117753	4.34177e+06	0.548327	1.42838e-08	1.8375e-07	51.0377	41.2048
PFKL	Hypoxia	0.366395	0.0884646	4.29162e+06	0.541994	1.50225e-08	1.93041e-07	34.3396	26.091
PTBP3	Hypoxia	0.398596	0.0867702	4.29785e+06	0.542781	1.61199e-08	2.06468e-07	36.5094	27.6841
FPR1	Hypoxia	0.813185	0.126402	4348719	0.549206	1.70259e-08	2.17717e-07	56.9811	45.1406
ETF1	Hypoxia	0.303909	0.0789907	4272489	0.539578	1.79685e-08	2.29274e-07	30.283	22.4096
BLVRA	Hypoxia	0.203479	0.0535008	4231968	0.534461	1.83143e-08	2.33433e-07	22.8302	15.5957
SAMD8	Hypoxia	0.170902	0.0584894	4200648	0.530505	1.95763e-08	2.48846e-07	17.7358	11.6867
PCBP2	Hypoxia	1.01254	0.14825	4365448	0.551318	1.97469e-08	2.50745e-07	66.5094	57.8313
MTMR6	Hypoxia	0.19034	0.0630577	4215796	0.532418	1.9772e-08	2.50793e-07	19.9057	13.5475
YWHAE	Hypoxia	0.872439	0.138988	4.35717e+06	0.550272	2.08923e-08	2.64576e-07	62.0755	51.7135
RP2	Hypoxia	0.168541	0.0577742	4.20385e+06	0.53091	2.09597e-08	2.65287e-07	18.3019	12.1151
SNX8	Hypoxia	0.146786	0.0593213	4.18551e+06	0.528594	2.12135e-08	2.68068e-07	15.6604	10.1071
KHDRBS1	Hypoxia	0.552295	0.105829	4.328e+06	0.546589	2.15759e-08	2.72501e-07	47.2642	37.6439
STAU1	Hypoxia	0.287289	0.0727626	4264268	0.53854	2.23773e-08	2.82019e-07	29.0566	21.2182
HSPA5	Hypoxia	1.05465	0.218149	4.35524e+06	0.550029	2.2693e-08	2.85692e-07	59.1509	51.4324
WDR60	Hypoxia	0.132346	0.0449054	4171330	0.526803	2.3159e-08	2.90937e-07	14.1509	8.72825
SRA1	Hypoxia	0.302859	0.0799966	4270836	0.53937	2.39127e-08	2.99767e-07	30.283	22.664
ABHD2	Hypoxia	0.283819	0.0758759	4255722	0.537461	2.42717e-08	3.03943e-07	27.3585	19.8126
MAP2K3	Hypoxia	0.226294	0.0729805	4.22772e+06	0.533925	2.439e-08	3.05263e-07	22.0755	15.3949
WDFY2	Hypoxia	0.282745	0.0915544	4.24491e+06	0.536095	2.48514e-08	3.10873e-07	25	18.0589
USPL1	Hypoxia	0.104455	0.0449538	4142550	0.523168	2.51978e-08	3.15039e-07	10.9434	6.30522
TMEM258	Hypoxia	0.994354	0.145546	4.36087e+06	0.55074	2.53313e-08	3.16541e-07	65.7547	56.4793
RNF7	Hypoxia	0.566576	0.110584	4329160	0.546735	2.654e-08	3.30943e-07	47.8302	39.1165
SND1	Hypoxia	0.29376	0.0754382	4265780	0.538731	2.68814e-08	3.34851e-07	29.6226	21.8608
CAPZA2	Hypoxia	0.652148	0.113516	4338090	0.547863	2.86505e-08	3.56317e-07	53.4906	43.1593
CHMP5	Hypoxia	0.374114	0.0894139	4.29194e+06	0.542035	2.87216e-08	3.56826e-07	36.0377	27.7778
SPART	Hypoxia	0.16471	0.057702	4193355	0.529584	3.05455e-08	3.7809e-07	17.1698	11.2316
DAB2	Hypoxia	0.504413	0.100156	4300223	0.543081	3.13898e-08	3.88134e-07	39.3396	30.1071
GDI2	Hypoxia	0.692122	0.125502	4.33757e+06	0.547797	3.22167e-08	3.97816e-07	52.4528	43.7885
PTGES3	Hypoxia	0.865981	0.14706	4.35173e+06	0.549585	3.23286e-08	3.98906e-07	59.5283	52.0482
RHEB	Hypoxia	0.532549	0.11565	4.31567e+06	0.545031	3.39681e-08	4.17824e-07	43.7736	35.2209
ARRB2	Hypoxia	0.797069	0.133983	4.34677e+06	0.54896	3.49822e-08	4.29625e-07	59.2453	49.1432
GPR183	Hypoxia	0.91668	0.17526	4339363	0.548024	3.53656e-08	4.33882e-07	53.2075	45.3414
GPD2	Hypoxia	0.0998055	0.0387922	4.14703e+06	0.523734	3.54984e-08	4.35285e-07	11.6038	6.82731
CALM3	Hypoxia	0.665609	0.11366	4.33077e+06	0.546939	3.63188e-08	4.45112e-07	51.5094	41.1111
FOXO3	Hypoxia	0.355394	0.0914446	4266258	0.538791	3.90746e-08	4.76904e-07	30.4717	22.6908
TAX1BP1	Hypoxia	0.592457	0.109804	4.32467e+06	0.546169	4.21736e-08	5.11287e-07	48.4906	39.4511
SMNDC1	Hypoxia	0.202013	0.0588564	4219039	0.532828	4.28124e-08	5.18765e-07	21.5094	14.8193
KMT2E	Hypoxia	0.651208	0.122488	4.3284e+06	0.546639	4.44414e-08	5.37399e-07	50	41.3387
FMNL1	Hypoxia	0.689011	0.114468	4333426	0.547274	4.53188e-08	5.46887e-07	53.6792	43.6011
EIF4A3	Hypoxia	0.449169	0.111162	4.29564e+06	0.542502	4.55409e-08	5.49005e-07	38.1132	30.1071
PSMA1	Hypoxia	0.632385	0.107366	4.33133e+06	0.54701	4.55341e-08	5.49005e-07	52.6415	42.6372
RNH1	Hypoxia	0.632067	0.111349	4329578	0.546788	4.72096e-08	5.67382e-07	52.0755	42.0214
CREB5	Hypoxia	0.146671	0.056436	4167167	0.526277	4.79907e-08	5.75889e-07	14.0566	8.82195
SERPINB8	Hypoxia	0.134211	0.0535715	4.17429e+06	0.527177	5.04064e-08	6.03954e-07	14.9057	9.58501
PPIA	Hypoxia	1.67889	0.171649	4.36496e+06	0.551257	5.07677e-08	6.07975e-07	80.566	75.0335
DNAJB6	Hypoxia	0.671896	0.147323	4328046	0.546595	5.10396e-08	6.10921e-07	50	42.008
HSP90B1	Hypoxia	1.27267	0.188007	4356183	0.550148	5.11073e-08	6.11396e-07	69.6226	60.6024
LNPK	Hypoxia	0.136489	0.0458276	4174611	0.527217	5.45468e-08	6.50259e-07	15.1887	9.65194
DAP	Hypoxia	0.262011	0.0664649	4250814	0.536841	5.6509e-08	6.71953e-07	27.9245	20.3748
SOAT1	Hypoxia	0.401867	0.0993679	4281113	0.540667	5.70113e-08	6.77583e-07	35.0943	26.8809
TBC1D9B	Hypoxia	0.251291	0.0719339	4.23752e+06	0.535162	5.80217e-08	6.89245e-07	25.0943	18.0991
SLC25A24	Hypoxia	0.211028	0.0636327	4221820	0.533179	5.86999e-08	6.96599e-07	22.2642	15.6359
TNFRSF14	Hypoxia	0.308647	0.0810147	4.25066e+06	0.536822	6.0836e-08	7.19414e-07	27.9245	20.4953
SPOPL	Hypoxia	0.146647	0.0462723	4.18197e+06	0.528147	6.08348e-08	7.19414e-07	16.2264	10.5355
ZSWIM6	Hypoxia	0.241377	0.0735959	4.22617e+06	0.533729	6.11173e-08	7.22017e-07	23.0189	16.3588
BRK1	Hypoxia	0.976554	0.146947	4.34922e+06	0.549269	6.11925e-08	7.22543e-07	65.0943	56.158
CCR2	Hypoxia	0.127974	0.0482827	4.15531e+06	0.524779	6.29012e-08	7.41234e-07	12.8302	7.87149
APOPT1	Hypoxia	0.229349	0.0538812	4.23691e+06	0.535085	6.67751e-08	7.82973e-07	25.566	18.166
DIAPH1	Hypoxia	0.300306	0.0641011	4250079	0.536748	6.75504e-08	7.90883e-07	28.3019	20.5355
SECTM1	Hypoxia	0.105692	0.0378177	4151254	0.524267	6.98796e-08	8.15724e-07	12.4528	7.56359
SH3BP2	Hypoxia	0.316549	0.0702886	4.25892e+06	0.537864	7.05737e-08	8.2301e-07	30.1887	22.3829
CBWD1	Hypoxia	0.301472	0.0759895	4.25803e+06	0.537752	7.24763e-08	8.44364e-07	29.8113	22.2892
ARPC4	Hypoxia	0.725641	0.119409	4331327	0.547009	7.5472e-08	8.77529e-07	55.3774	45.8099
UBR4	Hypoxia	0.238423	0.0698051	4.22299e+06	0.533327	7.5925e-08	8.82362e-07	22.7358	16.1714
GNA12	Hypoxia	0.116509	0.0462341	4152690	0.524449	8.07905e-08	9.35219e-07	12.6415	7.79116
SRSF9	Hypoxia	0.727852	0.11844	4.3296e+06	0.54679	9.24542e-08	1.06553e-06	55.9434	46.2383
DNAJA1	Hypoxia	0.707615	0.191818	4316108	0.545087	9.30884e-08	1.07231e-06	46.1321	40.2142
MAP4K3	Hypoxia	0.0925026	0.0396431	4128223	0.521359	9.74886e-08	1.12245e-06	10.0943	5.82329
RAMMET	Hypoxia	0.220411	0.0645512	4.22658e+06	0.533781	9.8086e-08	1.12823e-06	23.7736	17.1084
ATXN1	Hypoxia	0.281413	0.0749684	4235077	0.534854	1.00842e-07	1.1588e-06	25.4717	18.581
PRDX6	Hypoxia	0.609242	0.10959	4317850	0.545307	1.01909e-07	1.17049e-06	50	41.0843
EIF3H	Hypoxia	0.897625	0.130779	4.33929e+06	0.548015	1.02566e-07	1.17747e-06	61.0377	53.7082
ARMCX3	Hypoxia	0.328064	0.082275	4258650	0.537831	1.13397e-07	1.29237e-06	30.9434	23.3869
DOCK5	Hypoxia	0.220272	0.0730375	4208892	0.531547	1.15797e-07	1.31781e-06	20.6604	14.6586
MFSD10	Hypoxia	0.317458	0.0679345	4.25806e+06	0.537756	1.17593e-07	1.33696e-06	31.2264	23.2932
PIAS4	Hypoxia	0.0891294	0.0367522	4128257	0.521363	1.18349e-07	1.34425e-06	10.1887	5.917
LPIN1	Hypoxia	0.167807	0.0433754	4.17838e+06	0.527693	1.30374e-07	1.47374e-06	16.5094	10.7764
SAMD4B	Hypoxia	0.192179	0.0594551	4197207	0.530071	1.30633e-07	1.47596e-06	19.1509	13.1459
MARCH5	Hypoxia	0.167812	0.0489426	4.19454e+06	0.529734	1.40351e-07	1.57971e-06	18.8679	12.8648
TCN2	Hypoxia	0.100143	0.0448368	4130514	0.521648	1.43387e-07	1.61268e-06	10.4717	6.19813
CPPED1	Hypoxia	0.191734	0.0543712	4206247	0.531213	1.44823e-07	1.62661e-06	20.8491	14.5114
PGPEP1	Hypoxia	0.149462	0.0434589	4173185	0.527037	1.44861e-07	1.62661e-06	15.8491	10.2811
PLEKHM2	Hypoxia	0.192513	0.0614618	4198775	0.530269	1.4692e-07	1.64892e-06	19.5283	13.494
ARID3A	Hypoxia	0.234683	0.0556868	4.21906e+06	0.532831	1.65009e-07	1.8449e-06	23.4906	16.6265
FAM50A	Hypoxia	0.402297	0.0925135	4278176	0.540297	1.65505e-07	1.84958e-06	36.8868	29.2637
HPRT1	Hypoxia	0.292741	0.0656701	4.25129e+06	0.536901	1.74841e-07	1.95021e-06	30.4717	22.7309
KAT5	Hypoxia	0.135215	0.0417395	4170520	0.526701	1.75747e-07	1.9594e-06	15.566	10.1606
STK40	Hypoxia	0.113349	0.0377489	4.15081e+06	0.524211	1.81058e-07	2.01384e-06	13.0189	8.12584
NAV1	Hypoxia	0.195816	0.0755488	4190302	0.529199	1.84193e-07	2.04582e-06	18.2075	12.6506
AL118516.1	Hypoxia	0.175949	0.0491309	4186273	0.52869	1.89181e-07	2.09628e-06	18.0189	12.1017
AIMP1	Hypoxia	0.394084	0.0788921	4.27471e+06	0.539859	1.92677e-07	2.13201e-06	37.1698	28.6613
SATB1	Hypoxia	0.228732	0.0694436	4201796	0.53065	2.01508e-07	2.22764e-06	20.3774	14.3106
HINT3	Hypoxia	0.0938893	0.0324864	4.13471e+06	0.522178	2.03347e-07	2.24587e-06	11.2264	6.72021
UFSP2	Hypoxia	0.115359	0.034691	4.15803e+06	0.525124	2.03788e-07	2.24968e-06	14.0566	8.92905
DCXR	Hypoxia	0.343209	0.0709248	4259557	0.537945	2.04801e-07	2.25981e-06	33.0189	24.9665
SDHB	Hypoxia	0.33543	0.0718527	4261782	0.538226	2.12882e-07	2.3435e-06	33.4906	25.6359
TMBIM1	Hypoxia	0.266271	0.0517202	4236337	0.535013	2.30022e-07	2.52392e-06	27.8302	20.2276
PPP1R2	Hypoxia	0.436327	0.0781855	4.27996e+06	0.540522	2.33817e-07	2.56318e-06	39.5283	30.8166
FBXL3	Hypoxia	0.153404	0.0504233	4.17428e+06	0.527175	2.36598e-07	2.59126e-06	16.3208	10.8701
VPS8	Hypoxia	0.163051	0.0490851	4.17493e+06	0.527257	2.40102e-07	2.62597e-06	16.5094	10.9505
SLC44A1	Hypoxia	0.206713	0.0641123	4.2004e+06	0.530475	2.40751e-07	2.63186e-06	20.3774	14.3373
TRAPPC5	Hypoxia	0.11715	0.0421695	4151031	0.524239	2.45075e-07	2.6754e-06	13.2075	8.3668
PTPN1	Hypoxia	0.352384	0.0819082	4259077	0.537884	2.45806e-07	2.68214e-06	32.8302	25.4083
SP3	Hypoxia	0.25255	0.0632313	4226198	0.533732	2.46882e-07	2.69208e-06	25.3774	18.5274
NUS1	Hypoxia	0.165034	0.0590242	4181138	0.528041	2.46946e-07	2.69208e-06	17.2642	11.7671
SLC38A2	Hypoxia	0.598986	0.107967	4.30004e+06	0.543058	2.48055e-07	2.70293e-06	46.8868	38.166
DPCD	Hypoxia	0.093058	0.0378267	4133805	0.522064	2.49596e-07	2.71846e-06	11.1321	6.77376
BUD31	Hypoxia	0.403216	0.0895103	4.27457e+06	0.539841	2.53212e-07	2.7553e-06	37.5472	29.5716
ACTB	Hypoxia	3.50114	0.149152	4345336	0.548778	2.63142e-07	2.85413e-06	96.6981	95.5689
PLEKHF2	Hypoxia	0.160252	0.0526587	4180330	0.527939	2.72952e-07	2.95103e-06	17.2642	11.7671
CRYBG3	Hypoxia	0.123525	0.0494819	4.14625e+06	0.523635	2.7313e-07	2.9516e-06	12.6415	7.97858
RPS11	Hypoxia	2.5646	0.175822	4.3443e+06	0.548648	2.76471e-07	2.98634e-06	92.5472	87.0817
C7orf50	Hypoxia	0.356921	0.0813164	4261072	0.538136	2.78608e-07	3.0053e-06	33.8679	26.2249
CCT4	Hypoxia	0.479989	0.0958824	4286575	0.541357	2.85252e-07	3.07275e-06	41.8868	33.8153
ATG14	Hypoxia	0.115656	0.0394355	4144404	0.523402	2.8602e-07	3.07961e-06	12.5472	7.81794
AMPD3	Hypoxia	0.123295	0.0531681	4.14417e+06	0.523373	3.01141e-07	3.23504e-06	12.4528	7.84471
UBE2Z	Hypoxia	0.192475	0.056217	4193241	0.52957	3.0154e-07	3.23784e-06	19.5283	13.5877
ANKHD1	Hypoxia	0.115421	0.0366726	4147632	0.52381	3.22764e-07	3.45473e-06	13.0189	8.21954
GZF1	Hypoxia	0.102982	0.0378604	4136693	0.522428	3.23344e-07	3.4578e-06	11.6981	7.17537
ATP6AP1	Hypoxia	0.658042	0.109018	4308827	0.544167	3.2378e-07	3.46089e-06	52.7358	43.7483
NUDT21	Hypoxia	0.246019	0.0638364	4224636	0.533535	3.25756e-07	3.48043e-06	25.566	18.7416
LRRK2	Hypoxia	0.290095	0.0828965	4.22178e+06	0.533174	3.36573e-07	3.58788e-06	24.8113	18.3133
TP53BP2	Hypoxia	0.109135	0.0398423	4142298	0.523136	3.39312e-07	3.61544e-06	12.3585	7.73762
BAG6	Hypoxia	0.247643	0.0601924	4.22553e+06	0.533647	3.39999e-07	3.62113e-06	25.8491	18.9826
DYNC1I2	Hypoxia	0.519745	0.0884423	4293288	0.542205	3.40827e-07	3.6283e-06	46.1321	36.9746
HECTD1	Hypoxia	0.356155	0.0973131	4246843	0.536339	3.62706e-07	3.8456e-06	30.4717	23.5609
CERK	Hypoxia	0.164782	0.0436738	4179279	0.527807	3.70249e-07	3.92205e-06	17.6415	11.9277
GNAI3	Hypoxia	0.462056	0.0832281	4281735	0.540746	3.7237e-07	3.94274e-06	41.7925	33.1861
ARPC3	Hypoxia	1.82757	0.142984	4.33821e+06	0.547879	3.81262e-07	4.03147e-06	81.9811	78.0589
PHF10	Hypoxia	0.12586	0.0406453	4151677	0.524321	3.81767e-07	4.03499e-06	13.6792	8.75502
CRTAP	Hypoxia	0.373512	0.0796033	4.26218e+06	0.538277	3.8729e-07	4.0897e-06	35.3774	27.4565
CAMK1	Hypoxia	0.234267	0.0571196	4218363	0.532743	3.89152e-07	4.10568e-06	24.6226	17.925
ADNP2	Hypoxia	0.103035	0.045031	4122785	0.520672	3.99614e-07	4.21229e-06	10.1887	6.09103
FGFR1OP2	Hypoxia	0.363772	0.0748566	4.25873e+06	0.537841	4.10524e-07	4.3215e-06	34.6226	26.7068
SGPL1	Hypoxia	0.151169	0.0422698	4174652	0.527222	4.39616e-07	4.61333e-06	17.0755	11.5261
CLIC4	Hypoxia	0.168775	0.0668792	4.17771e+06	0.527609	4.524e-07	4.73484e-06	17.2642	11.9946
TBC1D17	Hypoxia	0.102337	0.0350107	4128193	0.521355	4.53434e-07	4.74355e-06	10.9434	6.61312
RILPL2	Hypoxia	0.424339	0.0897221	4270703	0.539353	4.57053e-07	4.77506e-06	38.3019	30.4953
CSRP1	Hypoxia	0.190231	0.052826	4195271	0.529826	4.85528e-07	5.06582e-06	20.4717	14.5114
ELOF1	Hypoxia	0.20938	0.0499604	4210040	0.531692	4.86875e-07	5.07763e-06	23.3962	16.8541
MT1E	Hypoxia	0.195475	0.102832	4142117	0.523113	4.88355e-07	5.09081e-06	12.4528	7.99197
SIAH1	Hypoxia	0.134678	0.0426706	4.15721e+06	0.52502	4.89788e-07	5.1035e-06	14.6226	9.55823
PHF20L1	Hypoxia	0.314567	0.0670924	4240988	0.5356	4.95331e-07	5.15441e-06	30.283	22.9317
CAPZA1	Hypoxia	0.706862	0.106211	4.30634e+06	0.543854	5.12252e-07	5.32345e-06	54.717	45.676
CD86	Hypoxia	0.557122	0.0941522	4.2894e+06	0.541714	5.28845e-07	5.47898e-06	46.2264	37.7108
ANKLE2	Hypoxia	0.254159	0.0679632	4.21588e+06	0.532429	5.3217e-07	5.51101e-06	24.5283	18.0589
IQSEC1	Hypoxia	0.141115	0.0408141	4155002	0.524741	5.35727e-07	5.54541e-06	14.434	9.3842
CSNK1A1	Hypoxia	0.669239	0.104929	4.3032e+06	0.543456	5.42674e-07	5.60747e-06	53.3962	44.3373
MPI	Hypoxia	0.122232	0.0423551	4153646	0.524569	5.91044e-07	6.08594e-06	14.2453	9.33066
XPNPEP1	Hypoxia	0.139822	0.0478184	4161857	0.525606	5.95895e-07	6.12269e-06	15.3774	10.2811
BANP	Hypoxia	0.115411	0.0352258	4140507	0.52291	6.04735e-07	6.20524e-06	12.6415	7.95181
SFXN1	Hypoxia	0.146987	0.0345896	4.16553e+06	0.526071	6.12846e-07	6.28573e-06	16.1321	10.7229
ZNF622	Hypoxia	0.189622	0.0615593	4189285	0.52907	6.26944e-07	6.4136e-06	19.6226	13.9893
DRAM1	Hypoxia	0.14074	0.0519713	4.16038e+06	0.525419	6.36265e-07	6.50613e-06	15.1887	10.174
RBM3	Hypoxia	0.896067	0.122444	4.31465e+06	0.544903	6.46597e-07	6.60319e-06	61.6981	53.6412
ERGIC3	Hypoxia	0.428715	0.0677703	4270592	0.539339	6.5821e-07	6.71887e-06	40.9434	31.6734
COX5B	Hypoxia	1.11159	0.131869	4.32204e+06	0.545836	6.82886e-07	6.9527e-06	68.5849	62.0616
KHNYN	Hypoxia	0.110661	0.0417021	4.13454e+06	0.522156	7.10609e-07	7.21316e-06	11.8868	7.49665
C2orf49	Hypoxia	0.136856	0.0413121	4.15937e+06	0.525292	7.14529e-07	7.2467e-06	15.283	10.1473
DGKD	Hypoxia	0.177978	0.057818	4.17046e+06	0.526693	7.478e-07	7.57436e-06	16.8868	11.5797
MLKL	Hypoxia	0.143912	0.0599887	4.14675e+06	0.523698	7.72191e-07	7.80466e-06	13.3962	8.82195
OLA1	Hypoxia	0.287299	0.058054	4.23787e+06	0.535207	7.76351e-07	7.84334e-06	30.7547	23.3333
HNRNPC	Hypoxia	1.00869	0.127913	4.31676e+06	0.54517	7.98212e-07	8.0504e-06	65.9434	58.407
ZBTB25	Hypoxia	0.113205	0.0313502	4.13417e+06	0.52211	8.15629e-07	8.22254e-06	12.0755	7.53681
WDR1	Hypoxia	0.501016	0.0822865	4.27762e+06	0.540227	8.39273e-07	8.45007e-06	44.434	35.261
ARFGEF2	Hypoxia	0.104071	0.0336084	4.13447e+06	0.522147	8.49394e-07	8.54102e-06	12.0755	7.60375
ABCC3	Hypoxia	0.0947997	0.0324016	4.11727e+06	0.519975	8.52822e-07	8.57184e-06	10.0943	6.0241
RSRC2	Hypoxia	0.577147	0.106405	4.28339e+06	0.540955	8.78111e-07	8.7923e-06	45.3774	38.0589
ZNF581	Hypoxia	0.157812	0.0412837	4174111	0.527154	9.31212e-07	9.30028e-06	17.9245	12.2892
GGA1	Hypoxia	0.363334	0.081767	4243678	0.53594	9.62961e-07	9.60111e-06	32.3585	25.4217
MINDY2	Hypoxia	0.17161	0.0469839	4166822	0.526233	9.86852e-07	9.81856e-06	16.6981	11.4056
ARID3B	Hypoxia	0.0963192	0.0357295	4116950	0.519935	9.95673e-07	9.90213e-06	10.0943	6.09103
WIPF2	Hypoxia	0.183378	0.0485913	4180335	0.52794	9.99975e-07	9.93654e-06	18.9623	13.2664
IDH3G	Hypoxia	0.35397	0.0668229	4.2509e+06	0.536851	1.03597e-06	1.02769e-05	35.1887	27.51
GPR160	Hypoxia	0.100476	0.0451255	4.12067e+06	0.520405	1.05903e-06	1.04924e-05	10.4717	6.46586
JOSD2	Hypoxia	0.242227	0.0582368	4.21451e+06	0.532256	1.06159e-06	1.05134e-05	25.6604	19.1165
ZDHHC17	Hypoxia	0.132465	0.0420487	4.14714e+06	0.523748	1.16942e-06	1.14962e-05	13.9623	9.19679
UBE2D1	Hypoxia	0.20517	0.0583101	4.19408e+06	0.529676	1.18977e-06	1.16749e-05	21.5094	15.676
CDC42EP3	Hypoxia	0.220484	0.0827771	4.17075e+06	0.526729	1.25966e-06	1.23402e-05	17.3585	12.249
TMEM127	Hypoxia	0.171692	0.0474441	4176566	0.527464	1.27752e-06	1.24996e-05	18.5849	13.0522
FAM207A	Hypoxia	0.189722	0.0514157	4.19168e+06	0.529373	1.28321e-06	1.255e-05	21.3208	15.3815
GBGT1	Hypoxia	0.128792	0.0403508	4153139	0.524505	1.30902e-06	1.27971e-05	15	9.98661
FYN	Hypoxia	0.217108	0.0144153	4182012	0.528152	1.36405e-06	1.3291e-05	20.3774	13.842
RPLP2	Hypoxia	3.17522	0.132903	4.32114e+06	0.545723	1.39186e-06	1.35396e-05	94.9057	93.0924
CLDND1	Hypoxia	0.217348	0.0505728	4195861	0.529901	1.45719e-06	1.41195e-05	22.4528	16.2784
DMXL1	Hypoxia	0.161912	0.0517291	4.16413e+06	0.525893	1.46142e-06	1.41521e-05	16.6981	11.4993
RSL1D1	Hypoxia	0.546201	0.0959053	4275376	0.539943	1.58235e-06	1.52355e-05	45.4717	37.8849
HDLBP	Hypoxia	0.376376	0.0731653	4.24761e+06	0.536436	1.59245e-06	1.53266e-05	35.566	28.0589
NEDD4L	Hypoxia	0.0935785	0.0334387	4119768	0.520291	1.69796e-06	1.62689e-05	10.7547	6.66667
OSM	Hypoxia	0.20363	0.0449802	4163809	0.525853	1.72801e-06	1.65434e-05	17.0755	11.6198
CCT8	Hypoxia	0.53499	0.090611	4.27331e+06	0.539682	1.78331e-06	1.70314e-05	45.0943	37.6975
SLC11A2	Hypoxia	0.255889	0.0745216	4199067	0.530306	1.81418e-06	1.73122e-05	23.2075	17.2825
MT1X	Hypoxia	0.46048	0.185235	4.22455e+06	0.533524	1.84979e-06	1.76163e-05	28.6792	22.6372
UBE2E1	Hypoxia	0.284974	0.0574816	4225642	0.533662	1.91468e-06	1.82049e-05	30.0943	22.838
RLIM	Hypoxia	0.155805	0.0490789	4160382	0.52542	1.94816e-06	1.85083e-05	16.4151	11.3387
MTMR3	Hypoxia	0.107885	0.0337621	4126444	0.521134	1.9506e-06	1.85241e-05	11.6981	7.40295
SLC12A6	Hypoxia	0.159919	0.040855	4162471	0.525684	1.9595e-06	1.8601e-05	16.8868	11.6064
MAFG	Hypoxia	0.202776	0.0581987	4182246	0.528181	2.02049e-06	1.91338e-05	20.1887	14.5783
ALKBH5	Hypoxia	0.216564	0.055477	4194675	0.529751	2.03005e-06	1.92166e-05	22.6415	16.6801
ARF6	Hypoxia	0.655094	0.098226	4.28242e+06	0.540833	2.03337e-06	1.92403e-05	51.6038	42.7577
MAPRE1	Hypoxia	0.375957	0.0742865	4246183	0.536256	2.1299e-06	2.01053e-05	36.2264	28.6881
NETO2	Hypoxia	0.108405	0.0405082	4.13094e+06	0.521702	2.15375e-06	2.0306e-05	12.2642	7.95181
B3GNT2	Hypoxia	0.153168	0.0536347	4.15239e+06	0.524411	2.16968e-06	2.0448e-05	15.1887	10.4418
MAP3K1	Hypoxia	0.210108	0.0526432	4.18331e+06	0.528315	2.22713e-06	2.09393e-05	20.6604	14.8862
PTPN2	Hypoxia	0.444019	0.0720531	4.25746e+06	0.53768	2.24347e-06	2.10738e-05	40.566	32.5703
RREB1	Hypoxia	0.258825	0.0640945	4200479	0.530484	2.24412e-06	2.10738e-05	24.0566	17.9384
HOMER3	Hypoxia	0.182631	0.0628098	4165945	0.526123	2.26108e-06	2.12162e-05	17.3585	12.3025
STMP1	Hypoxia	0.442345	0.0713473	4.25763e+06	0.537702	2.26462e-06	2.1241e-05	41.1321	32.6104
PJA2	Hypoxia	0.412851	0.0766473	4.24852e+06	0.536551	2.28332e-06	2.13993e-05	37.3585	29.6653
CRIP1	Hypoxia	0.297269	0.0199751	4.20843e+06	0.531489	2.35325e-06	2.20023e-05	27.3585	19.411
KCTD20	Hypoxia	0.214584	0.0595529	4.1884e+06	0.528958	2.46832e-06	2.2996e-05	21.6038	15.9438
TMEM256	Hypoxia	0.464287	0.0821043	4258337	0.537791	2.58803e-06	2.40164e-05	41.3208	33.6011
MANBA	Hypoxia	0.239007	0.0649053	4192311	0.529453	2.64913e-06	2.45545e-05	22.6415	16.747
NME2	Hypoxia	0.153714	0.0361975	4169722	0.5266	2.74432e-06	2.53769e-05	18.5849	13.0656
HNRNPU	Hypoxia	1.15917	0.155598	4301484	0.54324	2.76849e-06	2.55903e-05	70.7547	61.4859
NKIRAS2	Hypoxia	0.155533	0.0387715	4165306	0.526042	2.85324e-06	2.63119e-05	17.9245	12.4632
RBM18	Hypoxia	0.11804	0.0343765	4.14355e+06	0.523294	2.88959e-06	2.66262e-05	14.3396	9.62517
SLC25A5	Hypoxia	1.04301	0.1276	4296460	0.542606	2.97128e-06	2.73255e-05	63.4906	57.2289
AC090204.1	Hypoxia	0.0833113	0.0306867	4112932	0.519428	2.97826e-06	2.73791e-05	10.283	6.39893
MLLT10	Hypoxia	0.158968	0.0466624	4159438	0.525301	3.02471e-06	2.77953e-05	16.7925	11.7403
PDPK1	Hypoxia	0.17351	0.0446883	4169611	0.526586	3.11797e-06	2.86077e-05	18.6792	13.2396
PPP1R14B	Hypoxia	0.419461	0.0800613	4.24142e+06	0.535654	3.16062e-06	2.89651e-05	36.2264	28.7282
NUP214	Hypoxia	0.323214	0.0613128	4.22264e+06	0.533283	3.16745e-06	2.90165e-05	30.6604	23.5341
CASP4	Hypoxia	0.505643	0.0829227	4.25927e+06	0.537909	3.20137e-06	2.92931e-05	42.6415	35.0602
KCTD10	Hypoxia	0.096757	0.0363704	4114950	0.519683	3.26417e-06	2.9833e-05	10.566	6.65328
HK1	Hypoxia	0.260851	0.0516487	4.20934e+06	0.531603	3.33937e-06	3.04377e-05	27.2642	20.589
CTSA	Hypoxia	0.455999	0.0695668	4.25315e+06	0.537136	3.38209e-06	3.07914e-05	41.4151	32.8648
PPP1R11	Hypoxia	0.183471	0.0436225	4179737	0.527865	3.40657e-06	3.09947e-05	20.6604	14.9933
NONO	Hypoxia	0.437964	0.068604	4.25251e+06	0.537055	3.40853e-06	3.09962e-05	41.3208	32.6506
SCAND1	Hypoxia	0.603896	0.0876942	4.27385e+06	0.53975	3.44113e-06	3.12685e-05	50.566	42.1285
RTL8A	Hypoxia	0.108673	0.0317651	4.13122e+06	0.521737	3.53601e-06	3.20689e-05	12.8302	8.38019
UIMC1	Hypoxia	0.113811	0.0319601	4132494	0.521898	3.56001e-06	3.22741e-05	13.0189	8.52744
FHL3	Hypoxia	0.190229	0.050866	4.17567e+06	0.527351	3.61565e-06	3.27659e-05	20	14.4177
TXN	Hypoxia	0.579278	0.0847188	4265502	0.538696	3.62979e-06	3.28815e-05	47.1698	38.2999
GTF2F1	Hypoxia	0.22019	0.0457698	4.19533e+06	0.529834	3.6707e-06	3.32138e-05	24.2453	17.9116
EEF1G	Hypoxia	0.699586	0.110611	4262617	0.538332	3.74901e-06	3.38704e-05	45.1887	37.3226
SIK3	Hypoxia	0.0948186	0.0281918	4.11092e+06	0.519173	3.79942e-06	3.42864e-05	10.283	6.35877
KDM5C	Hypoxia	0.145149	0.0434655	4.14467e+06	0.523436	3.87139e-06	3.48824e-05	14.8113	10.0669
PTEN	Hypoxia	0.487944	0.0811098	4.25352e+06	0.537183	3.95222e-06	3.55293e-05	41.6038	33.8822
CTNNBL1	Hypoxia	0.249396	0.0611218	4200092	0.530435	4.01116e-06	3.6018e-05	25.0943	19.1165
RRAGA	Hypoxia	0.252784	0.0605443	4204090	0.53094	4.07736e-06	3.65846e-05	26.1321	19.9866
UQCRC2	Hypoxia	0.46356	0.0772026	4.25459e+06	0.537317	4.10205e-06	3.67921e-05	41.7925	34.5515
MRPL53	Hypoxia	0.161704	0.0416621	4164635	0.525957	4.23634e-06	3.79244e-05	18.2075	12.9317
NFKB2	Hypoxia	0.0935574	0.027957	4108766	0.518902	4.28375e-06	3.82906e-05	10.0943	6.23829
RNF10	Hypoxia	0.224567	0.0448995	4.19409e+06	0.529677	4.31523e-06	3.85575e-05	24.2453	18.0187
RPL9	Hypoxia	2.80725	0.0973624	4.30268e+06	0.543392	4.61996e-06	4.1187e-05	91.9811	90.3614
HOOK3	Hypoxia	0.385338	0.0772805	4.2337e+06	0.53468	4.62101e-06	4.1187e-05	34.717	27.8983
SREBF1	Hypoxia	0.123302	0.0362983	4.13295e+06	0.521956	4.73149e-06	4.20062e-05	13.3019	8.84873
ASL	Hypoxia	0.174431	0.0625335	4.15872e+06	0.525211	4.7789e-06	4.23952e-05	17.0755	12.2624
TRAF7	Hypoxia	0.153911	0.0438271	4159824	0.52535	4.77755e-06	4.23952e-05	17.4528	12.3963
NRP1	Hypoxia	0.210466	0.057625	4.16622e+06	0.526157	4.92341e-06	4.35625e-05	18.6792	13.4003
ARNT	Hypoxia	0.12435	0.0386061	4.13684e+06	0.522448	5.04724e-06	4.45411e-05	13.8679	9.3842
ATN1	Hypoxia	0.0894225	0.0292374	4.11038e+06	0.519105	5.05591e-06	4.4601e-05	10.3774	6.50602
UBE2F	Hypoxia	0.266213	0.0570926	4.20554e+06	0.531123	5.07026e-06	4.47109e-05	27.1698	20.83
DNAJA2	Hypoxia	0.292104	0.0634602	4214466	0.532251	5.07385e-06	4.47258e-05	29.434	22.9451
HNRNPK	Hypoxia	1.16424	0.128405	4294276	0.54233	5.105e-06	4.49331e-05	72.6415	64.6988
CCNK	Hypoxia	0.171466	0.043687	4163384	0.525799	5.2894e-06	4.64695e-05	18.3019	13.0656
SAP30	Hypoxia	0.701593	0.0902681	4263479	0.53844	5.64261e-06	4.93885e-05	50	40.174
NTAN1	Hypoxia	0.171713	0.0459984	4.16455e+06	0.525946	6.09101e-06	5.30602e-05	18.6792	13.4672
SARNP	Hypoxia	0.133163	0.0299189	4.14948e+06	0.524044	6.1134e-06	5.31933e-05	16.2264	11.2182
SDE2	Hypoxia	0.0931617	0.0333888	4111066	0.519192	6.17437e-06	5.36843e-05	10.566	6.72021
ATP6V0A1	Hypoxia	0.294254	0.0720897	4199017	0.530299	6.18509e-06	5.37576e-05	25.8491	19.9197
HS3ST1	Hypoxia	0.101413	0.03694	4110118	0.519072	6.30009e-06	5.46424e-05	10.4717	6.63989
ALDH3B1	Hypoxia	0.12451	0.0361267	4.13629e+06	0.522378	6.60426e-06	5.7108e-05	14.1509	9.58501
MTF1	Hypoxia	0.111372	0.0337857	4121996	0.520572	6.60447e-06	5.7108e-05	12.0755	7.91165
TRPT1	Hypoxia	0.126535	0.0330415	4.14096e+06	0.522967	6.8149e-06	5.88498e-05	14.9057	10.2142
MTSS1	Hypoxia	0.27464	0.0741779	4185100	0.528542	6.90929e-06	5.96125e-05	22.8302	17.3226
TES	Hypoxia	0.290062	0.0623793	4.20141e+06	0.530602	6.99326e-06	6.02929e-05	26.9811	20.7363
EPB41L4A-AS1	Hypoxia	0.219248	0.0440727	4183497	0.528339	7.09711e-06	6.11212e-05	23.0189	17.0013
YTHDF3	Hypoxia	0.181333	0.0533941	4160920	0.525488	7.2375e-06	6.22848e-05	18.2075	13.1727
OSCAR	Hypoxia	0.207444	0.0539044	4175499	0.527329	7.28541e-06	6.26742e-05	21.1321	15.6091
UBE2V2	Hypoxia	0.309689	0.0565226	4216413	0.532496	7.55043e-06	6.4751e-05	31.6038	24.6452
SNX27	Hypoxia	0.277835	0.0529856	4.20278e+06	0.530775	7.55153e-06	6.4751e-05	27.8302	21.2182
TOLLIP	Hypoxia	0.161797	0.0417328	4.16281e+06	0.525726	7.68362e-06	6.58117e-05	18.7736	13.5475
NLRP3	Hypoxia	0.309868	0.0709274	4.19795e+06	0.530165	7.70076e-06	6.59346e-05	26.2264	20.2276
CDC73	Hypoxia	0.174964	0.040653	4165094	0.526015	8.28947e-06	7.06929e-05	19.434	14.0295
AGTRAP	Hypoxia	0.308308	0.0539731	4211271	0.531847	8.77665e-06	7.45241e-05	30.6604	23.7617
CUX1	Hypoxia	0.367558	0.076289	4.22103e+06	0.53308	8.9908e-06	7.62601e-05	33.1132	26.6533
SERTAD1	Hypoxia	0.171281	0.0456662	4153752	0.524583	9.16671e-06	7.76404e-05	17.4528	12.3963
SRSF3	Hypoxia	0.995704	0.121092	4280003	0.540527	9.23369e-06	7.80956e-05	66.0377	57.8313
NBEAL1	Hypoxia	0.296853	0.0552547	4.20719e+06	0.531332	9.52186e-06	8.03886e-05	29.434	23.012
SF3B6	Hypoxia	0.551557	0.0848782	4.25351e+06	0.537181	9.69628e-06	8.16857e-05	46.6038	39.3574
MED28	Hypoxia	0.303938	0.0556414	4.21055e+06	0.531756	9.8909e-06	8.32064e-05	30.7547	23.9759
SMAD7	Hypoxia	0.149481	0.046749	4.13776e+06	0.522563	9.95672e-06	8.37004e-05	14.717	10.2544
SLC15A4	Hypoxia	0.193998	0.0530041	4.15974e+06	0.525339	1.02872e-05	8.6263e-05	18.6792	13.5207
GNPDA1	Hypoxia	0.199021	0.0510437	4.1682e+06	0.526408	1.03965e-05	8.70869e-05	20.283	14.9799
RNF111	Hypoxia	0.121216	0.0404175	4124554	0.520895	1.04403e-05	8.74229e-05	12.8302	8.63454
TNFAIP8	Hypoxia	0.345045	0.068093	4211256	0.531845	1.0773e-05	8.99534e-05	30.9434	24.498
KMT2C	Hypoxia	0.43015	0.0726913	4229216	0.534113	1.11757e-05	9.31505e-05	37.4528	30.0937
FBXO7	Hypoxia	0.259368	0.0406675	4198236	0.530201	1.18318e-05	9.83061e-05	28.1132	21.3788
TWF1	Hypoxia	0.146983	0.0408634	4.14507e+06	0.523486	1.18782e-05	9.86571e-05	16.2264	11.4859
DNAJC7	Hypoxia	0.512736	0.0777025	4.24482e+06	0.536085	1.28785e-05	0.000106515	44.8113	37.0817
MOB1A	Hypoxia	0.622557	0.0850733	4.25572e+06	0.53746	1.33525e-05	0.000110204	51.8868	42.8782
TAOK3	Hypoxia	0.620025	0.0844099	4254278	0.537278	1.35052e-05	0.000111347	50.3774	42.249
ATP5F1C	Hypoxia	0.646757	0.0928819	4256375	0.537543	1.35545e-05	0.000111675	50.9434	43.6145
RPL32	Hypoxia	3.09929	0.104828	4285264	0.541192	1.37091e-05	0.000112909	93.6792	91.4324
TMED7	Hypoxia	0.234041	0.0503469	4184980	0.528527	1.37283e-05	0.000112989	24.717	18.822
ANXA4	Hypoxia	0.220017	0.0536534	4178773	0.527743	1.40357e-05	0.000115317	23.2075	17.5904
FBXO38	Hypoxia	0.13229	0.0442297	4.12765e+06	0.521286	1.48192e-05	0.000121332	13.5849	9.39759
COLGALT1	Hypoxia	0.293024	0.0627913	4.19583e+06	0.529896	1.48821e-05	0.000121763	27.5472	21.5529
RHBDD2	Hypoxia	0.167506	0.0424782	4148835	0.523962	1.50973e-05	0.000123352	17.2642	12.3963
ANP32B	Hypoxia	0.803178	0.10494	4.26237e+06	0.5383	1.54736e-05	0.000126251	57.2642	48.929
CHD2	Hypoxia	0.348274	0.0651692	4.20656e+06	0.531252	1.5568e-05	0.00012689	30.8491	24.4846
PAFAH1B2	Hypoxia	0.252338	0.0634704	4.18241e+06	0.528203	1.57213e-05	0.000128051	24.0566	18.6613
RAB11FIP1	Hypoxia	0.21909	0.0400009	4.1677e+06	0.526344	1.59937e-05	0.00013	21.3208	15.676
AVL9	Hypoxia	0.159456	0.0465539	4.13941e+06	0.522772	1.62192e-05	0.000131697	15.6604	11.0977
CHMP2B	Hypoxia	0.261083	0.0585298	4191765	0.529384	1.62267e-05	0.000131713	26.6981	20.83
EIF4H	Hypoxia	0.491984	0.0710722	4239947	0.535469	1.66665e-05	0.000135143	44.434	36.5194
CSDE1	Hypoxia	0.76598	0.0976009	4262480	0.538314	1.68099e-05	0.000136119	57.6415	50.1339
MOB4	Hypoxia	0.206956	0.0506596	4.17001e+06	0.526636	1.70151e-05	0.000137544	21.6038	16.2918
KXD1	Hypoxia	0.24516	0.0461076	4.1892e+06	0.52906	1.72089e-05	0.000139063	26.5094	20.3481
NEPRO	Hypoxia	0.119233	0.0336584	4.12715e+06	0.521224	1.81163e-05	0.000145697	13.8679	9.54485
ANXA6	Hypoxia	0.226837	0.0223664	4173490	0.527076	1.82944e-05	0.000147079	23.2075	17.0415
NT5C2	Hypoxia	0.133558	0.0272384	4137615	0.522545	1.83839e-05	0.000147698	15.7547	10.9772
C19orf38	Hypoxia	0.153073	0.040086	4.14765e+06	0.523812	1.85312e-05	0.00014878	17.3585	12.5301
AKT1S1	Hypoxia	0.0969322	0.0337188	4108716	0.518895	1.86374e-05	0.00014948	11.1321	7.36278
FAH	Hypoxia	0.134946	0.0333018	4.13851e+06	0.522658	1.92803e-05	0.000154374	15.8491	11.1914
NSF	Hypoxia	0.146022	0.0349511	4142764	0.523195	1.93971e-05	0.000155256	16.6038	11.834
NFKBIE	Hypoxia	0.116861	0.0374497	4.12048e+06	0.52038	2.0008e-05	0.000159929	12.9245	8.80857
ARAP1	Hypoxia	0.29282	0.0778376	4.18386e+06	0.528385	2.08002e-05	0.0001659	25.0943	19.7189
NPL	Hypoxia	0.191719	0.0474021	4.1539e+06	0.524602	2.08203e-05	0.000165934	18.7736	13.7483
GLRX3	Hypoxia	0.244109	0.0475894	4187897	0.528895	2.0834e-05	0.000165968	26.6981	20.589
ING1	Hypoxia	0.135882	0.0419874	4.12765e+06	0.521286	2.10564e-05	0.000167457	14.0566	9.7992
FGD4	Hypoxia	0.362216	0.0633176	4206426	0.531235	2.24554e-05	0.000177923	32.4528	25.7831
ZNF467	Hypoxia	0.13074	0.0357478	4.13116e+06	0.521729	2.2488e-05	0.00017811	14.8113	10.3481
MAPKAPK3	Hypoxia	0.256309	0.0536187	4184432	0.528457	2.3054e-05	0.000182054	25.8491	20.0937
RIC1	Hypoxia	0.121183	0.0403421	4119072	0.520203	2.31108e-05	0.000182442	12.8302	8.79518
TMEM87B	Hypoxia	0.139351	0.0406151	4.1302e+06	0.521608	2.32418e-05	0.000183281	14.6226	10.2677
CINP	Hypoxia	0.16382	0.0391403	4.15309e+06	0.524499	2.34346e-05	0.000184565	18.8679	13.8153
RNF38	Hypoxia	0.115361	0.0347297	4.11412e+06	0.519578	2.36695e-05	0.000186105	12.1698	8.20616
HCK	Hypoxia	0.394482	0.0557679	4218417	0.532749	2.39108e-05	0.000187877	37.7358	29.8661
GHITM	Hypoxia	0.553781	0.0785026	4241130	0.535618	2.3946e-05	0.00018809	46.9811	39.8394
RBM7	Hypoxia	0.146854	0.0373643	4.1414e+06	0.523023	2.46877e-05	0.000193593	16.6981	11.9946
UBA1	Hypoxia	0.277294	0.0694556	4.18711e+06	0.528796	2.48287e-05	0.000194634	26.4151	21.004
CLEC11A	Hypoxia	0.110878	0.0295967	4.11516e+06	0.519709	2.53259e-05	0.00019794	12.4528	8.39357
COX8A	Hypoxia	1.08609	0.119608	4.26519e+06	0.538656	2.58832e-05	0.000201694	67.8302	59.9598
EIF3M	Hypoxia	0.592867	0.0827301	4.24278e+06	0.535826	2.63515e-05	0.000205005	49.0566	41.4993
SLC25A6	Hypoxia	1.48228	0.118136	4.27112e+06	0.539405	2.63636e-05	0.000205031	75.6604	72.008
MAML2	Hypoxia	0.242315	0.061512	4166044	0.526135	2.65831e-05	0.000206534	21.6038	16.506
MRPL54	Hypoxia	0.368829	0.0560479	4.21516e+06	0.532338	2.66789e-05	0.000207209	36.4151	29.344
SDHD	Hypoxia	0.353758	0.0560931	4.21187e+06	0.531923	2.69385e-05	0.000209019	35.1887	28.2731
CAPN2	Hypoxia	0.20147	0.0414357	4159172	0.525267	2.70017e-05	0.000209372	20.3774	15.1807
NPM1	Hypoxia	1.55913	0.116544	4.27073e+06	0.539356	2.79535e-05	0.000216326	76.4151	73.909
FBXO42	Hypoxia	0.135416	0.0411353	4.12442e+06	0.520878	2.82953e-05	0.000218899	13.8679	9.73226
DENND1B	Hypoxia	0.160629	0.0315414	4146177	0.523626	2.8732e-05	0.000221913	18.0189	12.9853
FAM96B	Hypoxia	0.496094	0.071729	4233357	0.534636	2.88596e-05	0.000222679	44.9057	37.2423
EYA3	Hypoxia	0.0848258	0.0224364	4100262	0.517828	2.91389e-05	0.000224614	10.4717	6.81392
ABR	Hypoxia	0.312142	0.0618835	4191373	0.529334	2.95312e-05	0.000227323	28.4906	22.5971
FAAP20	Hypoxia	0.358423	0.0581902	4.20862e+06	0.531513	3.10958e-05	0.000238918	34.717	27.8447
FAM107B	Hypoxia	0.255159	0.052705	4166478	0.52619	3.2742e-05	0.0002511	22.4528	17.0415
SPTY2D1	Hypoxia	0.166753	0.0453748	4.14345e+06	0.523282	3.36953e-05	0.00025805	17.4528	12.8514
TMEM189	Hypoxia	0.136792	0.0348834	4128959	0.521452	3.53995e-05	0.000269961	15	10.656
ATP5MPL	Hypoxia	1.0413	0.115568	4.25933e+06	0.537917	3.54347e-05	0.000270142	66.7925	59.1165
RPE	Hypoxia	0.108405	0.0342416	4113040	0.519441	3.55164e-05	0.000270677	12.3585	8.51406
ARL4C	Hypoxia	0.446507	0.0660854	4.19816e+06	0.530192	3.62664e-05	0.000275859	31.8868	25.1941
UNC119	Hypoxia	0.185786	0.0434263	4151957	0.524356	3.66235e-05	0.000278216	19.434	14.4712
NSA2	Hypoxia	0.644095	0.0811516	4241555	0.535672	3.69079e-05	0.000280286	52.9245	43.7349
HNRNPA1P48	Hypoxia	0.285386	0.0489171	4187248	0.528813	3.78839e-05	0.00028742	28.4906	22.3025
LAMTOR3	Hypoxia	0.170557	0.0395063	4.15015e+06	0.524128	3.89729e-05	0.000295113	19.1509	14.2704
TOP1	Hypoxia	0.59793	0.0862787	4234298	0.534755	4.01974e-05	0.000303605	47.5472	40.4284
BTAF1	Hypoxia	0.141475	0.038559	4122954	0.520693	4.02601e-05	0.000303981	14.1509	9.97323
RNF114	Hypoxia	0.250658	0.042876	4.18139e+06	0.528074	4.04942e-05	0.000305651	26.9811	21.0174
PCGF3	Hypoxia	0.103944	0.0358978	4.10167e+06	0.518005	4.10252e-05	0.000309461	10.8491	7.29585
OST4	Hypoxia	1.24882	0.111527	4260545	0.53807	4.29212e-05	0.000322936	71.6038	66.4793
RPL38	Hypoxia	2.45144	0.127618	4.26557e+06	0.538704	4.32805e-05	0.000325019	89.6226	86.6265
CRKL	Hypoxia	0.116825	0.035125	4.11322e+06	0.519463	4.32808e-05	0.000325019	12.6415	8.75502
HMGXB4	Hypoxia	0.201626	0.0389783	4159094	0.525258	4.40454e-05	0.000329921	21.5094	16.2249
SP1	Hypoxia	0.142532	0.0427413	4125355	0.520997	4.50023e-05	0.000336447	14.6226	10.4819
CHSY1	Hypoxia	0.176037	0.0560566	4.13895e+06	0.522713	4.51214e-05	0.000337123	16.9811	12.6238
EIF2S2	Hypoxia	0.737462	0.090634	4.2435e+06	0.535917	4.51456e-05	0.000337197	55.283	47.5368
MFGE8	Hypoxia	0.104025	0.0336756	4095672	0.517248	4.54558e-05	0.0003393	10.1887	6.70683
CST3	Hypoxia	2.32168	0.0821666	3.65485e+06	0.461576	4.59949e-05	0.000342998	90.1887	76.988
SPAG7	Hypoxia	0.313465	0.0432097	4.19721e+06	0.530072	4.73434e-05	0.000352163	32.8302	25.9973
TENT4B	Hypoxia	0.133274	0.0483027	4111267	0.519217	4.7407e-05	0.000352525	12.3585	8.62115
CD300LF	Hypoxia	0.0885093	0.0247004	4.09714e+06	0.517433	4.77213e-05	0.00035475	10.4717	6.90763
TXNDC17	Hypoxia	0.394767	0.0545451	4209195	0.531585	4.81505e-05	0.000357405	37.5472	30.1606
USP12	Hypoxia	0.109323	0.0355971	4103324	0.518214	5.02082e-05	0.000371015	11.3208	7.68407
MTHFD1L	Hypoxia	0.169034	0.0409614	4.14456e+06	0.523422	5.08044e-05	0.000374951	18.5849	13.7751
POLDIP3	Hypoxia	0.125051	0.0293533	4122783	0.520672	5.08412e-05	0.000375105	14.5283	10.2544
AAED1	Hypoxia	0.16315	0.0427807	4.14008e+06	0.522856	5.12219e-05	0.000377559	17.6415	13.012
MAML1	Hypoxia	0.10389	0.0397236	4095374	0.51721	5.17768e-05	0.000381292	10.1887	6.80054
POLR2M	Hypoxia	0.0876593	0.0172953	4105745	0.51852	5.26141e-05	0.000386854	11.8868	8.00535
MT3	Hypoxia	0.13825	0.0528724	4.09521e+06	0.517189	5.28814e-05	0.000388577	10.1887	6.80054
GATAD2B	Hypoxia	0.172951	0.0334451	4.14153e+06	0.523039	5.39157e-05	0.00039556	18.2075	13.3333
BFAR	Hypoxia	0.184525	0.0286104	4155563	0.524812	5.40521e-05	0.000396192	21.4151	15.9572
RC3H1	Hypoxia	0.187075	0.0430131	4144644	0.523433	5.47949e-05	0.000401138	18.7736	13.9357
SLU7	Hypoxia	0.264272	0.0487473	4.17807e+06	0.527654	5.6756e-05	0.000414208	27.1698	21.2718
PCBD1	Hypoxia	0.228994	0.0406683	4.173e+06	0.527013	5.68991e-05	0.000415124	25.8491	19.9866
FAM126A	Hypoxia	0.150399	0.0421767	4.12425e+06	0.520858	5.7022e-05	0.000415892	14.8113	10.656
IPO7	Hypoxia	0.243489	0.047603	4.17043e+06	0.52669	5.79372e-05	0.000422342	25	19.4511
CCDC124	Hypoxia	0.268061	0.0469173	4181373	0.528071	5.79873e-05	0.00042241	28.1132	22.2356
MAPKAPK2	Hypoxia	0.214962	0.0470261	4.15796e+06	0.525115	6.01253e-05	0.000437309	21.7925	16.7738
ASB1	Hypoxia	0.0873605	0.0199159	4.10077e+06	0.517892	6.01526e-05	0.000437372	11.2264	7.5502
NF1	Hypoxia	0.260029	0.060592	4.16762e+06	0.526335	6.04168e-05	0.000438887	24.1509	18.9424
DYM	Hypoxia	0.117475	0.0227321	4123695	0.520787	6.1376e-05	0.000445033	15	10.656
DDAH2	Hypoxia	0.388184	0.0608731	4202468	0.530735	6.20244e-05	0.000449276	35.7547	29.1031
SHOC2	Hypoxia	0.259448	0.0527186	4173901	0.527128	6.29766e-05	0.000455518	26.1321	20.5756
PPP2CB	Hypoxia	0.1662	0.0418245	4141589	0.523047	6.34993e-05	0.000458877	18.3019	13.6948
IER5L	Hypoxia	0.289671	0.066978	4.16617e+06	0.526151	6.66289e-05	0.000478997	24.0566	18.8889
AGO2	Hypoxia	0.177578	0.0311983	4140211	0.522873	6.68005e-05	0.000480049	18.3019	13.5207
PER1	Hypoxia	0.368276	0.0770632	4.19206e+06	0.529421	6.72147e-05	0.000482472	31.6981	26.0375
AATF	Hypoxia	0.197207	0.036328	4.15593e+06	0.524858	6.85692e-05	0.000491447	21.8868	16.6399
UHRF2	Hypoxia	0.12355	0.0304791	4.1109e+06	0.519171	7.01423e-05	0.000502112	12.9245	9.02276
COMMD9	Hypoxia	0.256456	0.0461302	4176178	0.527415	7.08542e-05	0.000507054	27.3585	21.5395
GYG1	Hypoxia	0.197243	0.0316781	4.15555e+06	0.524809	7.25023e-05	0.000517592	21.9811	16.6934
HELZ	Hypoxia	0.329058	0.0569163	4184872	0.528513	7.26269e-05	0.000518324	29.9057	24.1098
KBTBD2	Hypoxia	0.106847	0.0239019	4109009	0.518932	7.37056e-05	0.000525545	12.7358	8.82195
LCOR	Hypoxia	0.261845	0.0454727	4.16777e+06	0.526353	7.68099e-05	0.000545864	25.1887	19.6653
BLOC1S6	Hypoxia	0.310791	0.0550615	4185178	0.528552	7.8408e-05	0.000556383	30.566	24.4846
ETHE1	Hypoxia	0.291406	0.0513819	4182223	0.528179	7.91004e-05	0.000560285	29.5283	23.6546
GLTP	Hypoxia	0.159437	0.0355101	4.13581e+06	0.522317	7.90851e-05	0.000560285	17.6415	13.079
KCMF1	Hypoxia	0.168252	0.0357562	4.14157e+06	0.523044	7.95092e-05	0.000562842	18.8679	14.1365
FLII	Hypoxia	0.291196	0.0554817	4179586	0.527845	8.1454e-05	0.000575228	28.5849	23.0388
BRD4	Hypoxia	0.39948	0.0710851	4199069	0.530306	8.26195e-05	0.000582935	35.4717	29.4645
EIF1AD	Hypoxia	0.0972045	0.0341555	4.09453e+06	0.517104	8.51569e-05	0.00059994	10.566	7.17537
U2AF1	Hypoxia	0.101565	0.0266733	4099066	0.517676	8.68735e-05	0.000610756	11.3208	7.73762
P2RX4	Hypoxia	0.25856	0.0509339	4.16526e+06	0.526037	8.82198e-05	0.000618562	24.717	19.5181
PNPLA2	Hypoxia	0.220126	0.0426095	4.15593e+06	0.524857	9.00188e-05	0.000630425	22.5472	17.3628
PPP2CA	Hypoxia	0.334294	0.0533922	4.19033e+06	0.529202	9.21872e-05	0.000644655	33.1132	26.8675
PFDN1	Hypoxia	0.336555	0.0544604	4189106	0.529048	9.36358e-05	0.000653428	32.6415	26.5462
ATP6V0D1	Hypoxia	0.457039	0.0750609	4207744	0.531402	9.48554e-05	0.000661156	40.283	33.842
PPP2R1A	Hypoxia	0.313801	0.0527877	4.18387e+06	0.528387	9.60505e-05	0.000668695	30.9434	24.9665
RPS6	Hypoxia	3.0749	0.106031	4.25152e+06	0.53693	9.6922e-05	0.000674564	94.8113	92.423
BCL2L1	Hypoxia	0.171162	0.0489013	4.12801e+06	0.521331	9.81555e-05	0.000682946	16.3208	12.1553
HSD17B11	Hypoxia	0.53927	0.0745128	4.21556e+06	0.532388	9.91766e-05	0.000689645	44.6226	38.0054
SIGLEC9	Hypoxia	0.176153	0.0406637	4.14007e+06	0.522855	0.000101296	0.000703316	19.0566	14.3775
CD164	Hypoxia	0.791482	0.0935686	4.23432e+06	0.534758	0.000101464	0.000703892	58.1132	51.3253
GGA2	Hypoxia	0.288303	0.0513771	4175501	0.52733	0.000103228	0.000715076	28.3962	22.7711
OGA	Hypoxia	0.419621	0.0613479	4.19305e+06	0.529545	0.000105166	0.000727008	34.6226	28.5274
ATP5ME	Hypoxia	1.06294	0.105489	4241424	0.535655	0.000105592	0.000729521	67.9245	60.3079
TRIM33	Hypoxia	0.249422	0.0574428	4153627	0.524567	0.000106006	0.000731738	22.1698	17.336
MALAT1	Hypoxia	6.23707	0.0816974	4249608	0.536689	0.000107947	0.000743834	98.6792	99.0763
F11R	Hypoxia	0.127384	0.0356453	4111584	0.519257	0.000108081	0.000744536	13.5849	9.70549
ATF7	Hypoxia	0.11636	0.0294497	4111970	0.519306	0.000108145	0.000744761	13.6792	9.75904
SCYL2	Hypoxia	0.129591	0.0329856	4.11723e+06	0.51997	0.00010895	0.000749647	14.6226	10.5622
PAK2	Hypoxia	0.540439	0.06943	4.21579e+06	0.532418	0.000109997	0.000755968	46.5094	38.929
CALHM6	Hypoxia	0.618295	0.0770428	4217621	0.532649	0.000111146	0.000763641	47.3585	40.1205
INTS13	Hypoxia	0.0795543	0.0230061	4090270	0.516566	0.000111504	0.000765658	10.283	6.9344
NSRP1	Hypoxia	0.358649	0.0525503	4187839	0.528888	0.000112506	0.000772088	33.3019	26.988
ZSCAN16-AS1	Hypoxia	0.210618	0.0417697	4152853	0.524469	0.0001134	0.000777092	22.3585	17.3226
IGBP1	Hypoxia	0.309055	0.0350362	4.18491e+06	0.528517	0.000113997	0.000780954	32.6415	26.0107
UBE2A	Hypoxia	0.306339	0.0542819	4.18184e+06	0.528131	0.000114534	0.000784406	30.9434	25.1272
SUPT6H	Hypoxia	0.19723	0.0426836	4.14419e+06	0.523375	0.00011532	0.000788418	20.283	15.502
NUP98	Hypoxia	0.155022	0.0412775	4126089	0.521089	0.000115466	0.000789182	16.3208	12.1151
TAF9	Hypoxia	0.239258	0.0333599	4.16534e+06	0.526047	0.000115678	0.000790173	26.0377	20.3748
RNF2	Hypoxia	0.0991245	0.027973	4099313	0.517708	0.000119569	0.000815337	11.6981	8.13922
BTG3	Hypoxia	0.14715	0.0313519	4.1218e+06	0.520547	0.000120621	0.000821564	15.7547	11.4458
TBC1D22A	Hypoxia	0.239317	0.0435687	4.15938e+06	0.525294	0.000120829	0.000822503	24.3396	19.0361
METTL26	Hypoxia	0.359724	0.0478281	4190984	0.529285	0.000129917	0.000879539	35.566	28.8487
FYTTD1	Hypoxia	0.244143	0.0406675	4162352	0.525669	0.000131681	0.000889441	25.4717	20.0669
AIF1	Hypoxia	1.84281	0.226578	4.24106e+06	0.535609	0.000131815	0.000890093	79.1509	66.0643
KHSRP	Hypoxia	0.212826	0.052124	4.14744e+06	0.523786	0.000136888	0.000922233	21.4151	16.6533
RAB24	Hypoxia	0.115104	0.0373135	4098004	0.517542	0.000139687	0.000939747	11.6038	8.166
HNRNPL	Hypoxia	0.323125	0.0413026	4177271	0.527553	0.000146793	0.000983629	31.0377	24.7256
FBXO28	Hypoxia	0.111867	0.0318443	4.10065e+06	0.517877	0.00014737	0.000986372	12.1698	8.58099
KLHL2	Hypoxia	0.120375	0.0375212	4.10608e+06	0.518562	0.000147532	0.000986895	13.0189	9.35743
GLUD1	Hypoxia	0.27918	0.0507587	4168957	0.526503	0.000147766	0.000987447	27.6415	22.3293
CGAS	Hypoxia	0.132964	0.0546655	4.09692e+06	0.517405	0.000150181	0.00100177	11.4151	8.12584
PRPF38A	Hypoxia	0.208474	0.0363491	4149336	0.524025	0.000150705	0.00100498	22.3585	17.3226
RBM8A	Hypoxia	0.626929	0.0769269	4.21731e+06	0.53261	0.000152217	0.00101421	50.1887	43.2798
PPP2R3C	Hypoxia	0.201224	0.0332743	4.15001e+06	0.52411	0.000153493	0.00102184	22.7358	17.51
SPEN	Hypoxia	0.2684	0.0565219	4158117	0.525134	0.000158042	0.00105005	24.717	19.6252
DCP1A	Hypoxia	0.157944	0.0377048	4122998	0.520699	0.000158021	0.00105005	16.3208	12.1687
CHCHD2	Hypoxia	1.28089	0.103011	4.23742e+06	0.535149	0.000161581	0.00107085	72.1698	67.2691
C3orf58	Hypoxia	0.187834	0.0496746	4134704	0.522177	0.000162659	0.00107731	18.7736	14.4311
TOX4	Hypoxia	0.277252	0.0489674	4.16507e+06	0.526013	0.000164133	0.00108563	27.0755	21.6064
BX284668.5	Hypoxia	0.238036	0.0504127	4.15544e+06	0.524796	0.000168166	0.0011095	24.0566	19.17
RSL24D1	Hypoxia	0.522976	0.064852	4208330	0.531476	0.00016833	0.00111027	45.6604	38.7282
YPEL5	Hypoxia	0.399074	0.0529659	4189862	0.529143	0.000170173	0.00112084	36.4151	30.0535
ZBTB7A	Hypoxia	0.32167	0.0486579	4171580	0.526834	0.000172532	0.00113513	29.434	23.7216
CXCL16	Hypoxia	0.733586	0.0755819	4.21775e+06	0.532665	0.000175252	0.00114822	54.8113	44.9531
RAB27A	Hypoxia	0.160154	0.0154031	4.12795e+06	0.521324	0.00017907	0.00117031	17.9245	13.2798
MYD88	Hypoxia	0.176525	0.0355894	4136139	0.522358	0.00017994	0.00117566	19.5283	14.9398
DNTTIP1	Hypoxia	0.201191	0.0375881	4146476	0.523664	0.000183391	0.00119689	22.1698	17.2423
HSPA9	Hypoxia	0.38839	0.0631952	4.1873e+06	0.528819	0.000183884	0.00119944	35.566	29.5448
IL1B	Hypoxia	0.404935	0.0793254	4.15549e+06	0.524802	0.00018523	0.00120789	24.434	19.5047
SNRNP27	Hypoxia	0.209074	0.0300346	4150462	0.524167	0.00019189	0.00124683	23.5849	18.2999
STX12	Hypoxia	0.300788	0.0469518	4170876	0.526745	0.000192004	0.00124723	29.717	23.9759
IL4R	Hypoxia	0.202331	0.0303569	4.13962e+06	0.522799	0.000194448	0.00126219	20.7547	15.8501
RAB11B	Hypoxia	0.277262	0.0373696	4167130	0.526272	0.000197961	0.00128169	28.6792	22.9451
DENND1A	Hypoxia	0.10017	0.0329282	4091500	0.516721	0.000199393	0.00129025	11.0377	7.73762
DNTTIP2	Hypoxia	0.275804	0.0589501	4.15942e+06	0.525298	0.000200039	0.00129302	25.7547	20.8434
ARHGEF7	Hypoxia	0.151749	0.0319769	4.11563e+06	0.519768	0.000200634	0.00129615	15.3774	11.3387
ZNF207	Hypoxia	0.54952	0.0633765	4205384	0.531104	0.000201641	0.00130159	45.3774	38.8086
RPL17	Hypoxia	1.8476	0.143487	4235514	0.534909	0.000202731	0.00130791	77.4528	73.9224
RPL12	Hypoxia	2.78626	0.101878	4.23748e+06	0.535157	0.000204912	0.00132089	90.7547	88.6345
ISCA1	Hypoxia	0.130909	0.0307767	4.11128e+06	0.519218	0.000209903	0.00135085	14.6226	10.6961
SERINC3	Hypoxia	0.29047	0.0411754	4.16777e+06	0.526353	0.000212302	0.0013648	29.3396	23.427
TMIGD3	Hypoxia	0.372284	0.0517926	4.17014e+06	0.526652	0.00021478	0.0013796	30	24.257
UHMK1	Hypoxia	0.270174	0.0396745	4.15932e+06	0.525286	0.000222097	0.00142272	26.6038	21.1513
MIOS	Hypoxia	0.110262	0.0226587	4104374	0.518347	0.000223789	0.00143279	13.4906	9.70549
HADHA	Hypoxia	0.557553	0.0640668	4.20661e+06	0.531259	0.000229792	0.00146883	48.3962	40.7631
SUGT1	Hypoxia	0.290982	0.0447421	4.16748e+06	0.526317	0.000236384	0.00150892	29.5283	23.8554
TMCC3	Hypoxia	0.138722	0.0308325	4.11161e+06	0.519261	0.000244649	0.00155788	15	11.0174
NCEH1	Hypoxia	0.118429	0.0370773	4.09789e+06	0.517528	0.000246597	0.00156986	12.3585	8.90228
SSR3	Hypoxia	0.701118	0.0851811	4213291	0.532102	0.000251616	0.00159836	52.8302	46.921
RNASE6	Hypoxia	0.860945	0.0899782	4217466	0.532629	0.000253261	0.00160751	58.4906	50.4819
SLC25A13	Hypoxia	0.107186	0.0320855	4091094	0.51667	0.000253979	0.00161163	11.3208	7.97858
CNN2	Hypoxia	0.246097	0.0103854	4152327	0.524403	0.000254771	0.00161579	25.6604	19.6653
CHD1	Hypoxia	0.412531	0.0524592	4184963	0.528525	0.000255096	0.00161741	37.2642	30.6024
ADPGK	Hypoxia	0.473158	0.0686788	4.1937e+06	0.529629	0.00025654	0.00162613	40.7547	34.7523
POLR2E	Hypoxia	0.392904	0.0531928	4.18485e+06	0.528511	0.000259087	0.00164096	37.0755	30.6961
MED7	Hypoxia	0.107235	0.0223566	4099166	0.517689	0.000259933	0.00164499	12.8302	9.14324
BTF3	Hypoxia	1.64112	0.100668	4231159	0.534359	0.000260221	0.00164592	78.0189	75.5154
PHF1	Hypoxia	0.11377	0.0183055	4096174	0.517311	0.000262587	0.00166	12.3585	8.71486
NDEL1	Hypoxia	0.112529	0.0279304	4.0983e+06	0.51758	0.000264443	0.00167084	12.6415	9.04953
CHMP1B	Hypoxia	0.403552	0.0645766	4.18115e+06	0.528043	0.000269346	0.00169891	35.1887	29.4913
FXYD5	Hypoxia	1.12852	0.110139	4225953	0.533701	0.000271499	0.00171084	71.4151	63.1995
ROMO1	Hypoxia	0.488904	0.0563129	4195053	0.529799	0.000272592	0.00171634	43.4906	35.743
FAM200B	Hypoxia	0.2099	0.0398826	4.14278e+06	0.523198	0.0002744	0.00172727	22.3585	17.6171
ZNHIT1	Hypoxia	0.481342	0.0617875	4.19565e+06	0.529874	0.000278055	0.00174841	43.0189	36.3722
PITPNA	Hypoxia	0.171229	0.0463318	4.12616e+06	0.521098	0.000280958	0.00176572	18.1132	14.0295
COX7A2	Hypoxia	1.04868	0.0961311	4222906	0.533316	0.000281772	0.00177037	65.1887	59.6118
ARL11	Hypoxia	0.124464	0.0268255	4.10768e+06	0.518765	0.000303105	0.0018923	14.6226	10.7497
SFT2D1	Hypoxia	0.469184	0.0636191	4.19237e+06	0.52946	0.000303309	0.00189307	41.9811	35.4217
ACIN1	Hypoxia	0.255357	0.0371905	4.15322e+06	0.524515	0.000306274	0.00191006	25.9434	20.7095
PPIL4	Hypoxia	0.200921	0.0368054	4137285	0.522503	0.000310902	0.00193636	21.4151	16.6801
PRRC1	Hypoxia	0.110489	0.0295552	4094119	0.517052	0.000321874	0.00199679	12.1698	8.72825
HIPK3	Hypoxia	0.251936	0.044049	4.14937e+06	0.524029	0.000324477	0.00200871	24.9057	19.8795
KIAA1147	Hypoxia	0.181646	0.0459327	4.11781e+06	0.520043	0.000324947	0.00201056	16.6981	12.7175
CCDC43	Hypoxia	0.114177	0.0342997	4.09928e+06	0.517703	0.000327146	0.0020231	13.0189	9.54485
SIVA1	Hypoxia	0.485122	0.0632719	4192247	0.529444	0.000328119	0.00202859	42.5472	36.0643
LZIC	Hypoxia	0.164542	0.0363184	4125754	0.521047	0.000328412	0.00202987	18.4906	14.324
TMEM18	Hypoxia	0.153211	0.0305501	4119731	0.520286	0.000341805	0.00210448	17.3585	13.1861
C2CD5	Hypoxia	0.101842	0.0238294	4.08879e+06	0.516378	0.000345835	0.00212752	11.4151	8.0589
RAB9A	Hypoxia	0.151369	0.0311003	4.11981e+06	0.520296	0.000346367	0.00213024	17.3585	13.2396
AP2B1	Hypoxia	0.247748	0.0312005	4.15103e+06	0.52424	0.000347677	0.00213663	25.8491	20.589
CCSAP	Hypoxia	0.0969657	0.0303428	4.08513e+06	0.515916	0.000348416	0.00214061	10.7547	7.57697
RPLP1	Hypoxia	3.71084	0.0748824	4227388	0.533882	0.000348924	0.00214261	96.9811	95.5689
UQCRB	Hypoxia	1.6098	0.104449	4.22541e+06	0.533633	0.00035128	0.00215596	79.3396	75.5422
CBWD2	Hypoxia	0.142237	0.0405279	4110005	0.519058	0.00035385	0.00217028	15.1887	11.4726
MYSM1	Hypoxia	0.159035	0.0254446	4.11598e+06	0.519812	0.00035389	0.00217028	16.7925	12.5167
UBXN7	Hypoxia	0.165336	0.0304718	4118082	0.520078	0.000372276	0.00227112	17.2642	13.0522
RRAS	Hypoxia	0.117599	0.0352946	4.09677e+06	0.517387	0.000372637	0.00227176	12.8302	9.35743
CDK19	Hypoxia	0.129134	0.0296469	4102306	0.518086	0.000377737	0.00229859	13.9623	10.2544
RAN	Hypoxia	0.868018	0.0851232	4.21208e+06	0.531949	0.000381442	0.00231755	60	52.8112
SYK	Hypoxia	0.415404	0.0636139	4.17927e+06	0.527805	0.000392344	0.00238133	36.9811	31.2584
PDE4DIP	Hypoxia	0.144948	0.0347684	4098929	0.517659	0.000400936	0.00243035	13.3962	9.81258
GTF2H1	Hypoxia	0.115249	0.0309655	4.09592e+06	0.517279	0.00040826	0.00246903	12.8302	9.37082
SERINC5	Hypoxia	0.154676	0.0323323	4104526	0.518366	0.000419158	0.00252781	14.5283	10.83
RPL34	Hypoxia	3.15362	0.098629	4.22359e+06	0.533403	0.000421696	0.00254117	93.7736	91.9545
ACP1	Hypoxia	0.336956	0.0462475	4168278	0.526417	0.000430219	0.00258856	32.9245	27.3226
KAT6B	Hypoxia	0.141644	0.0271938	4.10478e+06	0.518398	0.000432571	0.00260205	14.717	10.9237
GNL2	Hypoxia	0.136347	0.0291885	4.11172e+06	0.519274	0.000434646	0.00261386	16.1321	12.1954
STYXL1	Hypoxia	0.0944698	0.0260785	4.08494e+06	0.515892	0.000436523	0.00262325	11.0377	7.84471
AGTPBP1	Hypoxia	0.107487	0.0176454	4.09428e+06	0.517073	0.000439244	0.00263815	12.8302	9.21017
RELA	Hypoxia	0.168288	0.0309284	4.12259e+06	0.520647	0.000443024	0.00265949	18.6792	14.4177
SLK	Hypoxia	0.192433	0.0353858	4.12685e+06	0.521186	0.000445104	0.00266994	19.717	15.3681
FAM104A	Hypoxia	0.113382	0.0180094	4102312	0.518086	0.000445848	0.00267373	14.3396	10.5489
ACTR10	Hypoxia	0.200701	0.0336341	4134365	0.522134	0.000445975	0.00267381	21.7925	17.1218
ALOX5	Hypoxia	0.432863	0.0562233	4.17986e+06	0.52788	0.000454725	0.00271936	38.9623	32.5837
SREK1	Hypoxia	0.356436	0.0564099	4165187	0.526027	0.000456544	0.00272677	31.6981	26.5596
DYNLRB1	Hypoxia	0.530895	0.0605327	4.19305e+06	0.529546	0.000460162	0.00274491	46.6038	39.9598
RRP1	Hypoxia	0.13291	0.0433345	4098143	0.51756	0.000462209	0.00275573	13.3019	9.95984
MCMBP	Hypoxia	0.177373	0.0303227	4.12615e+06	0.521096	0.000464927	0.00276843	19.717	15.328
SUMO3	Hypoxia	0.482722	0.0618717	4186324	0.528696	0.000466771	0.00277801	43.1132	36.0509
ACOT9	Hypoxia	0.192408	0.0468459	4.12669e+06	0.521165	0.000467571	0.00278206	19.6226	15.502
SNX30	Hypoxia	0.108408	0.0311295	4.0882e+06	0.516305	0.000474467	0.00281812	11.6981	8.43373
RPS13	Hypoxia	2.68456	0.0799093	4.22085e+06	0.533056	0.000481182	0.00285297	89.717	88.7952
NDUFB4	Hypoxia	0.679254	0.0761676	4.20093e+06	0.530541	0.000481065	0.00285297	52.7358	46.3588
PPP2R2D	Hypoxia	0.124609	0.0176132	4.10342e+06	0.518226	0.000495077	0.00292633	14.8113	10.9371
LRRFIP2	Hypoxia	0.139115	0.0258677	4.10989e+06	0.519044	0.000501082	0.0029561	16.1321	12.1553
SCML1	Hypoxia	0.119326	0.0376061	4089039	0.51641	0.000509255	0.00299831	11.8868	8.6747
PSMD6	Hypoxia	0.224927	0.0345852	4.14183e+06	0.523078	0.000513346	0.00302164	24.5283	19.5716
LPXN	Hypoxia	0.219982	0.0241608	4.14058e+06	0.52292	0.00051771	0.00304429	24.434	19.2236
CREB3	Hypoxia	0.110738	0.0273468	4.09419e+06	0.51706	0.000521204	0.00306254	12.9245	9.50469
WASHC4	Hypoxia	0.380487	0.0512006	4167124	0.526272	0.000525932	0.00308725	33.7736	28.1258
XAB2	Hypoxia	0.10652	0.0189789	4091283	0.516694	0.000528544	0.00310027	12.5472	9.04953
RTN3	Hypoxia	0.438732	0.0524849	4180365	0.527944	0.00053243	0.00312151	40.4717	34.1767
USP25	Hypoxia	0.115985	0.025181	4090471	0.516591	0.00053617	0.00314031	12.3585	8.95582
MTCH2	Hypoxia	0.24645	0.0375958	4146415	0.523656	0.000539817	0.0031601	26.1321	21.1111
ZNF592	Hypoxia	0.104987	0.0286192	4083665	0.515731	0.000542288	0.00317378	11.1321	7.96519
ITCH	Hypoxia	0.138881	0.0253298	4104519	0.518365	0.000545484	0.0031909	15.1887	11.3387
TM9SF3	Hypoxia	0.403216	0.0503301	4173647	0.527095	0.00056021	0.00326082	37.4528	31.3387
LCORL	Hypoxia	0.141999	0.0348233	4.10256e+06	0.518118	0.000560134	0.00326082	14.717	11.0576
STRN4	Hypoxia	0.094655	0.0280612	4.07968e+06	0.515228	0.000560755	0.00326243	10.4717	7.45649
KRAS	Hypoxia	0.25354	0.0417051	4145664	0.523561	0.000563818	0.00327759	25.9434	21.0977
H1F0	Hypoxia	0.211623	0.0437306	4123195	0.520724	0.000564887	0.00328133	19.5283	15.2343
ZCCHC10	Hypoxia	0.186647	0.0327234	4.12613e+06	0.521095	0.000567594	0.0032949	20.283	15.9304
EEF1A1	Hypoxia	3.81169	0.0786603	4.21756e+06	0.532641	0.0005714	0.0033121	98.4906	97.4163
THG1L	Hypoxia	0.0789658	0.0188961	4.07892e+06	0.515132	0.000571726	0.00331291	10.4717	7.36278
PCNP	Hypoxia	0.343619	0.0408912	4165723	0.526095	0.000584767	0.00338376	34.0566	28.2329
ACADVL	Hypoxia	0.398221	0.0489519	4171576	0.526834	0.000600991	0.00347252	36.7925	30.9639
CCDC115	Hypoxia	0.224751	0.040847	4136652	0.522423	0.000605161	0.00349405	23.4906	18.8086
SNHG19	Hypoxia	0.0993004	0.02289	4.0842e+06	0.515799	0.000607943	0.00350668	11.4151	8.20616
KDELR2	Hypoxia	0.549046	0.0597227	4.18748e+06	0.528843	0.000626498	0.00360576	47.4528	39.826
PRKAR1A	Hypoxia	0.445089	0.0529901	4177565	0.52759	0.000630134	0.00362492	40.4717	34.2436
TPM3	Hypoxia	1.10146	0.104164	4.20796e+06	0.531429	0.000639827	0.00367889	68.6792	60.7229
TNS3	Hypoxia	0.17122	0.0445586	4111487	0.519245	0.000646402	0.00371307	16.8868	13.1058
UCHL3	Hypoxia	0.18638	0.032464	4128902	0.521445	0.000651592	0.00374015	21.6038	17.0415
IST1	Hypoxia	0.289797	0.0551875	4148904	0.523971	0.000661615	0.00379122	27.5472	22.905
HYOU1	Hypoxia	0.121375	0.0312749	4090002	0.516532	0.000664136	0.0038029	12.5472	9.25033
CHMP3	Hypoxia	0.343242	0.0377033	4163665	0.525835	0.000666692	0.0038129	34.3396	28.2329
NECAP1	Hypoxia	0.177364	0.0331168	4113794	0.519537	0.000677337	0.0038719	17.7358	13.6814
ST8SIA4	Hypoxia	0.330149	0.04778	4.15603e+06	0.524871	0.000679217	0.00387889	30.6604	25.4752
PPM1A	Hypoxia	0.164438	0.0322615	4112343	0.519353	0.000681715	0.00389221	17.3585	13.4003
SEM1	Hypoxia	0.693412	0.074774	4195147	0.529811	0.000685466	0.00390984	53.3962	47.1218
CNDP2	Hypoxia	0.580675	0.0693602	4.18694e+06	0.528774	0.000692484	0.0039451	47.0755	40.8701
CYTH4	Hypoxia	0.438428	0.055477	4171088	0.526772	0.000697844	0.00397275	37.6415	31.9411
PCIF1	Hypoxia	0.0968383	0.0179374	4.0848e+06	0.515874	0.000698192	0.00397282	11.7925	8.50067
ARF3	Hypoxia	0.31599	0.0458403	4.15762e+06	0.525072	0.000701957	0.00399039	31.6038	26.2517
MTX1	Hypoxia	0.182113	0.0344969	4.12399e+06	0.520824	0.000710381	0.00403051	20.4717	16.1312
ANO6	Hypoxia	0.155074	0.03407	4108267	0.518838	0.000711898	0.00403691	16.5094	12.6774
SLC15A3	Hypoxia	0.237524	0.0358332	4134903	0.522202	0.000718087	0.00406738	23.8679	18.9692
SUPT5H	Hypoxia	0.252365	0.0478703	4.13645e+06	0.522398	0.000725225	0.00410386	24.0566	19.4913
ADGRE2	Hypoxia	0.245893	0.0429217	4.13297e+06	0.521958	0.000726403	0.00410793	23.0189	18.5274
DDX60L	Hypoxia	0.174536	0.0410916	4107507	0.518743	0.000726344	0.00410793	16.3208	12.5837
TRMT6	Hypoxia	0.116508	0.0407203	4085767	0.515997	0.000734194	0.00414269	11.7925	8.76841
CHCHD5	Hypoxia	0.257706	0.0340254	4146112	0.523618	0.000739267	0.00417032	27.7358	22.4632
SETDB2	Hypoxia	0.102413	0.0277521	4079297	0.51518	0.00075091	0.00423094	10.8491	7.80455
FAHD1	Hypoxia	0.0876117	0.0188389	4.07983e+06	0.515247	0.000764575	0.00430176	11.0377	7.89826
GOLGA2	Hypoxia	0.186053	0.0362426	4.11936e+06	0.520239	0.000773525	0.00434693	19.434	15.3146
HTATIP2	Hypoxia	0.17777	0.0298184	4.12109e+06	0.520457	0.000792568	0.00444758	20.0943	15.7831
GNAQ	Hypoxia	0.451735	0.0674355	4169302	0.526547	0.00080146	0.0044932	37.6415	32.2758
LFNG	Hypoxia	0.0978789	0.0231403	4075617	0.514715	0.000822319	0.0045905	10.3774	7.40295
SEH1L	Hypoxia	0.104198	0.0244231	4087369	0.516199	0.000823843	0.00459683	12.4528	9.19679
ATP5PD	Hypoxia	0.726521	0.0732133	4.19299e+06	0.529538	0.000831262	0.00463494	55.3774	48.4873
UBAP2L	Hypoxia	0.172921	0.0349634	4.11328e+06	0.519472	0.000873033	0.0048495	18.2075	14.2972
PANK3	Hypoxia	0.147712	0.0342543	4.10017e+06	0.517816	0.000915066	0.00505322	15.283	11.6867
[truncated: 315 more rows]

## Sheet: Lymphocytes
feature	group	avgExpr	logFC	statistic	auc	pval	padj	pct_in	pct_out
[truncated: 861 more rows]

[truncated: 8 more sheets: DC, Microglial, Mitotic, Neutrophil, Plasma B cells, Undefined M, Contaminating Tumor cells, TRegs]
