# Supplementary material for: Multi-omic approach identifies hypoxic tumor-associated myeloid cells that drive immunobiology of high-risk pediatric ependymoma
Source: iScience. 2023 Aug 9;26(9):107585. doi: 10.1016/j.isci.2023.107585 (PMC10484966; doi:10.1016/j.isci.2023.107585)
Supplement: Table S5. Gene Expression Ontologies for immune cell subtypes identified in Figure 1 [file mmc6.xlsx]

## Sheet: Alternative M2
Table S5_Gene Expression Ontologies for immune cell subtypes identified in Figure 1
Category	Term	Count	%	PValue	Genes	List Total	Pop Hits	Pop Total	Fold Enrichment	Bonferroni	Benjamini	FDR
GOTERM_BP_DIRECT	GO:0043312~neutrophil degranulation	35	17.8571	1.74272e-19	CFD, GRN, ASAH1, BRI3, C5AR1, CTSZ, FGL2, AP2A2, GNS, CTSS, CST3, GM2A, CREG1, LAMP2, PSAP, TIMP2, SIRPA, ITGAV, CD14, CTSC, LAIR1, CTSB, CD93, FUCA1, SLC11A1, GAA, CYBB, TNFRSF1B, LYZ, TYROBP, RAB31, FCGR2A, PECAM1, CD68, FTL	194	482	19349	7.24232	2.72388e-16	2.72214e-16	2.65068e-16
GOTERM_CC_DIRECT	GO:0005764~lysosome	23	11.7347	1.79323e-13	SCARB2, ASAH1, GRN, GAA, FUCA1, SLC11A1, LRRK2, HEXA, CTSZ, GNS, LIPA, CTSS, TPCN1, LAMP2, PSAP, MFSD1, HLA-DRA, TPP1, CD68, CTSC, CTSB, SNX6, LGMN	196	300	20164	7.88728	4.73355e-11	4.73414e-11	4.05271e-11
GOTERM_BP_DIRECT	GO:0006954~inflammatory response	26	13.2653	3.1481e-13	CSF1R, CEBPB, CIITA, C5AR2, C5AR1, FPR3, AIF1, THBS1, LIPA, PLD3, CLEC7A, STAB1, CD14, CMKLR1, SLC11A1, CYBB, FOS, TNFRSF1B, LYZ, THEMIS2, REL, SIGLEC1, FOLR2, TLR5, TLR4, NAIP	194	403	19349	6.43465	4.92125e-10	2.45866e-10	2.39413e-10
GOTERM_CC_DIRECT	GO:0043202~lysosomal lumen	15	7.65306	4.67634e-13	SCARB2, ASAH1, GAA, FUCA1, HEXA, SDC3, GNS, LIPA, CTSS, PLD3, GM2A, LAMP2, PSAP, TPP1, LGMN	196	96	20164	16.0746	1.23453e-10	5.77137e-11	4.94064e-11
GOTERM_CC_DIRECT	GO:0005886~plasma membrane	95	48.4694	6.55837e-13	SCARB2, CPM, NRP1, CD84, CSF3R, PLXND1, CD81, LRRK2, ITSN1, MS4A7, CTSZ, SLC40A1, IRS2, AP2A2, MS4A4A, CXCL16, FCGR3A, RGS2, SLCO2B1, MRC1, NAMPT, LAMP2, STAB1, SIRPA, ITGAV, PLXNC1, GLUL, IL13RA1, HLA-DPA1, CMKLR1, CD93, SLC11A1, APLP2, GAA, CYBB, TNFRSF1B, RHOB, MS4A6A, TYROBP, RAB31, SLC7A8, KCNMA1, PECAM1, HCLS1, CLEC4E, SGK1, TLR5, TLR4, RHOQ, TNFRSF21, HLA-DQB1, CSF1R, GRN, TTYH3, SLC43A2, …	196	4959	20164	1.97083	1.73134e-10	5.77137e-11	4.94064e-11
GOTERM_CC_DIRECT	GO:0070062~extracellular exosome	56	28.5714	2.50489e-11	SCARB2, CPM, CD81, LRRK2, HEXA, ITSN1, CTSZ, METRNL, FCGR3A, GM2A, NAMPT, LAMP2, SIRPA, MAN1A1, ITGAV, GLUL, CTSC, CTSB, APLP2, GAA, RNASE1, RHOB, SELENOP, CANX, ALDH1A1, PECAM1, ADAM9, SMPDL3A, RHOQ, FTL, FKBP5, CFD, ASAH1, GRN, TTYH3, FGL2, THBS1, GNS, PLD3, CST3, CREG1, PSAP, CD14, A2M, GPR155, FUCA1, LYZ, LYVE1, MARCKS, HLA-DRA, TPP1, TGFBI, CPVL, HLA-DRB1, ITM2B, LGMN	196	2217	20164	2.59862	6.61293e-09	1.65323e-09	1.41527e-09
GOTERM_CC_DIRECT	GO:0030666~endocytic vesicle membrane	12	6.12245	8.05184e-11	SCARB2, MSR1, CD163, CSF3R, LRP1, STAB1, HLA-DPB1, HLA-DRA, AP2A2, HLA-DRB1, HLA-DPA1, HLA-DQB1	196	71	20164	17.3878	2.12569e-08	4.25137e-09	3.63943e-09
GOTERM_BP_DIRECT	GO:0006955~immune response	25	12.7551	8.19578e-11	CEBPB, CIITA, C5AR1, SAMHD1, THBS1, CTSS, HLA-DMA, FCGR3A, HLA-DMB, FCGRT, CTSC, CMKLR1, HLA-DPA1, SLC11A1, TNFRSF1B, CD4, GPR183, HLA-DPB1, ACKR3, HLA-DRA, CLEC4E, TLR4, HLA-DRB1, C1QC, HLA-DQB1	194	478	19349	5.21638	1.281e-07	4.26727e-08	4.15526e-08
GOTERM_MF_DIRECT	GO:0023026~MHC class II protein complex binding	9	4.59184	1.86741e-10	HLA-DMA, CD4, HLA-DMB, CD81, HLA-DPB1, HLA-DRA, HLA-DRB1, HLA-DPA1, HLA-DQB1	192	27	18770	32.5868	8.29129e-08	8.30997e-08	8.01118e-08
GOTERM_BP_DIRECT	GO:0050870~positive regulation of T cell activation	9	4.59184	9.503e-10	HLA-DMA, CD4, HLA-DMB, HLA-DPB1, HLA-DRA, SIRPA, HLA-DRB1, HLA-DPA1, HLA-DQB1	194	33	19349	27.201	1.48532e-06	3.71092e-07	3.61352e-07
GOTERM_CC_DIRECT	GO:0005765~lysosomal membrane	20	10.2041	2.68082e-09	SCARB2, GRN, CSF3R, LRP1, GAA, PLD3, TPCN1, DAB2, HLA-DMA, HLA-DMB, LAMP2, PSAP, HLA-DPB1, MFSD1, HLA-DRA, SLC15A3, CD68, HLA-DRB1, HLA-DPA1, HLA-DQB1	196	363	20164	5.66818	7.07735e-07	1.17956e-07	1.00977e-07
GOTERM_BP_DIRECT	GO:0002503~peptide antigen assembly with MHC class II protein complex	7	3.57143	6.71519e-09	HLA-DMA, HLA-DMB, HLA-DPB1, HLA-DRA, HLA-DRB1, HLA-DPA1, HLA-DQB1	194	16	19349	43.635	1.04958e-05	2.09783e-06	2.04276e-06
GOTERM_CC_DIRECT	GO:0009986~cell surface	25	12.7551	7.79963e-09	CPM, CSF1R, NRP1, CIITA, SDC3, C5AR1, THBS1, AREG, HLA-DMA, CLEC7A, MRC1, TIMP2, SIRPA, ITGAV, HLA-DPA1, CD93, TYROBP, CD209, HLA-DPB1, ACKR3, ADAM9, HLA-DRA, FOLR2, TLR4, HLA-DRB1	196	619	20164	4.15499	2.0591e-06	2.94157e-07	2.51817e-07
GOTERM_BP_DIRECT	GO:0002381~immunoglobulin production involved in immunoglobulin mediated immune response	7	3.57143	1.02921e-08	HLA-DMA, HLA-DMB, HLA-DPB1, HLA-DRA, HLA-DRB1, HLA-DPA1, HLA-DQB1	194	17	19349	41.0682	1.60865e-05	2.67939e-06	2.60906e-06
GOTERM_CC_DIRECT	GO:0010008~endosome membrane	16	8.16327	1.81759e-08	SCARB2, RHOB, TPCN1, HLA-DMA, HLA-DMB, FCGRT, MRC1, HLA-DPB1, HLA-DRA, CD14, SLC15A3, TLR4, ITM2B, HLA-DRB1, HLA-DPA1, HLA-DQB1	196	246	20164	6.69122	4.79843e-06	5.99805e-07	5.13469e-07
GOTERM_BP_DIRECT	GO:0019882~antigen processing and presentation	9	4.59184	1.91025e-08	HLA-DMA, HLA-DMB, CD209, HLA-DPB1, HLA-DRA, CTSS, HLA-DRB1, HLA-DPA1, HLA-DQB1	194	47	19349	19.0986	2.98568e-05	4.26259e-06	4.15071e-06
GOTERM_BP_DIRECT	GO:0002504~antigen processing and presentation of peptide or polysaccharide antigen via MHC class II	7	3.57143	3.14402e-08	HLA-DMA, HLA-DMB, HLA-DPB1, HLA-DRA, HLA-DRB1, HLA-DPA1, HLA-DQB1	194	20	19349	34.908	4.91398e-05	6.13869e-06	5.97756e-06
GOTERM_BP_DIRECT	GO:0019886~antigen processing and presentation of exogenous peptide antigen via MHC class II	11	5.61224	6.13855e-08	HLA-DMA, HLA-DMB, CANX, HLA-DPB1, HLA-DRA, AP2A2, CTSS, HLA-DRB1, LGMN, HLA-DPA1, HLA-DQB1	194	100	19349	10.9711	9.5941e-05	1.06538e-05	1.03742e-05
GOTERM_CC_DIRECT	GO:0009897~external side of plasma membrane	20	10.2041	7.55385e-08	ABCA1, MSR1, CD84, CD163, CSF3R, THBS1, FCGR3A, CD4, CLEC7A, FCGRT, CD209, ACKR3, ITGAV, CD14, CD302, CLEC4E, TLR4, HLA-DRB1, CTSB, IL13RA1	196	447	20164	4.60302	1.9942e-05	2.21579e-06	1.89685e-06
GOTERM_MF_DIRECT	GO:0032395~MHC class II receptor activity	6	3.06122	1.24721e-07	HLA-DMA, HLA-DPB1, HLA-DRA, HLA-DRB1, HLA-DPA1, HLA-DQB1	192	13	18770	45.1202	5.53745e-05	2.77504e-05	2.67526e-05
GOTERM_CC_DIRECT	GO:0005887~integral component of plasma membrane	37	18.8776	1.37447e-07	CSF1R, CD84, CSF3R, LRP1, PLXND1, CD81, C5AR1, SLC40A1, FCGR3A, SLCO2B1, MRC1, STAB1, TSPAN4, SIRPA, ITGAV, PLXNC1, CMKLR1, HLA-DPA1, ABCA1, MSR1, CD163, SLC11A1, CYBB, MERTK, LYVE1, CD4, TYROBP, FCGR2A, SLC7A8, LPAR6, GPR183, PECAM1, HLA-DRA, TLR5, TLR4, TNFRSF21, HLA-DRB1	196	1447	20164	2.63059	3.62853e-05	3.56219e-06	3.04945e-06
GOTERM_CC_DIRECT	GO:0042613~MHC class II protein complex	7	3.57143	1.48424e-07	HLA-DMA, HLA-DMB, HLA-DPB1, HLA-DRA, HLA-DRB1, HLA-DPA1, HLA-DQB1	196	26	20164	27.6978	3.91833e-05	3.56219e-06	3.04945e-06
GOTERM_CC_DIRECT	GO:0030669~clathrin-coated endocytic vesicle membrane	9	4.59184	3.74568e-07	SCARB2, CD4, HLA-DPB1, HLA-DRA, AP2A2, AREG, HLA-DRB1, HLA-DPA1, HLA-DQB1	196	70	20164	13.2271	9.88811e-05	8.2405e-06	7.05437e-06
GOTERM_CC_DIRECT	GO:0016021~integral component of membrane	85	43.3673	6.0235e-07	SCARB2, CPM, NRP1, CSF3R, CD81, ITSN1, MS4A7, SLC40A1, AREG, MS4A4A, CXCL16, HERPUD1, FCGR3A, FCGRT, SLCO2B1, LAMP2, DSE, STAB1, MFSD1, MAN1A1, VSIG4, IL13RA1, IER3, HLA-DPA1, CMKLR1, CD93, SLC11A1, APLP2, GAA, CYBB, TNFRSF1B, MPEG1, MS4A6A, TYROBP, SLC7A8, SELENOP, KCNMA1, ADAM9, CD302, CLEC4E, TLR5, TLR4, TNFRSF21, HLA-DQB1, CSF1R, ASAH1, SLC43A2, LRP1, BRI3, C5AR2, SDC3, FPR3, PLD3, HLA-DMA, H…	196	5401	20164	1.61907	0.000159008	1.22323e-05	1.04716e-05
GOTERM_MF_DIRECT	GO:0042605~peptide antigen binding	7	3.57143	2.16093e-06	SLC7A8, CD209, HLA-DPB1, HLA-DRA, HLA-DRB1, HLA-DPA1, HLA-DQB1	192	38	18770	18.0085	0.000958995	0.000320538	0.000309014
GOTERM_BP_DIRECT	GO:0006909~phagocytosis	8	4.08163	4.17311e-06	LRP1, CD93, SLC11A1, PECAM1, CD302, CD14, MERTK, TLR4	194	66	19349	12.0893	0.00650137	0.000650564	0.000633487
GOTERM_CC_DIRECT	GO:0005576~extracellular region	43	21.9388	4.53844e-06	C1QB, CFD, C1QA, CPM, GRN, ASAH1, CSF3R, OLFML2B, CTSZ, FGL2, F13A1, AOAH, METRNL, THBS1, GNS, AREG, CTSS, CXCL16, CST3, GM2A, CREG1, PSAP, TIMP2, CD14, A2M, PLTP, CTSC, CTSB, SRGN, CD163, FUCA1, TNFRSF1B, LYZ, MPEG1, CD209, SELENOP, TGFBI, SIGLEC1, FOLR2, ITM2B, LGMN, C1QC, FTL	196	2117	20164	2.08962	0.00119743	8.55819e-05	7.32633e-05
GOTERM_BP_DIRECT	GO:0002576~platelet degranulation	10	5.10204	4.58143e-06	SRGN, CFD, APLP2, LAMP2, PSAP, SELENOP, PECAM1, F13A1, A2M, THBS1	194	125	19349	7.97897	0.00713522	0.000650564	0.000633487
GOTERM_CC_DIRECT	GO:0031902~late endosome membrane	10	5.10204	5.96189e-06	SCARB2, HLA-DMA, HLA-DMB, SLC11A1, LAMP2, HLA-DRA, CD68, HLA-DRB1, PLD3, RHOB	196	133	20164	7.73515	0.00157271	0.000104929	8.98258e-05
GOTERM_CC_DIRECT	GO:0071556~integral component of lumenal side of endoplasmic reticulum membrane	6	3.06122	7.90134e-06	CANX, HLA-DPB1, HLA-DRA, HLA-DRB1, HLA-DPA1, HLA-DQB1	196	29	20164	21.285	0.00208379	0.000130372	0.000111606
GOTERM_MF_DIRECT	GO:0005044~scavenger receptor activity	7	3.57143	9.97502e-06	SCARB2, MSR1, CD163, LRP1, STAB1, ACKR3, CXCL16	192	49	18770	13.9658	0.00441914	0.00110972	0.00106982
GOTERM_MF_DIRECT	GO:0005515~protein binding	155	79.0816	1.29811e-05	SCARB2, CD84, CSF3R, PLXND1, CD81, ITSN1, ZFAND5, JMJD1C, F13A1, IRS2, AHR, SAT1, RGS2, FCGRT, LAMP2, NAMPT, MAP3K8, VSIG4, PLXNC1, AZI2, GLUL, IL13RA1, IER3, CMKLR1, CD93, APLP2, CYBB, NEAT1, RNASE1, SAP30, RAB31, TYROBP, MAF, ADAM9, KCTD12, CLEC4E, NAIP, FTL, FKBP5, CSF1R, BRI3, C5AR2, SDC3, CREM, FPR3, CREBL2, HIF1A, GNS, PLD3, ADAP2, SEC14L1, CLEC7A, PSAP, EPB41L3, TSPAN4, CD14, A2M, SLC15A3,…	192	12518	18770	1.21049	0.00574709	0.00115532	0.00111378
GOTERM_CC_DIRECT	GO:0005615~extracellular space	39	19.898	1.36194e-05	CFD, CPM, NRP1, GRN, ASAH1, OLFML2B, LRRK2, CTSZ, FGL2, TNFAIP2, METRNL, THBS1, AREG, CTSS, CXCL16, CST3, FCGR3A, FCGRT, CREG1, LAMP2, NAMPT, PSAP, TIMP2, CD14, A2M, PLTP, CTSC, CTSB, SRGN, FRMD4B, MERTK, LYZ, PECAM1, ADAM9, TGFBI, SMPDL3A, ITM2B, HLA-DRB1, C1QC	196	1911	20164	2.09954	0.00358908	0.000211501	0.000181057
GOTERM_CC_DIRECT	GO:1904813~ficolin-1-rich granule lumen	9	4.59184	2.80053e-05	CFD, CST3, ASAH1, CTSZ, FGL2, TIMP2, GNS, CTSS, CTSB	196	124	20164	7.46692	0.00736623	0.000402334	0.000344422
GOTERM_CC_DIRECT	GO:0035578~azurophil granule lumen	8	4.08163	2.89558e-05	GRN, GM2A, CREG1, FUCA1, LYZ, GNS, CTSC, FTL	196	91	20164	9.04418	0.00761531	0.000402334	0.000344422
GOTERM_MF_DIRECT	GO:0038024~cargo receptor activity	5	2.55102	3.57305e-05	SCARB2, MSR1, DAB2, LRP1, MRC1	192	19	18770	25.7264	0.0157395	0.00265001	0.00255473
GOTERM_BP_DIRECT	GO:0045087~innate immune response	19	9.69388	3.67022e-05	C1QB, C1QA, CSF1R, CD84, CYBB, SAMHD1, MPEG1, TYROBP, SEC14L1, CLEC7A, CD209, REL, CD14, SLC15A3, CLEC4E, TLR5, TLR4, NAIP, C1QC	194	604	19349	3.13743	0.0557522	0.00466062	0.00453829
GOTERM_BP_DIRECT	GO:0006898~receptor-mediated endocytosis	10	5.10204	3.87888e-05	SCARB2, MSR1, DAB2, CD163, LRP1, MRC1, STAB1, CD14, AP2A2, CXCL16	194	163	19349	6.11884	0.0588267	0.00466062	0.00453829
GOTERM_CC_DIRECT	GO:0030667~secretory granule membrane	8	4.08163	5.67295e-05	FCGR2A, RAB31, TYROBP, CD93, C5AR1, PECAM1, CD14, AP2A2	196	101	20164	8.14872	0.0148654	0.000748829	0.000641043
GOTERM_BP_DIRECT	GO:0046718~viral entry into host cell	8	4.08163	6.04835e-05	SCARB2, NRP1, CD4, CD209, CD81, MRC1, ITGAV, CTSB	194	99	19349	8.05956	0.0902073	0.00674823	0.0065711
GOTERM_CC_DIRECT	GO:0005667~transcription factor complex	11	5.61224	7.87402e-05	ZFHX3, MAFB, CREG1, REL, CREM, HCLS1, TCF4, FOS, AHR, KLF4, HIF1A	196	228	20164	4.96339	0.0205737	0.000989877	0.000847395
GOTERM_BP_DIRECT	GO:0032760~positive regulation of tumor necrosis factor production	8	4.08163	8.79437e-05	CD84, TYROBP, CLEC7A, LRRK2, CYBB, CD14, THBS1, TLR4	194	105	19349	7.59902	0.128433	0.00915788	0.0089175
GOTERM_MF_DIRECT	GO:0038023~signaling receptor activity	11	5.61224	9.18378e-05	CD4, CSF3R, LRP1, CD93, MRC1, CD302, TLR5, FOLR2, TLR4, LYVE1, CMKLR1	192	221	18770	4.8659	0.0399576	0.00583826	0.00562834
GOTERM_BP_DIRECT	GO:0002224~toll-like receptor signaling pathway	6	3.06122	0.00011334	CD14, TLR5, TLR4, CTSS, CTSB, LGMN	194	48	19349	12.4671	0.162355	0.0107078	0.0104267
GOTERM_BP_DIRECT	GO:0007568~aging	10	5.10204	0.000116538	C1QA, CIITA, LRP1, CANX, NAMPT, TIMP2, FOS, CD68, TNFRSF1B, CTSC	194	188	19349	5.30517	0.166532	0.0107078	0.0104267
GOTERM_BP_DIRECT	GO:0071222~cellular response to lipopolysaccharide	10	5.10204	0.000125875	ABCA1, CEBPB, MRC1, ADAM9, SIRPA, CD14, CD68, TLR5, TNFRSF1B, TLR4	194	190	19349	5.24932	0.178608	0.0109232	0.0106364
GOTERM_MF_DIRECT	GO:0004888~transmembrane signaling receptor activity	10	5.10204	0.000135004	SCARB2, FCGR3A, CD4, FCGR2A, MRC1, PECAM1, TLR5, TLR4, LYVE1, LILRB5	192	188	18770	5.20002	0.0581845	0.0075096	0.0072396
GOTERM_MF_DIRECT	GO:0004875~complement receptor activity	4	2.04082	0.000161157	C5AR2, C5AR1, FPR3, CMKLR1	192	11	18770	35.5492	0.0690592	0.00796833	0.00768183
GOTERM_BP_DIRECT	GO:0002250~adaptive immune response	15	7.65306	0.000177467	CD84, LILRB5, CTSS, HLA-DMA, CD4, HLA-DMB, CD209, GPR183, HLA-DPB1, HLA-DRA, TNFRSF21, HLA-DRB1, LAIR1, HLA-DPA1, HLA-DQB1	194	450	19349	3.32457	0.242253	0.0145897	0.0142067
GOTERM_CC_DIRECT	GO:0012507~ER to Golgi transport vesicle membrane	6	3.06122	0.000205725	HLA-DPB1, HLA-DRA, AREG, HLA-DRB1, HLA-DPA1, HLA-DQB1	196	56	20164	11.0226	0.0528682	0.0024687	0.00211336
GOTERM_MF_DIRECT	GO:0042802~identical protein binding	34	17.3469	0.000234713	CD84, OLFML2B, CEBPD, BRI3, LRRK2, SDC3, SLC40A1, SAMHD1, THBS1, SAT1, CST3, CLEC7A, NAMPT, PSAP, FCHO2, A2M, GLUL, CTSC, APLP2, FOS, LYZ, MTSS1, TPCN1, CD4, MARCKS, TYROBP, MAFB, MAF, KCNMA1, TCF4, TGFBI, KCTD12, TLR4, FTL	192	1704	18770	1.95062	0.0989773	0.0104447	0.0100692
GOTERM_BP_DIRECT	GO:0002430~complement receptor mediated signaling pathway	4	2.04082	0.000259602	C5AR2, C5AR1, FPR3, CMKLR1	194	13	19349	30.6883	0.333564	0.0202749	0.0197427
GOTERM_BP_DIRECT	GO:0030335~positive regulation of cell migration	11	5.61224	0.000275843	CSF1R, GRN, DAB2, CLEC7A, PECAM1, ADAM9, IRS2, ITGAV, THBS1, AIF1, CXCL16	194	258	19349	4.25236	0.350273	0.0205175	0.0199789
GOTERM_CC_DIRECT	GO:0101003~ficolin-1-rich granule membrane	6	3.06122	0.000308144	CD93, GAA, SLC11A1, LAMP2, SIRPA, AP2A2	196	61	20164	10.1191	0.0781407	0.00353696	0.00302785
GOTERM_BP_DIRECT	GO:0050731~positive regulation of peptidyl-tyrosine phosphorylation	7	3.57143	0.000401349	NRP1, CD4, CLEC7A, CD81, PECAM1, HCLS1, AREG	194	96	19349	7.2725	0.46604	0.0284958	0.0277478
GOTERM_BP_DIRECT	GO:0070374~positive regulation of ERK1 and ERK2 cascade	10	5.10204	0.00047152	CSF1R, NRP1, CD4, LRP1, C5AR2, GPR183, C5AR1, ACKR3, TLR4, HLA-DRB1	194	227	19349	4.39371	0.521529	0.031033	0.0302184
GOTERM_CC_DIRECT	GO:0043231~intracellular membrane-bounded organelle	21	10.7143	0.000472648	ABCA1, CSF1R, CD84, GAA, LRRK2, HEXA, AOAH, LIPA, CTSS, RHOB, DAB2, HLA-DMA, HLA-DMB, ADAP2, GM2A, PSAP, ACKR3, SLC15A3, ITM2B, CTSC, HLA-DPA1	196	900	20164	2.40048	0.117334	0.00519913	0.00445077
GOTERM_BP_DIRECT	GO:0042102~positive regulation of T cell proliferation	6	3.06122	0.000476819	CD4, HLA-DMB, CD209, HLA-DPB1, AIF1, HLA-DPA1	194	65	19349	9.2065	0.525477	0.031033	0.0302184
GOTERM_BP_DIRECT	GO:0002605~negative regulation of dendritic cell antigen processing and presentation	3	1.53061	0.000586114	FGL2, CD68, THBS1	194	4	19349	74.8028	0.600029	0.0366204	0.0356592
GOTERM_BP_DIRECT	GO:0050790~regulation of catalytic activity	13	6.63265	0.000648918	NRP1, STARD13, ITSN1, ARHGAP18, ZEB2, GM2A, ALDH1A1, BMP2K, SIRPA, RGL1, SGK1, SRGAP1, CTSB	194	396	19349	3.2742	0.637448	0.038985	0.0379617
GOTERM_CC_DIRECT	GO:0070821~tertiary granule membrane	6	3.06122	0.000708571	CD93, GAA, SLC11A1, CYBB, SIRPA, LAIR1	196	73	20164	8.45569	0.170663	0.00748251	0.00640548
GOTERM_MF_DIRECT	GO:0030169~low-density lipoprotein particle binding	4	2.04082	0.000756219	MSR1, STAB1, PLTP, THBS1	192	18	18770	21.7245	0.285297	0.0290689	0.0280237
GOTERM_BP_DIRECT	GO:0060333~interferon-gamma-mediated signaling pathway	6	3.06122	0.000763555	CIITA, HLA-DPB1, HLA-DRA, HLA-DRB1, HLA-DPA1, HLA-DQB1	194	72	19349	8.31143	0.696961	0.0434676	0.0423267
GOTERM_MF_DIRECT	GO:0015026~coreceptor activity	5	2.55102	0.00078388	NRP1, CD4, LRP1, ACKR3, ITGAV	192	41	18770	11.922	0.294028	0.0290689	0.0280237
GOTERM_BP_DIRECT	GO:0010759~positive regulation of macrophage chemotaxis	4	2.04082	0.000841612	CSF1R, C5AR1, THBS1, CMKLR1	194	19	19349	20.9973	0.731792	0.0434676	0.0423267
GOTERM_BP_DIRECT	GO:0043524~negative regulation of neuron apoptotic process	8	4.08163	0.000844259	NRP1, GRN, CEBPB, LRP1, C5AR1, NAIP, SNX6, LGMN	194	152	19349	5.24932	0.7329	0.0434676	0.0423267
GOTERM_BP_DIRECT	GO:0008360~regulation of cell shape	8	4.08163	0.000844259	FGD4, CSF1R, PLXND1, EPB41L3, ARHGAP18, PLXNC1, RHOQ, RHOB	194	152	19349	5.24932	0.7329	0.0434676	0.0423267
GOTERM_CC_DIRECT	GO:0030658~transport vesicle membrane	5	2.55102	0.0008508	HLA-DPB1, HLA-DRA, HLA-DRB1, HLA-DPA1, HLA-DQB1	196	44	20164	11.6906	0.20125	0.0086389	0.00739542
GOTERM_BP_DIRECT	GO:0001525~angiogenesis	10	5.10204	0.000862674	NRP1, PLXND1, TNFAIP2, ACKR3, ITGAV, TGFBI, GLUL, HIF1A, SAT1, RHOB	194	247	19349	4.03794	0.740485	0.0434676	0.0423267
GOTERM_CC_DIRECT	GO:0036021~endolysosome lumen	3	1.53061	0.000912788	CTSS, CTSB, LGMN	196	5	20164	61.7265	0.214226	0.00892503	0.00764037
GOTERM_MF_DIRECT	GO:0001618~virus receptor activity	6	3.06122	0.00106612	SCARB2, CD4, CD209, CD81, MRC1, ITGAV	192	76	18770	7.71793	0.377251	0.0364942	0.0351821
GOTERM_BP_DIRECT	GO:0051056~regulation of small GTPase mediated signal transduction	8	4.08163	0.00109851	FGD4, STARD13, ITSN1, ARHGAP18, A2M, SRGAP1, RHOQ, RHOB	194	159	19349	5.01822	0.820561	0.0534216	0.0520193
GOTERM_BP_DIRECT	GO:1904646~cellular response to beta-amyloid	5	2.55102	0.00112866	LRP1, NAMPT, TLR4, SNX6, LGMN	194	46	19349	10.841	0.82883	0.0534216	0.0520193
GOTERM_BP_DIRECT	GO:0032729~positive regulation of interferon-gamma production	6	3.06122	0.00116283	CLEC7A, SLC11A1, HLA-DPB1, CD14, TLR4, HLA-DPA1	194	79	19349	7.57497	0.83774	0.0534216	0.0520193
GOTERM_BP_DIRECT	GO:0051603~proteolysis involved in cellular protein catabolic process	5	2.55102	0.00122414	CTSZ, CTSS, CTSC, CTSB, LGMN	194	47	19349	10.6103	0.852584	0.0544693	0.0530395
GOTERM_BP_DIRECT	GO:0007155~cell adhesion	15	7.65306	0.00130745	CSF3R, LYVE1, THBS1, MTSS1, RHOB, CD4, THEMIS2, STAB1, ACKR3, ADAM9, SIRPA, ITGAV, TGFBI, PLXNC1, FOLR2	194	551	19349	2.71517	0.870605	0.0544693	0.0530395
GOTERM_BP_DIRECT	GO:0045429~positive regulation of nitric oxide biosynthetic process	5	2.55102	0.00132512	CLEC7A, KLF4, TLR5, AIF1, TLR4	194	48	19349	10.3893	0.874133	0.0544693	0.0530395
GOTERM_BP_DIRECT	GO:0050766~positive regulation of phagocytosis	5	2.55102	0.00132512	LRP1, CLEC7A, SLC11A1, SIRPA, MERTK	194	48	19349	10.3893	0.874133	0.0544693	0.0530395
GOTERM_BP_DIRECT	GO:0007040~lysosome organization	5	2.55102	0.00143178	ABCA1, GRN, GAA, LRRK2, TPP1	194	49	19349	10.1773	0.893485	0.0573444	0.0558392
GOTERM_MF_DIRECT	GO:0001540~beta-amyloid binding	6	3.06122	0.00166888	CST3, MSR1, C1QA, LRP1, TLR4, ITM2B	192	84	18770	6.98289	0.52365	0.0530466	0.0511393
GOTERM_BP_DIRECT	GO:0061024~membrane organization	7	3.57143	0.0019542	SCARB2, DAB2, CD4, ITSN1, FCHO2, AP2A2, AREG	194	130	19349	5.37046	0.95299	0.0763114	0.0743084
GOTERM_CC_DIRECT	GO:1904724~tertiary granule lumen	5	2.55102	0.00196806	CST3, ASAH1, TIMP2, LYZ, CTSS	196	55	20164	9.3525	0.405527	0.018556	0.0158851
GOTERM_BP_DIRECT	GO:0007165~signal transduction	24	12.2449	0.00209052	CSF1R, NRP1, STARD13, GRN, CSF3R, OLFML2B, LRRK2, C5AR1, CREM, CREBL2, IRS2, FPR3, METRNL, HIF1A, AREG, CXCL16, CD4, TYROBP, NAMPT, PECAM1, SH3BP5, SRGAP1, TNFRSF21, HLA-DRB1	194	1204	19349	1.98812	0.962028	0.0796436	0.0775531
GOTERM_BP_DIRECT	GO:0006027~glycosaminoglycan catabolic process	4	2.04082	0.00214528	FUCA1, SDC3, LYVE1, GNS	194	26	19349	15.3442	0.965149	0.0797839	0.0776897
GOTERM_BP_DIRECT	GO:0042742~defense response to bacterium	9	4.59184	0.00221762	CEBPB, SLC11A1, STAB1, LYZ, TLR5, CLEC4E, TLR4, MPEG1, NAIP	194	230	19349	3.90276	0.968883	0.0805563	0.0784418
GOTERM_CC_DIRECT	GO:0035577~azurophil granule membrane	5	2.55102	0.00239384	BRI3, GAA, LAMP2, PSAP, CD68	196	58	20164	8.86875	0.468861	0.0214855	0.0183929
GOTERM_CC_DIRECT	GO:0001891~phagocytic cup	4	2.04082	0.00244154	RAB31, CLEC4E, AIF1, TLR4	196	28	20164	14.6968	0.475523	0.0214855	0.0183929
GOTERM_BP_DIRECT	GO:0098883~synapse disassembly	3	1.53061	0.00266409	C1QB, C1QA, C1QC	194	8	19349	37.4014	0.984541	0.0932952	0.0908464
GOTERM_BP_DIRECT	GO:0050852~T cell receptor signaling pathway	8	4.08163	0.00268776	CD4, THEMIS2, HLA-DPB1, HLA-DRA, HLA-DRB1, TNFRSF21, HLA-DPA1, HLA-DQB1	194	186	19349	4.28977	0.985104	0.0932952	0.0908464
GOTERM_CC_DIRECT	GO:0005770~late endosome	7	3.57143	0.00270605	GRN, SLC11A1, LAMP2, PSAP, SIGLEC1, CTSS, LGMN	196	143	20164	5.03596	0.510986	0.0220621	0.0188865
GOTERM_CC_DIRECT	GO:0005905~clathrin-coated pit	5	2.55102	0.00271047	DAB2, LRP1, ITSN1, FCHO2, ACKR3	196	60	20164	8.57313	0.511559	0.0220621	0.0188865
GOTERM_CC_DIRECT	GO:0001726~ruffle	6	3.06122	0.00275776	FGD4, ARHGAP18, FRMD4B, AIF1, TLR4, MTSS1	196	99	20164	6.235	0.517635	0.0220621	0.0188865
GOTERM_BP_DIRECT	GO:0001774~microglial cell activation	4	2.04082	0.00294954	C1QA, NAMPT, C5AR1, AIF1	194	29	19349	13.7568	0.990117	0.100156	0.0975271
GOTERM_CC_DIRECT	GO:0032588~trans-Golgi network membrane	6	3.06122	0.00300723	RAB31, HLA-DPB1, HLA-DRA, HLA-DRB1, HLA-DPA1, HLA-DQB1	196	101	20164	6.11154	0.548466	0.0231697	0.0198347
GOTERM_CC_DIRECT	GO:0045121~membrane raft	9	4.59184	0.00307174	ABCA1, CD4, LRRK2, LAMP2, PECAM1, TPP1, CD14, TNFRSF1B, RHOQ	196	250	20164	3.70359	0.556114	0.0231697	0.0198347
GOTERM_BP_DIRECT	GO:0071346~cellular response to interferon-gamma	6	3.06122	0.00314522	CIITA, MRC1, SIRPA, AIF1, TLR4, HLA-DPA1	194	99	19349	6.04467	0.992728	0.104529	0.101785
GOTERM_CC_DIRECT	GO:0016020~membrane	39	19.898	0.00322551	SCARB2, NRP1, GRN, LRP1, PLXND1, CD81, HEXA, SDC3, CXCL16, HERPUD1, HLA-DMA, SLCO2B1, LAMP2, SIRPA, MAN1A1, ITGAV, PLXNC1, CTSC, MSR1, CD163, APLP2, GAA, FOS, TNFRSF1B, LYVE1, CD4, MARCKS, RNF149, CD209, CANX, HLA-DPB1, CD302, CD68, CLEC4E, ITM2B, HLA-DRB1, FTL, HLA-DQB1, FKBP5	196	2511	20164	1.59786	0.573828	0.0236538	0.020249
GOTERM_MF_DIRECT	GO:0050840~extracellular matrix binding	4	2.04082	0.00378035	OLFML2B, ITGAV, TGFBI, THBS1	192	31	18770	12.6142	0.813935	0.112151	0.108118
GOTERM_BP_DIRECT	GO:0007166~cell surface receptor signaling pathway	10	5.10204	0.00386509	MS4A6A, FCGR3A, CD4, FCGR2A, MS4A7, PECAM1, CD14, MERTK, LILRB5, IL13RA1	194	308	19349	3.23822	0.997649	0.125776	0.122475
GOTERM_CC_DIRECT	GO:0031093~platelet alpha granule lumen	5	2.55102	0.0040432	SRGN, CFD, F13A1, A2M, THBS1	196	67	20164	7.67743	0.656843	0.0288488	0.0246963
GOTERM_BP_DIRECT	GO:0045944~positive regulation of transcription from RNA polymerase II promoter	23	11.7347	0.00419164	CIITA, ZFHX3, CEBPB, CEBPD, CD81, SLC11A1, SLC40A1, AHR, FOS, KLF4, HIF1A, KLF7, DAB2, ZEB2, MAFB, MAF, TFEC, NAMPT, REL, HCLS1, TCF4, TLR4, RHOQ	194	1198	19349	1.91482	0.998592	0.133435	0.129932
GOTERM_BP_DIRECT	GO:0051384~response to glucocorticoid	5	2.55102	0.00427128	DUSP1, ADAM9, A2M, AREG, AIF1	194	66	19349	7.55584	0.998757	0.133435	0.129932
GOTERM_MF_DIRECT	GO:0030246~carbohydrate binding	8	4.08163	0.00445494	CD93, CD209, CLEC7A, GAA, CANX, CD302, SIGLEC1, CLEC4E	192	200	18770	3.91042	0.862263	0.123903	0.119448
GOTERM_CC_DIRECT	GO:0045335~phagocytic vesicle	5	2.55102	0.00472955	ABCA1, RAB31, ITGAV, CTSS, MPEG1	196	70	20164	7.3484	0.713942	0.0312777	0.0267756
GOTERM_BP_DIRECT	GO:0007204~positive regulation of cytosolic calcium ion concentration	7	3.57143	0.0048176	LRP1, C5AR2, C5AR1, ACKR3, ITGAV, FPR3, CMKLR1	194	156	19349	4.47538	0.999473	0.147551	0.143678
GOTERM_CC_DIRECT	GO:0002116~semaphorin receptor complex	3	1.53061	0.00483193	NRP1, PLXND1, PLXNC1	196	11	20164	28.0575	0.721607	0.0312777	0.0267756
GOTERM_CC_DIRECT	GO:0044754~autolysosome	3	1.53061	0.00483193	LRRK2, LAMP2, FTL	196	11	20164	28.0575	0.721607	0.0312777	0.0267756
GOTERM_CC_DIRECT	GO:0090575~RNA polymerase II transcription factor complex	6	3.06122	0.00485753	CEBPB, MAF, MAFB, CEBPD, FOS, HIF1A	196	113	20164	5.46252	0.723491	0.0312777	0.0267756
GOTERM_MF_DIRECT	GO:0002020~protease binding	6	3.06122	0.00495724	CST3, LRP1, PSAP, TIMP2, ITGAV, A2M	192	108	18770	5.43113	0.889914	0.129763	0.125098
GOTERM_BP_DIRECT	GO:0019221~cytokine-mediated signaling pathway	10	5.10204	0.00525681	CSF1R, CD4, CSF3R, CEBPD, F13A1, FOS, TNFRSF1B, HIF1A, LILRB5, IL13RA1	194	323	19349	3.08784	0.999736	0.156775	0.15266
GOTERM_BP_DIRECT	GO:0030449~regulation of complement activation	6	3.06122	0.0053195	C1QB, C1QA, CD81, C5AR2, C5AR1, C1QC	194	112	19349	5.34306	0.99976	0.156775	0.15266
GOTERM_MF_DIRECT	GO:0019864~IgG binding	3	1.53061	0.00533335	FCGR3A, FCGR2A, FCGRT	192	11	18770	26.6619	0.906925	0.131852	0.127112
GOTERM_BP_DIRECT	GO:0045766~positive regulation of angiogenesis	7	3.57143	0.0056071	NRP1, GRN, C5AR1, CYBB, THBS1, HIF1A, RHOB	194	161	19349	4.3364	0.999848	0.162191	0.157933
GOTERM_MF_DIRECT	GO:0005178~integrin binding	7	3.57143	0.00615555	CD81, TSPAN4, TIMP2, ADAM9, ITGAV, TGFBI, THBS1	192	161	18770	4.25045	0.935527	0.139056	0.134056
GOTERM_MF_DIRECT	GO:0008234~cysteine-type peptidase activity	4	2.04082	0.00624969	CTSZ, CTSS, CTSC, CTSB	192	37	18770	10.5687	0.938183	0.139056	0.134056
GOTERM_BP_DIRECT	GO:0006687~glycosphingolipid metabolic process	4	2.04082	0.00736101	ASAH1, GM2A, HEXA, PSAP	194	40	19349	9.97371	0.99999	0.209053	0.203565
GOTERM_BP_DIRECT	GO:0008284~positive regulation of cell proliferation	13	6.63265	0.00781793	CSF1R, CD81, IRS2, AIF1, THBS1, AREG, CLEC7A, NAMPT, HCLS1, ITGAV, FOLR2, LGMN, IL13RA1	194	537	19349	2.41449	0.999995	0.215159	0.209512
GOTERM_BP_DIRECT	GO:0006935~chemotaxis	6	3.06122	0.00785152	C5AR2, C5AR1, ACKR3, FPR3, CMKLR1, CXCL16	194	123	19349	4.86523	0.999996	0.215159	0.209512
GOTERM_BP_DIRECT	GO:0006952~defense response	5	2.55102	0.0080581	CST3, CD84, CSF3R, CYBB, LILRB5	194	79	19349	6.31248	0.999997	0.216707	0.211019
GOTERM_BP_DIRECT	GO:0097242~beta-amyloid clearance	3	1.53061	0.0083242	MSR1, LRP1, C5AR1	194	14	19349	21.3722	0.999998	0.216707	0.211019
GOTERM_BP_DIRECT	GO:0042116~macrophage activation	3	1.53061	0.0083242	CD93, SLC11A1, TLR4	194	14	19349	21.3722	0.999998	0.216707	0.211019
GOTERM_MF_DIRECT	GO:0043394~proteoglycan binding	3	1.53061	0.00864916	THBS1, CTSS, CTSB	192	14	18770	20.9487	0.978867	0.174949	0.168659
GOTERM_MF_DIRECT	GO:0017154~semaphorin receptor activity	3	1.53061	0.00864916	NRP1, PLXND1, PLXNC1	192	14	18770	20.9487	0.978867	0.174949	0.168659
GOTERM_BP_DIRECT	GO:0030890~positive regulation of B cell proliferation	4	2.04082	0.00899645	CD81, GPR183, IRS2, TLR4	194	43	19349	9.27787	0.999999	0.230368	0.224321
GOTERM_MF_DIRECT	GO:0019955~cytokine binding	4	2.04082	0.00949471	CSF1R, NRP1, CSF3R, IL13RA1	192	43	18770	9.09399	0.985532	0.183702	0.177097
GOTERM_BP_DIRECT	GO:1902287~semaphorin-plexin signaling pathway involved in axon guidance	3	1.53061	0.00954224	NRP1, PLXND1, PLXNC1	194	15	19349	19.9474	1	0.240403	0.234093
GOTERM_MF_DIRECT	GO:0005041~low-density lipoprotein receptor activity	3	1.53061	0.00991345	LRP1, STAB1, CXCL16	192	15	18770	19.5521	0.988008	0.183812	0.177203
GOTERM_BP_DIRECT	GO:0032722~positive regulation of chemokine production	4	2.04082	0.0101954	CSF1R, HIF1A, AIF1, TLR4	194	45	19349	8.86552	1	0.252781	0.246146
GOTERM_BP_DIRECT	GO:0070373~negative regulation of ERK1 and ERK2 cascade	5	2.55102	0.0107946	DAB2, DUSP1, SIRPA, KLF4, TLR4	194	86	19349	5.79867	1	0.256262	0.249536
GOTERM_BP_DIRECT	GO:0031623~receptor internalization	4	2.04082	0.010828	RAB31, LRP1, CD81, ACKR3	194	46	19349	8.67279	1	0.256262	0.249536
GOTERM_BP_DIRECT	GO:0042130~negative regulation of T cell proliferation	4	2.04082	0.010828	CEBPB, VSIG4, HLA-DRB1, TNFRSF21	194	46	19349	8.67279	1	0.256262	0.249536
GOTERM_MF_DIRECT	GO:0003700~transcription factor activity, sequence-specific DNA binding	13	6.63265	0.0115502	ZFHX3, CEBPB, CREM, CREBL2, AHR, FOS, KLF4, HIF1A, KLF7, MAF, REL, TCF4, JDP2	192	555	18770	2.28988	0.994248	0.205594	0.198202
GOTERM_CC_DIRECT	GO:0035579~specific granule membrane	5	2.55102	0.0117935	CD93, CYBB, ITGAV, TNFRSF1B, LAIR1	196	91	20164	5.65261	0.956369	0.0741306	0.0634603
GOTERM_CC_DIRECT	GO:0031410~cytoplasmic vesicle	9	4.59184	0.0133312	MSR1, NRP1, LRRK2, CTSZ, MAN1A1, AOAH, AP2A2, MPEG1, RHOB	196	322	20164	2.87546	0.971077	0.0818474	0.0700663
GOTERM_BP_DIRECT	GO:0050829~defense response to Gram-negative bacterium	5	2.55102	0.0135671	CD4, SLC11A1, LYZ, TLR4, MPEG1	194	92	19349	5.4205	1	0.313197	0.304976
GOTERM_BP_DIRECT	GO:0051770~positive regulation of nitric-oxide synthase biosynthetic process	3	1.53061	0.0136347	LRRK2, NAMPT, TLR4	194	18	19349	16.6229	1	0.313197	0.304976
GOTERM_BP_DIRECT	GO:0050900~leukocyte migration	7	3.57143	0.0139819	CD84, SLC7A8, SDC3, PECAM1, SIRPA, ITGAV, MERTK	194	196	19349	3.56204	1	0.31519	0.306917
GOTERM_BP_DIRECT	GO:0042110~T cell activation	4	2.04082	0.0143268	CD84, CD4, CLEC7A, AZI2	194	51	19349	7.82252	1	0.31519	0.306917
GOTERM_BP_DIRECT	GO:0007162~negative regulation of cell adhesion	4	2.04082	0.0143268	PLXND1, DUSP1, TGFBI, PLXNC1	194	51	19349	7.82252	1	0.31519	0.306917
GOTERM_BP_DIRECT	GO:0034097~response to cytokine	4	2.04082	0.0150945	TIMP2, REL, FOS, CXCL16	194	52	19349	7.67209	1	0.319823	0.311428
GOTERM_BP_DIRECT	GO:0043277~apoptotic cell clearance	3	1.53061	0.0151398	TYROBP, LRP1, ITGAV	194	19	19349	15.748	1	0.319823	0.311428
GOTERM_BP_DIRECT	GO:0016477~cell migration	8	4.08163	0.0151517	SDC3, ADAM9, SIRPA, ITGAV, MERTK, THBS1, RHOQ, RHOB	194	258	19349	3.09262	1	0.319823	0.311428
GOTERM_MF_DIRECT	GO:0034185~apolipoprotein binding	3	1.53061	0.0157206	ABCA1, LRP1, CANX	192	19	18770	15.4359	0.99912	0.269064	0.259389
GOTERM_BP_DIRECT	GO:0045893~positive regulation of transcription, DNA-templated	14	7.14286	0.016586	CIITA, ZFHX3, CEBPB, CREBL2, AHR, FOS, KLF4, HIF1A, KLF7, CD4, MAFB, REL, TCF4, HLA-DRB1	194	667	19349	2.09343	1	0.343491	0.334475
GOTERM_BP_DIRECT	GO:0007041~lysosomal transport	3	1.53061	0.0167128	GRN, LRP1, PSAP	194	20	19349	14.9606	1	0.343491	0.334475
GOTERM_BP_DIRECT	GO:0001934~positive regulation of protein phosphorylation	7	3.57143	0.0171471	CSF1R, DAB2, CD4, LRRK2, PECAM1, AIF1, HLA-DRB1	194	205	19349	3.40566	1	0.347841	0.33871
GOTERM_MF_DIRECT	GO:0004197~cysteine-type endopeptidase activity	5	2.55102	0.0172879	CTSZ, CTSS, CTSC, CTSB, LGMN	192	97	18770	5.0392	0.999566	0.284929	0.274685
GOTERM_CC_DIRECT	GO:0043235~receptor complex	7	3.57143	0.018804	CSF1R, NRP1, CSF3R, LRP1, MERTK, TLR4, IL13RA1	196	216	20164	3.33399	0.993339	0.112824	0.0965839
GOTERM_CC_DIRECT	GO:0005602~complement component C1 complex	2	1.02041	0.0192484	C1QB, C1QA	196	2	20164	102.878	0.99409	0.112924	0.0966695
GOTERM_BP_DIRECT	GO:0016046~detection of fungus	2	1.02041	0.0198504	CLEC7A, TLR4	194	2	19349	99.7371	1	0.37745	0.367542
GOTERM_BP_DIRECT	GO:2000107~negative regulation of leukocyte apoptotic process	2	1.02041	0.0198504	HCLS1, MERTK	194	2	19349	99.7371	1	0.37745	0.367542
GOTERM_BP_DIRECT	GO:0002491~antigen processing and presentation of endogenous peptide antigen via MHC class II	2	1.02041	0.0198504	HLA-DRA, HLA-DRB1	194	2	19349	99.7371	1	0.37745	0.367542
GOTERM_BP_DIRECT	GO:0038178~complement component C5a signaling pathway	2	1.02041	0.0198504	C5AR2, C5AR1	194	2	19349	99.7371	1	0.37745	0.367542
GOTERM_BP_DIRECT	GO:0046716~muscle cell cellular homeostasis	3	1.53061	0.0200565	GAA, LAMP2, HIF1A	194	22	19349	13.6005	1	0.37745	0.367542
GOTERM_BP_DIRECT	GO:0030225~macrophage differentiation	3	1.53061	0.0200565	CSF1R, CD4, HLA-DRB1	194	22	19349	13.6005	1	0.37745	0.367542
GOTERM_MF_DIRECT	GO:0001846~opsonin binding	2	1.02041	0.0202486	CLEC7A, ITGAV	192	2	18770	97.7604	0.999886	0.310711	0.29954
GOTERM_MF_DIRECT	GO:0004878~complement component C5a receptor activity	2	1.02041	0.0202486	C5AR2, C5AR1	192	2	18770	97.7604	0.999886	0.310711	0.29954
GOTERM_CC_DIRECT	GO:0005769~early endosome	8	4.08163	0.0204852	NRP1, CD4, RAB31, LRP1, ACKR3, SIGLEC1, TLR4, RHOB	196	283	20164	2.9082	0.995764	0.117567	0.100645
GOTERM_CC_DIRECT	GO:0000785~chromatin	18	9.18367	0.0212919	ZFHX3, CEBPB, CEBPD, CREM, JMJD1C, CREBL2, AHR, FOS, KLF4, HIF1A, KLF7, ZEB2, MAFB, MAF, TFEC, REL, TCF4, JDP2	196	1024	20164	1.80839	0.996592	0.119597	0.102382
GOTERM_BP_DIRECT	GO:0045807~positive regulation of endocytosis	3	1.53061	0.0218244	DAB2, LRP1, CD14	194	23	19349	13.0092	1	0.405442	0.3948
GOTERM_CC_DIRECT	GO:0005925~focal adhesion	10	5.10204	0.0220224	SCARB2, NRP1, DAB2, MARCKS, LRP1, CD81, TSPAN4, ADAM9, ITGAV, RHOB	196	422	20164	2.43786	0.997202	0.121123	0.103689
GOTERM_BP_DIRECT	GO:0006959~humoral immune response	4	2.04082	0.0220631	GPR183, HLA-DRB1, TNFRSF21, HLA-DQB1	194	60	19349	6.64914	1	0.405442	0.3948
GOTERM_MF_DIRECT	GO:0001228~transcriptional activator activity, RNA polymerase II transcription regulatory region sequence-specific binding	11	5.61224	0.0226834	KLF7, CEBPB, MAF, MAFB, CEBPD, TFEC, REL, TCF4, FOS, KLF4, HIF1A	192	471	18770	2.28315	0.999962	0.33647	0.324372
GOTERM_BP_DIRECT	GO:0051592~response to calcium ion	4	2.04082	0.0230381	DUSP1, KCNMA1, ADAM9, THBS1	194	61	19349	6.54014	1	0.418436	0.407452
GOTERM_BP_DIRECT	GO:0072583~clathrin-dependent endocytosis	3	1.53061	0.0255451	CANX, FCHO2, AP2A2	194	25	19349	11.9685	1	0.453007	0.441116
GOTERM_CC_DIRECT	GO:0016323~basolateral plasma membrane	7	3.57143	0.0260543	LRP1, SLC7A8, GM2A, CD81, C5AR1, SLC40A1, NAIP	196	233	20164	3.09074	0.99906	0.140374	0.120169
GOTERM_BP_DIRECT	GO:0007200~phospholipase C-activating G-protein coupled receptor signaling pathway	4	2.04082	0.0261016	C5AR2, C5AR1, FPR3, CMKLR1	194	64	19349	6.23357	1	0.453007	0.441116
GOTERM_BP_DIRECT	GO:0032757~positive regulation of interleukin-8 production	4	2.04082	0.0261016	CLEC7A, CD14, TLR5, TLR4	194	64	19349	6.23357	1	0.453007	0.441116
GOTERM_BP_DIRECT	GO:0050679~positive regulation of epithelial cell proliferation	4	2.04082	0.0261016	GRN, C5AR2, C5AR1, GLUL	194	64	19349	6.23357	1	0.453007	0.441116
GOTERM_MF_DIRECT	GO:0005096~GTPase activator activity	8	4.08163	0.0269956	NRP1, STARD13, RGS2, ADAP2, LRRK2, ALDH1A1, ARHGAP18, SRGAP1	192	285	18770	2.74415	0.999995	0.384644	0.370814
GOTERM_BP_DIRECT	GO:0006879~cellular iron ion homeostasis	4	2.04082	0.0271689	SLC11A1, SLC40A1, HIF1A, FTL	194	65	19349	6.13767	1	0.46635	0.454109
GOTERM_BP_DIRECT	GO:0034341~response to interferon-gamma	3	1.53061	0.0274951	CIITA, SLC11A1, CXCL16	194	26	19349	11.5081	1	0.466818	0.454565
GOTERM_BP_DIRECT	GO:0010595~positive regulation of endothelial cell migration	4	2.04082	0.0282593	NRP1, GRN, THBS1, RHOB	194	66	19349	6.04467	1	0.467465	0.455195
GOTERM_MF_DIRECT	GO:0042803~protein homodimerization activity	14	7.14286	0.0284819	SCARB2, CSF1R, CEBPB, SLC11A1, LRRK2, AHR, TPCN1, CD4, TYROBP, PSAP, PECAM1, MFSD1, JDP2, SNX6	192	705	18770	1.94134	0.999997	0.384644	0.370814
GOTERM_MF_DIRECT	GO:0043236~laminin binding	3	1.53061	0.0285242	ADAM9, THBS1, CTSS	192	26	18770	11.28	0.999997	0.384644	0.370814
GOTERM_BP_DIRECT	GO:0010875~positive regulation of cholesterol efflux	3	1.53061	0.029503	ABCA1, LRP1, PLTP	194	27	19349	11.0819	1	0.467465	0.455195
GOTERM_BP_DIRECT	GO:0045622~regulation of T-helper cell differentiation	2	1.02041	0.0296281	HLA-DRA, HLA-DRB1	194	3	19349	66.4914	1	0.467465	0.455195
GOTERM_BP_DIRECT	GO:0002469~myeloid dendritic cell antigen processing and presentation	2	1.02041	0.0296281	HLA-DRA, HLA-DRB1	194	3	19349	66.4914	1	0.467465	0.455195
GOTERM_BP_DIRECT	GO:2001190~positive regulation of T cell activation via T cell receptor contact with antigen bound to MHC molecule on antigen presenting cell	2	1.02041	0.0296281	HLA-DMB, CD81	194	3	19349	66.4914	1	0.467465	0.455195
GOTERM_BP_DIRECT	GO:0048002~antigen processing and presentation of peptide antigen	2	1.02041	0.0296281	SLC11A1, CTSS	194	3	19349	66.4914	1	0.467465	0.455195
GOTERM_BP_DIRECT	GO:0032831~positive regulation of CD4-positive, CD25-positive, alpha-beta regulatory T cell differentiation	2	1.02041	0.0296281	HLA-DRA, HLA-DRB1	194	3	19349	66.4914	1	0.467465	0.455195
GOTERM_BP_DIRECT	GO:0048661~positive regulation of smooth muscle cell proliferation	4	2.04082	0.0305089	NAMPT, THBS1, AIF1, TLR4	194	68	19349	5.86689	1	0.476549	0.464041
GOTERM_MF_DIRECT	GO:0005518~collagen binding	4	2.04082	0.0308947	ADAM9, TGFBI, CTSS, CTSB	192	67	18770	5.83644	0.999999	0.404357	0.389818
GOTERM_BP_DIRECT	GO:0000187~activation of MAPK activity	5	2.55102	0.0314089	CD81, LRRK2, C5AR1, THBS1, TLR4	194	119	19349	4.19064	1	0.484957	0.472228
GOTERM_BP_DIRECT	GO:0032715~negative regulation of interleukin-6 production	4	2.04082	0.0316681	CD84, C5AR2, SIRPA, TLR4	194	69	19349	5.78186	1	0.484957	0.472228
GOTERM_BP_DIRECT	GO:0006915~apoptotic process	12	6.12245	0.0327654	SRGN, DAB2, EPB41L3, C5AR1, CD14, AHR, SGK1, CTSC, TNFRSF21, NAIP, RHOB, IER3	194	584	19349	2.04939	1	0.492536	0.479608
GOTERM_BP_DIRECT	GO:0007249~I-kappaB kinase/NF-kappaB signaling	4	2.04082	0.0328502	REL, CD14, AZI2, TLR4	194	70	19349	5.69926	1	0.492536	0.479608
GOTERM_BP_DIRECT	GO:1900017~positive regulation of cytokine production involved in inflammatory response	3	1.53061	0.0336874	CLEC7A, HIF1A, TLR4	194	29	19349	10.3176	1	0.492536	0.479608
GOTERM_BP_DIRECT	GO:0032870~cellular response to hormone stimulus	3	1.53061	0.0336874	DUSP1, FOS, AIF1	194	29	19349	10.3176	1	0.492536	0.479608
GOTERM_BP_DIRECT	GO:0045444~fat cell differentiation	4	2.04082	0.034055	MAFB, CEBPD, KLF4, METRNL	194	71	19349	5.61899	1	0.492536	0.479608
GOTERM_BP_DIRECT	GO:0016485~protein processing	4	2.04082	0.034055	SRGN, CPM, ADAM9, CTSS	194	71	19349	5.61899	1	0.492536	0.479608
GOTERM_CC_DIRECT	GO:0005794~Golgi apparatus	18	9.18367	0.0341614	SRGN, ABCA1, GRN, LRP1, LRRK2, CYBB, MS4A4A, CST3, FGD4, FCGR2A, SEC14L1, DSE, TPP1, MAN1A1, CD14, TLR4, ITM2B, CTSC	196	1084	20164	1.7083	0.999897	0.180372	0.15441
GOTERM_CC_DIRECT	GO:0030670~phagocytic vesicle membrane	4	2.04082	0.0362013	SLC11A1, LAMP2, CYBB, CLEC4E	196	75	20164	5.4868	0.999941	0.183932	0.157457
GOTERM_CC_DIRECT	GO:0005802~trans-Golgi network	6	3.06122	0.036229	MS4A6A, GRN, LRRK2, LAMP2, MS4A7, TGFBI	196	188	20164	3.28333	0.999941	0.183932	0.157457
GOTERM_BP_DIRECT	GO:0043154~negative regulation of cysteine-type endopeptidase activity involved in apoptotic process	4	2.04082	0.0365326	KLF4, THBS1, NAIP, HERPUD1	194	73	19349	5.46505	1	0.518763	0.505147
GOTERM_BP_DIRECT	GO:0033674~positive regulation of kinase activity	4	2.04082	0.0365326	CSF1R, CD4, MERTK, HLA-DRB1	194	73	19349	5.46505	1	0.518763	0.505147
GOTERM_CC_DIRECT	GO:0045177~apical part of cell	4	2.04082	0.037429	LRP1, C5AR2, C5AR1, LGMN	196	76	20164	5.41461	0.999958	0.186439	0.159603
GOTERM_BP_DIRECT	GO:0050873~brown fat cell differentiation	3	1.53061	0.0380878	CEBPB, RGS2, METRNL	194	31	19349	9.65198	1	0.535975	0.521906
GOTERM_BP_DIRECT	GO:0002265~astrocyte activation involved in immune response	2	1.02041	0.0393087	GRN, LRP1	194	4	19349	49.8686	1	0.538598	0.524461
GOTERM_BP_DIRECT	GO:2000516~positive regulation of CD4-positive, alpha-beta T cell activation	2	1.02041	0.0393087	HLA-DRA, HLA-DRB1	194	4	19349	49.8686	1	0.538598	0.524461
GOTERM_BP_DIRECT	GO:0010748~negative regulation of plasma membrane long-chain fatty acid transport	2	1.02041	0.0393087	IRS2, THBS1	194	4	19349	49.8686	1	0.538598	0.524461
GOTERM_MF_DIRECT	GO:0031210~phosphatidylcholine binding	3	1.53061	0.0394883	ABCA1, SCARB2, PLTP	192	31	18770	9.46069	1	0.502065	0.484014
GOTERM_BP_DIRECT	GO:0030316~osteoclast differentiation	3	1.53061	0.0403659	CSF1R, TYROBP, GPR183	194	32	19349	9.35035	1	0.548274	0.533883
GOTERM_MF_DIRECT	GO:0001968~fibronectin binding	3	1.53061	0.0418448	ITGAV, THBS1, CTSS	192	32	18770	9.16504	1	0.517248	0.498651
GOTERM_BP_DIRECT	GO:0002755~MyD88-dependent toll-like receptor signaling pathway	3	1.53061	0.0426942	CD14, TLR5, TLR4	194	33	19349	9.06701	1	0.569986	0.555024
GOTERM_BP_DIRECT	GO:0043542~endothelial cell migration	3	1.53061	0.0426942	NRP1, STARD13, PLXND1	194	33	19349	9.06701	1	0.569986	0.555024
GOTERM_BP_DIRECT	GO:0043406~positive regulation of MAP kinase activity	4	2.04082	0.0445037	LRRK2, ADAM9, THBS1, TLR4	194	79	19349	5.04998	1	0.586681	0.571281
GOTERM_MF_DIRECT	GO:0017124~SH3 domain binding	5	2.55102	0.0449708	SH3BP5, ADAM9, HCLS1, SIRPA, QKI	192	131	18770	3.73131	1	0.540865	0.521418
GOTERM_BP_DIRECT	GO:0001818~negative regulation of cytokine production	3	1.53061	0.0450715	SRGN, SLC11A1, MERTK	194	34	19349	8.80033	1	0.586681	0.571281
GOTERM_BP_DIRECT	GO:0030511~positive regulation of transforming growth factor beta receptor signaling pathway	3	1.53061	0.0450715	DAB2, ZEB2, THBS1	194	34	19349	8.80033	1	0.586681	0.571281
GOTERM_BP_DIRECT	GO:0032956~regulation of actin cytoskeleton organization	4	2.04082	0.0459097	LRP1, ARHGAP18, RHOQ, RHOB	194	80	19349	4.98686	1	0.587471	0.572051
GOTERM_CC_DIRECT	GO:0046696~lipopolysaccharide receptor complex	2	1.02041	0.0474319	CD14, TLR4	196	5	20164	41.151	0.999997	0.231889	0.198511
GOTERM_BP_DIRECT	GO:0034612~response to tumor necrosis factor	3	1.53061	0.0474966	ADAM9, CD14, CXCL16	194	35	19349	8.5489	1	0.587471	0.572051
GOTERM_BP_DIRECT	GO:0035696~monocyte extravasation	2	1.02041	0.0488933	PECAM1, SIRPA	194	5	19349	39.8948	1	0.587471	0.572051
GOTERM_BP_DIRECT	GO:0034241~positive regulation of macrophage fusion	2	1.02041	0.0488933	TYROBP, ADAM9	194	5	19349	39.8948	1	0.587471	0.572051
GOTERM_BP_DIRECT	GO:0002282~microglial cell activation involved in immune response	2	1.02041	0.0488933	GRN, TYROBP	194	5	19349	39.8948	1	0.587471	0.572051
GOTERM_BP_DIRECT	GO:0060666~dichotomous subdivision of terminal units involved in salivary gland branching	2	1.02041	0.0488933	NRP1, PLXND1	194	5	19349	39.8948	1	0.587471	0.572051
GOTERM_BP_DIRECT	GO:0038094~Fc-gamma receptor signaling pathway	2	1.02041	0.0488933	FCGR3A, CLEC4E	194	5	19349	39.8948	1	0.587471	0.572051
GOTERM_BP_DIRECT	GO:0070434~positive regulation of nucleotide-binding oligomerization domain containing 2 signaling pathway	2	1.02041	0.0488933	SLC15A3, TLR4	194	5	19349	39.8948	1	0.587471	0.572051
GOTERM_BP_DIRECT	GO:1905049~negative regulation of metallopeptidase activity	2	1.02041	0.0488933	LRP1, TIMP2	194	5	19349	39.8948	1	0.587471	0.572051
GOTERM_BP_DIRECT	GO:0097411~hypoxia-inducible factor-1alpha signaling pathway	2	1.02041	0.0488933	CYBB, HIF1A	194	5	19349	39.8948	1	0.587471	0.572051
GOTERM_MF_DIRECT	GO:0019838~growth factor binding	3	1.53061	0.0492182	NRP1, DUSP1, A2M	192	35	18770	8.37946	1	0.554684	0.534741
GOTERM_MF_DIRECT	GO:0043120~tumor necrosis factor binding	2	1.02041	0.0498593	A2M, TNFRSF1B	192	5	18770	39.1042	1	0.554684	0.534741
GOTERM_MF_DIRECT	GO:0004563~beta-N-acetylhexosaminidase activity	2	1.02041	0.0498593	GM2A, HEXA	192	5	18770	39.1042	1	0.554684	0.534741
GOTERM_BP_DIRECT	GO:2001237~negative regulation of extrinsic apoptotic signaling pathway	3	1.53061	0.0524856	NRP1, ITGAV, THBS1	194	37	19349	8.08679	1	0.625821	0.609394
GOTERM_BP_DIRECT	GO:0035774~positive regulation of insulin secretion involved in cellular response to glucose stimulus	3	1.53061	0.0550472	LRP1, HIF1A, HLA-DRB1	194	38	19349	7.87398	1	0.647649	0.63065
GOTERM_BP_DIRECT	GO:0006897~endocytosis	6	3.06122	0.0551456	CD163, LRP1, CD209, LRRK2, ITSN1, RHOQ	194	205	19349	2.91914	1	0.647649	0.63065
GOTERM_BP_DIRECT	GO:0055072~iron ion homeostasis	3	1.53061	0.057652	SLC11A1, SLC40A1, FTL	194	39	19349	7.67209	1	0.660824	0.643479
GOTERM_BP_DIRECT	GO:0046326~positive regulation of glucose import	3	1.53061	0.057652	IRS2, CREBL2, RHOQ	194	39	19349	7.67209	1	0.660824	0.643479
GOTERM_BP_DIRECT	GO:2001199~negative regulation of dendritic cell differentiation	2	1.02041	0.0583827	TMEM176B, TMEM176A	194	6	19349	33.2457	1	0.660824	0.643479
GOTERM_BP_DIRECT	GO:0010757~negative regulation of plasminogen activation	2	1.02041	0.0583827	CTSZ, THBS1	194	6	19349	33.2457	1	0.660824	0.643479
GOTERM_BP_DIRECT	GO:0038027~apolipoprotein A-I-mediated signaling pathway	2	1.02041	0.0583827	ABCA1, ITGAV	194	6	19349	33.2457	1	0.660824	0.643479
GOTERM_MF_DIRECT	GO:0042289~MHC class II protein binding	2	1.02041	0.0595303	CD4, CD81	192	6	18770	32.5868	1	0.646122	0.62289
GOTERM_BP_DIRECT	GO:0006953~acute-phase response	3	1.53061	0.0602989	CD163, CEBPB, A2M	194	40	19349	7.48028	1	0.672637	0.654981
GOTERM_BP_DIRECT	GO:0045595~regulation of cell differentiation	3	1.53061	0.0602989	CEBPB, CEBPD, KLF4	194	40	19349	7.48028	1	0.672637	0.654981
GOTERM_BP_DIRECT	GO:0008283~cell proliferation	5	2.55102	0.0609054	CSF1R, LRP1, TGFBI, GLUL, LIPA	194	148	19349	3.3695	1	0.672637	0.654981
GOTERM_BP_DIRECT	GO:1990000~amyloid fibril formation	4	2.04082	0.0611488	CST3, TGFBI, LYZ, ITM2B	194	90	19349	4.43276	1	0.672637	0.654981
GOTERM_CC_DIRECT	GO:0005581~collagen trimer	4	2.04082	0.0614516	C1QB, MSR1, C1QA, C1QC	196	93	20164	4.42484	1	0.294967	0.25251
GOTERM_BP_DIRECT	GO:1901216~positive regulation of neuron death	3	1.53061	0.0657146	C1QA, TYROBP, FOS	194	42	19349	7.12408	1	0.710531	0.691881
GOTERM_BP_DIRECT	GO:0090051~negative regulation of cell migration involved in sprouting angiogenesis	3	1.53061	0.0657146	STARD13, KLF4, THBS1	194	42	19349	7.12408	1	0.710531	0.691881
GOTERM_BP_DIRECT	GO:0031647~regulation of protein stability	4	2.04082	0.066126	RNF149, CD81, LRRK2, LAMP2	194	93	19349	4.28977	1	0.710531	0.691881
GOTERM_CC_DIRECT	GO:0001772~immunological synapse	3	1.53061	0.0675608	CD81, HLA-DRA, HLA-DRB1	196	44	20164	7.01438	1	0.318501	0.272656
GOTERM_BP_DIRECT	GO:0006689~ganglioside catabolic process	2	1.02041	0.0677779	GM2A, HEXA	194	7	19349	28.4963	1	0.710531	0.691881
GOTERM_BP_DIRECT	GO:0034128~negative regulation of MyD88-independent toll-like receptor signaling pathway	2	1.02041	0.0677779	CD14, TLR4	194	7	19349	28.4963	1	0.710531	0.691881
GOTERM_BP_DIRECT	GO:0070997~neuron death	2	1.02041	0.0677779	LRRK2, NAMPT	194	7	19349	28.4963	1	0.710531	0.691881
GOTERM_BP_DIRECT	GO:0007167~enzyme linked receptor protein signaling pathway	2	1.02041	0.0677779	CD4, LRP1	194	7	19349	28.4963	1	0.710531	0.691881
GOTERM_BP_DIRECT	GO:0006956~complement activation	4	2.04082	0.0695443	C1QB, CFD, C1QA, C1QC	194	95	19349	4.19946	1	0.724188	0.705179
GOTERM_BP_DIRECT	GO:0050885~neuromuscular process controlling balance	3	1.53061	0.0741274	GM2A, GAA, TPP1	194	45	19349	6.64914	1	0.76341	0.743371
GOTERM_BP_DIRECT	GO:0006508~proteolysis	9	4.59184	0.0742883	CFD, CTSZ, FGL2, TPP1, CPVL, CTSS, CTSC, CTSB, LGMN	194	440	19349	2.04008	1	0.76341	0.743371
GOTERM_CC_DIRECT	GO:0005577~fibrinogen complex	2	1.02041	0.0748096	FGL2, THBS1	196	8	20164	25.7194	1	0.346486	0.296613
GOTERM_BP_DIRECT	GO:0035556~intracellular signal transduction	9	4.59184	0.0764173	TYROBP, CD209, DUSP1, LRRK2, ITSN1, SH3BP5, HCLS1, SGK1, GPR155	194	445	19349	2.01716	1	0.766872	0.746742
GOTERM_BP_DIRECT	GO:1902895~positive regulation of pri-miRNA transcription from RNA polymerase II promoter	3	1.53061	0.0770046	FOS, KLF4, HIF1A	194	46	19349	6.50459	1	0.766872	0.746742
GOTERM_BP_DIRECT	GO:0032489~regulation of Cdc42 protein signal transduction	2	1.02041	0.0770799	ABCA1, NRP1	194	8	19349	24.9343	1	0.766872	0.746742
GOTERM_BP_DIRECT	GO:0072594~establishment of protein localization to organelle	2	1.02041	0.0770799	LAMP2, CD68	194	8	19349	24.9343	1	0.766872	0.746742
GOTERM_BP_DIRECT	GO:0060087~relaxation of vascular smooth muscle	2	1.02041	0.0770799	RGS2, KCNMA1	194	8	19349	24.9343	1	0.766872	0.746742
GOTERM_CC_DIRECT	GO:0005788~endoplasmic reticulum lumen	7	3.57143	0.0783247	CST3, CD4, APLP2, CTSZ, CANX, THBS1, CTSC	196	307	20164	2.34574	1	0.356512	0.305196
GOTERM_MF_DIRECT	GO:0019208~phosphatase regulator activity	2	1.02041	0.0785796	ZEB2, BMP2K	192	8	18770	24.4401	1	0.832569	0.802634
GOTERM_BP_DIRECT	GO:0051591~response to cAMP	3	1.53061	0.0799167	DUSP1, FOS, AREG	194	47	19349	6.3662	1	0.785322	0.764708
GOTERM_BP_DIRECT	GO:0007267~cell-cell signaling	6	3.06122	0.0799399	C1QA, NRP1, NAMPT, STAB1, MERTK, AREG	194	229	19349	2.6132	1	0.785322	0.764708
GOTERM_BP_DIRECT	GO:0032755~positive regulation of interleukin-6 production	4	2.04082	0.0821177	TYROBP, CLEC7A, AIF1, TLR4	194	102	19349	3.91126	1	0.801674	0.780632
GOTERM_CC_DIRECT	GO:0000139~Golgi membrane	11	5.61224	0.0833891	SCARB2, LRRK2, DSE, HLA-DPB1, HLA-DRA, MAN1A1, HLA-DRB1, ITM2B, PLD3, HLA-DPA1, HLA-DQB1	196	626	20164	1.80775	1	0.373131	0.319423
GOTERM_MF_DIRECT	GO:0046982~protein heterodimerization activity	8	4.08163	0.0857783	CEBPB, HEXA, CYBB, TCF4, AHR, HIF1A, TLR4, JDP2	192	370	18770	2.11374	1	0.859028	0.828141
GOTERM_BP_DIRECT	GO:0008037~cell recognition	2	1.02041	0.0862896	CLEC7A, PECAM1	194	9	19349	22.1638	1	0.811954	0.790641
GOTERM_BP_DIRECT	GO:0043382~positive regulation of memory T cell differentiation	2	1.02041	0.0862896	HLA-DRA, HLA-DRB1	194	9	19349	22.1638	1	0.811954	0.790641
GOTERM_BP_DIRECT	GO:1905146~lysosomal protein catabolic process	2	1.02041	0.0862896	LAMP2, TPP1	194	9	19349	22.1638	1	0.811954	0.790641
GOTERM_BP_DIRECT	GO:0034755~iron ion transmembrane transport	2	1.02041	0.0862896	SLC11A1, SLC40A1	194	9	19349	22.1638	1	0.811954	0.790641
GOTERM_BP_DIRECT	GO:0060586~multicellular organismal iron ion homeostasis	2	1.02041	0.0862896	SLC11A1, SLC40A1	194	9	19349	22.1638	1	0.811954	0.790641
GOTERM_BP_DIRECT	GO:0042088~T-helper 1 type immune response	2	1.02041	0.0862896	TLR4, HLA-DRB1	194	9	19349	22.1638	1	0.811954	0.790641
GOTERM_CC_DIRECT	GO:0009925~basal plasma membrane	3	1.53061	0.0872058	SLC7A8, CD81, C5AR2	196	51	20164	6.05162	1	0.383706	0.328475
GOTERM_MF_DIRECT	GO:0008233~peptidase activity	4	2.04082	0.0879094	FGL2, TPP1, CTSB, LGMN	192	103	18770	3.79652	1	0.859028	0.828141
GOTERM_MF_DIRECT	GO:0005381~iron ion transmembrane transporter activity	2	1.02041	0.0879598	SLC11A1, SLC40A1	192	9	18770	21.7245	1	0.859028	0.828141
GOTERM_MF_DIRECT	GO:0070888~E-box binding	3	1.53061	0.0887984	TCF4, AHR, HIF1A	192	49	18770	5.98533	1	0.859028	0.828141
GOTERM_BP_DIRECT	GO:0048839~inner ear development	3	1.53061	0.0888523	C1QB, MAF, CEBPD	194	50	19349	5.98423	1	0.829166	0.807402
GOTERM_CC_DIRECT	GO:0098794~postsynapse	4	2.04082	0.0891236	C1QB, C1QA, LRRK2, C1QC	196	109	20164	3.77532	1	0.385715	0.330196
GOTERM_BP_DIRECT	GO:0030334~regulation of cell migration	4	2.04082	0.0897113	PLXND1, PLXNC1, SGK1, RHOB	194	106	19349	3.76366	1	0.829166	0.807402
GOTERM_BP_DIRECT	GO:0007160~cell-matrix adhesion	4	2.04082	0.0897113	ADAM9, ITGAV, SIGLEC1, LYVE1	194	106	19349	3.76366	1	0.829166	0.807402
GOTERM_BP_DIRECT	GO:0050890~cognition	3	1.53061	0.0918942	C5AR1, HLA-DRA, GPR155	194	51	19349	5.86689	1	0.844346	0.822183
GOTERM_CC_DIRECT	GO:0097197~tetraspanin-enriched microdomain	2	1.02041	0.092625	CD81, SAMHD1	196	10	20164	20.5755	1	0.388326	0.33243
GOTERM_CC_DIRECT	GO:0031901~early endosome membrane	5	2.55102	0.0931356	RAB31, HLA-DRA, PLD3, SNX6, TPCN1	196	177	20164	2.90615	1	0.388326	0.33243
GOTERM_MF_DIRECT	GO:0000976~transcription regulatory region sequence-specific DNA binding	6	3.06122	0.0933927	CIITA, CEBPB, ZFHX3, FOS, AHR, KLF4	192	236	18770	2.48543	1	0.881066	0.849387
GOTERM_CC_DIRECT	GO:0043025~neuronal cell body	8	4.08163	0.0941396	NRP1, LRP1, LRRK2, ITSN1, CANX, TIMP2, CYBB, TNFRSF1B	196	400	20164	2.05755	1	0.388326	0.33243
GOTERM_BP_DIRECT	GO:0045600~positive regulation of fat cell differentiation	3	1.53061	0.0949662	CEBPB, CREBL2, CMKLR1	194	52	19349	5.75406	1	0.866436	0.843693
GOTERM_MF_DIRECT	GO:0015485~cholesterol binding	3	1.53061	0.0950363	ABCA1, SCARB2, CD81	192	51	18770	5.75061	1	0.881066	0.849387
GOTERM_BP_DIRECT	GO:1903980~positive regulation of microglial cell activation	2	1.02041	0.0954078	LRRK2, CTSC	194	10	19349	19.9474	1	0.866436	0.843693
GOTERM_BP_DIRECT	GO:0042542~response to hydrogen peroxide	3	1.53061	0.0980674	DUSP1, ADAM9, AREG	194	53	19349	5.6455	1	0.880352	0.857244
GOTERM_BP_DIRECT	GO:0071407~cellular response to organic cyclic compound	3	1.53061	0.0980674	MSR1, CEBPB, LRRK2	194	53	19349	5.6455	1	0.880352	0.857244

## Sheet: Classical M1
Category	Term	Count	%	PValue	Genes	List Total	Pop Hits	Pop Total	Fold Enrichment	Bonferroni	Benjamini	FDR
GOTERM_BP_DIRECT	GO:0043312~neutrophil degranulation	31	16.2304	2.58423e-16	CFD, CD63, CYFIP1, GRN, PTAFR, ITGB2, FPR1, C3, CST3, TRPM2, CREG1, NEU1, PSAP, OLR1, CD59, CD14, CTSD, LAIR1, ATP6V0A1, CTSB, MANBA, FCER1G, GSN, NHLRC3, FUCA1, SLC11A1, RNASET2, CYBA, TYROBP, NPC2, PADI2	186	482	19349	6.69053	3.72813e-13	4.33634e-13	4.20713e-13
GOTERM_BP_DIRECT	GO:0002503~peptide antigen assembly with MHC class II protein complex	10	5.2356	5.89143e-15	HLA-DMA, HLA-DRB5, HLA-DMB, HLA-DPB1, HLA-DRA, HLA-DOA, HLA-DRB1, HLA-DQA1, HLA-DPA1, HLA-DQB1	186	16	19349	65.0168	9.87954e-12	4.94291e-12	4.79562e-12
GOTERM_BP_DIRECT	GO:0002381~immunoglobulin production involved in immunoglobulin mediated immune response	10	5.2356	1.25163e-14	HLA-DMA, HLA-DRB5, HLA-DMB, HLA-DPB1, HLA-DRA, HLA-DOA, HLA-DRB1, HLA-DQA1, HLA-DPA1, HLA-DQB1	186	17	19349	61.1923	2.10639e-11	7.0008e-12	6.7922e-12
GOTERM_CC_DIRECT	GO:0042613~MHC class II protein complex	11	5.75916	1.63541e-14	CD74, HLA-DMA, HLA-DRB5, HLA-DMB, HLA-DPB1, HLA-DRA, HLA-DOA, HLA-DRB1, HLA-DQA1, HLA-DPA1, HLA-DQB1	187	26	20164	45.6199	4.27591e-12	4.28478e-12	3.49978e-12
GOTERM_MF_DIRECT	GO:0023026~MHC class II protein complex binding	11	5.75916	5.21993e-14	CD74, HLA-DMA, HLA-DRB5, HLA-DMB, HLA-DPB1, HLA-DRA, HLA-DOA, HLA-DRB1, HLA-DQA1, HLA-DPA1, HLA-DQB1	187	27	18770	40.8932	2.11331e-11	2.11929e-11	2.08275e-11
GOTERM_BP_DIRECT	GO:0002504~antigen processing and presentation of peptide or polysaccharide antigen via MHC class II	10	5.2356	8.42778e-14	HLA-DMA, HLA-DRB5, HLA-DMB, HLA-DPB1, HLA-DRA, HLA-DOA, HLA-DRB1, HLA-DQA1, HLA-DPA1, HLA-DQB1	186	20	19349	52.0134	1.41482e-10	3.53545e-11	3.43011e-11
GOTERM_CC_DIRECT	GO:0030666~endocytic vesicle membrane	13	6.80628	2.11621e-12	MSR1, CD74, CD163, HLA-DRB5, CSF3R, LRP1, HLA-DPB1, CD9, HLA-DRA, HLA-DQA1, HLA-DRB1, HLA-DPA1, HLA-DQB1	187	71	20164	19.7433	5.54443e-10	2.77223e-10	2.26434e-10
GOTERM_CC_DIRECT	GO:0016021~integral component of membrane	94	49.2147	1.12086e-11	MT-ND4L, MT-ND4, CSF3R, MT-ND5, MT-CO1, TREM2, MT-ND2, MT-ND3, TNF, SLC8A1, MS4A4A, MT-ND1, HERPUD1, MT-ATP6, FCGR3A, APMAP, FCGRT, SLCO2B1, TMEM107, PIEZO1, OLR1, VSIG4, HLA-DOA, GAL3ST4, SLC12A9, IER3, HLA-DPA1, FCER1G, DST, GPR34, ACSL1, SLC11A1, RHBDF2, CYBA, LAT2, MS4A6A, ADAM17, MMP14, TYROBP, MT-CO2, MT-CO3, CD302, SLC29A1, IL6ST, HLA-DQB1, CSF1R, CD63, SLC43A2, LRP1, UNC93B1, PTAFR, FPR1,…	187	5401	20164	1.87667	2.93665e-09	9.78882e-10	7.99545e-10
GOTERM_BP_DIRECT	GO:0019886~antigen processing and presentation of exogenous peptide antigen via MHC class II	14	7.32984	1.25749e-11	CD74, HLA-DRB5, FCER1G, HLA-DMA, HLA-DMB, HLA-DPB1, HLA-DRA, HLA-DOA, CTSD, HLA-DQA1, HLA-DRB1, LGMN, HLA-DPA1, HLA-DQB1	186	100	19349	14.5638	2.11133e-08	4.22015e-09	4.0944e-09
GOTERM_MF_DIRECT	GO:0032395~MHC class II receptor activity	8	4.18848	1.36738e-11	HLA-DMA, HLA-DPB1, HLA-DRA, HLA-DOA, HLA-DRB1, HLA-DQA1, HLA-DPA1, HLA-DQB1	187	13	18770	61.7688	5.53791e-09	2.77579e-09	2.72793e-09
GOTERM_BP_DIRECT	GO:0050870~positive regulation of T cell activation	10	5.2356	1.7383e-11	HLA-DMA, HLA-DRB5, HLA-DMB, HLA-DPB1, HLA-DRA, HLA-DOA, HLA-DRB1, HLA-DQA1, HLA-DPA1, HLA-DQB1	186	33	19349	31.5233	2.91862e-08	4.86146e-09	4.7166e-09
GOTERM_CC_DIRECT	GO:0005765~lysosomal membrane	22	11.5183	2.40105e-11	CD63, CD74, GRN, HLA-DRB5, CSF3R, LRP1, PLD3, TRPM2, HLA-DMA, HLA-DMB, NEU1, PSAP, HLA-DPB1, HLA-DRA, SLC15A3, HLA-DOA, CTSD, HLA-DQA1, HLA-DRB1, HLA-DPA1, HLA-DQB1, ATP6V0A1	187	363	20164	6.53508	6.29074e-09	1.57269e-09	1.28456e-09
GOTERM_CC_DIRECT	GO:0070062~extracellular exosome	53	27.7487	1.23889e-10	CYFIP1, FCGBP, ITGB2, CLU, SCPEP1, FCGR3A, CTSD, GAL3ST4, SLC12A9, CTSB, SERPINF1, RNASET2, LAT2, NPC2, FSCN1, PADI2, DNASE2, GAS6, IL6ST, CFD, CD63, GRN, HTRA1, SLC1A5, NDRG2, PLD3, PTGS1, CST3, C3, ADGRG1, SCIN, CREG1, NEU1, PSAP, SPP1, CD59, CD14, APOE, A2M, ATP6V0A1, CD74, HLA-DRB5, GSN, FUCA1, PILRA, SORL1, AXL, CD9, HLA-DRA, PLXNB2, HLA-DRB1, ITM2B, LGMN	187	2217	20164	2.57778	3.24589e-08	5.97191e-09	4.87782e-09
GOTERM_CC_DIRECT	GO:0010008~endosome membrane	18	9.42408	1.36761e-10	CD63, HLA-DRB5, SORL1, HLA-DMA, HLA-DMB, FCGRT, HLA-DPB1, HLA-DRA, CD14, SLC15A3, HLA-DOA, CTSD, ITM2B, HLA-DQA1, HLA-DRB1, HLA-DPA1, HLA-DQB1, ATP6V0A1	187	246	20164	7.88992	3.58315e-08	5.97191e-09	4.87782e-09
GOTERM_BP_DIRECT	GO:0019882~antigen processing and presentation	10	5.2356	5.47455e-10	CD74, HLA-DMA, HLA-DRB5, HLA-DMB, HLA-DPB1, HLA-DRA, HLA-DRB1, HLA-DQA1, HLA-DPA1, HLA-DQB1	186	47	19349	22.1334	9.19176e-07	1.31233e-07	1.27322e-07
GOTERM_CC_DIRECT	GO:0005576~extracellular region	50	26.178	8.00995e-10	CYFIP1, CSF3R, TREM2, CLU, TNF, OLR1, CTSD, CTSB, NHLRC3, SERPINF1, RNASET2, NPC2, PADI2, GAS6, IL6ST, CFD, C1QB, CD63, C1QA, GRN, CCL3L1, HTRA1, C1ORF56, CSF2RA, CST3, C3, ADGRG1, OLFML3, CREG1, NEU1, PSAP, SPP1, CCL3, CD14, APOE, A2M, PLTP, CD163, GSN, GALNT2, FUCA1, SIGLEC10, S100B, SORL1, APOC2, APOC1, CD9, ITM2B, LGMN, C1QC	187	2117	20164	2.54674	2.09861e-07	2.99801e-08	2.44876e-08
GOTERM_BP_DIRECT	GO:0006954~inflammatory response	21	10.9948	1.98881e-09	CSF1R, CIITA, CCL3L1, SLC11A1, ITGB2, PTAFR, FPR1, PLD4, CYBA, FOS, LIPA, TNF, PLD3, PTGS1, C3, AXL, SPP1, CCL3, OLR1, CD14, NFKBID	186	403	19349	5.42076	3.33921e-06	4.17153e-07	4.04723e-07
GOTERM_CC_DIRECT	GO:0005764~lysosome	18	9.42408	2.8753e-09	CD74, GRN, MANBA, UNC93B1, FUCA1, RNASET2, SLC11A1, LIPA, GFAP, TRPM2, NPC2, NEU1, PSAP, HLA-DRA, DNASE2, CTSD, CTSB, LGMN	187	300	20164	6.46973	7.53327e-07	9.41659e-08	7.69142e-08
GOTERM_CC_DIRECT	GO:0030658~transport vesicle membrane	9	4.71204	6.01547e-09	CD74, HLA-DRB5, HLA-DPB1, HLA-DRA, SORL1, HLA-DRB1, HLA-DQA1, HLA-DPA1, HLA-DQB1	187	44	20164	22.0559	1.57605e-06	1.74811e-07	1.42784e-07
GOTERM_CC_DIRECT	GO:0071556~integral component of lumenal side of endoplasmic reticulum membrane	8	4.18848	6.67216e-09	CD74, HLA-DRB5, HLA-DPB1, HLA-DRA, HLA-DRB1, HLA-DQA1, HLA-DPA1, HLA-DQB1	187	29	20164	29.7459	1.74811e-06	1.74811e-07	1.42784e-07
GOTERM_MF_DIRECT	GO:0001540~beta-amyloid binding	11	5.75916	1.04876e-08	CST3, MSR1, C1QA, CD74, LRP1, ITGB2, TREM2, APOE, CLU, SORL1, ITM2B	187	84	18770	13.1443	4.24746e-06	1.41932e-06	1.39485e-06
GOTERM_CC_DIRECT	GO:0070469~respiratory chain	8	4.18848	1.40565e-08	MT-ND4L, MT-ND4, MT-ND5, MT-CO1, MT-CO2, MT-CYB, MT-ND2, MT-ND3	187	32	20164	26.9572	3.68279e-06	3.348e-07	2.73462e-07
GOTERM_CC_DIRECT	GO:0030669~clathrin-coated endocytic vesicle membrane	10	5.2356	1.59585e-08	CD74, HLA-DRB5, HLA-DPB1, CD9, HLA-DRA, APOE, HLA-DRB1, HLA-DQA1, HLA-DPA1, HLA-DQB1	187	70	20164	15.4041	4.18112e-06	3.48428e-07	2.84593e-07
GOTERM_CC_DIRECT	GO:0043202~lysosomal lumen	11	5.75916	1.98764e-08	CD74, MANBA, NPC2, FUCA1, RNASET2, NEU1, PSAP, LIPA, CTSD, PLD3, LGMN	187	96	20164	12.3554	5.20761e-06	4.00586e-07	3.27196e-07
GOTERM_CC_DIRECT	GO:0012507~ER to Golgi transport vesicle membrane	9	4.71204	4.38725e-08	CD74, HLA-DRB5, HLA-DPB1, HLA-DRA, CD59, HLA-DRB1, HLA-DQA1, HLA-DPA1, HLA-DQB1	187	56	20164	17.3296	1.14945e-05	8.21042e-07	6.70622e-07
GOTERM_CC_DIRECT	GO:0005887~integral component of plasma membrane	36	18.8482	1.25714e-07	CD63, CSF1R, CSF3R, LRP1, PTAFR, SLC1A3, TREM2, SLC1A5, TNF, CSF2RA, SLC8A1, MILR1, TRPM2, ADGRG1, FCGR3A, SLCO2B1, OLR1, HLA-DQA1, HLA-DPA1, MSR1, CD163, FCER1G, SLC31A2, GPR34, SLC11A1, MERTK, SORL1, ADAM17, MMP14, TYROBP, AXL, CD9, PLXNB2, HLA-DRA, SLC29A1, HLA-DRB1	187	1447	20164	2.68268	3.29364e-05	2.1958e-06	1.79351e-06
GOTERM_BP_DIRECT	GO:0006955~immune response	20	10.4712	1.74601e-07	CD74, CIITA, HLA-DRB5, SLC11A1, PTAFR, TNF, C3, HLA-DMA, FCGR3A, HLA-DMB, FCGRT, RGS1, HLA-DPB1, CCL3, HLA-DRA, HLA-DQA1, HLA-DRB1, HLA-DPA1, C1QC, HLA-DQB1	186	478	19349	4.35259	0.000293113	3.25535e-05	3.15835e-05
GOTERM_BP_DIRECT	GO:0006909~phagocytosis	9	4.71204	2.14725e-07	LRP1, AXL, SLC11A1, ITGB2, PLD4, CD302, CD14, GAS6, MERTK	186	66	19349	14.1855	0.000360458	3.60308e-05	3.49572e-05
GOTERM_CC_DIRECT	GO:0005615~extracellular space	42	21.9895	2.24434e-07	CFD, CD63, FCGBP, GRN, CCL3L1, HTRA1, TNF, CLU, C3, CST3, FCGR3A, FCGRT, OLFML3, CREG1, PSAP, CCL3, SPP1, CD59, APOE, CD14, A2M, CTSD, PLTP, CTSB, GSN, SERPINF1, RNASET2, VASH1, S100B, SSH2, MERTK, SORL1, MMP14, NPC2, AXL, APOC2, CD9, IL6ST, GAS6, ITM2B, HLA-DRB1, C1QC	187	1911	20164	2.36987	5.88e-05	3.67511e-06	3.00181e-06
GOTERM_CC_DIRECT	GO:0009986~cell surface	22	11.5183	2.9566e-07	CD63, CD74, CSF1R, CIITA, FCER1G, ITGB2, SLC1A3, CLU, TNF, SORL1, C3, HLA-DMA, ADAM17, TYROBP, APMAP, AXL, HLA-DPB1, PLXNB2, HLA-DRA, CD59, HLA-DRB1, HLA-DPA1	187	619	20164	3.83237	7.74598e-05	4.55664e-06	3.72183e-06
GOTERM_BP_DIRECT	GO:0050766~positive regulation of phagocytosis	8	4.18848	3.44756e-07	FCER1G, LRP1, SLC11A1, TREM2, CYBA, GAS6, MERTK, TNF	186	48	19349	17.3378	0.000578679	5.2591e-05	5.1024e-05
GOTERM_CC_DIRECT	GO:0070821~tertiary granule membrane	9	4.71204	3.63268e-07	TRPM2, FCER1G, SLC11A1, ITGB2, PTAFR, OLR1, CD59, CYBA, LAIR1	187	73	20164	13.294	9.51717e-05	5.28757e-06	4.31885e-06
GOTERM_BP_DIRECT	GO:0060333~interferon-gamma-mediated signaling pathway	9	4.71204	4.26141e-07	CIITA, HLA-DRB5, PTAFR, HLA-DPB1, HLA-DRA, HLA-DRB1, HLA-DQA1, HLA-DPA1, HLA-DQB1	186	72	19349	13.0034	0.000715235	5.95887e-05	5.78131e-05
GOTERM_CC_DIRECT	GO:0005886~plasma membrane	77	40.3141	6.87922e-07	CSF3R, ITGB2, TREM2, TNF, SLC8A1, MS4A4A, FCGR3A, RGS1, SLCO2B1, PIEZO1, OLR1, HLA-DOA, SLC12A9, HLA-DPA1, MANBA, FCER1G, ACSL1, SLC11A1, RHBDF2, CYBA, LAT2, MS4A6A, ADAM17, MMP14, TYROBP, SGK1, SLC29A1, IL6ST, HLA-DQB1, CSF1R, CD63, GRN, SLC43A2, LRP1, PTAFR, HTRA1, FPR1, SLC1A3, SLC1A5, CSF2RA, CST3, C3, TRPM2, ARHGAP21, ADGRG1, SCIN, ADAP2, NEU1, PSAP, CD59, CD14, APOE, HLA-DQA1, LAIR1, ATP6V0…	187	4959	20164	1.67429	0.000180219	9.48608e-06	7.74817e-06
GOTERM_MF_DIRECT	GO:0042605~peptide antigen binding	7	3.66492	1.85255e-06	HLA-DRB5, HLA-DPB1, HLA-DRA, HLA-DRB1, HLA-DQA1, HLA-DPA1, HLA-DQB1	187	38	18770	18.49	0.00075	0.000188033	0.000184791
GOTERM_CC_DIRECT	GO:0032588~trans-Golgi network membrane	9	4.71204	4.38467e-06	CD74, HLA-DRB5, HLA-DPB1, HLA-DRA, PLD4, HLA-DRB1, HLA-DQA1, HLA-DPA1, HLA-DQB1	187	101	20164	9.60851	0.00114813	5.74392e-05	4.6916e-05
GOTERM_MF_DIRECT	GO:0008137~NADH dehydrogenase (ubiquinone) activity	7	3.66492	5.88564e-06	MT-ND4L, MT-ND4, MT-ND5, MT-CO1, MT-ND2, MT-ND3, MT-ND1	187	46	18770	15.2744	0.00238085	0.000477914	0.000469674
GOTERM_BP_DIRECT	GO:0097242~beta-amyloid clearance	5	2.6178	7.51376e-06	C3, MSR1, LRP1, ITGB2, TREM2	186	14	19349	37.1525	0.0125364	0.000969852	0.000940953
GOTERM_BP_DIRECT	GO:0015990~electron transport coupled proton transport	4	2.09424	8.47976e-06	MT-ND4, MT-ND5, MT-CO1, MT-CYB	186	5	19349	83.2215	0.0141367	0.00101636	0.000986075
GOTERM_MF_DIRECT	GO:0005515~protein binding	151	79.0576	1.63916e-05	CYFIP1, FCGBP, CSF3R, MT-CO1, MT-ND2, SAT1, CLU, MT-ND3, TNF, SLC8A1, MT-ND1, MILR1, APMAP, FCGRT, CSKMT, RASSF4, SESN1, FAM53C, PIEZO1, VSIG4, HLA-DOA, IER3, MEF2A, SERPINF1, WDR74, TBC1D2B, CYBA, VASH1, NEAT1, ADAM17, TYROBP, PRKD3, FEZ2, FSCN1, MT-CO2, MT-CO3, IL6ST, OTULINL, CSF1R, CCL3L1, HTRA1, FPR1, C1ORF56, SLC1A3, SLC1A5, NDRG2, CSF2RA, PLD3, C12ORF57, ARHGAP22, C3, ARHGAP21, ADGRG1, ADA…	187	12518	18770	1.21078	0.00661666	0.00110916	0.00109004
GOTERM_CC_DIRECT	GO:0009897~external side of plasma membrane	16	8.37696	1.80778e-05	MSR1, CD74, CD163, CSF3R, FCER1G, ITGB2, TNF, CSF2RA, FCGR3A, FCGRT, CD9, CD14, CD302, IL6ST, HLA-DRB1, CTSB	187	447	20164	3.85965	0.00472524	0.000225542	0.000184222
GOTERM_CC_DIRECT	GO:0035578~azurophil granule lumen	8	4.18848	2.13796e-05	C3, GRN, NHLRC3, NPC2, CREG1, FUCA1, RNASET2, PADI2	187	91	20164	9.47946	0.00558584	0.000254611	0.000207965
GOTERM_BP_DIRECT	GO:0042773~ATP synthesis coupled electron transport	4	2.09424	2.92623e-05	MT-ND4L, MT-ND4, MT-ND5, MT-CO2	186	7	19349	59.4439	0.0479446	0.00327347	0.00317593
GOTERM_CC_DIRECT	GO:0016020~membrane	44	23.0366	3.77454e-05	GRN, LRP1, PTAFR, ITGB2, SLC1A3, SLC1A5, TNF, CSF2RA, CLU, SLC8A1, HERPUD1, HLA-DMA, APMAP, SLCO2B1, NEU1, OLR1, PIEZO1, CD59, APOE, GAL3ST4, HLA-DQA1, ATP6V0A1, MSR1, CD74, CD163, DST, ACSL1, GALNT2, CYBA, LHFPL2, FOS, AIG1, SORL1, ADAM17, PRKD3, HLA-DPB1, CD9, MT-CO2, CD302, SLC29A1, IL6ST, ITM2B, HLA-DRB1, HLA-DQB1	187	2511	20164	1.88947	0.00984075	0.00042997	0.000351196
GOTERM_CC_DIRECT	GO:0042470~melanosome	8	4.18848	4.76947e-05	CD63, MMP14, GSN, SERPINF1, SLC1A5, CTSD, CTSB, ATP6V0A1	187	103	20164	8.37506	0.0124185	0.000520667	0.000425277
GOTERM_BP_DIRECT	GO:1901216~positive regulation of neuron death	6	3.14136	4.83291e-05	C1QA, TYROBP, ITGB2, FOS, APOE, CLU	186	42	19349	14.861	0.0779414	0.00506851	0.00491748
GOTERM_BP_DIRECT	GO:0019221~cytokine-mediated signaling pathway	13	6.80628	6.78142e-05	CEBPA, CSF1R, CSF3R, CCL3L1, ITGB2, PTAFR, FPR1, FOS, TNF, CSF2RA, FSCN1, CCL3, IL6ST	186	323	19349	4.18684	0.107621	0.00669366	0.00649421
GOTERM_BP_DIRECT	GO:0007568~aging	10	5.2356	8.44043e-05	MT-ATP6, C1QA, CIITA, MT-ND4, GSN, LRP1, MT-CO1, SERPINF1, ITGB2, FOS	186	188	19349	5.53334	0.132137	0.00786836	0.0076339
GOTERM_CC_DIRECT	GO:0005747~mitochondrial respiratory chain complex I	6	3.14136	9.57725e-05	MT-ND4L, MT-ND4, MT-ND5, MT-ND2, MT-ND3, MT-ND1	187	50	20164	12.9395	0.0247814	0.0010037	0.000819812
GOTERM_BP_DIRECT	GO:0006120~mitochondrial electron transport, NADH to ubiquinone	6	3.14136	0.000113159	MT-ND4L, MT-ND4, MT-ND5, MT-ND2, MT-ND3, MT-ND1	186	50	19349	12.4832	0.173045	0.00999374	0.00969595
GOTERM_BP_DIRECT	GO:0071407~cellular response to organic cyclic compound	6	3.14136	0.000149757	MSR1, P2RY13, CEBPA, CCL3, CYBA, TNF	186	53	19349	11.7766	0.222336	0.0125646	0.0121902
GOTERM_BP_DIRECT	GO:0001774~microglial cell activation	5	2.6178	0.000159364	C1QA, ITGB2, TREM2, TNF, CLU	186	29	19349	17.9357	0.234781	0.012734	0.0123545
GOTERM_BP_DIRECT	GO:0002576~platelet degranulation	8	4.18848	0.000201256	CFD, CD63, PSAP, CD9, LHFPL2, A2M, GAS6, CLU	186	125	19349	6.65772	0.286764	0.0153504	0.014893
GOTERM_BP_DIRECT	GO:0045087~innate immune response	17	8.90052	0.000235458	C1QB, C1QA, CSF1R, FCER1G, UNC93B1, RNASET2, SIGLEC10, PLD4, TREM2, CYBA, S100B, CLU, TYROBP, AXL, CD14, SLC15A3, C1QC	186	604	19349	2.92791	0.326576	0.0164965	0.0160049
GOTERM_BP_DIRECT	GO:0009060~aerobic respiration	5	2.6178	0.000235945	MT-ND4, MT-CO1, MT-CO3, MT-CYB, MT-ND1	186	32	19349	16.2542	0.327127	0.0164965	0.0160049
GOTERM_CC_DIRECT	GO:0031902~late endosome membrane	8	4.18848	0.000237531	CD63, HLA-DMA, HLA-DRB5, HLA-DMB, SLC11A1, HLA-DRA, HLA-DRB1, PLD3	187	133	20164	6.48595	0.0603432	0.00238024	0.00194416
GOTERM_CC_DIRECT	GO:0101003~ficolin-1-rich granule membrane	6	3.14136	0.000247778	TRPM2, FCER1G, SLC11A1, ITGB2, FPR1, ATP6V0A1	187	61	20164	10.6061	0.0628631	0.00238024	0.00194416
GOTERM_CC_DIRECT	GO:0043231~intracellular membrane-bounded organelle	21	10.9948	0.000254376	CD63, CEBPA, CSF1R, EGR2, S100B, LTC4S, CLU, LIPA, PTGS1, KLF6, HLA-DMA, HLA-DMB, ADAP2, AXL, NEU1, PSAP, OLR1, SLC15A3, ITM2B, HLA-DPA1, ATP6V0A1	187	900	20164	2.51601	0.0644822	0.00238024	0.00194416
GOTERM_BP_DIRECT	GO:0097028~dendritic cell differentiation	4	2.09424	0.000289655	TRPM2, AXL, TREM2, GAS6	186	14	19349	29.722	0.385165	0.0194417	0.0188623
GOTERM_BP_DIRECT	GO:0070374~positive regulation of ERK1 and ERK2 cascade	10	5.2356	0.000346013	CSF1R, CD74, LRP1, CCL3L1, CCL3, TREM2, APOE, GAS6, TNF, HLA-DRB1	186	227	19349	4.58268	0.440693	0.0223312	0.0216657
GOTERM_BP_DIRECT	GO:0002250~adaptive immune response	14	7.32984	0.000407118	HLA-DRB5, UNC93B1, SIGLEC10, LAT2, HLA-DMA, HLA-DMB, HLA-DPB1, HLA-DRA, HLA-DOA, HLA-DQA1, HLA-DRB1, LAIR1, HLA-DPA1, HLA-DQB1	186	450	19349	3.23639	0.495249	0.0253016	0.0245477
GOTERM_CC_DIRECT	GO:0031966~mitochondrial membrane	8	4.18848	0.000555559	MT-ND4L, MT-ND4, MT-CO1, MT-CO2, MT-CO3, CLU, MT-ND3, MT-ND1	187	153	20164	5.63811	0.135494	0.00501918	0.00409964
GOTERM_BP_DIRECT	GO:0043491~protein kinase B signaling	5	2.6178	0.000621397	AXL, CCL3, GAS6, MERTK, TNF	186	41	19349	12.6862	0.647833	0.0365284	0.03544
GOTERM_BP_DIRECT	GO:0034375~high-density lipoprotein particle remodeling	4	2.09424	0.000631302	APOC2, APOC1, APOE, PLTP	186	18	19349	23.1171	0.653645	0.0365284	0.03544
GOTERM_BP_DIRECT	GO:0033674~positive regulation of kinase activity	6	3.14136	0.000671988	CSF1R, CD74, AXL, TREM2, MERTK, HLA-DRB1	186	73	19349	8.55015	0.676529	0.0375865	0.0364665
GOTERM_MF_DIRECT	GO:0030169~low-density lipoprotein particle binding	4	2.09424	0.000700171	MSR1, TREM2, PLTP, SORL1	187	18	18770	22.3054	0.246984	0.0406099	0.0399097
GOTERM_CC_DIRECT	GO:0000139~Golgi membrane	16	8.37696	0.00072217	CD74, HLA-DRB5, UNC93B1, GALNT2, SORL1, PLD3, ARHGAP21, ADAM17, HLA-DPB1, HLA-DRA, CD59, ITM2B, HLA-DQA1, HLA-DRB1, HLA-DPA1, HLA-DQB1	187	626	20164	2.75601	0.172443	0.00630695	0.00515148
GOTERM_BP_DIRECT	GO:0043277~apoptotic cell clearance	4	2.09424	0.000744416	TYROBP, LRP1, TREM2, GAS6	186	19	19349	21.9004	0.713593	0.0402945	0.0390939
GOTERM_MF_DIRECT	GO:0019955~cytokine binding	5	2.6178	0.000851898	CSF1R, CD74, CSF3R, IL6ST, CSF2RA	187	43	18770	11.6714	0.291897	0.0432338	0.0424884
GOTERM_BP_DIRECT	GO:0002282~microglial cell activation involved in immune response	3	1.57068	0.000892194	GRN, TYROBP, TREM2	186	5	19349	62.4161	0.776571	0.0467844	0.0453904
GOTERM_CC_DIRECT	GO:0043235~receptor complex	9	4.71204	0.000912507	CSF1R, CSF3R, LRP1, AXL, ITGB2, OLR1, IL6ST, MERTK, CSF2RA	187	216	20164	4.49287	0.212732	0.00771215	0.00629924
GOTERM_BP_DIRECT	GO:0042157~lipoprotein metabolic process	4	2.09424	0.00115839	LRP1, APOC1, OLR1, APOE	186	22	19349	18.914	0.857166	0.0589026	0.0571475
GOTERM_CC_DIRECT	GO:0043025~neuronal cell body	12	6.28272	0.0012611	CYFIP1, TRPM2, LRP1, SLC1A3, CYBA, APOE, IL6ST, S100B, TNF, SORL1, SLC8A1, MT-ND1	187	400	20164	3.23487	0.28152	0.0102366	0.00836116
GOTERM_CC_DIRECT	GO:0005667~transcription factor complex	9	4.71204	0.00128934	NR4A2, MEF2A, CEBPA, ZFHX3, MAFB, CREG1, TCF4, FOS, SKIL	187	228	20164	4.2564	0.286822	0.0102366	0.00836116
GOTERM_CC_DIRECT	GO:0035579~specific granule membrane	6	3.14136	0.00155075	TRPM2, ITGB2, OLR1, CD59, CYBA, LAIR1	187	91	20164	7.1096	0.334098	0.0119499	0.00976063
GOTERM_BP_DIRECT	GO:0033344~cholesterol efflux	4	2.09424	0.00169403	NPC2, APOC2, APOC1, APOE	186	25	19349	16.6443	0.941963	0.0836051	0.0811139
GOTERM_BP_DIRECT	GO:0034382~chylomicron remnant clearance	3	1.57068	0.00185011	APOC2, APOC1, APOE	186	7	19349	44.5829	0.955364	0.0872233	0.0846243
GOTERM_BP_DIRECT	GO:0001666~response to hypoxia	8	4.18848	0.0018713	NR4A2, MMP14, ADAM17, MT-ND4, MT-ND5, CYBA, MT-CYB, TNF	186	182	19349	4.57261	0.956927	0.0872233	0.0846243
GOTERM_CC_DIRECT	GO:0034364~high-density lipoprotein particle	4	2.09424	0.00191916	APOC2, APOC1, APOE, PLTP	187	27	20164	15.9746	0.395469	0.0140235	0.0114543
GOTERM_CC_DIRECT	GO:0005925~focal adhesion	12	6.28272	0.00192689	ARHGAP22, CYFIP1, MMP14, ADAM17, GSN, LRP1, DST, ITGB2, CD9, CD59, CYBA, ARHGAP24	187	422	20164	3.06622	0.396695	0.0140235	0.0114543
GOTERM_MF_DIRECT	GO:0004129~cytochrome-c oxidase activity	4	2.09424	0.00210475	MT-CO1, MT-CO2, MT-CO3, MT-CYB	187	26	18770	15.4422	0.574003	0.0949476	0.0933106
GOTERM_BP_DIRECT	GO:0050852~T cell receptor signaling pathway	8	4.18848	0.00211592	HLA-DRB5, HLA-DPB1, HLA-DRA, NFKBID, HLA-DRB1, HLA-DQA1, HLA-DPA1, HLA-DQB1	186	186	19349	4.47427	0.971458	0.0938074	0.0910122
GOTERM_BP_DIRECT	GO:0010875~positive regulation of cholesterol efflux	4	2.09424	0.00212436	LRP1, TREM2, APOE, PLTP	186	27	19349	15.4114	0.971861	0.0938074	0.0910122
GOTERM_BP_DIRECT	GO:0006956~complement activation	6	3.14136	0.00218993	C1QB, CFD, C3, C1QA, CLU, C1QC	186	95	19349	6.57012	0.9748	0.0942232	0.0914156
GOTERM_CC_DIRECT	GO:0072562~blood microparticle	7	3.66492	0.00221413	C1QB, C3, GSN, APOE, A2M, CLU, C1QC	187	144	20164	5.24168	0.440518	0.0156784	0.012806
GOTERM_BP_DIRECT	GO:0098883~synapse disassembly	3	1.57068	0.00245132	C1QB, C1QA, C1QC	186	8	19349	39.0101	0.983769	0.0979362	0.0950179
GOTERM_BP_DIRECT	GO:1900223~positive regulation of beta-amyloid clearance	3	1.57068	0.00245132	LRP1, TREM2, APOE	186	8	19349	39.0101	0.983769	0.0979362	0.0950179
GOTERM_BP_DIRECT	GO:0061518~microglial cell proliferation	3	1.57068	0.00245132	CSF1R, TREM2, CLU	186	8	19349	39.0101	0.983769	0.0979362	0.0950179
GOTERM_BP_DIRECT	GO:0071346~cellular response to interferon-gamma	6	3.14136	0.00262191	CIITA, GSN, CCL3L1, CCL3, TNF, HLA-DPA1	186	99	19349	6.30466	0.98782	0.101079	0.0980673
GOTERM_BP_DIRECT	GO:0007165~signal transduction	23	12.0419	0.00265047	CSF1R, GRN, CSF3R, FPR1, PILRA, NDRG2, ARHGAP24, NR4A2, ARHGAP22, C3, ARHGAP21, TYROBP, RASSF4, RGS1, AXL, OLFML3, FEZ2, SPP1, SIGLEC8, GAS6, SRGAP1, RIN2, HLA-DRB1	186	1204	19349	1.98722	0.988392	0.101079	0.0980673
GOTERM_CC_DIRECT	GO:0005743~mitochondrial inner membrane	12	6.28272	0.00283427	MT-ATP6, MT-ND4L, MT-ND4, MT-ND5, MT-CO1, MT-CO2, MT-CO3, MT-CYB, MT-ND2, CLU, MT-ND3, MT-ND1	187	444	20164	2.91429	0.524617	0.0195416	0.0159614
GOTERM_BP_DIRECT	GO:0043547~positive regulation of GTPase activity	10	5.2356	0.00292152	ARHGAP22, ARHGAP21, ADAP2, CCL3L1, RGS1, CCL3, TBC1D2B, SRGAP1, RIN2, ARHGAP24	186	308	19349	3.3775	0.992645	0.10894	0.105694
GOTERM_BP_DIRECT	GO:0032760~positive regulation of tumor necrosis factor production	6	3.14136	0.00338125	TYROBP, PTAFR, CCL3, CYBA, CD14, CLU	186	105	19349	5.94439	0.996609	0.11914	0.11559
GOTERM_BP_DIRECT	GO:0043524~negative regulation of neuron apoptotic process	7	3.66492	0.00345174	NR4A2, GRN, LRP1, AXL, APOE, IL6ST, LGMN	186	152	19349	4.79071	0.996989	0.11914	0.11559
GOTERM_BP_DIRECT	GO:0030316~osteoclast differentiation	4	2.09424	0.00347846	CSF1R, TYROBP, TREM2, TNF	186	32	19349	13.0034	0.997122	0.11914	0.11559
GOTERM_BP_DIRECT	GO:0006508~proteolysis	12	6.28272	0.00347905	CFD, SCPEP1, MMP14, ADAM17, RHBDF2, HTRA1, OLR1, VASH1, CTSD, CTSB, LGMN, OTULINL	186	440	19349	2.8371	0.997124	0.11914	0.11559
GOTERM_BP_DIRECT	GO:0001934~positive regulation of protein phosphorylation	8	4.18848	0.003646	C3, CSF1R, CD74, ADAM17, TREM2, GAS6, TNF, HLA-DRB1	186	205	19349	4.05959	0.99783	0.12236	0.118714
GOTERM_BP_DIRECT	GO:0001961~positive regulation of cytokine-mediated signaling pathway	3	1.57068	0.00389034	CD74, AXL, GAS6	186	10	19349	31.2081	0.998562	0.128	0.124186
GOTERM_BP_DIRECT	GO:0007399~nervous system development	11	5.75916	0.00408231	MEF2A, EGR2, ADGRG1, AXL, FEZ2, TCF4, FOS, CLN8, NDRG2, MERTK, ITM2B	186	386	19349	2.9645	0.99896	0.131733	0.127808
GOTERM_CC_DIRECT	GO:0045277~respiratory chain complex IV	3	1.57068	0.00440689	MT-CO1, MT-CO2, MT-CO3	187	11	20164	29.4079	0.685621	0.0296053	0.0241814
GOTERM_BP_DIRECT	GO:0030449~regulation of complement activation	6	3.14136	0.00445352	C1QB, C3, C1QA, CD59, CLU, C1QC	186	112	19349	5.57287	0.999444	0.141	0.136799
GOTERM_BP_DIRECT	GO:0032981~mitochondrial respiratory chain complex I assembly	5	2.6178	0.00453908	MT-ND4, MT-ND5, MT-ND2, MT-ND3, MT-ND1	186	70	19349	7.43049	0.999518	0.141048	0.136845
GOTERM_BP_DIRECT	GO:0050776~regulation of immune response	8	4.18848	0.00471784	C3, FCGR3A, TYROBP, ITGB2, TREM2, DNASE2, PILRA, LAIR1	186	215	19349	3.87077	0.999644	0.141583	0.137364
GOTERM_BP_DIRECT	GO:1900015~regulation of cytokine production involved in inflammatory response	3	1.57068	0.00472506	PLD4, TREM2, PLD3	186	11	19349	28.371	0.999648	0.141583	0.137364
GOTERM_BP_DIRECT	GO:0006898~receptor-mediated endocytosis	7	3.66492	0.00485319	MSR1, CD163, LRP1, ITGB2, CD14, APOE, SORL1	186	163	19349	4.46741	0.999717	0.142871	0.138614
GOTERM_MF_DIRECT	GO:0019838~growth factor binding	4	2.09424	0.00496369	DUSP1, RHBDF2, A2M, IL6ST	187	35	18770	11.4714	0.86672	0.169425	0.166504
GOTERM_MF_DIRECT	GO:0019864~IgG binding	3	1.57068	0.00506515	FCGR3A, FCER1G, FCGRT	187	11	18770	27.3748	0.872112	0.169425	0.166504
GOTERM_BP_DIRECT	GO:0031663~lipopolysaccharide-mediated signaling pathway	4	2.09424	0.00526215	PTAFR, CCL3, CD14, TNF	186	37	19349	11.2461	0.999858	0.15224	0.147703
GOTERM_MF_DIRECT	GO:0097110~scaffold protein binding	5	2.6178	0.00541144	CD163, TCOF1, PSAP, TREM2, IL6ST	187	71	18770	7.06861	0.888929	0.169425	0.166504
GOTERM_MF_DIRECT	GO:0005178~integrin binding	7	3.66492	0.00542494	MMP14, ADAM17, DST, ITGB2, SPP1, CD9, GFAP	187	161	18770	4.3641	0.889538	0.169425	0.166504
GOTERM_BP_DIRECT	GO:2000343~positive regulation of chemokine (C-X-C motif) ligand 2 production	3	1.57068	0.00563456	CD74, LRP1, TNF	186	12	19349	26.0067	0.999924	0.15558	0.150944
GOTERM_BP_DIRECT	GO:0033700~phospholipid efflux	3	1.57068	0.00563456	APOC2, APOC1, APOE	186	12	19349	26.0067	0.999924	0.15558	0.150944
GOTERM_BP_DIRECT	GO:0048870~cell motility	4	2.09424	0.0056735	MMP14, ADAM17, DST, FSCN1	186	38	19349	10.9502	0.999929	0.15558	0.150944
GOTERM_BP_DIRECT	GO:0006979~response to oxidative stress	6	3.14136	0.00574847	TRPM2, MMP14, MT-CO1, APOE, MT-ND3, PTGS1	186	119	19349	5.24505	0.999937	0.15558	0.150944
GOTERM_MF_DIRECT	GO:0003954~NADH dehydrogenase activity	3	1.57068	0.00603873	MT-ND4, MT-ND5, MT-ND1	187	12	18770	25.0936	0.913974	0.175123	0.172104
GOTERM_BP_DIRECT	GO:0032729~positive regulation of interferon-gamma production	5	2.6178	0.00696143	SLC11A1, HLA-DPB1, CD14, TNF, HLA-DPA1	186	79	19349	6.58398	0.999992	0.185417	0.179892
GOTERM_MF_DIRECT	GO:0045028~G-protein coupled purinergic nucleotide receptor activity	3	1.57068	0.00709041	P2RY13, GPR34, PTAFR	187	13	18770	23.1633	0.943969	0.191914	0.188605
GOTERM_CC_DIRECT	GO:0042627~chylomicron	3	1.57068	0.00716009	APOC2, APOC1, APOE	187	14	20164	23.1062	0.84782	0.0457547	0.0373722
GOTERM_CC_DIRECT	GO:0034362~low-density lipoprotein particle	3	1.57068	0.00716009	MSR1, APOC2, APOE	187	14	20164	23.1062	0.84782	0.0457547	0.0373722
GOTERM_BP_DIRECT	GO:0030522~intracellular receptor signaling pathway	5	2.6178	0.00727417	NR4A2, APOC2, APOC1, APOE, PLTP	186	80	19349	6.50168	0.999995	0.189317	0.183676
GOTERM_BP_DIRECT	GO:0071333~cellular response to glucose stimulus	5	2.6178	0.00759605	SERPINF1, TREM2, CYBA, GAS6, SLC29A1	186	81	19349	6.42141	0.999997	0.189317	0.183676
GOTERM_BP_DIRECT	GO:0030593~neutrophil chemotaxis	5	2.6178	0.00759605	CSF3R, FCER1G, CCL3L1, ITGB2, CCL3	186	81	19349	6.42141	0.999997	0.189317	0.183676
GOTERM_BP_DIRECT	GO:1905907~negative regulation of amyloid fibril formation	3	1.57068	0.00767197	TREM2, APOE, CLU	186	14	19349	22.2915	0.999998	0.189317	0.183676
GOTERM_BP_DIRECT	GO:0035589~G-protein coupled purinergic nucleotide receptor signaling pathway	3	1.57068	0.00767197	P2RY13, GPR34, PTAFR	186	14	19349	22.2915	0.999998	0.189317	0.183676
GOTERM_CC_DIRECT	GO:0045121~membrane raft	8	4.18848	0.00870141	LAT2, ADAM17, ADGRG1, OLR1, CD14, IL6ST, TNF, CTSD	187	250	20164	3.45052	0.898708	0.0542802	0.0443358
GOTERM_BP_DIRECT	GO:0032722~positive regulation of chemokine production	4	2.09424	0.00908947	CSF1R, CD74, ADAM17, TNF	186	45	19349	9.24683	1	0.221045	0.214459
GOTERM_CC_DIRECT	GO:0015629~actin cytoskeleton	8	4.18848	0.00942006	ARHGAP21, ADAM17, SCIN, GSN, DST, AXL, FSCN1, MYO1F	187	254	20164	3.39619	0.916236	0.0573966	0.0468812
GOTERM_MF_DIRECT	GO:0005041~low-density lipoprotein receptor activity	3	1.57068	0.00942154	LRP1, OLR1, SORL1	187	15	18770	20.0749	0.978373	0.239072	0.23495
GOTERM_BP_DIRECT	GO:1904646~cellular response to beta-amyloid	4	2.09424	0.00965631	LRP1, TREM2, TNF, LGMN	186	46	19349	9.04582	1	0.228215	0.221415
GOTERM_BP_DIRECT	GO:0031623~receptor internalization	4	2.09424	0.00965631	FCER1G, LRP1, ITGB2, CD9	186	46	19349	9.04582	1	0.228215	0.221415
GOTERM_BP_DIRECT	GO:0006811~ion transport	6	3.14136	0.00995751	MT-ATP6, SLCO2B1, SLC1A3, SLC15A3, SLC8A1, SLC12A9	186	136	19349	4.58942	1	0.229654	0.222811
GOTERM_BP_DIRECT	GO:0015804~neutral amino acid transport	3	1.57068	0.0099909	SLC43A2, SLC1A3, SLC1A5	186	16	19349	19.505	1	0.229654	0.222811
GOTERM_MF_DIRECT	GO:0048156~tau protein binding	4	2.09424	0.0100125	APOE, S100B, CLU, LGMN	187	45	18770	8.92216	0.983016	0.239122	0.234999
GOTERM_CC_DIRECT	GO:0005770~late endosome	6	3.14136	0.0105675	CD74, GRN, SLC31A2, SLC11A1, PSAP, LGMN	187	143	20164	4.52429	0.938174	0.0629249	0.0513966
GOTERM_BP_DIRECT	GO:0002224~toll-like receptor signaling pathway	4	2.09424	0.0108506	UNC93B1, CD14, CTSB, LGMN	186	48	19349	8.66891	1	0.245214	0.237907
GOTERM_BP_DIRECT	GO:0010628~positive regulation of gene expression	12	6.28272	0.0110159	MEF2A, CEBPA, CD74, GSN, TYROBP, SLC11A1, CCL3, TREM2, FTX, GAS6, TNF, CLU	186	516	19349	2.41923	1	0.245214	0.237907
GOTERM_BP_DIRECT	GO:0006957~complement activation, alternative pathway	3	1.57068	0.0112524	CFD, C3, VSIG4	186	17	19349	18.3577	1	0.245214	0.237907
GOTERM_BP_DIRECT	GO:0048143~astrocyte activation	3	1.57068	0.0112524	C1QA, TREM2, TNF	186	17	19349	18.3577	1	0.245214	0.237907
GOTERM_MF_DIRECT	GO:0015175~neutral amino acid transmembrane transporter activity	3	1.57068	0.0120458	SLC43A2, SLC1A3, SLC1A5	187	17	18770	17.7131	0.992614	0.2717	0.267016
GOTERM_BP_DIRECT	GO:0007010~cytoskeleton organization	6	3.14136	0.012182	ARHGAP21, DST, CCL3, APOE, HLA-DRB1, FGD2	186	143	19349	4.36476	1	0.262068	0.254259
GOTERM_BP_DIRECT	GO:0043691~reverse cholesterol transport	3	1.57068	0.01258	APOC2, APOE, CLU	186	18	19349	17.3378	1	0.263866	0.256003
GOTERM_BP_DIRECT	GO:0035994~response to muscle stretch	3	1.57068	0.01258	GSN, FOS, SLC8A1	186	18	19349	17.3378	1	0.263866	0.256003
GOTERM_BP_DIRECT	GO:0050890~cognition	4	2.09424	0.0127956	C12ORF57, CYFIP1, HLA-DRA, TNF	186	51	19349	8.15897	1	0.265075	0.257176
GOTERM_CC_DIRECT	GO:0001726~ruffle	5	2.6178	0.0133766	CYFIP1, GSN, FSCN1, S100B, FGD2	187	99	20164	5.4459	0.970646	0.0778816	0.0636132
GOTERM_BP_DIRECT	GO:0048168~regulation of neuronal synaptic plasticity	3	1.57068	0.0139724	EGR2, APOE, S100B	186	19	19349	16.4253	1	0.279116	0.270799
GOTERM_BP_DIRECT	GO:0031668~cellular response to extracellular stimulus	3	1.57068	0.0139724	NR4A2, AXL, FOS	186	19	19349	16.4253	1	0.279116	0.270799
GOTERM_BP_DIRECT	GO:0009416~response to light stimulus	3	1.57068	0.0139724	DUSP1, SLC1A3, FOS	186	19	19349	16.4253	1	0.279116	0.270799
GOTERM_CC_DIRECT	GO:0030667~secretory granule membrane	5	2.6178	0.0143055	TYROBP, PTAFR, FPR1, CD14, ATP6V0A1	187	101	20164	5.33806	0.977065	0.081479	0.0665516
GOTERM_BP_DIRECT	GO:0006869~lipid transport	5	2.6178	0.0145618	APOC2, APOC1, APOE, CLN8, PLTP	186	98	19349	5.30749	1	0.287244	0.278685
GOTERM_BP_DIRECT	GO:0044267~cellular protein metabolic process	6	3.14136	0.0147217	C3, CST3, SPP1, APOE, GAS6, CSF2RA	186	150	19349	4.16108	1	0.287244	0.278685
GOTERM_MF_DIRECT	GO:0038024~cargo receptor activity	3	1.57068	0.0149509	MSR1, LRP1, ITGB2	187	19	18770	15.8486	0.997759	0.319478	0.31397
GOTERM_BP_DIRECT	GO:0016042~lipid catabolic process	5	2.6178	0.0150645	APOC2, NEU1, PLD4, LIPA, PLD3	186	99	19349	5.25388	1	0.289002	0.28039
GOTERM_BP_DIRECT	GO:0071404~cellular response to low-density lipoprotein particle stimulus	3	1.57068	0.0154283	FCER1G, ITGB2, CD9	186	20	19349	15.604	1	0.289002	0.28039
GOTERM_BP_DIRECT	GO:0007041~lysosomal transport	3	1.57068	0.0154283	GRN, LRP1, PSAP	186	20	19349	15.604	1	0.289002	0.28039
GOTERM_BP_DIRECT	GO:0008360~regulation of cell shape	6	3.14136	0.0155007	CYFIP1, CSF1R, ITGB2, CCL3, PLXNB2, FGD2	186	152	19349	4.10632	1	0.289002	0.28039
GOTERM_CC_DIRECT	GO:0034361~very-low-density lipoprotein particle	3	1.57068	0.0158398	APOC2, APOC1, APOE	187	21	20164	15.4041	0.984751	0.0882984	0.0721216
GOTERM_CC_DIRECT	GO:0035577~azurophil granule membrane	4	2.09424	0.0164406	CD63, MANBA, PSAP, FPR1	187	58	20164	7.43647	0.987006	0.0897381	0.0732975
GOTERM_BP_DIRECT	GO:0032755~positive regulation of interleukin-6 production	5	2.6178	0.016638	CD74, TYROBP, PTAFR, CYBA, TNF	186	102	19349	5.09936	1	0.305762	0.296651
GOTERM_BP_DIRECT	GO:1902004~positive regulation of beta-amyloid formation	3	1.57068	0.0169463	APOE, TNF, CLU	186	21	19349	14.861	1	0.305762	0.296651
GOTERM_BP_DIRECT	GO:0032930~positive regulation of superoxide anion generation	3	1.57068	0.0169463	TYROBP, ITGB2, CYBA	186	21	19349	14.861	1	0.305762	0.296651
GOTERM_MF_DIRECT	GO:0004896~cytokine receptor activity	4	2.09424	0.0180744	CD74, CSF3R, IL6ST, CSF2RA	187	56	18770	7.1696	0.999381	0.36691	0.360584
GOTERM_CC_DIRECT	GO:0030964~NADH dehydrogenase complex	2	1.04712	0.0183641	MT-ND4L, MT-ND3	187	2	20164	107.829	0.992219	0.0946546	0.0773133
GOTERM_CC_DIRECT	GO:0005602~complement component C1 complex	2	1.04712	0.0183641	C1QB, C1QA	187	2	20164	107.829	0.992219	0.0946546	0.0773133
GOTERM_CC_DIRECT	GO:0098794~postsynapse	5	2.6178	0.0184251	C1QB, C1QA, SLC29A1, SLC8A1, C1QC	187	109	20164	4.94628	0.992345	0.0946546	0.0773133
GOTERM_BP_DIRECT	GO:0051056~regulation of small GTPase mediated signal transduction	6	3.14136	0.0184783	ARHGAP22, ARHGAP21, A2M, SRGAP1, ARHGAP24, FGD2	186	159	19349	3.92554	1	0.32223	0.312628
GOTERM_BP_DIRECT	GO:0030225~macrophage differentiation	3	1.57068	0.0185251	CEBPA, CSF1R, HLA-DRB1	186	22	19349	14.1855	1	0.32223	0.312628
GOTERM_BP_DIRECT	GO:1902998~positive regulation of neurofibrillary tangle assembly	2	1.04712	0.0190315	APOE, CLU	186	2	19349	104.027	1	0.32223	0.312628
GOTERM_BP_DIRECT	GO:1904300~positive regulation of transcytosis	2	1.04712	0.0190315	LRP1, PTAFR	186	2	19349	104.027	1	0.32223	0.312628
GOTERM_BP_DIRECT	GO:0002491~antigen processing and presentation of endogenous peptide antigen via MHC class II	2	1.04712	0.0190315	HLA-DRA, HLA-DRB1	186	2	19349	104.027	1	0.32223	0.312628
GOTERM_MF_DIRECT	GO:0030674~protein binding, bridging	5	2.6178	0.0193138	ADAP2, TCOF1, FSCN1, FRMD4A, GAS6	187	103	18770	4.87254	0.999629	0.373401	0.366963
GOTERM_BP_DIRECT	GO:0006959~humoral immune response	4	2.09424	0.0197577	TREM2, TNF, HLA-DRB1, HLA-DQB1	186	60	19349	6.93513	1	0.32223	0.312628
GOTERM_BP_DIRECT	GO:0045807~positive regulation of endocytosis	3	1.57068	0.0201634	LRP1, CD14, APOE	186	23	19349	13.5687	1	0.32223	0.312628
GOTERM_BP_DIRECT	GO:0006259~DNA metabolic process	3	1.57068	0.0201634	PLD4, DNASE2, PLD3	186	23	19349	13.5687	1	0.32223	0.312628
GOTERM_BP_DIRECT	GO:0046597~negative regulation of viral entry into host cell	3	1.57068	0.0201634	CD74, CIITA, GSN	186	23	19349	13.5687	1	0.32223	0.312628
GOTERM_BP_DIRECT	GO:0030031~cell projection assembly	3	1.57068	0.0201634	CYFIP1, SCIN, GSN	186	23	19349	13.5687	1	0.32223	0.312628
GOTERM_BP_DIRECT	GO:0045672~positive regulation of osteoclast differentiation	3	1.57068	0.0201634	TREM2, FOS, TNF	186	23	19349	13.5687	1	0.32223	0.312628
GOTERM_BP_DIRECT	GO:0050709~negative regulation of protein secretion	3	1.57068	0.0201634	RHBDF2, FRMD4A, APOE	186	23	19349	13.5687	1	0.32223	0.312628
GOTERM_BP_DIRECT	GO:0006123~mitochondrial electron transport, cytochrome c to oxygen	3	1.57068	0.0218599	MT-CO1, MT-CO2, MT-CO3	186	24	19349	13.0034	1	0.346047	0.335736
GOTERM_CC_DIRECT	GO:0005751~mitochondrial respiratory chain complex IV	3	1.57068	0.0220908	MT-CO1, MT-CO2, MT-CO3	187	25	20164	12.9395	0.997128	0.111304	0.090912
GOTERM_MF_DIRECT	GO:0002020~protease binding	5	2.6178	0.0225443	CST3, LRP1, PSAP, A2M, TNF	187	108	18770	4.64696	0.999902	0.386919	0.380248
GOTERM_MF_DIRECT	GO:0001786~phosphatidylserine binding	4	2.09424	0.0226427	SCIN, AXL, TREM2, GAS6	187	61	18770	6.58192	0.999906	0.386919	0.380248
GOTERM_MF_DIRECT	GO:0038023~signaling receptor activity	7	3.66492	0.022961	CSF3R, LRP1, ITGB2, TREM2, CD302, SLC1A5, CSF2RA	187	221	18770	3.17928	0.999918	0.386919	0.380248
GOTERM_CC_DIRECT	GO:0005794~Golgi apparatus	18	9.42408	0.0229901	GRN, LRP1, GALNT2, SLC38A10, CYBA, NDRG2, CLU, SORL1, FGD2, MS4A4A, PTGS1, CST3, ARHGAP21, SPP1, CD14, APOE, ITM2B, ATP6V0A1	187	1084	20164	1.79052	0.997743	0.113649	0.0928279
GOTERM_BP_DIRECT	GO:0010596~negative regulation of endothelial cell migration	3	1.57068	0.0236135	SERPINF1, APOE, VASH1	186	25	19349	12.4832	1	0.370313	0.359278
GOTERM_MF_DIRECT	GO:0005096~GTPase activator activity	8	4.18848	0.023825	ARHGAP22, ARHGAP21, ADAP2, RGS1, TBC1D2B, SRGAP1, RIN2, ARHGAP24	187	285	18770	2.81753	0.999943	0.386919	0.380248
GOTERM_CC_DIRECT	GO:0031093~platelet alpha granule lumen	4	2.09424	0.0240411	CFD, A2M, GAS6, CLU	187	67	20164	6.43754	0.998298	0.116644	0.0952739
GOTERM_BP_DIRECT	GO:0042102~positive regulation of T cell proliferation	4	2.09424	0.0243657	HLA-DMB, HLA-DPB1, IL6ST, HLA-DPA1	186	65	19349	6.40165	1	0.378571	0.367291
GOTERM_BP_DIRECT	GO:0034341~response to interferon-gamma	3	1.57068	0.0254228	CD74, CIITA, SLC11A1	186	26	19349	12.0031	1	0.391372	0.37971
GOTERM_BP_DIRECT	GO:0009611~response to wounding	4	2.09424	0.0273852	DST, SLC1A3, VASH1, GFAP	186	68	19349	6.11923	1	0.41099	0.398744
GOTERM_CC_DIRECT	GO:1904813~ficolin-1-rich granule lumen	5	2.6178	0.027969	CFD, CST3, GSN, CTSD, CTSB	187	124	20164	4.34794	0.999408	0.133234	0.108825
GOTERM_BP_DIRECT	GO:0002469~myeloid dendritic cell antigen processing and presentation	2	1.04712	0.0284117	HLA-DRA, HLA-DRB1	186	3	19349	69.3513	1	0.41099	0.398744
GOTERM_BP_DIRECT	GO:1901647~positive regulation of synoviocyte proliferation	2	1.04712	0.0284117	NEAT1, TNF	186	3	19349	69.3513	1	0.41099	0.398744
GOTERM_BP_DIRECT	GO:0051250~negative regulation of lymphocyte activation	2	1.04712	0.0284117	AXL, MERTK	186	3	19349	69.3513	1	0.41099	0.398744
GOTERM_BP_DIRECT	GO:0032831~positive regulation of CD4-positive, CD25-positive, alpha-beta regulatory T cell differentiation	2	1.04712	0.0284117	HLA-DRA, HLA-DRB1	186	3	19349	69.3513	1	0.41099	0.398744
GOTERM_BP_DIRECT	GO:0035284~brain segmentation	2	1.04712	0.0284117	EGR2, MAFB	186	3	19349	69.3513	1	0.41099	0.398744
GOTERM_BP_DIRECT	GO:0045622~regulation of T-helper cell differentiation	2	1.04712	0.0284117	HLA-DRA, HLA-DRB1	186	3	19349	69.3513	1	0.41099	0.398744
GOTERM_CC_DIRECT	GO:0005783~endoplasmic reticulum	18	9.42408	0.0286719	P2RY13, GRN, ACSL1, UNC93B1, PLD4, FOS, VASH1, CLN8, LTC4S, CLU, SORL1, MS4A4A, HERPUD1, CST3, NPC2, APOC1, PIEZO1, APOE	187	1113	20164	1.74386	0.99951	0.134144	0.109568
GOTERM_CC_DIRECT	GO:0002102~podosome	3	1.57068	0.0291882	SCIN, GSN, FSCN1	187	29	20164	11.1547	0.999574	0.134163	0.109584
GOTERM_MF_DIRECT	GO:0000976~transcription regulatory region sequence-specific DNA binding	7	3.66492	0.0303799	CEBPA, CIITA, EGR2, ZFHX3, FOS, TNF, ETV5	187	236	18770	2.9772	0.999996	0.474393	0.466214
GOTERM_BP_DIRECT	GO:0045444~fat cell differentiation	4	2.09424	0.0305949	NR4A2, CEBPA, EGR2, MAFB	186	71	19349	5.86067	1	0.438788	0.425713
GOTERM_BP_DIRECT	GO:1902430~negative regulation of beta-amyloid formation	3	1.57068	0.0311733	APOE, CLU, SORL1	186	29	19349	10.7614	1	0.443295	0.430086
GOTERM_BP_DIRECT	GO:0046677~response to antibiotic	3	1.57068	0.0352641	CIITA, SLC1A3, SKIL	186	31	19349	10.0671	1	0.490414	0.475801
GOTERM_BP_DIRECT	GO:0051602~response to electrical stimulus	3	1.57068	0.0352641	CYFIP1, MT-CO1, CD14	186	31	19349	10.0671	1	0.490414	0.475801
GOTERM_BP_DIRECT	GO:0045471~response to ethanol	5	2.6178	0.0354326	MT-ND4, GSN, CD14, MT-CYB, TNF	186	129	19349	4.03205	1	0.490414	0.475801
GOTERM_BP_DIRECT	GO:0098869~cellular oxidant detoxification	4	2.09424	0.0375804	SESN1, APOE, LTC4S, PTGS1	186	77	19349	5.40399	1	0.490414	0.475801
GOTERM_BP_DIRECT	GO:1905908~positive regulation of amyloid fibril formation	2	1.04712	0.0377027	APOE, CLU	186	4	19349	52.0134	1	0.490414	0.475801
GOTERM_BP_DIRECT	GO:1900221~regulation of beta-amyloid clearance	2	1.04712	0.0377027	APOE, CLU	186	4	19349	52.0134	1	0.490414	0.475801
GOTERM_BP_DIRECT	GO:2000516~positive regulation of CD4-positive, alpha-beta T cell activation	2	1.04712	0.0377027	HLA-DRA, HLA-DRB1	186	4	19349	52.0134	1	0.490414	0.475801
GOTERM_BP_DIRECT	GO:0010916~negative regulation of very-low-density lipoprotein particle clearance	2	1.04712	0.0377027	APOC2, APOC1	186	4	19349	52.0134	1	0.490414	0.475801
GOTERM_BP_DIRECT	GO:0002265~astrocyte activation involved in immune response	2	1.04712	0.0377027	GRN, LRP1	186	4	19349	52.0134	1	0.490414	0.475801
GOTERM_BP_DIRECT	GO:0032375~negative regulation of cholesterol transport	2	1.04712	0.0377027	APOC2, APOC1	186	4	19349	52.0134	1	0.490414	0.475801
GOTERM_BP_DIRECT	GO:0043315~positive regulation of neutrophil degranulation	2	1.04712	0.0377027	ITGB2, PTAFR	186	4	19349	52.0134	1	0.490414	0.475801
GOTERM_BP_DIRECT	GO:0016477~cell migration	7	3.66492	0.0379939	CD63, ADGRG1, AXL, ITGB2, FSCN1, MERTK, SORL1	186	258	19349	2.82243	1	0.490414	0.475801
GOTERM_MF_DIRECT	GO:0034189~very-low-density lipoprotein particle binding	2	1.04712	0.0390555	TREM2, PLTP	187	4	18770	50.1872	1	0.566305	0.556541
GOTERM_MF_DIRECT	GO:0045145~single-stranded DNA 5'-3' exodeoxyribonuclease activity	2	1.04712	0.0390555	PLD4, PLD3	187	4	18770	50.1872	1	0.566305	0.556541
GOTERM_CC_DIRECT	GO:0044853~plasma membrane raft	3	1.57068	0.0391452	ITGB2, TREM2, MS4A4A	187	34	20164	9.51431	0.999971	0.176828	0.144432
GOTERM_BP_DIRECT	GO:0050900~leukocyte migration	6	3.14136	0.0403647	CD74, FCER1G, ITGB2, OLR1, GAS6, MERTK	186	196	19349	3.1845	1	0.517037	0.501631
GOTERM_BP_DIRECT	GO:0001818~negative regulation of cytokine production	3	1.57068	0.041763	SLC11A1, NDRG2, MERTK	186	34	19349	9.17884	1	0.530896	0.515077
GOTERM_BP_DIRECT	GO:0008203~cholesterol metabolic process	4	2.09424	0.042651	CEBPA, NPC2, APOE, CLN8	186	81	19349	5.13713	1	0.538108	0.522074
GOTERM_CC_DIRECT	GO:0036021~endolysosome lumen	2	1.04712	0.0452831	CTSB, LGMN	187	5	20164	43.1316	0.999995	0.201088	0.164247
GOTERM_MF_DIRECT	GO:0001228~transcriptional activator activity, RNA polymerase II transcription regulatory region sequence-specific binding	10	5.2356	0.045459	NR4A2, MEF2A, CEBPA, KLF6, EGR2, EGR3, MAFB, TCF4, FOS, ETV5	187	471	18770	2.13109	1	0.616358	0.605731
GOTERM_BP_DIRECT	GO:0038094~Fc-gamma receptor signaling pathway	2	1.04712	0.0469054	FCGR3A, FCER1G	186	5	19349	41.6108	1	0.558207	0.541574
GOTERM_BP_DIRECT	GO:0017038~protein import	2	1.04712	0.0469054	APOE, CLU	186	5	19349	41.6108	1	0.558207	0.541574
GOTERM_BP_DIRECT	GO:0034241~positive regulation of macrophage fusion	2	1.04712	0.0469054	TYROBP, TREM2	186	5	19349	41.6108	1	0.558207	0.541574
GOTERM_BP_DIRECT	GO:0045833~negative regulation of lipid metabolic process	2	1.04712	0.0469054	APOC2, APOC1	186	5	19349	41.6108	1	0.558207	0.541574
GOTERM_BP_DIRECT	GO:0042159~lipoprotein catabolic process	2	1.04712	0.0469054	APOE, CTSD	186	5	19349	41.6108	1	0.558207	0.541574
GOTERM_BP_DIRECT	GO:0070779~D-aspartate import	2	1.04712	0.0469054	SLC1A3, GFAP	186	5	19349	41.6108	1	0.558207	0.541574
GOTERM_BP_DIRECT	GO:0045123~cellular extravasation	2	1.04712	0.0469054	ITGB2, TNF	186	5	19349	41.6108	1	0.558207	0.541574
GOTERM_BP_DIRECT	GO:0046836~glycolipid transport	2	1.04712	0.0469054	NPC2, PLTP	186	5	19349	41.6108	1	0.558207	0.541574
GOTERM_MF_DIRECT	GO:0001530~lipopolysaccharide binding	3	1.57068	0.0469372	PTAFR, TREM2, CD14	187	35	18770	8.60351	1	0.616358	0.605731
GOTERM_MF_DIRECT	GO:0001851~complement component C3b binding	2	1.04712	0.0485799	ITGB2, VSIG4	187	5	18770	40.1497	1	0.616358	0.605731
GOTERM_MF_DIRECT	GO:0070891~lipoteichoic acid binding	2	1.04712	0.0485799	TREM2, CD14	187	5	18770	40.1497	1	0.616358	0.605731
GOTERM_BP_DIRECT	GO:0006629~lipid metabolic process	6	3.14136	0.0498185	LRP1, APOC2, APOC1, PLTP, LIPA, CLU	186	208	19349	3.00078	1	0.588701	0.571159
GOTERM_MF_DIRECT	GO:0044877~macromolecular complex binding	9	4.71204	0.050325	CIITA, MAFB, LRP1, TREM2, FOS, APOE, MT-CYB, SKIL, CLU	187	407	18770	2.21958	1	0.619149	0.608474
GOTERM_CC_DIRECT	GO:0005789~endoplasmic reticulum membrane	16	8.37696	0.0503684	DST, ACSL1, UNC93B1, GALNT2, RHBDF2, PLD4, CYBA, CLN8, LTC4S, SORL1, PLD3, HERPUD1, PTGS1, PIEZO1, CD59, SGK1	187	1019	20164	1.69309	0.999999	0.219942	0.179647
GOTERM_BP_DIRECT	GO:0071277~cellular response to calcium ion	4	2.09424	0.0523019	MEF2A, TRPM2, FOS, LGMN	186	88	19349	4.72849	1	0.609778	0.591608
GOTERM_BP_DIRECT	GO:0002862~negative regulation of inflammatory response to antigenic stimulus	6	3.14136	0.052329	CD163, ADAM17, FCGR3A, RHBDF2, TREM2, HLA-DRB1	186	211	19349	2.95811	1	0.609778	0.591608
GOTERM_BP_DIRECT	GO:0001937~negative regulation of endothelial cell proliferation	3	1.57068	0.05349	APOE, VASH1, TNF	186	39	19349	8.00207	1	0.610624	0.592429
GOTERM_BP_DIRECT	GO:0008283~cell proliferation	5	2.6178	0.0538659	CSF1R, CD74, LRP1, LIPA, SORL1	186	148	19349	3.51442	1	0.610624	0.592429
GOTERM_CC_DIRECT	GO:0034363~intermediate-density lipoprotein particle	2	1.04712	0.054092	APOC2, APOE	187	6	20164	35.943	1	0.231824	0.189353
GOTERM_CC_DIRECT	GO:0005581~collagen trimer	4	2.09424	0.0548592	C1QB, MSR1, C1QA, C1QC	187	93	20164	4.6378	1	0.231824	0.189353
GOTERM_BP_DIRECT	GO:1990000~amyloid fibril formation	4	2.09424	0.0552369	CST3, GSN, SORL1, ITM2B	186	90	19349	4.62342	1	0.610624	0.592429
GOTERM_BP_DIRECT	GO:0043537~negative regulation of blood vessel endothelial cell migration	3	1.57068	0.0559604	APOE, VASH1, TNF	186	40	19349	7.80202	1	0.610624	0.592429
GOTERM_BP_DIRECT	GO:0034447~very-low-density lipoprotein particle clearance	2	1.04712	0.0560205	APOC1, APOE	186	6	19349	34.6756	1	0.610624	0.592429
GOTERM_BP_DIRECT	GO:1903223~positive regulation of oxidative stress-induced neuron death	2	1.04712	0.0560205	TRPM2, TNF	186	6	19349	34.6756	1	0.610624	0.592429
GOTERM_BP_DIRECT	GO:0097350~neutrophil clearance	2	1.04712	0.0560205	AXL, MERTK	186	6	19349	34.6756	1	0.610624	0.592429
GOTERM_BP_DIRECT	GO:0051127~positive regulation of actin nucleation	2	1.04712	0.0560205	SCIN, GSN	186	6	19349	34.6756	1	0.610624	0.592429
GOTERM_BP_DIRECT	GO:0043615~astrocyte cell migration	2	1.04712	0.0560205	MMP14, CCL3	186	6	19349	34.6756	1	0.610624	0.592429
GOTERM_BP_DIRECT	GO:0045893~positive regulation of transcription, DNA-templated	12	6.28272	0.0560405	CD74, KLF6, CIITA, EGR2, ZFHX3, MAFB, SPP1, TCF4, FOS, APOE, TNF, HLA-DRB1	186	667	19349	1.87155	1	0.610624	0.592429
GOTERM_BP_DIRECT	GO:0042493~response to drug	7	3.66492	0.0573291	ADAM17, ACSL1, CYBA, FOS, MT-CYB, SLC8A1, MT-ND1	186	286	19349	2.54611	1	0.620633	0.60214
GOTERM_MF_DIRECT	GO:0060228~phosphatidylcholine-sterol O-acyltransferase activator activity	2	1.04712	0.0580105	APOC1, APOE	187	6	18770	33.4581	1	0.672922	0.661319
GOTERM_MF_DIRECT	GO:0055102~lipase inhibitor activity	2	1.04712	0.0580105	APOC2, APOC1	187	6	18770	33.4581	1	0.672922	0.661319
GOTERM_CC_DIRECT	GO:0005771~multivesicular body	3	1.57068	0.0622054	CD63, CD74, SORL1	187	44	20164	7.35197	1	0.258695	0.211301
GOTERM_MF_DIRECT	GO:0015171~amino acid transmembrane transporter activity	3	1.57068	0.0622609	SLC43A2, SLC38A10, SLC1A5	187	41	18770	7.34446	1	0.702165	0.690058
GOTERM_BP_DIRECT	GO:0030574~collagen catabolic process	3	1.57068	0.0636037	MMP14, CTSD, CTSB	186	43	19349	7.25769	1	0.667313	0.647429
GOTERM_BP_DIRECT	GO:1900426~positive regulation of defense response to bacterium	2	1.04712	0.0650489	GRN, CYBA	186	7	19349	29.722	1	0.667313	0.647429
GOTERM_BP_DIRECT	GO:0032374~regulation of cholesterol transport	2	1.04712	0.0650489	LRP1, APOC1	186	7	19349	29.722	1	0.667313	0.647429
GOTERM_BP_DIRECT	GO:2000669~negative regulation of dendritic cell apoptotic process	2	1.04712	0.0650489	AXL, GAS6	186	7	19349	29.722	1	0.667313	0.647429
GOTERM_BP_DIRECT	GO:0007167~enzyme linked receptor protein signaling pathway	2	1.04712	0.0650489	LRP1, GAS6	186	7	19349	29.722	1	0.667313	0.647429
GOTERM_BP_DIRECT	GO:0002606~positive regulation of dendritic cell antigen processing and presentation	2	1.04712	0.0650489	CD74, SLC11A1	186	7	19349	29.722	1	0.667313	0.647429
GOTERM_BP_DIRECT	GO:0010573~vascular endothelial growth factor production	2	1.04712	0.0650489	ADGRG1, TNF	186	7	19349	29.722	1	0.667313	0.647429
GOTERM_BP_DIRECT	GO:1904141~positive regulation of microglial cell migration	2	1.04712	0.0650489	CCL3, TREM2	186	7	19349	29.722	1	0.667313	0.647429
GOTERM_BP_DIRECT	GO:0006958~complement activation, classical pathway	5	2.6178	0.0652201	C1QB, C3, C1QA, CLU, C1QC	186	158	19349	3.29199	1	0.667313	0.647429
GOTERM_CC_DIRECT	GO:0005788~endoplasmic reticulum lumen	7	3.66492	0.0655182	C3, CST3, ADAM17, RNASET2, SPP1, APOE, GAS6	187	307	20164	2.45864	1	0.268215	0.219076
GOTERM_MF_DIRECT	GO:0005138~interleukin-6 receptor binding	2	1.04712	0.067348	ADAM17, IL6ST	187	7	18770	28.6784	1	0.739008	0.726267
GOTERM_BP_DIRECT	GO:0043407~negative regulation of MAP kinase activity	3	1.57068	0.0688831	DUSP1, APOE, SORL1	186	45	19349	6.93513	1	0.69376	0.673088
GOTERM_BP_DIRECT	GO:0032689~negative regulation of interferon-gamma production	3	1.57068	0.0688831	AXL, GAS6, HLA-DRB1	186	45	19349	6.93513	1	0.69376	0.673088
GOTERM_BP_DIRECT	GO:0046718~viral entry into host cell	4	2.09424	0.0693841	AXL, SLC1A5, GAS6, CTSB	186	99	19349	4.20311	1	0.69376	0.673088
GOTERM_BP_DIRECT	GO:0007267~cell-cell signaling	6	3.14136	0.0694587	C1QA, ADGRG1, ITGB2, CCL3, MERTK, GAL3ST4	186	229	19349	2.7256	1	0.69376	0.673088
GOTERM_MF_DIRECT	GO:0004866~endopeptidase inhibitor activity	3	1.57068	0.0704734	C3, CST3, A2M	187	44	18770	6.8437	1	0.752953	0.739971
GOTERM_BP_DIRECT	GO:0043066~negative regulation of apoptotic process	10	5.2356	0.0707972	CSF1R, CD74, EGR3, DUSP1, AXL, TREM2, IL6ST, CLN8, GAS6, IER3	186	533	19349	1.95172	1	0.702945	0.681999
GOTERM_CC_DIRECT	GO:0034366~spherical high-density lipoprotein particle	2	1.04712	0.0714679	APOC2, CLU	187	8	20164	26.9572	1	0.28807	0.235294
GOTERM_BP_DIRECT	GO:0009408~response to heat	3	1.57068	0.0715753	TRPM2, CD14, MT-CYB	186	46	19349	6.78436	1	0.70649	0.685438
GOTERM_BP_DIRECT	GO:1903753~negative regulation of p38MAPK cascade	2	1.04712	0.0739914	DUSP1, TREM2	186	8	19349	26.0067	1	0.708394	0.687285
GOTERM_BP_DIRECT	GO:0002283~neutrophil activation involved in immune response	2	1.04712	0.0739914	TYROBP, FCER1G	186	8	19349	26.0067	1	0.708394	0.687285
GOTERM_BP_DIRECT	GO:0032825~positive regulation of natural killer cell differentiation	2	1.04712	0.0739914	AXL, GAS6	186	8	19349	26.0067	1	0.708394	0.687285
GOTERM_BP_DIRECT	GO:0044794~positive regulation by host of viral process	2	1.04712	0.0739914	CSF1R, APOE	186	8	19349	26.0067	1	0.708394	0.687285
GOTERM_BP_DIRECT	GO:0048261~negative regulation of receptor-mediated endocytosis	2	1.04712	0.0739914	APOC2, APOC1	186	8	19349	26.0067	1	0.708394	0.687285
GOTERM_BP_DIRECT	GO:0031100~animal organ regeneration	3	1.57068	0.0743011	AXL, MT-CYB, GAS6	186	47	19349	6.64001	1	0.708394	0.687285
GOTERM_BP_DIRECT	GO:0007166~cell surface receptor signaling pathway	7	3.66492	0.0759044	MILR1, MS4A6A, FCGR3A, ADGRG1, CD59, CD14, MERTK	186	308	19349	2.36425	1	0.717839	0.696449
GOTERM_BP_DIRECT	GO:0050729~positive regulation of inflammatory response	4	2.09424	0.0761474	CEBPA, CCL3, NEAT1, TNF	186	103	19349	4.03988	1	0.717839	0.696449
GOTERM_MF_DIRECT	GO:0071813~lipoprotein particle binding	2	1.04712	0.0765935	TREM2, APOE	187	8	18770	25.0936	1	0.791219	0.777577
GOTERM_BP_DIRECT	GO:0045429~positive regulation of nitric oxide biosynthetic process	3	1.57068	0.0770598	ITGB2, TNF, CLU	186	48	19349	6.50168	1	0.722382	0.700857
GOTERM_BP_DIRECT	GO:0009410~response to xenobiotic stimulus	6	3.14136	0.0776443	ADAM17, SLC1A3, CYBA, FOS, TNF, SLC8A1	186	237	19349	2.63359	1	0.723817	0.702249
GOTERM_CC_DIRECT	GO:0009925~basal plasma membrane	3	1.57068	0.0804495	DST, SLC1A3, SLC1A5	187	51	20164	6.34288	1	0.319183	0.260707
GOTERM_CC_DIRECT	GO:0042995~cell projection	5	2.6178	0.0816232	TRPM2, SCIN, DST, SPP1, ARHGAP24	187	177	20164	3.04601	1	0.319183	0.260707
GOTERM_MF_DIRECT	GO:0008233~peptidase activity	4	2.09424	0.0827138	ADAM17, CTSD, CTSB, LGMN	187	103	18770	3.89803	1	0.791219	0.777577
GOTERM_BP_DIRECT	GO:0033194~response to hydroperoxide	2	1.04712	0.0828488	TRPM2, MT-ND1	186	9	19349	23.1171	1	0.743424	0.721272
GOTERM_BP_DIRECT	GO:0034372~very-low-density lipoprotein particle remodeling	2	1.04712	0.0828488	APOC2, APOE	186	9	19349	23.1171	1	0.743424	0.721272
GOTERM_BP_DIRECT	GO:0042698~ovulation cycle	2	1.04712	0.0828488	AXL, SERPINF1	186	9	19349	23.1171	1	0.743424	0.721272
GOTERM_BP_DIRECT	GO:0048771~tissue remodeling	2	1.04712	0.0828488	MMP14, LIPA	186	9	19349	23.1171	1	0.743424	0.721272
GOTERM_BP_DIRECT	GO:0034371~chylomicron remodeling	2	1.04712	0.0828488	APOC2, APOE	186	9	19349	23.1171	1	0.743424	0.721272
GOTERM_BP_DIRECT	GO:0043382~positive regulation of memory T cell differentiation	2	1.04712	0.0828488	HLA-DRA, HLA-DRB1	186	9	19349	23.1171	1	0.743424	0.721272
GOTERM_BP_DIRECT	GO:0010873~positive regulation of cholesterol esterification	2	1.04712	0.0828488	APOC1, APOE	186	9	19349	23.1171	1	0.743424	0.721272
GOTERM_MF_DIRECT	GO:0005044~scavenger receptor activity	3	1.57068	0.084881	MSR1, CD163, LRP1	187	49	18770	6.14537	1	0.791219	0.777577
GOTERM_MF_DIRECT	GO:0005384~manganese ion transmembrane transporter activity	2	1.04712	0.0857479	TRPM2, SLC11A1	187	9	18770	22.3054	1	0.791219	0.777577
GOTERM_MF_DIRECT	GO:0042609~CD4 receptor binding	2	1.04712	0.0857479	CD74, HLA-DRB1	187	9	18770	22.3054	1	0.791219	0.777577
GOTERM_MF_DIRECT	GO:0097001~ceramide binding	2	1.04712	0.0857479	CLN8, PLTP	187	9	18770	22.3054	1	0.791219	0.777577
GOTERM_BP_DIRECT	GO:0010629~negative regulation of gene expression	7	3.66492	0.0873652	MSR1, LRP1, SERPINF1, CCL3, APOE, TNF, LGMN	186	320	19349	2.27559	1	0.768708	0.745803
GOTERM_BP_DIRECT	GO:0034097~response to cytokine	3	1.57068	0.088406	FOS, IL6ST, SKIL	186	52	19349	6.00155	1	0.768708	0.745803
GOTERM_BP_DIRECT	GO:0045785~positive regulation of cell adhesion	3	1.57068	0.088406	ADGRG1, ZFHX3, TNF	186	52	19349	6.00155	1	0.768708	0.745803
GOTERM_BP_DIRECT	GO:0001525~angiogenesis	6	3.14136	0.0888219	ARHGAP22, MMP14, ADGRG1, VASH1, SAT1, ARHGAP24	186	247	19349	2.52697	1	0.768708	0.745803
GOTERM_CC_DIRECT	GO:0048471~perinuclear region of cytoplasm	12	6.28272	0.0903469	CYFIP1, GSN, GALNT2, SERPINF1, SPP1, SLC1A3, NDRG2, S100B, CLU, CTSB, ATP6V0A1, LGMN	187	754	20164	1.71611	1	0.342567	0.279807
GOTERM_CC_DIRECT	GO:0034774~secretory granule lumen	4	2.09424	0.0904392	CFD, C3, CYFIP1, GSN	187	115	20164	3.75057	1	0.342567	0.279807
GOTERM_BP_DIRECT	GO:0030168~platelet activation	4	2.09424	0.0905009	FCER1G, AXL, CD9, MERTK	186	111	19349	3.74872	1	0.768708	0.745803
GOTERM_BP_DIRECT	GO:0009617~response to bacterium	4	2.09424	0.0905009	CFD, C3, RGS1, SLC11A1	186	111	19349	3.74872	1	0.768708	0.745803
GOTERM_BP_DIRECT	GO:0042542~response to hydrogen peroxide	3	1.57068	0.0913162	MT-ND5, DUSP1, SLC8A1	186	53	19349	5.88831	1	0.768708	0.745803
GOTERM_CC_DIRECT	GO:1904724~tertiary granule lumen	3	1.57068	0.0915256	CST3, CYFIP1, CTSD	187	55	20164	5.88158	1	0.342567	0.279807
GOTERM_BP_DIRECT	GO:0097094~craniofacial suture morphogenesis	2	1.04712	0.091622	MMP14, TMEM107	186	10	19349	20.8054	1	0.768708	0.745803
GOTERM_BP_DIRECT	GO:1903980~positive regulation of microglial cell activation	2	1.04712	0.091622	CCL3, TREM2	186	10	19349	20.8054	1	0.768708	0.745803
GOTERM_BP_DIRECT	GO:0032940~secretion by cell	2	1.04712	0.091622	AXL, MERTK	186	10	19349	20.8054	1	0.768708	0.745803
GOTERM_BP_DIRECT	GO:0034384~high-density lipoprotein particle clearance	2	1.04712	0.091622	APOC2, APOE	186	10	19349	20.8054	1	0.768708	0.745803
GOTERM_BP_DIRECT	GO:0071421~manganese ion transmembrane transport	2	1.04712	0.091622	TRPM2, SLC11A1	186	10	19349	20.8054	1	0.768708	0.745803
GOTERM_BP_DIRECT	GO:0060068~vagina development	2	1.04712	0.091622	AXL, MERTK	186	10	19349	20.8054	1	0.768708	0.745803
GOTERM_BP_DIRECT	GO:0006911~phagocytosis, engulfment	4	2.09424	0.0961544	MSR1, GSN, ITGB2, TREM2	186	114	19349	3.65007	1	0.793976	0.770318
GOTERM_BP_DIRECT	GO:0055088~lipid homeostasis	3	1.57068	0.0972194	CEBPA, TREM2, CLN8	186	55	19349	5.67419	1	0.793976	0.770318
GOTERM_BP_DIRECT	GO:0010467~gene expression	3	1.57068	0.0972194	EGR2, APOE, GFAP	186	55	19349	5.67419	1	0.793976	0.770318
GOTERM_BP_DIRECT	GO:0048015~phosphatidylinositol-mediated signaling	3	1.57068	0.0972194	CSF1R, GSN, PTAFR	186	55	19349	5.67419	1	0.793976	0.770318
GOTERM_CC_DIRECT	GO:0045111~intermediate filament cytoskeleton	3	1.57068	0.0972217	MMP14, DST, GFAP	187	57	20164	5.6752	1	0.358762	0.293034

## Sheet: Hypoxia
Category	Term	Count	%	PValue	Genes	List Total	Pop Hits	Pop Total	Fold Enrichment	Bonferroni	Benjamini	FDR
GOTERM_CC_DIRECT	GO:0070062~extracellular exosome	69	35.2041	1.3371e-19	GPI, IL1RN, GBE1, SLC2A1, HSPB1, PLOD2, SLC2A3, ENO1, METRNL, ENO2, LGALS3, LGALS1, ANPEP, FTH1, NAMPT, SH3BGRL3, TIMP1, GLUL, TGM2, ANXA1, TPI1, ANXA2, GSTO1, ACTN1, PGAM1, MIF, RNASE1, PKM, S100A6, S100A4, TAGLN2, ALDOC, VDAC1, ALDOA, S100A9, FBP1, GAPDH, S100A8, CD44, ARL8B, FTL, CSTB, RALA, SDC4, THBS1, NDRG1, GNA13, DNAJB1, SDCBP, LDHA, HSPH1, SPP1, PGK1, FLNA, MGAT1, S100A11, S100A10, GK, H…	192	2217	20164	3.26858	3.63692e-17	3.63692e-17	3.34276e-17
GOTERM_BP_DIRECT	GO:0061621~canonical glycolysis	12	6.12245	9.4438e-17	GPI, PKM, TPI1, PGAM1, PGK1, ALDOC, ENO1, ALDOA, ENO2, GAPDH, HK2, PFKP	185	24	19349	52.2946	1.69975e-13	1.4449e-13	1.4024e-13
GOTERM_BP_DIRECT	GO:0043312~neutrophil degranulation	31	15.8163	2.21746e-16	FCN1, CSTB, GPI, SLC2A3, SDCBP, LGALS3, ANPEP, FTH1, CLEC5A, S100A12, S100A11, ANXA2, SLC11A1, PGAM1, HSPA6, PLAUR, MCEMP1, MIF, LILRB3, LYZ, PKM, CYSTM1, ADAM8, ALDOC, ALDOA, S100A9, CD44, S100A8, HSPA1B, FTL, HSPA1A	185	482	19349	6.72669	3.3995e-13	1.69636e-13	1.64647e-13
GOTERM_BP_DIRECT	GO:0006096~glycolytic process	12	6.12245	5.66282e-14	GPI, LDHA, PKM, TPI1, PGAM1, PGK1, ALDOC, ENO1, ALDOA, ENO2, GAPDH, HK2	185	39	19349	32.1813	8.66873e-11	2.88804e-11	2.80309e-11
GOTERM_CC_DIRECT	GO:0005576~extracellular region	55	28.0612	5.78275e-12	FCN1, GPI, ADM, METRNL, IFI30, CXCL3, TREM1, CXCL2, ASGR1, LGALS3, LGALS1, FTH1, TIMP1, SRGN, ANXA1, ANXA2, IL1R2, ACTN1, PGAM1, PLAUR, NRG1, MIF, EREG, VCAN, PKM, CDCP1, CD109, S100A6, MMP19, S100A4, TAGLN2, ALDOC, PLIN2, ANGPTL4, ALDOA, S100A9, S100A8, FTL, CSTB, THBS1, SDCBP, HSPH1, SPP1, S100A12, FLNA, S100A11, S100A10, CCL20, HSPA6, FN1, LYZ, VEGFA, TGFBI, HSPA1B, HSPA1A	192	2117	20164	2.72846	1.5729e-09	7.86453e-10	7.22843e-10
GOTERM_BP_DIRECT	GO:0006094~gluconeogenesis	11	5.61224	1.1312e-11	GPI, TPI1, PGAM1, PGK1, ALDOC, ENO1, ALDOA, ENO2, GAPDH, FBP1, ATF3	185	45	19349	25.5662	1.73186e-08	4.32683e-09	4.19957e-09
GOTERM_CC_DIRECT	GO:0005615~extracellular space	49	25	2.13063e-10	FCN1, GPI, IL1RN, FLT1, HILPDA, HSPB1, ADM, ENO1, METRNL, CXCL3, ENO2, CXCL2, THBD, LGALS3, LGALS1, ANPEP, NAMPT, TIMP1, SRGN, ANXA1, TPI1, ANXA2, ACTN1, NRG1, MIF, EREG, VCAN, CD109, MMP19, S100A4, ANGPTL4, ALDOA, S100A9, S100A8, CSTB, CSTA, THBS1, SDCBP, SPP1, PGK1, S100A12, S100A11, S100A10, CCL20, FN1, LYZ, SULF2, VEGFA, TGFBI	192	1911	20164	2.69284	5.7953e-08	1.93177e-08	1.77552e-08
GOTERM_CC_DIRECT	GO:0034774~secretory granule lumen	13	6.63265	9.71811e-10	FCN1, CSTB, GPI, PGAM1, HSPA6, MIF, PKM, S100A12, ALDOC, ALDOA, S100A9, S100A8, S100A11	192	115	20164	11.8719	2.64333e-07	6.60832e-08	6.07382e-08
GOTERM_CC_DIRECT	GO:0005829~cytosol	90	45.9184	3.16227e-09	GPI, ERRFI1, ANKRD37, NCF2, GBE1, HILPDA, SLC2A1, HSPB1, ENO1, IFI30, ENO2, SAT1, HK2, MAP1LC3B, DUSP10, LGALS1, FAM162A, SEC61G, FTH1, KYNU, NAMPT, CLEC5A, PHACTR1, UPP1, GLUL, TGM2, BNIP3L, WSB1, ANXA1, TPI1, ANXA2, GSTO1, ACTN1, PGAM1, MIF, PKM, CD109, DDIT3, S100A6, TAGLN2, ALDOC, PLIN2, ATF5, BCAT1, ALDOA, S100A9, FBP1, GAPDH, S100A8, CD44, ARL8B, FTL, CSTB, CSTA, ZNF395, PFKFB4, PFKFB3, BCL…	192	5404	20164	1.74905	8.60137e-07	1.72028e-07	1.58114e-07
GOTERM_BP_DIRECT	GO:0071456~cellular response to hypoxia	13	6.63265	4.14513e-09	ERO1A, BNIP3L, EGLN3, BNIP3, HILPDA, AK4, NDRG1, VEGFA, RGCC, FAM162A, PGK1, EIF4EBP1, ADAM8	185	130	19349	10.4589	6.34618e-06	1.26841e-06	1.23111e-06
GOTERM_MF_DIRECT	GO:0005515~protein binding	162	82.6531	1.30045e-08	ERO1A, FCN1, ERRFI1, ANKRD37, IL1RN, PID1, NCF2, TMEM167A, AQP9, TESK2, ENO1, RBPJ, IFI30, ENO2, SAT1, LGALS3, LGALS1, FAM162A, FTH1, NAMPT, SLC16A3, GLUL, PDK1, TGM2, TNS1, BNIP3L, WSB1, ACTN1, IL1R2, CSGALNACT2, HPCAL1, MCEMP1, MIF, NEAT1, RNASE1, EREG, PPP1R3B, DDIT3, MYADM, S100A6, CD300E, ADAM8, S100A4, TAGLN2, VDAC1, ATF5, S100A9, S100A8, ATF3, ARL8B, FTL, PFKFB4, KCNE1, PFKFB3, SDC4, INSIG…	191	12518	18770	1.27178	5.76096e-06	5.77398e-06	5.59192e-06
GOTERM_CC_DIRECT	GO:1904813~ficolin-1-rich granule lumen	12	6.12245	2.75328e-08	FCN1, CSTB, GPI, PKM, PGAM1, FTH1, HSPA6, ALDOC, MIF, ALDOA, HSPA1B, HSPA1A	192	124	20164	10.1633	7.48888e-06	1.24815e-06	1.1472e-06
GOTERM_CC_DIRECT	GO:0009986~cell surface	23	11.7347	1.08485e-07	KCNE1, RALA, ANXA1, ANXA2, SDC4, SDC2, HILPDA, PLAUR, ENO1, MIF, ENO2, THBS1, SULF2, VEGFA, THBD, LGALS3, LGALS1, CD109, CLEC5A, SLAMF9, ADAM8, CD44, TNS1	192	619	20164	3.90223	2.95075e-05	4.00347e-06	3.67966e-06
GOTERM_CC_DIRECT	GO:0005925~focal adhesion	19	9.69388	1.17749e-07	RALA, ANXA1, FLT1, SDC4, ACTN1, PLAUR, HSPB1, CORO1C, GNA13, SDCBP, FLNA, VIM, CD44, HSPA1B, PDLIM7, HSPA1A, TNS1, TGM2, LIMS1	192	422	20164	4.72843	3.20273e-05	4.00347e-06	3.67966e-06
GOTERM_MF_DIRECT	GO:0042802~identical protein binding	42	21.4286	1.28175e-07	SDC4, SDC2, SLC2A1, HSPB1, ENO2, THBS1, SAT1, ASGR1, SDCBP, LDHA, LGALS1, FTH1, NAMPT, UPP1, GLUL, TGM2, BNIP3L, ANXA1, ANXA2, BNIP3, FN1, MCEMP1, MIF, LYZ, SOD2, VEGFA, PKM, P4HA1, DDIT3, ALOX5AP, S100A4, VDAC1, TGFBI, VIM, ANGPTL4, BCAT1, ALDOA, FBP1, GAPDH, ATF3, PFKP, FTL	191	1704	18770	2.4222	5.67797e-05	2.84548e-05	2.75575e-05
GOTERM_BP_DIRECT	GO:0043066~negative regulation of apoptotic process	21	10.7143	1.87594e-07	BNIP3L, ANXA1, BCL2A1, BNIP3, PLAUR, HSPB1, MIF, SOD2, THBS1, VEGFA, BAG3, CLEC5A, FLNA, VDAC1, TIMP1, ANGPTL4, ATF5, CD44, HSPA1B, HSPA1A, TGM2	185	533	19349	4.12077	0.000287166	4.78366e-05	4.64296e-05
GOTERM_BP_DIRECT	GO:0006954~inflammatory response	18	9.18367	3.25663e-07	IL1RN, CEBPB, ANXA1, CCL20, SLC11A1, ADM, MIF, LYZ, CXCL3, CXCL2, THBS1, SPP1, S100A12, ADAM8, FCGR2B, S100A9, CD44, S100A8	185	403	19349	4.67148	0.000498465	7.11806e-05	6.9087e-05
GOTERM_BP_DIRECT	GO:0001525~angiogenesis	14	7.14286	7.29902e-07	FLT1, ANXA2, FN1, RBPJ, SAT1, EREG, VEGFA, ANPEP, MMP19, FLNA, ADAM8, TGFBI, ANGPTL4, GLUL	185	247	19349	5.92813	0.00111686	0.000139594	0.000135488
GOTERM_BP_DIRECT	GO:0001666~response to hypoxia	12	6.12245	1.3913e-06	LDHA, EGLN3, PKM, BNIP3, SLC2A1, ADM, PLOD2, ANGPTL4, SOD2, THBS1, HK2, VEGFA	185	182	19349	6.89599	0.00212782	0.000236521	0.000229565
GOTERM_BP_DIRECT	GO:0006000~fructose metabolic process	5	2.55102	1.58958e-06	PFKFB4, PFKFB3, ALDOC, ALDOA, FBP1	185	10	19349	52.2946	0.00243069	0.000243206	0.000236053
GOTERM_BP_DIRECT	GO:0002576~platelet degranulation	10	5.10204	3.10004e-06	SRGN, ACTN1, CD109, FN1, FLNA, TAGLN2, TIMP1, ALDOA, THBS1, VEGFA	185	125	19349	8.36714	0.00473493	0.000431188	0.000418506
GOTERM_MF_DIRECT	GO:0048306~calcium-dependent protein binding	9	4.59184	4.28454e-06	ANXA1, ANXA2, S100A6, S100A12, S100A4, S100A9, S100A8, S100A11, S100A10	191	92	18770	9.61359	0.00189626	0.000634112	0.000614118
GOTERM_CC_DIRECT	GO:0005886~plasma membrane	75	38.2653	9.60732e-06	GPI, ERRFI1, IL1RN, FLT1, AQP9, SLC2A1, HSPB1, SLC2A3, ENO1, ENO2, TREM1, HK2, ASGR1, THBD, LGALS3, ANPEP, NAMPT, CLEC5A, SLC16A3, GLUL, TGM2, ANXA1, ANXA2, SLC11A1, IL1R2, ACTN1, PLAUR, EMP1, NRG1, MCEMP1, MIF, EMP3, CDCP1, SLCO4A1, CD109, S100A6, MYADM, CD300E, ADAM8, VDAC1, PLIN2, S100A9, GAPDH, S100A8, CD44, RALA, KCNE1, SDC4, ZDHHC20, SDC2, NDRG1, GNA13, SDCBP, GNA15, GPNMB, BAG3, S100A12, F…	192	4959	20164	1.58834	0.00260979	0.000290355	0.00026687
GOTERM_BP_DIRECT	GO:0030593~neutrophil chemotaxis	8	4.08163	1.20536e-05	LGALS3, CCL20, S100A12, CXCL3, TREM1, S100A9, CXCL2, S100A8	185	81	19349	10.3298	0.0182849	0.00150354	0.00145932
GOTERM_BP_DIRECT	GO:0006986~response to unfolded protein	7	3.57143	1.34203e-05	DNAJB1, HSPH1, DDIT3, HSPA6, HSPB1, THBS1, HSPA1A	185	55	19349	13.3114	0.020337	0.00150354	0.00145932
GOTERM_BP_DIRECT	GO:0019221~cytokine-mediated signaling pathway	14	7.14286	1.37579e-05	IL1RN, ANXA1, CCL20, IL1R2, FN1, LILRB3, CXCL2, EREG, VEGFA, TIMP1, VIM, PLP2, CD44, TGM2	185	323	19349	4.53328	0.0208432	0.00150354	0.00145932
GOTERM_BP_DIRECT	GO:0051085~chaperone mediated protein folding requiring cofactor	6	3.06122	1.6384e-05	ERO1A, DNAJB1, HSPH1, HSPA6, HSPA1B, HSPA1A	185	34	19349	18.4569	0.0247721	0.00167117	0.00162202
GOTERM_CC_DIRECT	GO:0031982~vesicle	10	5.10204	3.45293e-05	PKM, ANXA1, ANXA2, SPP1, TAGLN2, MIF, GAPDH, HSPA1B, CORO1C, HSPA1A	192	169	20164	6.21425	0.00934817	0.000939198	0.000863233
GOTERM_BP_DIRECT	GO:0001819~positive regulation of cytokine production	7	3.57143	3.8576e-05	RGCC, SLC11A1, CLEC5A, HILPDA, MIF, GAPDH, EREG	185	66	19349	11.0928	0.0573507	0.00368883	0.00358034
GOTERM_CC_DIRECT	GO:0031093~platelet alpha granule lumen	7	3.57143	4.12399e-05	SRGN, ACTN1, FN1, TIMP1, ALDOA, THBS1, VEGFA	192	67	20164	10.9723	0.0111548	0.00101975	0.000937271
GOTERM_BP_DIRECT	GO:0031640~killing of cells of other organism	7	3.57143	5.3946e-05	LGALS3, CCL20, S100A12, LYZ, CXCL3, GAPDH, CXCL2	185	70	19349	10.4589	0.0792747	0.00485514	0.00471234
GOTERM_BP_DIRECT	GO:0030388~fructose 1,6-bisphosphate metabolic process	4	2.04082	6.81369e-05	ALDOC, ALDOA, FBP1, PFKP	185	9	19349	46.4841	0.099064	0.00579163	0.00562129
GOTERM_MF_DIRECT	GO:0001664~G-protein coupled receptor binding	7	3.57143	8.24587e-05	GNA13, FCN1, MARCO, GNA15, FLNA, HSPA1B, HSPA1A	191	71	18770	9.68881	0.0358715	0.00915292	0.00886431
GOTERM_BP_DIRECT	GO:0061844~antimicrobial humoral immune response mediated by antimicrobial peptide	8	4.08163	8.26187e-05	LGALS3, CCL20, S100A12, ADM, CXCL3, GAPDH, S100A9, CXCL2	185	109	19349	7.67627	0.118821	0.00665298	0.0064573
GOTERM_BP_DIRECT	GO:0090084~negative regulation of inclusion body assembly	4	2.04082	9.66571e-05	DNAJB1, DNAJA4, HSPA1B, HSPA1A	185	10	19349	41.8357	0.13756	0.00739427	0.00717679
GOTERM_BP_DIRECT	GO:0018401~peptidyl-proline hydroxylation to 4-hydroxy-L-proline	4	2.04082	0.000131974	ERO1A, EGLN3, P4HA1, P4HA2	185	11	19349	38.0324	0.182958	0.00926725	0.00899469
GOTERM_BP_DIRECT	GO:0048146~positive regulation of fibroblast proliferation	6	3.06122	0.000133255	ANXA2, S100A6, FN1, MIF, FOSL2, EREG	185	52	19349	12.068	0.184559	0.00926725	0.00899469
GOTERM_MF_DIRECT	GO:0050786~RAGE receptor binding	4	2.04082	0.000158677	S100A12, S100A4, S100A9, S100A8	191	11	18770	35.7354	0.0678854	0.0140905	0.0136462
GOTERM_BP_DIRECT	GO:0042327~positive regulation of phosphorylation	5	2.55102	0.000178761	SDCBP, MIF, THBS1, EREG, VEGFA	185	30	19349	17.4315	0.239445	0.0118915	0.0115417
GOTERM_BP_DIRECT	GO:0001818~negative regulation of cytokine production	5	2.55102	0.000293667	SRGN, RGCC, GPNMB, SLC11A1, FCGR2B	185	34	19349	15.3808	0.362162	0.0187213	0.0181707
GOTERM_BP_DIRECT	GO:0050729~positive regulation of inflammatory response	7	3.57143	0.000454259	CEBPB, LGALS1, S100A12, NEAT1, S100A9, S100A8, TGM2	185	103	19349	7.108	0.501239	0.0278006	0.026983
GOTERM_CC_DIRECT	GO:0005737~cytoplasm	73	37.2449	0.000481109	ERRFI1, IL1RN, PID1, ZFAND2A, GBE1, TESK2, HSPB1, ADM, ENO1, RBPJ, LGALS3, DUSP10, LGALS1, ANPEP, FTH1, KYNU, NAMPT, SH3BGRL3, PHACTR1, UPP1, GLUL, ZNF385A, TNS1, ANXA1, ANXA2, GSTO1, IL1R2, ACTN1, PGAM1, NRG1, MIF, FAM210A, PKM, DDIT3, S100A6, ADAM8, S100A9, FBP1, GAPDH, ARL8B, FTL, CSTB, CEBPB, CSTA, ZNF395, AK4, NDRG1, GNA13, DNAJB1, SDCBP, LDHA, HSPH1, BAG3, EIF4EBP1, SH3BP5, S100A12, FLNA, F…	192	5361	20164	1.43005	0.122689	0.0109051	0.0100231
GOTERM_MF_DIRECT	GO:0019900~kinase binding	7	3.57143	0.000568086	ERRFI1, LDHA, CEBPB, SLC2A1, SNAI1, FLNA, ATF5	191	101	18770	6.81095	0.222548	0.0420383	0.0407128
GOTERM_CC_DIRECT	GO:0070821~tertiary granule membrane	6	3.06122	0.000645287	SLC11A1, CLEC5A, SLC2A3, CYSTM1, ADAM8, MCEMP1	192	73	20164	8.63185	0.161025	0.0135014	0.0124094
GOTERM_CC_DIRECT	GO:0005788~endoplasmic reticulum lumen	11	5.61224	0.00071846	ERO1A, VCAN, LGALS1, P4HA1, P4HA2, SDC2, PLAUR, SPP1, FN1, TIMP1, THBS1	192	307	20164	3.76296	0.177569	0.0139586	0.0128296
GOTERM_BP_DIRECT	GO:0042026~protein refolding	4	2.04082	0.000732799	DNAJA4, HSPA6, HSPA1B, HSPA1A	185	19	19349	22.0188	0.674478	0.0431224	0.0418541
GOTERM_MF_DIRECT	GO:0044183~protein binding involved in protein folding	5	2.55102	0.000768671	DNAJB1, HSPA6, HSPB1, HSPA1B, HSPA1A	191	41	18770	11.9844	0.288694	0.0469891	0.0455074
GOTERM_MF_DIRECT	GO:0042803~protein homodimerization activity	18	9.18367	0.00084665	BNIP3L, CEBPB, TPI1, BCL2A1, ACTN1, BNIP3, SLC11A1, HSPB1, ENO1, VEGFA, KYNU, DDIT3, BHLHE40, S100A6, FLNA, S100A11, ATF3, S100A10	191	705	18770	2.50908	0.312865	0.0469891	0.0455074
GOTERM_BP_DIRECT	GO:0002548~monocyte chemotaxis	5	2.55102	0.000869742	LGALS3, FLT1, ANXA1, CCL20, S100A12	185	45	19349	11.621	0.736092	0.04823	0.0468115
GOTERM_BP_DIRECT	GO:0097201~negative regulation of transcription from RNA polymerase II promoter in response to stress	3	1.53061	0.00088264	DNAJB1, BAG3, HSPA1A	185	5	19349	62.7535	0.741257	0.04823	0.0468115
GOTERM_BP_DIRECT	GO:0043406~positive regulation of MAP kinase activity	6	3.06122	0.000939842	FLT1, S100A12, ADAM8, MIF, THBS1, VEGFA	185	79	19349	7.94348	0.762971	0.0495847	0.0481264
GOTERM_BP_DIRECT	GO:0035722~interleukin-12-mediated signaling pathway	5	2.55102	0.00102592	RALA, ANXA2, GSTO1, MIF, SOD2	185	47	19349	11.1265	0.792265	0.0523221	0.0507832
GOTERM_MF_DIRECT	GO:0031418~L-ascorbic acid binding	4	2.04082	0.00118712	EGLN3, P4HA1, P4HA2, PLOD2	191	21	18770	18.7185	0.409158	0.0585645	0.0567179
GOTERM_CC_DIRECT	GO:0016020~membrane	40	20.4082	0.00118846	ERO1A, GPI, ZDHHC20, NCF2, SLC2A1, SLC2A3, ENO1, ENO2, HK2, GNA13, SDCBP, LGALS3, MAP1LC3B, LDHA, BAG3, SEC61G, PGK1, FLNA, MGAT1, SLC16A3, ANXA2, PGAM1, IL1R2, CSGALNACT2, HPCAL1, NRG1, EMP3, VEGFA, VCAN, P4HA1, DNAJA4, ALOX5AP, VDAC1, ATP13A3, PLP2, ALDOA, GAPDH, PFKP, FTL, ARL8B	192	2511	20164	1.67297	0.276354	0.0215507	0.0198077
GOTERM_MF_DIRECT	GO:0045296~cadherin binding	11	5.61224	0.00146304	DNAJB1, LDHA, PKM, BAG3, FLNA, TAGLN2, ENO1, ALDOA, NDRG1, PFKP, HSPA1A	191	316	18770	3.42087	0.477224	0.064959	0.0629107
GOTERM_BP_DIRECT	GO:0008285~negative regulation of cell proliferation	13	6.63265	0.00146709	ADM, SOD2, RBPJ, THBS1, NDRG1, EREG, RGCC, GPNMB, FTH1, ATF5, HSPA1B, S100A11, HSPA1A	185	457	19349	2.97518	0.894364	0.0724078	0.0702782
GOTERM_CC_DIRECT	GO:0030018~Z disc	7	3.57143	0.0015679	KCNE1, BAG3, ACTN1, SLC2A1, HSPB1, FLNA, PDLIM7	192	131	20164	5.6118	0.347408	0.0266543	0.0244984
GOTERM_BP_DIRECT	GO:0034605~cellular response to heat	5	2.55102	0.00161137	BAG3, HSPA6, THBS1, HSPA1B, HSPA1A	185	53	19349	9.8669	0.91533	0.0770435	0.0747776
GOTERM_CC_DIRECT	GO:1904724~tertiary granule lumen	5	2.55102	0.0018249	CSTB, FTH1, ALDOC, ALDOA, LYZ	192	55	20164	9.54735	0.391541	0.0291983	0.0268367
GOTERM_BP_DIRECT	GO:0072655~establishment of protein localization to mitochondrion	3	1.53061	0.00183043	RALA, DDIT3, HK2	185	7	19349	44.8239	0.939491	0.0835795	0.0811213
GOTERM_BP_DIRECT	GO:0030855~epithelial cell differentiation	6	3.06122	0.00185732	LGALS3, PGK1, ALDOC, TAGLN2, VDAC1, VEGFA	185	92	19349	6.82103	0.941936	0.0835795	0.0811213
GOTERM_MF_DIRECT	GO:0050544~arachidonic acid binding	3	1.53061	0.00207016	ALOX5AP, S100A9, S100A8	191	7	18770	42.1167	0.600695	0.083559	0.0809242
GOTERM_BP_DIRECT	GO:0051894~positive regulation of focal adhesion assembly	4	2.04082	0.00232661	SDC4, LIMS1, S100A10, VEGFA	185	28	19349	14.9413	0.971737	0.0951474	0.0923489
GOTERM_BP_DIRECT	GO:0034620~cellular response to unfolded protein	4	2.04082	0.00232661	BAG3, HSPA6, HSPA1B, HSPA1A	185	28	19349	14.9413	0.971737	0.0951474	0.0923489
GOTERM_BP_DIRECT	GO:0098609~cell-cell adhesion	8	4.08163	0.00238568	CSTA, LGALS1, ANXA1, ANXA2, ADAM8, CD44, S100A11, LIMS1	185	191	19349	4.3807	0.974186	0.0951474	0.0923489
GOTERM_BP_DIRECT	GO:0035425~autocrine signaling	3	1.53061	0.00242532	HILPDA, S100A9, S100A8	185	8	19349	39.2209	0.97571	0.0951474	0.0923489
GOTERM_BP_DIRECT	GO:0010756~positive regulation of plasminogen activation	3	1.53061	0.00242532	ANXA2, ENO1, S100A10	185	8	19349	39.2209	0.97571	0.0951474	0.0923489
GOTERM_CC_DIRECT	GO:0001726~ruffle	6	3.06122	0.00252196	ANXA2, ACTN1, S100A6, MYADM, S100A11, PDLIM7	192	99	20164	6.3649	0.496837	0.0362172	0.0332879
GOTERM_CC_DIRECT	GO:0072562~blood microparticle	7	3.57143	0.00252988	SDCBP, HSPA6, SLC2A1, FN1, ANGPTL4, HSPA1B, HSPA1A	192	144	20164	5.10518	0.497922	0.0362172	0.0332879
GOTERM_CC_DIRECT	GO:0045121~membrane raft	9	4.59184	0.00270552	SDCBP, KCNE1, SDC4, ANXA2, MYADM, PGK1, VDAC1, ENO2, S100A10	192	250	20164	3.78075	0.521404	0.0367951	0.033819
GOTERM_BP_DIRECT	GO:0050900~leukocyte migration	8	4.08163	0.00275278	THBD, SDC4, SDC2, FN1, MIF, TREM1, SLC16A3, CD44	185	196	19349	4.26895	0.985306	0.105294	0.102197
GOTERM_CC_DIRECT	GO:1905370~serine-type endopeptidase complex	3	1.53061	0.00307569	FCN1, THBD, PLAUR	192	9	20164	35.0069	0.567372	0.0398375	0.0366154
GOTERM_BP_DIRECT	GO:0019852~L-ascorbic acid metabolic process	3	1.53061	0.00309881	GSTO1, SLC2A1, SLC2A3	185	9	19349	34.8631	0.991362	0.113889	0.110539
GOTERM_BP_DIRECT	GO:0050873~brown fat cell differentiation	4	2.04082	0.00312637	ERO1A, CEBPB, BNIP3, METRNL	185	31	19349	13.4954	0.99172	0.113889	0.110539
GOTERM_MF_DIRECT	GO:0005125~cytokine activity	8	4.08163	0.00327731	GPI, IL1RN, NAMPT, SPP1, NRG1, TIMP1, MIF, VEGFA	191	190	18770	4.13778	0.76642	0.119593	0.115822
GOTERM_BP_DIRECT	GO:0032496~response to lipopolysaccharide	7	3.57143	0.0036986	THBD, DUSP10, SLC11A1, ADM, SOD2, S100A9, S100A8	185	155	19349	4.72338	0.996563	0.131601	0.127731
GOTERM_MF_DIRECT	GO:0050840~extracellular matrix binding	4	2.04082	0.00372512	SPP1, TGFBI, THBS1, VEGFA	191	31	18770	12.6803	0.808584	0.119593	0.115822
GOTERM_MF_DIRECT	GO:0005509~calcium ion binding	17	8.67347	0.00377094	ANXA1, ANXA2, ACTN1, HPCAL1, THBS1, SULF2, THBD, VCAN, S100A6, S100A12, S100A4, ADAM8, S100A9, S100A8, S100A11, S100A10, TGM2	191	744	18770	2.24547	0.812445	0.119593	0.115822
GOTERM_BP_DIRECT	GO:0002544~chronic inflammatory response	3	1.53061	0.00384934	THBS1, S100A9, S100A8	185	10	19349	31.3768	0.997273	0.13269	0.128788
GOTERM_BP_DIRECT	GO:0010628~positive regulation of gene expression	13	6.63265	0.00395576	PID1, SLC11A1, FN1, NRG1, RBPJ, VEGFA, RGCC, DNAJA4, VIM, HSPA1B, ATF3, HSPA1A, LIMS1	185	516	19349	2.635	0.997685	0.13269	0.128788
GOTERM_CC_DIRECT	GO:0005739~mitochondrion	25	12.7551	0.00400246	RALA, ANKRD37, AK4, HK2, MAP1LC3B, FAM162A, KYNU, SH3BP5, GLUL, TGM2, PDK1, BNIP3L, GK, BNIP3, G0S2, SOD2, FAM210A, SLC25A37, PKM, P4HA1, VDAC1, BCAT1, MXD1, HSPA1B, HSPA1A	192	1416	20164	1.85418	0.66407	0.0494849	0.0454825
GOTERM_BP_DIRECT	GO:0050832~defense response to fungus	4	2.04082	0.00407611	S100A12, GAPDH, S100A9, S100A8	185	34	19349	12.3046	0.998076	0.13269	0.128788
GOTERM_BP_DIRECT	GO:0035924~cellular response to vascular endothelial growth factor stimulus	4	2.04082	0.00407611	FLT1, ANXA1, HSPB1, VEGFA	185	34	19349	12.3046	0.998076	0.13269	0.128788
GOTERM_MF_DIRECT	GO:0048029~monosaccharide binding	3	1.53061	0.00434819	GPI, FBP1, PFKP	191	10	18770	29.4817	0.854917	0.128706	0.124648
GOTERM_BP_DIRECT	GO:0045766~positive regulation of angiogenesis	7	3.57143	0.00445193	FLT1, HSPB1, ADM, ANGPTL4, THBS1, HK2, VEGFA	185	161	19349	4.54736	0.99892	0.141905	0.137732
GOTERM_CC_DIRECT	GO:0090575~RNA polymerase II transcription factor complex	6	3.06122	0.00445208	CEBPB, DDIT3, MXI1, ATF5, ATF3, FOSL2	192	113	20164	5.57633	0.702895	0.0526507	0.0483921
GOTERM_BP_DIRECT	GO:0006002~fructose 6-phosphate metabolic process	3	1.53061	0.00467543	FBP1, HK2, PFKP	185	11	19349	28.5243	0.999234	0.145988	0.141694
GOTERM_MF_DIRECT	GO:0002020~protease binding	6	3.06122	0.00484924	CSTB, CSTA, ANXA2, FN1, TIMP1, MIF	191	108	18770	5.45957	0.883916	0.134567	0.130323
GOTERM_BP_DIRECT	GO:0021987~cerebral cortex development	5	2.55102	0.00492365	BCL2A1, BNIP3, SLC2A1, FLNA, PHACTR1	185	72	19349	7.26314	0.999477	0.150664	0.146233
GOTERM_BP_DIRECT	GO:0007165~signal transduction	22	11.2245	0.00528871	GPI, IL1RN, RALA, ANXA1, CCL20, PLAUR, ADM, METRNL, NDRG1, CORO1C, EREG, GNA13, GPNMB, ANPEP, CLEC5A, NAMPT, S100A6, SPP1, SH3BP5, TIMP1, FCGR2B, S100A11	185	1204	19349	1.9111	0.999702	0.158355	0.153698
GOTERM_CC_DIRECT	GO:0005912~adherens junction	7	3.57143	0.00538119	SDCBP, ANXA1, ANXA2, NDRG1, S100A11, PDLIM7, VEGFA	192	168	20164	4.37587	0.76953	0.0609868	0.0560541
GOTERM_BP_DIRECT	GO:0008284~positive regulation of cell proliferation	13	6.63265	0.00540705	FLT1, HILPDA, FN1, ADM, NRG1, MIF, THBS1, EREG, VEGFA, SDCBP, NAMPT, TIMP1, ATF3	185	537	19349	2.53195	0.999752	0.158355	0.153698
GOTERM_BP_DIRECT	GO:1990440~positive regulation of transcription from RNA polymerase II promoter in response to endoplasmic reticulum stress	3	1.53061	0.00557557	CEBPB, DDIT3, ATF3	185	12	19349	26.1473	0.999808	0.158355	0.153698
GOTERM_BP_DIRECT	GO:0008219~cell death	4	2.04082	0.005589	BNIP3, EMP1, EMP3, FOSL2	185	38	19349	11.0094	0.999812	0.158355	0.153698
GOTERM_MF_DIRECT	GO:0042056~chemoattractant activity	4	2.04082	0.00570232	LGALS3, GPNMB, MIF, VEGFA	191	36	18770	10.9191	0.920608	0.148113	0.143443
GOTERM_MF_DIRECT	GO:0005178~integrin binding	7	3.57143	0.00600457	GPNMB, ACTN1, SPP1, FN1, NRG1, TGFBI, THBS1	191	161	18770	4.27271	0.930612	0.148113	0.143443
GOTERM_BP_DIRECT	GO:0055072~iron ion homeostasis	4	2.04082	0.00601293	SLC25A37, SLC11A1, SOD2, FTL	185	39	19349	10.7271	0.999902	0.167269	0.162349
GOTERM_BP_DIRECT	GO:1900034~regulation of cellular response to heat	5	2.55102	0.00624385	DNAJB1, HSPH1, BAG3, HSPA1B, HSPA1A	185	77	19349	6.79151	0.999932	0.170591	0.165574
GOTERM_BP_DIRECT	GO:0042742~defense response to bacterium	8	4.08163	0.00655274	CEBPB, CCL20, SLC11A1, S100A12, LYZ, RBPJ, S100A9, S100A8	185	230	19349	3.63788	0.999957	0.175889	0.170716
GOTERM_CC_DIRECT	GO:0016323~basolateral plasma membrane	8	4.08163	0.00689695	ANXA1, ANXA2, SLC43A3, AQP9, SLC2A1, SLC16A10, SLC16A3, CD44	192	233	20164	3.60587	0.847786	0.0750388	0.0689695
GOTERM_BP_DIRECT	GO:0045730~respiratory burst	3	1.53061	0.00759216	NCF2, PGAM1, SLC11A1	185	14	19349	22.412	0.999991	0.200276	0.194386
GOTERM_BP_DIRECT	GO:1900026~positive regulation of substrate adhesion-dependent cell spreading	4	2.04082	0.00789787	MYADM, FLNA, LIMS1, S100A10	185	43	19349	9.72923	0.999995	0.204809	0.198785
GOTERM_BP_DIRECT	GO:0050918~positive chemotaxis	4	2.04082	0.00841735	LGALS3, GPNMB, MIF, VEGFA	185	44	19349	9.50811	0.999998	0.211124	0.204914
GOTERM_BP_DIRECT	GO:0001837~epithelial to mesenchymal transition	4	2.04082	0.00841735	SNAI1, FLNA, S100A4, RBPJ	185	44	19349	9.50811	0.999998	0.211124	0.204914
GOTERM_MF_DIRECT	GO:0044548~S100 protein binding	3	1.53061	0.00856223	ANXA2, S100A6, S100A11	191	14	18770	21.0583	0.977839	0.200086	0.193777
GOTERM_BP_DIRECT	GO:0002523~leukocyte migration involved in inflammatory response	3	1.53061	0.00870575	ADAM8, S100A9, S100A8	185	15	19349	20.9178	0.999998	0.211425	0.205207
GOTERM_BP_DIRECT	GO:0043518~negative regulation of DNA damage response, signal transduction by p53 class mediator	3	1.53061	0.00870575	SNAI1, MIF, CD44	185	15	19349	20.9178	0.999998	0.211425	0.205207
GOTERM_BP_DIRECT	GO:1902166~negative regulation of intrinsic apoptotic signaling pathway in response to DNA damage by p53 class mediator	3	1.53061	0.00988764	MIF, CD44, ZNF385A	185	16	19349	19.6105	1	0.236376	0.229424
GOTERM_BP_DIRECT	GO:0045454~cell redox homeostasis	4	2.04082	0.0100942	ERO1A, NCF2, DDIT3, SLC11A1	185	47	19349	8.90121	1	0.237602	0.230613
GOTERM_CC_DIRECT	GO:0035579~specific granule membrane	5	2.55102	0.0109959	CLEC5A, PLAUR, SLC2A3, ADAM8, MCEMP1	192	91	20164	5.77038	0.950582	0.111997	0.102939
GOTERM_CC_DIRECT	GO:0031012~extracellular matrix	8	4.08163	0.0111174	VCAN, FN1, MMP19, TIMP1, TGFBI, THBS1, TGM2, VEGFA	192	256	20164	3.2819	0.952206	0.111997	0.102939
GOTERM_BP_DIRECT	GO:0014002~astrocyte development	3	1.53061	0.0111365	VIM, S100A9, S100A8	185	17	19349	18.4569	1	0.258163	0.25057
GOTERM_BP_DIRECT	GO:0030335~positive regulation of cell migration	8	4.08163	0.0119033	SDCBP, FLT1, GPNMB, SNAI1, MYADM, SOD2, THBS1, VEGFA	185	258	19349	3.24308	1	0.268908	0.260999
GOTERM_BP_DIRECT	GO:0001932~regulation of protein phosphorylation	4	2.04082	0.0119515	FN1, HSPB1, FNIP2, CORO1C	185	50	19349	8.36714	1	0.268908	0.260999
GOTERM_BP_DIRECT	GO:0030198~extracellular matrix organization	8	4.08163	0.0123699	ERO1A, VCAN, SPP1, FN1, MMP19, TGFBI, THBS1, CD44	185	260	19349	3.21813	1	0.27429	0.266222
GOTERM_BP_DIRECT	GO:0045785~positive regulation of cell adhesion	4	2.04082	0.0132915	ADAM8, NRG1, TGM2, VEGFA	185	52	19349	8.04532	1	0.290513	0.281969
GOTERM_BP_DIRECT	GO:0018149~peptide cross-linking	5	2.55102	0.0138175	CSTA, ANXA1, FN1, THBS1, TGM2	185	97	19349	5.3912	1	0.297757	0.288999
GOTERM_MF_DIRECT	GO:0098641~cadherin binding involved in cell-cell adhesion	3	1.53061	0.0140192	ANXA1, ANXA2, S100A11	191	18	18770	16.3787	0.998078	0.296567	0.287215
GOTERM_MF_DIRECT	GO:0005506~iron ion binding	6	3.06122	0.0140268	EGLN3, P4HA1, P4HA2, FTH1, PLOD2, FTL	191	140	18770	4.21167	0.998085	0.296567	0.287215
GOTERM_BP_DIRECT	GO:0044267~cellular protein metabolic process	6	3.06122	0.0144076	VCAN, LGALS1, SDC2, SPP1, FN1, TIMP1	185	150	19349	4.18357	1	0.305907	0.296909
GOTERM_BP_DIRECT	GO:0010951~negative regulation of endopeptidase activity	6	3.06122	0.014787	CSTB, CSTA, ANXA2, CD109, TIMP1, GAPDH	185	151	19349	4.15586	1	0.305907	0.296909
GOTERM_BP_DIRECT	GO:0042060~wound healing	5	2.55102	0.0147955	SDC4, SLC11A1, NRG1, S100A8, EREG	185	99	19349	5.28228	1	0.305907	0.296909
GOTERM_CC_DIRECT	GO:0005811~lipid particle	5	2.55102	0.0151141	ANXA2, HILPDA, G0S2, PLIN2, GAPDH	192	100	20164	5.25104	0.984116	0.146541	0.134689
GOTERM_BP_DIRECT	GO:0006826~iron ion transport	3	1.53061	0.0152709	SLC11A1, FTH1, FTL	185	20	19349	15.6884	1	0.311152	0.302
GOTERM_BP_DIRECT	GO:0031334~positive regulation of protein complex assembly	4	2.04082	0.0154559	LGALS3, NRG1, FNIP2, VEGFA	185	55	19349	7.60649	1	0.311152	0.302
GOTERM_CC_DIRECT	GO:0030667~secretory granule membrane	5	2.55102	0.0156239	LGALS3, ANPEP, SLC2A3, LILRB3, CD44	192	101	20164	5.19905	0.986202	0.146541	0.134689
GOTERM_BP_DIRECT	GO:0019730~antimicrobial humoral response	4	2.04082	0.0162189	SLC11A1, LYZ, S100A9, S100A8	185	56	19349	7.47066	1	0.318139	0.308782
GOTERM_BP_DIRECT	GO:0030216~keratinocyte differentiation	4	2.04082	0.0162189	CSTA, ANXA1, RBPJ, EREG	185	56	19349	7.47066	1	0.318139	0.308782
GOTERM_MF_DIRECT	GO:0030246~carbohydrate binding	7	3.57143	0.0162931	FCN1, LGALS3, VCAN, LGALS1, GBE1, CLEC5A, ASGR1	191	200	18770	3.43953	0.999309	0.328824	0.318456
GOTERM_BP_DIRECT	GO:0034599~cellular response to oxidative stress	5	2.55102	0.017988	ERO1A, NCF2, SOD2, HSPA1B, HSPA1A	185	105	19349	4.98044	1	0.348375	0.338129
GOTERM_BP_DIRECT	GO:0006090~pyruvate metabolic process	3	1.53061	0.0183373	LDHA, VDAC1, SLC16A3	185	22	19349	14.2622	1	0.348934	0.338672
GOTERM_BP_DIRECT	GO:0031532~actin cytoskeleton reorganization	4	2.04082	0.0186329	RALA, ANXA1, FLNA, PHACTR1	185	59	19349	7.09079	1	0.348934	0.338672
GOTERM_CC_DIRECT	GO:0008043~intracellular ferritin complex	2	1.02041	0.0188554	FTH1, FTL	192	2	20164	105.021	0.994359	0.155869	0.143262
GOTERM_CC_DIRECT	GO:1990622~CHOP-ATF3 complex	2	1.02041	0.0188554	DDIT3, ATF3	192	2	20164	105.021	0.994359	0.155869	0.143262
GOTERM_CC_DIRECT	GO:1990665~AnxA2-p11 complex	2	1.02041	0.0188554	ANXA2, S100A10	192	2	20164	105.021	0.994359	0.155869	0.143262
GOTERM_CC_DIRECT	GO:0005783~endoplasmic reticulum	19	9.69388	0.0189105	ERO1A, BNIP3L, ZDHHC20, ZFAND2A, INSIG1, BNIP3, PLOD2, THBS1, SULF2, P4HA1, P4HA2, ALOX5AP, PLIN2, PLP2, GLUL, HSPA1B, HSPA1A, S100A10, TGM2	192	1113	20164	1.79281	0.994444	0.155869	0.143262
GOTERM_BP_DIRECT	GO:0070488~neutrophil aggregation	2	1.02041	0.0189291	S100A9, S100A8	185	2	19349	104.589	1	0.348934	0.338672
GOTERM_BP_DIRECT	GO:0035606~peptidyl-cysteine S-trans-nitrosylation	2	1.02041	0.0189291	GAPDH, S100A9	185	2	19349	104.589	1	0.348934	0.338672
GOTERM_BP_DIRECT	GO:0042493~response to drug	8	4.08163	0.0198894	LDHA, LGALS1, ANXA1, PLIN2, AK4, SOD2, THBS1, S100A10	185	286	19349	2.92557	1	0.359275	0.348708
GOTERM_BP_DIRECT	GO:2000378~negative regulation of reactive oxygen species metabolic process	3	1.53061	0.0199597	BNIP3, VDAC1, HK2	185	23	19349	13.6421	1	0.359275	0.348708
GOTERM_CC_DIRECT	GO:0101003~ficolin-1-rich granule membrane	4	2.04082	0.020148	LGALS3, SLC11A1, SLC2A3, ADAM8	192	61	20164	6.88661	0.996059	0.161184	0.148147
GOTERM_BP_DIRECT	GO:0032869~cellular response to insulin stimulus	5	2.55102	0.0203368	ERRFI1, PKM, INSIG1, RAB13, FBP1	185	109	19349	4.79767	1	0.361806	0.351165
GOTERM_MF_DIRECT	GO:0005102~receptor binding	10	5.10204	0.0212447	FCN1, ANXA1, HILPDA, PLAUR, FN1, ADM, NRG1, ANGPTL4, HSPA1B, HSPA1A	191	401	18770	2.45068	0.999926	0.410115	0.397184
GOTERM_BP_DIRECT	GO:0046835~carbohydrate phosphorylation	3	1.53061	0.0216398	PFKFB4, PFKFB3, HK2	185	24	19349	13.0736	1	0.376253	0.365186
GOTERM_BP_DIRECT	GO:0070374~positive regulation of ERK1 and ERK2 cascade	7	3.57143	0.0216407	MARCO, GPNMB, CCL20, NRG1, MIF, CD44, VEGFA	185	227	19349	3.22522	1	0.376253	0.365186
GOTERM_BP_DIRECT	GO:0032757~positive regulation of interleukin-8 production	4	2.04082	0.0230755	FCN1, DDIT3, HSPA1B, HSPA1A	185	64	19349	6.53682	1	0.396691	0.385024
GOTERM_BP_DIRECT	GO:0051092~positive regulation of NF-kappaB transcription factor activity	6	3.06122	0.0244297	S100A12, ADAM8, S100A9, S100A8, HSPA1B, HSPA1A	185	172	19349	3.64846	1	0.410741	0.39866
GOTERM_BP_DIRECT	GO:0005975~carbohydrate metabolic process	6	3.06122	0.0244297	GPI, LDHA, GK, GBE1, SLC2A3, FBP1	185	172	19349	3.64846	1	0.410741	0.39866
GOTERM_BP_DIRECT	GO:0006909~phagocytosis	4	2.04082	0.0249995	ANXA1, NCF2, SLC11A1, CORO1C	185	66	19349	6.33874	1	0.415753	0.403525
GOTERM_MF_DIRECT	GO:0051087~chaperone binding	5	2.55102	0.0256125	DNAJB1, DNAJA4, BAG3, FN1, FNIP2	191	110	18770	4.46692	0.99999	0.466741	0.452024
GOTERM_BP_DIRECT	GO:0022617~extracellular matrix disassembly	4	2.04082	0.025993	MMP19, ADAM8, TIMP1, CD44	185	67	19349	6.24413	1	0.427627	0.415049
GOTERM_BP_DIRECT	GO:0048661~positive regulation of smooth muscle cell proliferation	4	2.04082	0.0270074	NAMPT, THBS1, EREG, TGM2	185	68	19349	6.15231	1	0.439589	0.42666
GOTERM_CC_DIRECT	GO:0036488~CHOP-C/EBP complex	2	1.02041	0.02815	CEBPB, DDIT3	192	3	20164	70.0139	0.999576	0.218766	0.201072
GOTERM_MF_DIRECT	GO:0043236~laminin binding	3	1.53061	0.0282492	LGALS3, LGALS1, THBS1	191	26	18770	11.3391	0.999997	0.466741	0.452024
GOTERM_BP_DIRECT	GO:0044003~modification by symbiont of host morphology or physiology	2	1.02041	0.0282596	PGK1, ENO1	185	3	19349	69.7261	1	0.452186	0.438886
GOTERM_BP_DIRECT	GO:0090200~positive regulation of release of cytochrome c from mitochondria	3	1.53061	0.0289138	FAM162A, BNIP3, PLAUR	185	28	19349	11.206	1	0.452186	0.438886
GOTERM_BP_DIRECT	GO:0048709~oligodendrocyte differentiation	3	1.53061	0.0289138	DUSP10, BNIP3, NRG1	185	28	19349	11.206	1	0.452186	0.438886
GOTERM_BP_DIRECT	GO:0030036~actin cytoskeleton organization	6	3.06122	0.0289635	SDCBP, ACTN1, TESK2, PHACTR1, PDLIM7, CORO1C	185	180	19349	3.48631	1	0.452186	0.438886
GOTERM_MF_DIRECT	GO:0047485~protein N-terminus binding	5	2.55102	0.0295152	SDCBP, ALOX5AP, RBPJ, HSPA1B, HSPA1A	191	115	18770	4.27271	0.999998	0.466741	0.452024
GOTERM_BP_DIRECT	GO:0045087~innate immune response	12	6.12245	0.029953	LGALS3, MARCO, ANXA1, NCF2, RIOK3, CLEC5A, S100A12, CD300E, MIF, TREM1, S100A9, S100A8	185	604	19349	2.07793	1	0.458959	0.44546
GOTERM_BP_DIRECT	GO:0006935~chemotaxis	5	2.55102	0.0299973	RALA, CCL20, PLAUR, PLP2, CXCL2	185	123	19349	4.25159	1	0.458959	0.44546
GOTERM_MF_DIRECT	GO:0004332~fructose-bisphosphate aldolase activity	2	1.02041	0.0300628	ALDOC, ALDOA	191	3	18770	65.5148	0.999999	0.466741	0.452024
GOTERM_MF_DIRECT	GO:0008198~ferrous iron binding	3	1.53061	0.0303094	EGLN3, FTH1, FTL	191	27	18770	10.9191	0.999999	0.466741	0.452024
GOTERM_MF_DIRECT	GO:0031072~heat shock protein binding	4	2.04082	0.0304853	BAG3, HSPA6, HSPA1B, HSPA1A	191	67	18770	5.867	0.999999	0.466741	0.452024
GOTERM_BP_DIRECT	GO:0043154~negative regulation of cysteine-type endopeptidase activity involved in apoptotic process	4	2.04082	0.0323928	GPI, THBS1, CD44, VEGFA	185	73	19349	5.73091	1	0.490703	0.476271
GOTERM_BP_DIRECT	GO:0045089~positive regulation of innate immune response	3	1.53061	0.0328661	RIOK3, ADAM8, EREG	185	30	19349	10.4589	1	0.492992	0.478492
GOTERM_BP_DIRECT	GO:0007568~aging	6	3.06122	0.0340666	BCL2A1, KYNU, NAMPT, ADM, TIMP1, SOD2	185	188	19349	3.33795	1	0.503314	0.488511
GOTERM_CC_DIRECT	GO:0005741~mitochondrial outer membrane	6	3.06122	0.034269	BNIP3L, BCL2A1, GK, BNIP3, VDAC1, HK2	192	189	20164	3.33399	0.999924	0.252622	0.232189
GOTERM_CC_DIRECT	GO:0016328~lateral plasma membrane	4	2.04082	0.034364	ANXA1, RAB13, SLC16A3, CORO1C	192	75	20164	5.60111	0.999926	0.252622	0.232189
GOTERM_MF_DIRECT	GO:0051787~misfolded protein binding	3	1.53061	0.0346018	HSPA6, HSPA1B, HSPA1A	191	29	18770	10.1661	1	0.511287	0.495165
GOTERM_BP_DIRECT	GO:0060548~negative regulation of cell death	4	2.04082	0.0346923	BNIP3L, BNIP3, HSPA1B, HSPA1A	185	75	19349	5.57809	1	0.503314	0.488511
GOTERM_BP_DIRECT	GO:0048147~negative regulation of fibroblast proliferation	3	1.53061	0.0349171	FTH1, IFI30, SOD2	185	31	19349	10.1215	1	0.503314	0.488511
GOTERM_BP_DIRECT	GO:0043123~positive regulation of I-kappaB kinase/NF-kappaB signaling	6	3.06122	0.0360922	LGALS1, S100A12, FLNA, S100A4, GAPDH, TGM2	185	191	19349	3.28552	1	0.503314	0.488511
GOTERM_BP_DIRECT	GO:0046034~ATP metabolic process	3	1.53061	0.0370166	AK4, HSPA1B, HSPA1A	185	32	19349	9.80524	1	0.503314	0.488511
GOTERM_BP_DIRECT	GO:0016477~cell migration	7	3.57143	0.0371568	FLT1, SDC4, SDC2, SNAI1, THBS1, CD44, CORO1C	185	258	19349	2.83769	1	0.503314	0.488511
GOTERM_BP_DIRECT	GO:1903553~positive regulation of extracellular exosome assembly	2	1.02041	0.0375019	SDCBP, SDC4	185	4	19349	52.2946	1	0.503314	0.488511
GOTERM_BP_DIRECT	GO:0043067~regulation of programmed cell death	2	1.02041	0.0375019	BNIP3L, BNIP3	185	4	19349	52.2946	1	0.503314	0.488511
GOTERM_BP_DIRECT	GO:0002605~negative regulation of dendritic cell antigen processing and presentation	2	1.02041	0.0375019	FCGR2B, THBS1	185	4	19349	52.2946	1	0.503314	0.488511
GOTERM_BP_DIRECT	GO:0032889~regulation of vacuole fusion, non-autophagic	2	1.02041	0.0375019	ENO1, ENO2	185	4	19349	52.2946	1	0.503314	0.488511
GOTERM_BP_DIRECT	GO:0010999~regulation of eIF2 alpha phosphorylation by heme	2	1.02041	0.0375019	CEBPB, ATF3	185	4	19349	52.2946	1	0.503314	0.488511
GOTERM_BP_DIRECT	GO:0032119~sequestering of zinc ion	2	1.02041	0.0375019	S100A9, S100A8	185	4	19349	52.2946	1	0.503314	0.488511
GOTERM_MF_DIRECT	GO:0003873~6-phosphofructo-2-kinase activity	2	1.02041	0.0398826	PFKFB4, PFKFB3	191	4	18770	49.1361	1	0.511287	0.495165
GOTERM_MF_DIRECT	GO:0016671~oxidoreductase activity, acting on a sulfur group of donors, disulfide as acceptor	2	1.02041	0.0398826	ERO1A, IFI30	191	4	18770	49.1361	1	0.511287	0.495165
GOTERM_MF_DIRECT	GO:0035662~Toll-like receptor 4 binding	2	1.02041	0.0398826	S100A9, S100A8	191	4	18770	49.1361	1	0.511287	0.495165
GOTERM_MF_DIRECT	GO:0051082~unfolded protein binding	5	2.55102	0.0412311	DNAJB1, DNAJA4, HSPA6, HSPA1B, HSPA1A	191	128	18770	3.83876	1	0.511287	0.495165
GOTERM_BP_DIRECT	GO:0070059~intrinsic apoptotic signaling pathway in response to endoplasmic reticulum stress	3	1.53061	0.0413562	ERO1A, CEBPB, DDIT3	185	34	19349	9.22846	1	0.549113	0.532963
GOTERM_MF_DIRECT	GO:0001968~fibronectin binding	3	1.53061	0.04145	SDC4, THBS1, VEGFA	191	32	18770	9.21302	1	0.511287	0.495165
GOTERM_MF_DIRECT	GO:0001618~virus receptor activity	4	2.04082	0.041911	ANPEP, CLEC5A, HSPA1B, HSPA1A	191	76	18770	5.17222	1	0.511287	0.495165
GOTERM_BP_DIRECT	GO:0001933~negative regulation of protein phosphorylation	4	2.04082	0.0420826	PID1, CD109, MYADM, CORO1C	185	81	19349	5.1649	1	0.549113	0.532963
GOTERM_BP_DIRECT	GO:0050821~protein stabilization	6	3.06122	0.0425174	BAG3, FLNA, IFI30, GAPDH, HSPA1B, HSPA1A	185	200	19349	3.13768	1	0.549113	0.532963
GOTERM_MF_DIRECT	GO:0004888~transmembrane signaling receptor activity	6	3.06122	0.0426073	THBD, MARCO, CD300E, LILRB3, FCGR2B, CD44	191	188	18770	3.13635	1	0.511287	0.495165
GOTERM_CC_DIRECT	GO:0016235~aggresome	3	1.53061	0.0432935	BAG3, HSPA1B, HSPA1A	192	35	20164	9.00179	0.999994	0.309891	0.284826
GOTERM_BP_DIRECT	GO:0034976~response to endoplasmic reticulum stress	4	2.04082	0.0433852	ERO1A, CEBPB, DDIT3, THBS1	185	82	19349	5.10191	1	0.549113	0.532963
GOTERM_BP_DIRECT	GO:0048678~response to axon injury	3	1.53061	0.0435944	LGALS1, BNIP3, SOD2	185	35	19349	8.96479	1	0.549113	0.532963
GOTERM_BP_DIRECT	GO:2001240~negative regulation of extrinsic apoptotic signaling pathway in absence of ligand	3	1.53061	0.0458766	NRG1, HSPA1B, HSPA1A	185	36	19349	8.71577	1	0.549113	0.532963
GOTERM_BP_DIRECT	GO:0001974~blood vessel remodeling	3	1.53061	0.0458766	FLNA, RBPJ, TGM2	185	36	19349	8.71577	1	0.549113	0.532963
GOTERM_CC_DIRECT	GO:0032010~phagolysosome	2	1.02041	0.0464774	NCF2, ADAM8	192	5	20164	42.0083	0.999998	0.32415	0.297932
GOTERM_BP_DIRECT	GO:0006003~fructose 2,6-bisphosphate metabolic process	2	1.02041	0.0466567	PFKFB4, PFKFB3	185	5	19349	41.8357	1	0.549113	0.532963
GOTERM_BP_DIRECT	GO:1900086~positive regulation of peptidyl-tyrosine autophosphorylation	2	1.02041	0.0466567	NRG1, VEGFA	185	5	19349	41.8357	1	0.549113	0.532963
GOTERM_BP_DIRECT	GO:0098708~glucose import across plasma membrane	2	1.02041	0.0466567	SLC2A1, SLC2A3	185	5	19349	41.8357	1	0.549113	0.532963
GOTERM_BP_DIRECT	GO:0038033~positive regulation of endothelial cell chemotaxis by VEGF-activated vascular endothelial growth factor receptor signaling pathway	2	1.02041	0.0466567	HSPB1, VEGFA	185	5	19349	41.8357	1	0.549113	0.532963
GOTERM_BP_DIRECT	GO:0097368~establishment of Sertoli cell barrier	2	1.02041	0.0466567	RAB13, FLNA	185	5	19349	41.8357	1	0.549113	0.532963
GOTERM_BP_DIRECT	GO:0007044~cell-substrate junction assembly	2	1.02041	0.0466567	FN1, TNS1	185	5	19349	41.8357	1	0.549113	0.532963
GOTERM_BP_DIRECT	GO:0070370~cellular heat acclimation	2	1.02041	0.0466567	HSPA1B, HSPA1A	185	5	19349	41.8357	1	0.549113	0.532963
GOTERM_BP_DIRECT	GO:0018119~peptidyl-cysteine S-nitrosylation	2	1.02041	0.0466567	S100A9, S100A8	185	5	19349	41.8357	1	0.549113	0.532963
GOTERM_BP_DIRECT	GO:0070434~positive regulation of nucleotide-binding oligomerization domain containing 2 signaling pathway	2	1.02041	0.0466567	HSPA1B, HSPA1A	185	5	19349	41.8357	1	0.549113	0.532963
GOTERM_BP_DIRECT	GO:0043687~post-translational protein modification	8	4.08163	0.0472319	VCAN, LGALS1, WSB1, SDC2, RAB13, SPP1, FN1, TIMP1	185	345	19349	2.42526	1	0.551639	0.535415
GOTERM_MF_DIRECT	GO:0004331~fructose-2,6-bisphosphate 2-phosphatase activity	2	1.02041	0.0496035	PFKFB4, PFKFB3	191	5	18770	39.3089	1	0.559501	0.54186
GOTERM_MF_DIRECT	GO:0004656~procollagen-proline 4-dioxygenase activity	2	1.02041	0.0496035	P4HA1, P4HA2	191	5	18770	39.3089	1	0.559501	0.54186
GOTERM_BP_DIRECT	GO:0030307~positive regulation of cell growth	4	2.04082	0.0501966	SDCBP, NRG1, S100A9, S100A8	185	87	19349	4.8087	1	0.581824	0.564712
GOTERM_MF_DIRECT	GO:0044325~ion channel binding	5	2.55102	0.0506801	KCNE1, ACTN1, FLNA, VDAC1, S100A10	191	137	18770	3.58658	1	0.559501	0.54186
GOTERM_MF_DIRECT	GO:0051020~GTPase binding	3	1.53061	0.0538704	BNIP3, FLNA, ENO1	191	37	18770	7.96802	1	0.559501	0.54186
GOTERM_MF_DIRECT	GO:0097718~disordered domain specific binding	3	1.53061	0.0538704	FN1, GAPDH, HSPA1A	191	37	18770	7.96802	1	0.559501	0.54186
GOTERM_BP_DIRECT	GO:0006919~activation of cysteine-type endopeptidase activity involved in apoptotic process	4	2.04082	0.0545183	EGLN3, FAM162A, S100A9, S100A8	185	90	19349	4.64841	1	0.602777	0.585049
GOTERM_BP_DIRECT	GO:0006953~acute-phase response	3	1.53061	0.0554263	IL1RN, CEBPB, FN1	185	40	19349	7.84419	1	0.602777	0.585049
GOTERM_CC_DIRECT	GO:0035578~azurophil granule lumen	4	2.04082	0.0554873	SDCBP, ANXA2, LYZ, FTL	192	91	20164	4.6163	1	0.345779	0.317812
GOTERM_CC_DIRECT	GO:0042629~mast cell granule	2	1.02041	0.0555117	SRGN, ANXA1	192	6	20164	35.0069	1	0.345779	0.317812
GOTERM_CC_DIRECT	GO:0000015~phosphopyruvate hydratase complex	2	1.02041	0.0555117	ENO1, ENO2	192	6	20164	35.0069	1	0.345779	0.317812
GOTERM_CC_DIRECT	GO:0048471~perinuclear region of cytoplasm	13	6.63265	0.0555866	ANXA2, ZDHHC20, NDRG1, S100A6, SPP1, FLNA, S100A4, MGAT1, GAPDH, HSPA1B, HSPA1A, TGM2, LIMS1	192	754	20164	1.8107	1	0.345779	0.317812
GOTERM_MF_DIRECT	GO:0044877~macromolecular complex binding	9	4.59184	0.0556759	SDCBP, BCL2A1, BAG3, ALOX5AP, VDAC1, FCGR2B, ENO2, PFKP, LIMS1	191	407	18770	2.1731	1	0.559501	0.54186
GOTERM_BP_DIRECT	GO:0031340~positive regulation of vesicle fusion	2	1.02041	0.0557248	ANXA1, ANXA2	185	6	19349	34.8631	1	0.602777	0.585049
GOTERM_BP_DIRECT	GO:0045576~mast cell activation	2	1.02041	0.0557248	S100A12, NDRG1	185	6	19349	34.8631	1	0.602777	0.585049
GOTERM_BP_DIRECT	GO:0033033~negative regulation of myeloid cell apoptotic process	2	1.02041	0.0557248	CLEC5A, MIF	185	6	19349	34.8631	1	0.602777	0.585049
GOTERM_BP_DIRECT	GO:0061419~positive regulation of transcription from RNA polymerase II promoter in response to hypoxia	2	1.02041	0.0557248	RBPJ, VEGFA	185	6	19349	34.8631	1	0.602777	0.585049
GOTERM_BP_DIRECT	GO:0006880~intracellular sequestering of iron ion	2	1.02041	0.0557248	FTH1, FTL	185	6	19349	34.8631	1	0.602777	0.585049
GOTERM_BP_DIRECT	GO:0035694~mitochondrial protein catabolic process	2	1.02041	0.0557248	BNIP3L, BNIP3	185	6	19349	34.8631	1	0.602777	0.585049
GOTERM_BP_DIRECT	GO:0001765~membrane raft assembly	2	1.02041	0.0557248	ANXA2, S100A10	185	6	19349	34.8631	1	0.602777	0.585049
GOTERM_BP_DIRECT	GO:0033138~positive regulation of peptidyl-serine phosphorylation	4	2.04082	0.0559973	MIF, FNIP2, CD44, VEGFA	185	91	19349	4.59733	1	0.602777	0.585049
GOTERM_CC_DIRECT	GO:0005887~integral component of plasma membrane	21	10.7143	0.0571426	FLT1, SDC4, SLC11A1, AQP9, PLAUR, SLC2A1, NRG1, SLC2A3, SLC16A10, LILRB3, ASGR1, EREG, MARCO, THBD, GPNMB, SLCO4A1, CLEC5A, ADAM8, FCGR2B, SLC16A3, CD44	192	1447	20164	1.52414	1	0.345779	0.317812
GOTERM_BP_DIRECT	GO:0008360~regulation of cell shape	5	2.55102	0.0573143	GNA13, ANXA1, FN1, ALDOA, VEGFA	185	152	19349	3.44043	1	0.602777	0.585049
GOTERM_BP_DIRECT	GO:0043524~negative regulation of neuron apoptotic process	5	2.55102	0.0573143	GPI, CEBPB, GBE1, ADAM8, SOD2	185	152	19349	3.44043	1	0.602777	0.585049
GOTERM_BP_DIRECT	GO:0009409~response to cold	3	1.53061	0.0579139	ADM, SOD2, METRNL	185	41	19349	7.65287	1	0.602777	0.585049
GOTERM_BP_DIRECT	GO:2001244~positive regulation of intrinsic apoptotic signaling pathway	3	1.53061	0.0579139	DDIT3, S100A9, S100A8	185	41	19349	7.65287	1	0.602777	0.585049
GOTERM_BP_DIRECT	GO:0045184~establishment of protein localization	3	1.53061	0.0579139	FLNA, CORO1C, LIMS1	185	41	19349	7.65287	1	0.602777	0.585049
GOTERM_CC_DIRECT	GO:0005604~basement membrane	4	2.04082	0.0584774	ANXA2, FN1, TIMP1, TGFBI	192	93	20164	4.51703	1	0.345779	0.317812
GOTERM_CC_DIRECT	GO:0005581~collagen trimer	4	2.04082	0.0584774	FCN1, MARCO, P4HA1, TIMP1	192	93	20164	4.51703	1	0.345779	0.317812
GOTERM_BP_DIRECT	GO:0016311~dephosphorylation	4	2.04082	0.0590123	PFKFB4, DUSP10, PFKFB3, FBP1	185	93	19349	4.49846	1	0.610059	0.592116
GOTERM_MF_DIRECT	GO:0019834~phospholipase A2 inhibitor activity	2	1.02041	0.0592265	ANXA1, ANXA2	191	6	18770	32.7574	1	0.559501	0.54186
GOTERM_MF_DIRECT	GO:0004634~phosphopyruvate hydratase activity	2	1.02041	0.0592265	ENO1, ENO2	191	6	18770	32.7574	1	0.559501	0.54186
GOTERM_MF_DIRECT	GO:0045545~syndecan binding	2	1.02041	0.0592265	SDCBP, GPNMB	191	6	18770	32.7574	1	0.559501	0.54186
GOTERM_MF_DIRECT	GO:0055131~C3HC4-type RING finger domain binding	2	1.02041	0.0592265	HSPA1B, HSPA1A	191	6	18770	32.7574	1	0.559501	0.54186
GOTERM_BP_DIRECT	GO:0072659~protein localization to plasma membrane	5	2.55102	0.0607142	ANXA2, RAB13, MYADM, FLNA, S100A10	185	155	19349	3.37384	1	0.623441	0.605105
GOTERM_BP_DIRECT	GO:0007565~female pregnancy	4	2.04082	0.0621023	THBD, NAMPT, SLC2A1, ADM	185	95	19349	4.40376	1	0.633443	0.614813
GOTERM_CC_DIRECT	GO:0043202~lysosomal lumen	4	2.04082	0.0631022	VCAN, SDC4, SDC2, IFI30	192	96	20164	4.37587	1	0.365187	0.33565
GOTERM_BP_DIRECT	GO:0050731~positive regulation of peptidyl-tyrosine phosphorylation	4	2.04082	0.0636751	NRG1, MIF, CD44, VEGFA	185	96	19349	4.35788	1	0.642871	0.623963
GOTERM_CC_DIRECT	GO:0030141~secretory granule	4	2.04082	0.0646805	SRGN, HILPDA, THBS1, VEGFA	192	97	20164	4.33076	1	0.366523	0.336878
GOTERM_BP_DIRECT	GO:2000660~negative regulation of interleukin-1-mediated signaling pathway	2	1.02041	0.0647073	IL1RN, IL1R2	185	7	19349	29.8826	1	0.642871	0.623963
GOTERM_BP_DIRECT	GO:0019563~glycerol catabolic process	2	1.02041	0.0647073	TPI1, GK	185	7	19349	29.8826	1	0.642871	0.623963
GOTERM_BP_DIRECT	GO:2001046~positive regulation of integrin-mediated signaling pathway	2	1.02041	0.0647073	FLNA, LIMS1	185	7	19349	29.8826	1	0.642871	0.623963
GOTERM_CC_DIRECT	GO:0030054~cell junction	6	3.06122	0.067806	ACTN1, RAB13, NAMPT, SLC16A10, IFI30, S100A9	192	230	20164	2.73967	1	0.375391	0.345029
GOTERM_BP_DIRECT	GO:0070527~platelet aggregation	3	1.53061	0.0682367	FN1, HSPB1, FLNA	185	45	19349	6.97261	1	0.658603	0.639233
GOTERM_BP_DIRECT	GO:0001541~ovarian follicle development	3	1.53061	0.0682367	CEBPB, MMP19, VEGFA	185	45	19349	6.97261	1	0.658603	0.639233
GOTERM_BP_DIRECT	GO:0051402~neuron apoptotic process	3	1.53061	0.0682367	FAM162A, BNIP3, GAPDH	185	45	19349	6.97261	1	0.658603	0.639233
GOTERM_BP_DIRECT	GO:0071346~cellular response to interferon-gamma	4	2.04082	0.0685033	RAB20, CCL20, VIM, GAPDH	185	99	19349	4.22583	1	0.658603	0.639233
GOTERM_BP_DIRECT	GO:0046718~viral entry into host cell	4	2.04082	0.0685033	ANPEP, CLEC5A, HSPA1B, HSPA1A	185	99	19349	4.22583	1	0.658603	0.639233
GOTERM_MF_DIRECT	GO:0015349~thyroid hormone transmembrane transporter activity	2	1.02041	0.0687526	SLCO4A1, SLC16A10	191	7	18770	28.0778	1	0.635961	0.615908
GOTERM_BP_DIRECT	GO:0006898~receptor-mediated endocytosis	5	2.55102	0.0703039	MARCO, HSPH1, FCGR2B, ASGR1, PDLIM7	185	163	19349	3.20826	1	0.658603	0.639233
GOTERM_BP_DIRECT	GO:0042130~negative regulation of T cell proliferation	3	1.53061	0.0709059	CEBPB, SDC4, GPNMB	185	46	19349	6.82103	1	0.658603	0.639233
GOTERM_BP_DIRECT	GO:0043065~positive regulation of apoptotic process	8	4.08163	0.0711795	GNA13, BNIP3L, LDHA, LGALS1, FAM162A, BNIP3, ADM, TGM2	185	378	19349	2.21353	1	0.658603	0.639233
GOTERM_CC_DIRECT	GO:0005856~cytoskeleton	10	5.10204	0.072832	IVNS1ABP, SDCBP, HSPB1, S100A12, ALDOC, TAGLN2, VIM, S100A9, S100A8, TNS1	192	541	20164	1.94124	1	0.375391	0.345029
GOTERM_CC_DIRECT	GO:0005577~fibrinogen complex	2	1.02041	0.0733257	FN1, THBS1	192	8	20164	26.2552	1	0.375391	0.345029
GOTERM_CC_DIRECT	GO:0005938~cell cortex	5	2.55102	0.073451	ANXA2, FLNA, ENO1, ENO2, CORO1C	192	166	20164	3.16328	1	0.375391	0.345029
GOTERM_BP_DIRECT	GO:0070837~dehydroascorbic acid transport	2	1.02041	0.0736047	SLC2A1, SLC2A3	185	8	19349	26.1473	1	0.658603	0.639233
GOTERM_BP_DIRECT	GO:0090063~positive regulation of microtubule nucleation	2	1.02041	0.0736047	HSPA1B, HSPA1A	185	8	19349	26.1473	1	0.658603	0.639233
GOTERM_BP_DIRECT	GO:0035900~response to isolation stress	2	1.02041	0.0736047	LGALS1, SOD2	185	8	19349	26.1473	1	0.658603	0.639233
GOTERM_BP_DIRECT	GO:0007599~hemostasis	2	1.02041	0.0736047	GPI, ZNF385A	185	8	19349	26.1473	1	0.658603	0.639233
GOTERM_BP_DIRECT	GO:0044387~negative regulation of protein kinase activity by regulation of protein phosphorylation	2	1.02041	0.0736047	DUSP10, CORO1C	185	8	19349	26.1473	1	0.658603	0.639233
GOTERM_BP_DIRECT	GO:0071474~cellular hyperosmotic response	2	1.02041	0.0736047	ERRFI1, SLC2A1	185	8	19349	26.1473	1	0.658603	0.639233
GOTERM_BP_DIRECT	GO:0060965~negative regulation of gene silencing by miRNA	2	1.02041	0.0736047	HIF1A-AS2, NEAT1	185	8	19349	26.1473	1	0.658603	0.639233
GOTERM_BP_DIRECT	GO:0051591~response to cAMP	3	1.53061	0.0736086	THBD, LDHA, MMP19	185	47	19349	6.67591	1	0.658603	0.639233
GOTERM_BP_DIRECT	GO:0008630~intrinsic apoptotic signaling pathway in response to DNA damage	3	1.53061	0.0736086	BCL2A1, SOD2, FNIP2	185	47	19349	6.67591	1	0.658603	0.639233
GOTERM_CC_DIRECT	GO:0042383~sarcolemma	4	2.04082	0.0745262	ANXA1, ANXA2, SLC2A1, CORO1C	192	103	20164	4.07848	1	0.375391	0.345029
GOTERM_CC_DIRECT	GO:0042470~melanosome	4	2.04082	0.0745262	GNA13, SDCBP, ANXA2, SLC2A1	192	103	20164	4.07848	1	0.375391	0.345029
GOTERM_BP_DIRECT	GO:0010718~positive regulation of epithelial to mesenchymal transition	3	1.53061	0.0763441	SDCBP, RGCC, SNAI1	185	48	19349	6.53682	1	0.679107	0.659133
GOTERM_MF_DIRECT	GO:0033300~dehydroascorbic acid transporter activity	2	1.02041	0.0781827	SLC2A1, SLC2A3	191	8	18770	24.5681	1	0.708431	0.686093
GOTERM_BP_DIRECT	GO:0030199~collagen fibril organization	4	2.04082	0.0786399	P4HA1, ANXA2, P4HA2, PLOD2	185	105	19349	3.98435	1	0.695485	0.67503
GOTERM_BP_DIRECT	GO:0043536~positive regulation of blood vessel endothelial cell migration	3	1.53061	0.0819097	HSPB1, THBS1, VEGFA	185	50	19349	6.27535	1	0.708424	0.687588
GOTERM_CC_DIRECT	GO:0005740~mitochondrial envelope	2	1.02041	0.0821069	BNIP3L, BNIP3	192	9	20164	23.338	1	0.398805	0.366549
GOTERM_CC_DIRECT	GO:0031232~extrinsic component of external side of plasma membrane	2	1.02041	0.0821069	FCN1, ANXA1	192	9	20164	23.338	1	0.398805	0.366549
GOTERM_BP_DIRECT	GO:0015749~monosaccharide transport	2	1.02041	0.0824179	SLC2A1, SLC2A3	185	9	19349	23.242	1	0.708424	0.687588
GOTERM_BP_DIRECT	GO:0071243~cellular response to arsenic-containing substance	2	1.02041	0.0824179	GSTO1, ZFAND2A	185	9	19349	23.242	1	0.708424	0.687588
GOTERM_BP_DIRECT	GO:0035767~endothelial cell chemotaxis	2	1.02041	0.0824179	RAB13, VEGFA	185	9	19349	23.242	1	0.708424	0.687588
GOTERM_BP_DIRECT	GO:0097345~mitochondrial outer membrane permeabilization	2	1.02041	0.0824179	BNIP3L, BNIP3	185	9	19349	23.242	1	0.708424	0.687588
GOTERM_BP_DIRECT	GO:0016032~viral process	9	4.59184	0.0836644	IVNS1ABP, BNIP3L, ANXA2, BNIP3, HSPB1, VDAC1, VIM, FCGR2B, ASGR1	185	474	19349	1.98587	1	0.715121	0.694088
GOTERM_CC_DIRECT	GO:0043231~intracellular membrane-bounded organelle	14	7.14286	0.0865987	ERO1A, ZDHHC20, AQP9, EAF1, SLC16A10, IFI30, HK2, MAP1LC3B, RAB20, P4HA1, PPP1R3B, P4HA2, SNAI1, GAPDH	192	900	20164	1.63366	1	0.412997	0.379593
GOTERM_BP_DIRECT	GO:0006955~immune response	9	4.59184	0.0868004	IL1RN, CEBPB, CCL20, IL1R2, SLC11A1, FTH1, FCGR2B, THBS1, CXCL2	185	478	19349	1.96925	1	0.737803	0.716103
GOTERM_MF_DIRECT	GO:0097001~ceramide binding	2	1.02041	0.0875178	MAP1LC3B, VDAC1	191	9	18770	21.8383	1	0.721372	0.698626
GOTERM_MF_DIRECT	GO:0015149~hexose transmembrane transporter activity	2	1.02041	0.0875178	SLC2A1, SLC2A3	191	9	18770	21.8383	1	0.721372	0.698626
GOTERM_MF_DIRECT	GO:0005381~iron ion transmembrane transporter activity	2	1.02041	0.0875178	SLC25A37, SLC11A1	191	9	18770	21.8383	1	0.721372	0.698626
GOTERM_MF_DIRECT	GO:0031625~ubiquitin protein ligase binding	7	3.57143	0.0875392	GPI, RALA, MAP1LC3B, TPI1, HSPA6, HSPA1B, HSPA1A	191	303	18770	2.27032	1	0.721372	0.698626
GOTERM_MF_DIRECT	GO:0008083~growth factor activity	5	2.55102	0.0877344	GPI, NRG1, TIMP1, EREG, VEGFA	191	166	18770	2.96001	1	0.721372	0.698626
GOTERM_CC_DIRECT	GO:0042995~cell projection	5	2.55102	0.0880656	ACTN1, PLAUR, SPP1, SLC2A3, CD44	192	177	20164	2.96669	1	0.412997	0.379593
GOTERM_BP_DIRECT	GO:0009617~response to bacterium	4	2.04082	0.0893895	C15ORF48, BNIP3, SLC11A1, FCGR2B	185	111	19349	3.76898	1	0.755613	0.733389
GOTERM_MF_DIRECT	GO:0008009~chemokine activity	3	1.53061	0.0910893	CCL20, CXCL3, CXCL2	191	50	18770	5.89634	1	0.735339	0.712152
GOTERM_BP_DIRECT	GO:2000048~negative regulation of cell-cell adhesion mediated by cadherin	2	1.02041	0.0911477	RGCC, VEGFA	185	10	19349	20.9178	1	0.757913	0.735622
GOTERM_BP_DIRECT	GO:0051918~negative regulation of fibrinolysis	2	1.02041	0.0911477	THBD, THBS1	185	10	19349	20.9178	1	0.757913	0.735622
GOTERM_BP_DIRECT	GO:0032060~bleb assembly	2	1.02041	0.0911477	EMP1, EMP3	185	10	19349	20.9178	1	0.757913	0.735622
GOTERM_MF_DIRECT	GO:0019899~enzyme binding	8	4.08163	0.0930865	ALOX5AP, HSPA6, PLAUR, FN1, SOD2, ENO2, HSPA1B, HSPA1A	191	382	18770	2.05806	1	0.738043	0.714771
GOTERM_BP_DIRECT	GO:0060348~bone development	3	1.53061	0.0933967	PAPSS2, SULF2, TGM2	185	54	19349	5.81051	1	0.768263	0.745667
GOTERM_BP_DIRECT	GO:0030968~endoplasmic reticulum unfolded protein response	3	1.53061	0.0933967	ERO1A, DDIT3, ATF3	185	54	19349	5.81051	1	0.768263	0.745667
GOTERM_BP_DIRECT	GO:0031397~negative regulation of protein ubiquitination	3	1.53061	0.0963379	IVNS1ABP, HSPA1B, HSPA1A	185	55	19349	5.70486	1	0.779012	0.7561
GOTERM_BP_DIRECT	GO:0051496~positive regulation of stress fiber assembly	3	1.53061	0.0963379	RGCC, SDC4, S100A10	185	55	19349	5.70486	1	0.779012	0.7561
GOTERM_MF_DIRECT	GO:0004859~phospholipase inhibitor activity	2	1.02041	0.0967588	ANXA1, ANXA2	191	10	18770	19.6545	1	0.7537	0.729935
GOTERM_MF_DIRECT	GO:0061629~RNA polymerase II sequence-specific DNA binding transcription factor binding	5	2.55102	0.0991087	DDIT3, BHLHE40, HSPB1, RBPJ, FBP1	191	173	18770	2.84024	1	0.758694	0.734771
GOTERM_BP_DIRECT	GO:0043434~response to peptide hormone	3	1.53061	0.0993052	ANXA1, TIMP1, EREG	185	56	19349	5.60299	1	0.779012	0.7561
GOTERM_CC_DIRECT	GO:0044754~autolysosome	2	1.02041	0.0994218	FTH1, FTL	192	11	20164	19.0947	1	0.450712	0.414258
GOTERM_CC_DIRECT	GO:0061827~sperm head	2	1.02041	0.0994218	DNAJB1, ALDOA	192	11	20164	19.0947	1	0.450712	0.414258
GOTERM_BP_DIRECT	GO:0090385~phagosome-lysosome fusion	2	1.02041	0.099795	RAB20, ARL8B	185	11	19349	19.0162	1	0.779012	0.7561
GOTERM_BP_DIRECT	GO:0051561~positive regulation of mitochondrial calcium ion concentration	2	1.02041	0.099795	BNIP3, TGM2	185	11	19349	19.0162	1	0.779012	0.7561
GOTERM_BP_DIRECT	GO:0002819~regulation of adaptive immune response	2	1.02041	0.099795	DUSP10, FCGR2B	185	11	19349	19.0162	1	0.779012	0.7561
GOTERM_BP_DIRECT	GO:0034115~negative regulation of heterotypic cell-cell adhesion	2	1.02041	0.099795	IL1RN, MYADM	185	11	19349	19.0162	1	0.779012	0.7561
GOTERM_BP_DIRECT	GO:0061314~Notch signaling involved in heart development	2	1.02041	0.099795	SNAI1, RBPJ	185	11	19349	19.0162	1	0.779012	0.7561
GOTERM_BP_DIRECT	GO:0070327~thyroid hormone transport	2	1.02041	0.099795	SLCO4A1, SLC16A10	185	11	19349	19.0162	1	0.779012	0.7561
GOTERM_BP_DIRECT	GO:0051156~glucose 6-phosphate metabolic process	2	1.02041	0.099795	GPI, HK2	185	11	19349	19.0162	1	0.779012	0.7561

## Sheet: DC
Category	Term	Count	%	PValue	Genes	List Total	Pop Hits	Pop Total	Fold Enrichment	Bonferroni	Benjamini	FDR
GOTERM_CC_DIRECT	GO:0022626~cytosolic ribosome	29	15.1042	9.13932e-38	RPL5, RPL30, RPL3, RPL10, RPL11, RPL8, RPS4X, RPS14, RPL7A, RPS19, RPL18A, RPS18, RPL37, RPS2, RPL15, RPS11, RPL18, RPS10, RPS12, RPL19, RPS9, RPS7, RPS8, RPS3A, RPL24, RPL26, UBA52, RPS24, RPS23	189	77	20164	40.1811	2.11118e-35	2.11118e-35	1.91926e-35
GOTERM_BP_DIRECT	GO:0002181~cytoplasmic translation	29	15.1042	9.28934e-36	RPL5, RPL30, RPL3, RPL10, RPL11, RPL8, RPS4X, RPS14, RPL7A, RPS19, RPL18A, RPS18, RPL37, RPS2, RPL15, RPS11, RPL18, RPS10, RPS12, RPL19, RPS9, RPS7, RPS8, RPS3A, RPL24, RPL26, UBA52, RPS24, RPS23	183	88	19349	34.8436	1.21783e-32	1.2169e-32	1.19647e-32
GOTERM_BP_DIRECT	GO:0006614~SRP-dependent cotranslational protein targeting to membrane	29	15.1042	1.93608e-35	RPL5, RPL30, RPL3, RPL10, RPL11, RPL8, RPS4X, RPS14, RPL7A, RPS19, RPL18A, RPS18, RPL37, RPS2, RPL15, RPS11, RPL18, RPS10, RPS12, RPL19, RPS9, RPS7, RPS8, RPS3A, RPL24, RPL26, UBA52, RPS24, RPS23	183	90	19349	34.0693	2.5382e-32	1.26813e-32	1.24683e-32
GOTERM_BP_DIRECT	GO:0019083~viral transcription	29	15.1042	1.54796e-32	RPL5, RPL30, RPL3, RPL10, RPL11, RPL8, RPS4X, RPS14, RPL7A, RPS19, RPL18A, RPS18, RPL37, RPS2, RPL15, RPS11, RPL18, RPS10, RPS12, RPL19, RPS9, RPS7, RPS8, RPS3A, RPL24, RPL26, UBA52, RPS24, RPS23	183	111	19349	27.6237	2.02938e-29	6.75944e-30	6.64592e-30
GOTERM_BP_DIRECT	GO:0000184~nuclear-transcribed mRNA catabolic process, nonsense-mediated decay	29	15.1042	1.73314e-31	RPL5, RPL30, RPL3, RPL10, RPL11, RPL8, RPS4X, RPS14, RPL7A, RPS19, RPL18A, RPS18, RPL37, RPS2, RPL15, RPS11, RPL18, RPS10, RPS12, RPL19, RPS9, RPS7, RPS8, RPS3A, RPL24, RPL26, UBA52, RPS24, RPS23	183	120	19349	25.552	2.27214e-28	5.67602e-29	5.5807e-29
GOTERM_BP_DIRECT	GO:0006413~translational initiation	29	15.1042	2.52338e-30	RPL5, RPL30, RPL3, RPL10, RPL11, RPL8, RPS4X, RPS14, RPL7A, RPS19, RPL18A, RPS18, RPL37, RPS2, RPL15, RPS11, RPL18, RPS10, RPS12, RPL19, RPS9, RPS7, RPS8, RPS3A, RPL24, RPL26, UBA52, RPS24, RPS23	183	131	19349	23.4064	3.30815e-27	6.61124e-28	6.50022e-28
GOTERM_BP_DIRECT	GO:0006412~translation	30	15.625	5.68003e-25	RPL5, RPL30, RPL3, RPL10, RPL11, RPL8, RPS4X, RPS14, RPL7A, RPS19, RPL18A, RPS18, RPL37, RPS2, RPL15, RPS11, RPL18, RPS10, RPS12, RPL19, RPS9, RPS7, RPS8, RPS3A, NACA, RPL24, RPL26, UBA52, RPS24, RPS23	183	221	19349	14.3528	7.44652e-22	1.24014e-22	1.21931e-22
GOTERM_MF_DIRECT	GO:0003735~structural constituent of ribosome	29	15.1042	7.78957e-25	RPL5, RPL30, RPL3, RPL10, RPL11, RPL8, RPS4X, RPS14, RPL7A, RPS19, RPL18A, RPS18, RPL37, RPS2, RPL15, RPS11, RPL18, RPS10, RPS12, RPL19, RPS9, RPS7, RPS8, RPS3A, RPL24, RPL26, UBA52, RPS24, RPS23	182	197	18770	15.1818	2.72635e-22	2.73414e-22	2.65624e-22
GOTERM_CC_DIRECT	GO:0005840~ribosome	26	13.5417	3.3516e-22	RPL5, RPL3, RPL10, RPL11, RPL8, RPS4X, RPS14, RPS6KA3, RPS19, RPL18A, RPS18, RPL37, RPS2, RPL15, RPS11, RPL18, RPS10, RPL19, RPS9, RPS7, RPS8, RPS3A, RPL24, UBA52, RPS24, RPS23	189	182	20164	15.2411	7.7422e-20	3.8711e-20	3.51918e-20
GOTERM_BP_DIRECT	GO:0002381~immunoglobulin production involved in immunoglobulin mediated immune response	12	6.25	4.40927e-19	HLA-DMA, HLA-DMB, HLA-DPB1, HLA-DRA, HLA-DOA, HLA-DOB, HLA-DQA2, HLA-DRB1, HLA-DQA1, GAPT, HLA-DPA1, HLA-DQB1	183	17	19349	74.6345	5.78056e-16	8.25164e-17	8.11306e-17
GOTERM_CC_DIRECT	GO:0022627~cytosolic small ribosomal subunit	15	7.8125	2.92544e-18	RPS9, RPS7, RPS8, RPS3A, RPS4X, RPS14, RPS19, RPS18, RPS2, RPS11, UBA52, RPS10, RPS24, RPS23, RPS12	189	45	20164	35.5626	6.75777e-16	2.25259e-16	2.04781e-16
GOTERM_BP_DIRECT	GO:0002503~peptide antigen assembly with MHC class II protein complex	11	5.72917	3.20687e-17	HLA-DMA, HLA-DMB, HLA-DPB1, HLA-DRA, HLA-DOA, HLA-DOB, HLA-DQA2, HLA-DRB1, HLA-DQA1, HLA-DPA1, HLA-DQB1	183	16	19349	72.6909	4.20421e-14	5.25125e-15	5.16306e-15
GOTERM_CC_DIRECT	GO:0022625~cytosolic large ribosomal subunit	15	7.8125	2.06435e-16	RPL5, RPL30, RPL3, RPL10, RPL11, RPL8, RPL7A, RPL18A, RPL24, RPL26, RPL37, RPL15, RPL18, UBA52, RPL19	189	59	20164	27.124	5.12923e-14	1.07698e-14	9.79073e-15
GOTERM_CC_DIRECT	GO:0042613~MHC class II protein complex	12	6.25	2.33113e-16	CD74, HLA-DMA, HLA-DMB, HLA-DPB1, HLA-DRA, HLA-DOA, HLA-DOB, HLA-DQA2, HLA-DRB1, HLA-DQA1, HLA-DPA1, HLA-DQB1	189	26	20164	49.2405	5.12923e-14	1.07698e-14	9.79073e-15
GOTERM_BP_DIRECT	GO:0019882~antigen processing and presentation	14	7.29167	3.04835e-16	CD74, RAB32, HLA-DMA, HLA-DMB, HLA-DPB1, CTSH, HLA-DRA, HLA-DOB, WDFY4, HLA-DQA2, HLA-DQA1, HLA-DRB1, HLA-DPA1, HLA-DQB1	183	47	19349	31.4947	4.36651e-13	4.43705e-14	4.36253e-14
GOTERM_MF_DIRECT	GO:0032395~MHC class II receptor activity	10	5.20833	4.06727e-16	HLA-DMA, HLA-DPB1, HLA-DRA, HLA-DOA, HLA-DOB, HLA-DQA2, HLA-DRB1, HLA-DQA1, HLA-DPA1, HLA-DQB1	182	13	18770	79.3322	1.55431e-13	6.50344e-14	6.31816e-14
GOTERM_MF_DIRECT	GO:0023026~MHC class II protein complex binding	12	6.25	5.5585e-16	CD74, HLA-DMA, HLA-DMB, HLA-DPB1, HLA-DRA, HLA-DOA, HLA-DOB, HLA-DQA2, HLA-DRB1, HLA-DQA1, HLA-DPA1, HLA-DQB1	182	27	18770	45.8364	1.94289e-13	6.50344e-14	6.31816e-14
GOTERM_BP_DIRECT	GO:0002504~antigen processing and presentation of peptide or polysaccharide antigen via MHC class II	11	5.72917	7.13889e-16	HLA-DMA, HLA-DMB, HLA-DPB1, HLA-DRA, HLA-DOA, HLA-DOB, HLA-DQA2, HLA-DRB1, HLA-DQA1, HLA-DPA1, HLA-DQB1	183	20	19349	58.1527	8.73301e-13	9.35194e-14	9.19489e-14
GOTERM_BP_DIRECT	GO:0006364~rRNA processing	21	10.9375	1.71538e-15	RPL5, RPL30, RPS9, RPL3, RPL10, RPS7, RPL11, RPL8, RPS14, RPL7A, RPS19, RPL18A, RPL24, RPL26, RPS2, RPL37, RPL15, RPL18, UBA52, RPS24, RPL19	183	192	19349	11.5645	2.18325e-12	2.04286e-13	2.00856e-13
GOTERM_BP_DIRECT	GO:0050870~positive regulation of T cell activation	11	5.72917	3.24511e-13	HLA-DMA, HLA-DMB, HLA-DPB1, HLA-DRA, HLA-DOA, HLA-DOB, HLA-DQA2, HLA-DRB1, HLA-DQA1, HLA-DPA1, HLA-DQB1	183	33	19349	35.2441	4.25443e-10	3.54258e-11	3.48309e-11
GOTERM_CC_DIRECT	GO:0016020~membrane	62	32.2917	5.37833e-13	RPL5, RPL30, LPGAT1, LST1, PLEK, ICAM3, LSP1, RPL8, HERPUD1, RPS4X, RPS14, RPL7A, GLIPR1, RPS19, RPL18A, RPS18, PSTPIP2, CLIC2, RPS11, RPS10, RPS12, RPS9, RPS7, RPS8, IL1R2, RAB32, CEACAM4, CAT, RPL24, TLR10, CD48, PLEKHO1, RPL26, AIDA, HLA-DQB1, ARF6, AHNAK, RPL10, RPL11, TACSTD2, AGPAT1, CSF2RA, CNN2, OGFRL1, HLA-DMA, RAB11FIP1, STK38L, RPS2, RPL15, FILIP1L, RPL18, HLA-DQA1, RPL19, OSBPL8, CD74…	189	2511	20164	2.63427	1.2423e-10	2.07066e-11	1.88241e-11
GOTERM_CC_DIRECT	GO:0005925~focal adhesion	25	13.0208	1.47657e-12	RPL5, RPL30, RPL3, AHNAK, ARPC1B, RPL8, RPS4X, CNN2, RPS14, RPL7A, PAK1, RPS19, RPS18, RPS2, RPS11, RPL18, RPS10, RPL19, RPS9, RPS7, RPS8, RPS3A, CAT, VIM, ARF6	189	422	20164	6.32037	3.41094e-10	4.87269e-11	4.42971e-11
GOTERM_BP_DIRECT	GO:0019886~antigen processing and presentation of exogenous peptide antigen via MHC class II	14	7.29167	1.02215e-11	CD74, HLA-DMA, HLA-DMB, AP1S2, HLA-DPB1, HLA-DRA, FCGR2B, HLA-DOA, HLA-DOB, HLA-DQA2, HLA-DQA1, HLA-DRB1, HLA-DPA1, HLA-DQB1	183	100	19349	14.8025	1.34004e-08	1.03002e-09	1.01272e-09
GOTERM_BP_DIRECT	GO:0006955~immune response	25	13.0208	2.35164e-11	CIITA, LST1, CD1E, CD1D, CD1C, SAMHD1, HLA-DMA, HLA-DMB, CCR6, HLA-DOB, HLA-DQA2, HLA-DQA1, HLA-DPA1, CD74, CCL22, IL1R2, IL18, IL1B, HLA-DPB1, HLA-DRA, TLR10, FCGR2B, IL18R1, HLA-DRB1, HLA-DQB1	183	478	19349	5.52993	3.083e-08	2.20046e-09	2.16351e-09
GOTERM_CC_DIRECT	GO:0042788~polysomal ribosome	9	4.6875	5.59423e-10	RPL7A, RPL30, RPL18A, RPL11, RPL24, RPL8, RPL18, RPS23, RPL19	189	33	20164	29.0967	1.29227e-07	1.61533e-08	1.46849e-08
GOTERM_CC_DIRECT	GO:0070062~extracellular exosome	50	26.0417	5.52193e-09	RPL5, RPL30, ACY3, RPL3, ARPC1B, ICAM3, LSP1, RPS4X, RPS14, RPS19, ALDH2, BASP1, RPS18, CTSH, RPS11, YWHAH, RPS9, RPS8, SERPINF2, RPS3A, PPA1, CAT, S100A6, RPL24, TAX1BP3, CD48, RPL26, UBA52, ARF6, AHNAK, GSTP1, RPL11, FGL2, TACSTD2, PRCP, NDRG2, CST3, SH3BP4, IGFBP7, RPS2, CD74, AKR1C3, NACA, QPCT, PPT1, HLA-DRA, MNDA, VIM, TPT1, HLA-DRB1	189	2217	20164	2.40613	1.27556e-06	1.41729e-07	1.28845e-07
GOTERM_CC_DIRECT	GO:0071556~integral component of lumenal side of endoplasmic reticulum membrane	8	4.16667	7.1859e-09	CD74, HLA-DPB1, HLA-DRA, HLA-DQA2, HLA-DRB1, HLA-DQA1, HLA-DPA1, HLA-DQB1	189	29	20164	29.4311	1.65994e-06	1.65994e-07	1.50904e-07
GOTERM_CC_DIRECT	GO:0012507~ER to Golgi transport vesicle membrane	9	4.6875	4.76672e-08	CD74, HLA-DPB1, HLA-DRA, AREG, HLA-DQA2, HLA-DRB1, HLA-DQA1, HLA-DPA1, HLA-DQB1	189	56	20164	17.1463	1.10111e-05	1.00101e-06	9.1001e-07
GOTERM_CC_DIRECT	GO:0010008~endosome membrane	15	7.8125	8.20248e-08	FLT3, CD1D, CD1C, HLA-DMA, HLA-DMB, HLA-DPB1, HLA-DRA, HLA-DOA, HLA-DOB, HLA-DQA2, UBA52, HLA-DQA1, HLA-DRB1, HLA-DPA1, HLA-DQB1	189	246	20164	6.50536	1.89475e-05	1.57898e-06	1.43543e-06
GOTERM_CC_DIRECT	GO:0005829~cytosol	85	44.2708	9.11746e-08	RPL5, RPL30, CIITA, ACY3, RPL3, FLT3, ARPC1B, PLEK, PTEN, ARHGAP5, AFF3, RPL8, LIMD2, EEF1B2, RPS4X, RPS6KA3, RPS14, RPL7A, RGS2, RPS19, RPL18A, RPS18, PSTPIP2, GPER1, AP1S2, CTSH, MAP3K8, PHACTR1, RPL37, CLIC2, RPS11, RPS10, RPS12, YWHAH, RPS9, BATF3, RPS7, RPS8, IL18, RPS3A, RAB32, PPA1, CLNS1A, IL1B, CAT, S100A6, RPL24, TAX1BP3, RPL26, SGK1, UBA52, IDO1, ARF6, AHNAK, RPL10, GSTP1, NOTCH4, RPL1…	189	5404	20164	1.6781	2.10611e-05	1.6201e-06	1.47282e-06
GOTERM_CC_DIRECT	GO:0030658~transport vesicle membrane	8	4.16667	1.56787e-07	CD74, HLA-DPB1, HLA-DRA, HLA-DQA2, HLA-DRB1, HLA-DQA1, HLA-DPA1, HLA-DQB1	189	44	20164	19.3978	3.62172e-05	2.58699e-06	2.35181e-06
GOTERM_CC_DIRECT	GO:0030669~clathrin-coated endocytic vesicle membrane	9	4.6875	2.83445e-07	CD74, HLA-DPB1, HLA-DRA, AREG, HLA-DQA2, HLA-DRB1, HLA-DQA1, HLA-DPA1, HLA-DQB1	189	70	20164	13.717	6.54737e-05	4.36506e-06	3.96823e-06
GOTERM_CC_DIRECT	GO:0030666~endocytic vesicle membrane	9	4.6875	3.16912e-07	CD74, HLA-DPB1, HLA-DRA, HLA-DQA2, UBA52, HLA-DRB1, HLA-DQA1, HLA-DPA1, HLA-DQB1	189	71	20164	13.5238	7.3204e-05	4.57542e-06	4.15947e-06
GOTERM_CC_DIRECT	GO:0032588~trans-Golgi network membrane	10	5.20833	4.38829e-07	CD74, AP1S2, HLA-DPB1, HLA-DRA, PLD4, HLA-DQA2, HLA-DRB1, HLA-DQA1, HLA-DPA1, HLA-DQB1	189	101	20164	10.5632	0.000101364	5.96291e-06	5.42083e-06
GOTERM_MF_DIRECT	GO:0003723~RNA binding	35	18.2292	1.15481e-06	RPL5, RPL30, RPL3, AHNAK, RPL10, RPL11, SAMHD1, RPL8, MTDH, RPS4X, RPS14, C7ORF50, RPL7A, RPS19, RPL18A, RPS18, RPL37, RPS2, RPL15, RPS11, RPL18, RPS10, RPS12, RPL19, PTPN1, RPS9, RPS7, RPS8, RPS3A, CLNS1A, RPL24, RPL26, TPT1, RPS24, RPS23	182	1455	18770	2.48084	0.000404101	0.000101334	9.84474e-05
GOTERM_CC_DIRECT	GO:0005765~lysosomal membrane	16	8.33333	1.68959e-06	CD74, AHNAK, CD1D, HLA-DMA, HLA-DMB, AP1S2, HLA-DPB1, HLA-DRA, HLA-DOA, HLA-DOB, HLA-DQA2, UBA52, HLA-DQA1, HLA-DRB1, HLA-DPA1, HLA-DQB1	189	363	20164	4.70249	0.00039022	2.16831e-05	1.97119e-05
GOTERM_CC_DIRECT	GO:0005783~endoplasmic reticulum	28	14.5833	4.92787e-06	RPL5, LPGAT1, RPL10, FLT3, PLD4, CD1D, ARHGAP5, AGPAT1, MTDH, HERPUD1, EEF1B2, CST3, GPER1, GPAT3, RPL18, SMIM14, OSBPL8, P2RY13, PTPN1, RPS8, RPS3A, RAB32, CAT, RPL24, UBA52, WDFY4, RPS24, RPS23	189	1113	20164	2.68397	0.00113769	5.99126e-05	5.4466e-05
GOTERM_BP_DIRECT	GO:0060333~interferon-gamma-mediated signaling pathway	8	4.16667	5.10646e-06	CIITA, HLA-DPB1, HLA-DRA, HLA-DQA2, HLA-DRB1, HLA-DQA1, HLA-DPA1, HLA-DQB1	183	72	19349	11.748	0.00667223	0.000445965	0.000438475
GOTERM_CC_DIRECT	GO:0015935~small ribosomal subunit	6	3.125	5.51566e-06	RPS4X, RPS9, RPS18, RPS2, RPS24, RPS23	189	28	20164	22.8617	0.00127331	6.37058e-05	5.79144e-05
GOTERM_MF_DIRECT	GO:0042605~peptide antigen binding	6	3.125	3.0594e-05	HLA-DPB1, HLA-DRA, HLA-DRB1, HLA-DQA1, HLA-DPA1, HLA-DQB1	182	38	18770	16.284	0.0106509	0.0021477	0.00208651
GOTERM_MF_DIRECT	GO:0019843~rRNA binding	6	3.125	3.94858e-05	RPS4X, RPS9, RPS18, RPL37, RPL8, RPS11	182	40	18770	15.4698	0.0137252	0.00230992	0.00224411
GOTERM_BP_DIRECT	GO:0000027~ribosomal large subunit assembly	5	2.60417	6.94603e-05	RPL5, RPL3, RPL10, RPL11, RPL24	183	24	19349	22.0276	0.0870422	0.00568706	0.00559156
GOTERM_MF_DIRECT	GO:1990948~ubiquitin ligase inhibitor activity	4	2.08333	7.09868e-05	RPL5, RPS7, RPL11, RPL37	182	9	18770	45.8364	0.0245401	0.00355948	0.00345807
GOTERM_BP_DIRECT	GO:0002250~adaptive immune response	15	7.8125	9.53387e-05	CLEC10A, CD1E, CD1C, HLA-DMA, HLA-DMB, HLA-DPB1, CTSH, HLA-DRA, HLA-DOA, HLA-DOB, HLA-DQA2, HLA-DQA1, HLA-DRB1, HLA-DPA1, HLA-DQB1	183	450	19349	3.52441	0.117499	0.0070085	0.0068908
GOTERM_BP_DIRECT	GO:0001916~positive regulation of T cell mediated cytotoxicity	5	2.60417	9.63001e-05	HLA-DRA, CD1E, CD1D, CD1C, HLA-DRB1	183	26	19349	20.3331	0.11861	0.0070085	0.0068908
GOTERM_MF_DIRECT	GO:0048027~mRNA 5'-UTR binding	5	2.60417	0.000123412	RPS14, RPL5, RPS7, RPS3A, RPL26	182	27	18770	19.0985	0.0422772	0.0054147	0.00526044
GOTERM_CC_DIRECT	GO:0005737~cytoplasm	74	38.5417	0.000156563	RPL5, ACY3, LPGAT1, RPL3, ARPC1B, LST1, PLEK, PTEN, SPINT2, ARHGAP5, AREG, EEF1B2, RPS6KA3, RPL7A, RGS2, LGALS2, RPS19, BASP1, PSTPIP2, GPER1, PHACTR1, NUDT16, CLIC2, RPS11, IER5, TMSB10, HMGN1, YWHAH, RPS9, CAMK1D, IL1R2, IL18, RPS3A, COMMD6, SHTN1, PPA1, CAT, S100A6, RPL24, TAX1BP3, PLEKHO1, RPL26, AIDA, SGK1, UBA52, IDO1, ARF6, RGS18, AHNAK, GSTP1, RPL11, CD1D, NDRG2, HDAC9, MTDH, PAK1, STK38L…	189	5361	20164	1.47265	0.0355225	0.00172219	0.00156563
GOTERM_MF_DIRECT	GO:0005515~protein binding	144	75	0.000173595	RPL5, RPL30, CD83, RPL3, CLEC10A, ICAM3, RPL8, EEF1B2, RPS6KA3, RPS14, RGS2, LGALS2, RPS19, RPL18A, RPS18, BASP1, AP1S2, MAP3K8, HLA-DOA, RPS11, RPS10, IER5, TMSB10, IL13RA1, RPS12, TMEM14C, RPS9, RPS7, RPS8, IL1R2, SERPINF2, RAB32, SHTN1, CLNS1A, S100A6, RPL24, RPL26, UBA52, ZNF791, NOTCH4, TACSTD2, DAPP1, CD1D, NDRG2, CD1C, CSF2RA, MTDH, C7ORF50, STK38L, PMAIP1, IGFBP7, HLA-DQA2, HLA-DQA1, RAB1…	182	12518	18770	1.18637	0.0589543	0.00677021	0.00657733
GOTERM_CC_DIRECT	GO:0045202~synapse	15	7.8125	0.000200415	RPS9, RPL3, RPS7, PTEN, RPS3A, RPS4X, RPL7A, RPS6KA3, RGS10, RPL24, PHACTR1, RPL37, UBA52, RPS23, RPL19	189	487	20164	3.28607	0.0452449	0.00210435	0.00191305
GOTERM_BP_DIRECT	GO:1904667~negative regulation of ubiquitin protein ligase activity	4	2.08333	0.000218422	RPL5, RPS7, RPL11, RPL37	183	13	19349	32.533	0.249025	0.0150596	0.0148067
GOTERM_MF_DIRECT	GO:0035259~glucocorticoid receptor binding	4	2.08333	0.00029686	NR4A1, NR4A3, FLT3, YWHAH	182	14	18770	29.4662	0.0986995	0.0104198	0.0101229
GOTERM_CC_DIRECT	GO:0005886~plasma membrane	67	34.8958	0.000773461	CD83, FLT3, CLEC10A, PLEK, PTEN, ICAM3, SPINT2, LSP1, ARHGAP5, GLIPR1, RGS2, BASP1, PSTPIP2, GPER1, FCER1A, CCR6, HLA-DOA, CLIC2, IL13RA1, HLA-DPA1, YWHAH, IL1R2, MS4A6A, JAML, CLNS1A, CAT, S100A6, TLR10, TAX1BP3, CD48, SGK1, UBA52, HLA-DQB1, ARF6, RGS18, AHNAK, CLEC12A, GSTP1, NOTCH4, DAPP1, PRCP, CD1D, CD1C, SAMHD1, CSF2RA, TSPAN33, ENHO, CST3, P2RY6, PAK1, HLA-DQA2, HLA-DQA1, PTPN1, P2RY13, CD…	189	4959	20164	1.44144	0.163675	0.00776823	0.00706203
GOTERM_CC_DIRECT	GO:1990904~ribonucleoprotein complex	8	4.16667	0.00082848	RPS4X, RPL5, RPS9, RPS7, RPS8, RPS3A, VIM, RPL26	189	162	20164	5.26853	0.174246	0.00797412	0.0072492
GOTERM_BP_DIRECT	GO:0048006~antigen processing and presentation, endogenous lipid antigen via MHC class Ib	3	1.5625	0.000863684	CD1E, CD1D, CD1C	183	5	19349	63.4393	0.677863	0.0565713	0.0556213
GOTERM_MF_DIRECT	GO:0030883~endogenous lipid antigen binding	3	1.5625	0.00090728	CD1E, CD1D, CD1C	182	5	18770	61.8791	0.272173	0.0265379	0.0257819
GOTERM_MF_DIRECT	GO:0030884~exogenous lipid antigen binding	3	1.5625	0.00090728	CD1E, CD1D, CD1C	182	5	18770	61.8791	0.272173	0.0265379	0.0257819
GOTERM_CC_DIRECT	GO:1904813~ficolin-1-rich granule lumen	7	3.64583	0.00109041	CST3, QPCT, GSTP1, FGL2, CAT, CTSH, MNDA	189	124	20164	6.0227	0.222772	0.0100754	0.00915943
GOTERM_BP_DIRECT	GO:0070373~negative regulation of ERK1 and ERK2 cascade	6	3.125	0.00131184	PTPN1, GPER1, GSTP1, PTEN, KLF4, NDRG2	183	86	19349	7.37667	0.821103	0.0818336	0.0804593
GOTERM_BP_DIRECT	GO:0006954~inflammatory response	12	6.25	0.00155821	CIITA, CAMK1D, CCL22, IL1B, GPER1, IL18, PLD4, TLR10, FCGR2B, HDAC9, IL18R1, IDO1	183	403	19349	3.14835	0.870542	0.092784	0.0912258
GOTERM_BP_DIRECT	GO:0043066~negative regulation of apoptotic process	14	7.29167	0.00164474	CD74, CAMK1D, RPL10, GSTP1, PTEN, RPS3A, MTDH, PLAC8, RPS6KA3, CAT, PPT1, CTSH, UBA52, TPT1	183	533	19349	2.77721	0.884447	0.0936786	0.0921054
GOTERM_BP_DIRECT	GO:0035726~common myeloid progenitor cell proliferation	3	1.5625	0.00179137	NR4A3, FLT3, GSTP1	183	7	19349	45.3138	0.904687	0.0938676	0.0922912
GOTERM_BP_DIRECT	GO:0048007~antigen processing and presentation, exogenous lipid antigen via MHC class Ib	3	1.5625	0.00179137	CD1E, CD1D, CD1C	183	7	19349	45.3138	0.904687	0.0938676	0.0922912
GOTERM_BP_DIRECT	GO:0050852~T cell receptor signaling pathway	8	4.16667	0.00192957	PAK1, HLA-DPB1, HLA-DRA, HLA-DQA2, HLA-DRB1, HLA-DQA1, HLA-DPA1, HLA-DQB1	183	186	19349	4.54762	0.920508	0.0972204	0.0955877
GOTERM_CC_DIRECT	GO:0009986~cell surface	15	7.8125	0.00205559	CD74, CIITA, NOTCH4, SERPINF2, CD1D, CLEC9A, AREG, TSPAN33, HLA-DMA, HLA-DPB1, HLA-DRA, FCER1A, CCR6, HLA-DRB1, HLA-DPA1	189	619	20164	2.58533	0.37832	0.0178171	0.0161973
GOTERM_CC_DIRECT	GO:0005764~lysosome	10	5.20833	0.00208251	CD74, IL1B, CAT, PPT1, RNASE6, HLA-DRA, CTSH, CD1D, CD1C, HLA-DOB	189	300	20164	3.55626	0.382183	0.0178171	0.0161973
GOTERM_BP_DIRECT	GO:2000556~positive regulation of T-helper 1 cell cytokine production	3	1.5625	0.00237373	IL1B, IL18, IL18R1	183	8	19349	39.6496	0.955651	0.11517	0.113236
GOTERM_BP_DIRECT	GO:0043065~positive regulation of apoptotic process	11	5.72917	0.00316054	NET1, NR4A1, LGALS2, CAMK1D, STK17A, GPER1, STK17B, PMAIP1, MNDA, UBA52, IDO1	183	378	19349	3.07686	0.984236	0.147868	0.145385
GOTERM_CC_DIRECT	GO:0009897~external side of plasma membrane	12	6.25	0.00325141	CD74, CD83, CLEC10A, CD1E, CD48, CD1D, CCR6, FCGR2B, CD1C, CSF2RA, HLA-DRB1, IL13RA1	189	447	20164	2.8641	0.528718	0.0268241	0.0243856
GOTERM_BP_DIRECT	GO:0042102~positive regulation of T cell proliferation	5	2.60417	0.00328014	HLA-DMB, IL1B, HLA-DPB1, CD1D, HLA-DPA1	183	65	19349	8.13325	0.986531	0.148172	0.145684
GOTERM_BP_DIRECT	GO:0001818~negative regulation of cytokine production	4	2.08333	0.00395334	RGCC, FCGR2B, NDRG2, HDAC9	183	34	19349	12.4391	0.994445	0.172629	0.16973
GOTERM_MF_DIRECT	GO:0071723~lipopeptide binding	3	1.5625	0.00395509	CD1E, CD1D, CD1C	182	10	18770	30.9396	0.750182	0.106787	0.103745
GOTERM_BP_DIRECT	GO:0008654~phospholipid biosynthetic process	4	2.08333	0.00429437	LPGAT1, CHPT1, GPAT3, AGPAT1	183	35	19349	12.0837	0.996454	0.181472	0.178424
GOTERM_MF_DIRECT	GO:0008097~5S rRNA binding	3	1.5625	0.00480344	RPL5, RPL3, RPL11	182	11	18770	28.1269	0.814603	0.120429	0.116998
GOTERM_BP_DIRECT	GO:0008284~positive regulation of cell proliferation	13	6.77083	0.00496191	RPS9, FLT3, PTEN, AKR1C3, AREG, RPS4X, PLAC8, PAK1, IL1B, GPER1, CTSH, NUDT16, IL13RA1	183	537	19349	2.55963	0.998528	0.203128	0.199717
GOTERM_BP_DIRECT	GO:0001975~response to amphetamine	4	2.08333	0.00583404	NR4A1, RGS2, RGS10, HDAC9	183	39	19349	10.8443	0.999534	0.231594	0.227704
GOTERM_CC_DIRECT	GO:0000139~Golgi membrane	14	7.29167	0.00599642	CD74, NOTCH4, LST1, CD1E, GPER1, AP1S2, HLA-DPB1, HLA-DRA, CHPT1, HLA-DQA2, HLA-DQA1, HLA-DRB1, HLA-DPA1, HLA-DQB1	189	626	20164	2.38599	0.750761	0.0477646	0.0434224
GOTERM_BP_DIRECT	GO:0043312~neutrophil degranulation	12	6.25	0.00604761	CNN2, PLAC8, CST3, GLIPR1, CLEC12A, QPCT, GSTP1, FGL2, CAT, CTSH, PRCP, MNDA	183	482	19349	2.63234	0.999648	0.233011	0.229098
GOTERM_BP_DIRECT	GO:0032729~positive regulation of interferon-gamma production	5	2.60417	0.00657716	IL1B, IL18, HLA-DPB1, IL18R1, HLA-DPA1	183	79	19349	6.69191	0.999825	0.239336	0.235316
GOTERM_BP_DIRECT	GO:0006952~defense response	5	2.60417	0.00657716	CST3, CD83, RNASE6, CD48, FCGR2B	183	79	19349	6.69191	0.999825	0.239336	0.235316
GOTERM_MF_DIRECT	GO:0045028~G-protein coupled purinergic nucleotide receptor activity	3	1.5625	0.00672643	P2RY13, P2RY6, P2RY14	182	13	18770	23.7997	0.905788	0.157398	0.152914
GOTERM_BP_DIRECT	GO:0035589~G-protein coupled purinergic nucleotide receptor signaling pathway	3	1.5625	0.0074337	P2RY13, P2RY6, P2RY14	183	14	19349	22.6569	0.999944	0.263193	0.258773
GOTERM_BP_DIRECT	GO:0043407~negative regulation of MAP kinase activity	4	2.08333	0.00869392	PTPN1, RGS2, IL1B, GSTP1	183	45	19349	9.39842	0.999989	0.299712	0.294678
GOTERM_BP_DIRECT	GO:0007165~signal transduction	21	10.9375	0.00959485	CD83, CCL22, DAPP1, LSP1, NDRG2, ARHGAP5, AREG, NET1, ENHO, RPS6KA3, NR4A1, NR4A3, IL1B, S100A6, CCR6, FCGR2B, CLIC2, CKLF, IL18R1, HLA-DRB1, YWHAH	183	1204	19349	1.84417	0.999997	0.3217	0.316297
GOTERM_BP_DIRECT	GO:0010628~positive regulation of gene expression	12	6.25	0.00982289	CNN2, CD74, RPL5, RGCC, RPS7, IL1B, GPER1, RPL11, PTEN, CTSH, VIM, KLF4	183	516	19349	2.45889	0.999998	0.3217	0.316297
GOTERM_CC_DIRECT	GO:0043231~intracellular membrane-bounded organelle	17	8.85417	0.0102691	OSBPL8, PRCP, FOXN2, HLA-DMA, HLA-DMB, RAB11FIP1, GPER1, CAT, PPT1, AP1S2, CTSH, CHPT1, TAX1BP3, MNDA, GAPT, HLA-DPA1, RPS12	189	900	20164	2.01521	0.907858	0.0790718	0.0718835
GOTERM_BP_DIRECT	GO:0000028~ribosomal small subunit assembly	3	1.5625	0.0109062	RPS14, RPS19, RPS10	183	17	19349	18.6586	0.999999	0.348468	0.342616
GOTERM_BP_DIRECT	GO:0019221~cytokine-mediated signaling pathway	9	4.6875	0.0116137	CCL22, FLT3, IL1B, IL1R2, IL18, VIM, CSF2RA, UBA52, IL13RA1	183	323	19349	2.9461	1	0.362236	0.356153
GOTERM_BP_DIRECT	GO:2000059~negative regulation of protein ubiquitination involved in ubiquitin-dependent protein catabolic process	3	1.5625	0.0121943	RPL5, RPS7, RPL11	183	18	19349	17.622	1	0.3715	0.365261
GOTERM_CC_DIRECT	GO:0005730~nucleolus	22	11.4583	0.0126812	RPL5, BATF3, RPS9, RPL3, RPS7, RPL11, RPS3A, RPS14, RPL7A, RPS6KA3, RGS2, RGCC, RPS19, GPER1, MNDA, RPL26, NUDT16, RPS11, RPL18, IER5, RPS10, RPL19	189	1331	20164	1.76344	0.94756	0.0944955	0.085905
GOTERM_BP_DIRECT	GO:0050765~negative regulation of phagocytosis	3	1.5625	0.0135454	CNN2, PTEN, FCGR2B	183	19	19349	16.6946	1	0.403283	0.39651
GOTERM_CC_DIRECT	GO:1904724~tertiary granule lumen	4	2.08333	0.0146727	CNN2, CST3, QPCT, CTSH	189	55	20164	7.75911	0.967107	0.105918	0.0962894
GOTERM_BP_DIRECT	GO:0042274~ribosomal small subunit biogenesis	3	1.5625	0.0164317	RPS7, RPS19, RPS24	183	21	19349	15.1046	1	0.478344	0.47031
GOTERM_MF_DIRECT	GO:0004896~cytokine receptor activity	4	2.08333	0.0168221	CD74, FLT3, CSF2RA, IL13RA1	182	56	18770	7.36656	0.997362	0.354577	0.344475
GOTERM_MF_DIRECT	GO:0003841~1-acylglycerol-3-phosphate O-acyltransferase activity	3	1.5625	0.0172185	LPGAT1, GPAT3, AGPAT1	182	21	18770	14.7331	0.997709	0.354577	0.344475
GOTERM_BP_DIRECT	GO:0031532~actin cytoskeleton reorganization	4	2.08333	0.0181056	PTPN1, PAK1, PLEK, PHACTR1	183	59	19349	7.16829	1	0.506076	0.497577
GOTERM_BP_DIRECT	GO:0002491~antigen processing and presentation of endogenous peptide antigen via MHC class II	2	1.04167	0.0187243	HLA-DRA, HLA-DRB1	183	2	19349	105.732	1	0.506076	0.497577
GOTERM_BP_DIRECT	GO:0002587~negative regulation of antigen processing and presentation of peptide antigen via MHC class II	2	1.04167	0.0187243	HLA-DOA, HLA-DOB	183	2	19349	105.732	1	0.506076	0.497577
GOTERM_BP_DIRECT	GO:0006959~humoral immune response	4	2.08333	0.0189296	CD83, CCR6, HLA-DRB1, HLA-DQB1	183	60	19349	7.04882	1	0.506076	0.497577
GOTERM_MF_DIRECT	GO:0045029~UDP-activated nucleotide receptor activity	2	1.04167	0.0191936	P2RY6, P2RY14	182	2	18770	103.132	0.998867	0.354577	0.344475
GOTERM_MF_DIRECT	GO:1990932~5.8S rRNA binding	2	1.04167	0.0191936	RPS9, RPL8	182	2	18770	103.132	0.998867	0.354577	0.344475
GOTERM_MF_DIRECT	GO:0045182~translation regulator activity	3	1.5625	0.0204852	RPS14, RPS9, RPL10	182	23	18770	13.452	0.999286	0.359515	0.349272
GOTERM_BP_DIRECT	GO:0070374~positive regulation of ERK1 and ERK2 cascade	7	3.64583	0.0206254	CD74, P2RY6, CCL22, GPER1, SERPINF2, PTEN, HLA-DRB1	183	227	19349	3.26047	1	0.540385	0.53131
GOTERM_BP_DIRECT	GO:0032355~response to estradiol	5	2.60417	0.0214442	GSTP1, ARPC1B, CAT, PTEN, AREG	183	112	19349	4.72019	1	0.550822	0.541572
GOTERM_BP_DIRECT	GO:2000353~positive regulation of endothelial cell apoptotic process	3	1.5625	0.0229056	RGCC, GPER1, AKR1C3	183	25	19349	12.6879	1	0.577045	0.567354
GOTERM_BP_DIRECT	GO:0051092~positive regulation of NF-kappaB transcription factor activity	6	3.125	0.0234563	IL1B, CAT, IL18, UBA52, IL18R1, MTDH	183	172	19349	3.68833	1	0.57977	0.570034
GOTERM_MF_DIRECT	GO:0004712~protein serine/threonine/tyrosine kinase activity	10	5.20833	0.0239242	RPS6KA3, PAK1, CIITA, CAMK1D, FLT3, STK17A, STK17B, STK38L, MAP3K8, SGK1	182	430	18770	2.39842	0.999791	0.399875	0.388483
GOTERM_BP_DIRECT	GO:0006909~phagocytosis	4	2.08333	0.0243045	P2RY6, CEACAM4, ICAM3, PLD4	183	66	19349	6.40801	1	0.58961	0.579708
GOTERM_BP_DIRECT	GO:0000462~maturation of SSU-rRNA from tricistronic rRNA transcript (SSU-rRNA, 5.8S rRNA, LSU-rRNA)	3	1.5625	0.026474	RPS14, RPS19, RPS8	183	27	19349	11.748	1	0.598733	0.588678
GOTERM_BP_DIRECT	GO:0045622~regulation of T-helper cell differentiation	2	1.04167	0.0279553	HLA-DRA, HLA-DRB1	183	3	19349	70.4882	1	0.598733	0.588678
GOTERM_BP_DIRECT	GO:0002469~myeloid dendritic cell antigen processing and presentation	2	1.04167	0.0279553	HLA-DRA, HLA-DRB1	183	3	19349	70.4882	1	0.598733	0.588678
GOTERM_BP_DIRECT	GO:0032831~positive regulation of CD4-positive, CD25-positive, alpha-beta regulatory T cell differentiation	2	1.04167	0.0279553	HLA-DRA, HLA-DRB1	183	3	19349	70.4882	1	0.598733	0.588678
GOTERM_BP_DIRECT	GO:0045058~T cell selection	2	1.04167	0.0279553	CD74, CD1D	183	3	19349	70.4882	1	0.598733	0.588678
GOTERM_BP_DIRECT	GO:1901224~positive regulation of NIK/NF-kappaB signaling	4	2.08333	0.0282984	IL1B, IL18, C20ORF27, IL18R1	183	70	19349	6.04184	1	0.598733	0.588678
GOTERM_BP_DIRECT	GO:0042273~ribosomal large subunit biogenesis	3	1.5625	0.028337	RPL5, RPL11, RPL26	183	28	19349	11.3285	1	0.598733	0.588678
GOTERM_BP_DIRECT	GO:0032967~positive regulation of collagen biosynthetic process	3	1.5625	0.028337	RGCC, SERPINF2, VIM	183	28	19349	11.3285	1	0.598733	0.588678
GOTERM_BP_DIRECT	GO:0045444~fat cell differentiation	4	2.08333	0.029348	OSBPL8, NR4A1, NR4A3, KLF4	183	71	19349	5.95675	1	0.610252	0.600004
GOTERM_BP_DIRECT	GO:0043154~negative regulation of cysteine-type endopeptidase activity involved in apoptotic process	4	2.08333	0.0315084	RPS6KA3, NR4A1, KLF4, HERPUD1	183	73	19349	5.79355	1	0.644938	0.634107
GOTERM_BP_DIRECT	GO:0045471~response to ethanol	5	2.60417	0.0336726	RPS4X, RGS2, GSTP1, CAT, RPL15	183	129	19349	4.09815	1	0.678633	0.667236
GOTERM_MF_DIRECT	GO:0045296~cadherin binding	8	4.16667	0.0337748	CNN2, SHTN1, RPL7A, PTPN1, AHNAK, RPL24, RPL15, RPS2	182	316	18770	2.61093	0.999994	0.538862	0.52351
GOTERM_MF_DIRECT	GO:0004674~protein serine/threonine kinase activity	9	4.6875	0.0366075	RPS6KA3, PAK1, CIITA, CAMK1D, STK17A, STK17B, STK38L, MAP3K8, SGK1	182	392	18770	2.36782	0.999998	0.558662	0.542746
GOTERM_BP_DIRECT	GO:0051897~positive regulation of protein kinase B signaling	6	3.125	0.0366626	OSBPL8, FLT3, AKR1C3, IL18, AREG, MTDH	183	194	19349	3.27007	1	0.687541	0.675995
GOTERM_BP_DIRECT	GO:0002605~negative regulation of dendritic cell antigen processing and presentation	2	1.04167	0.0371	FGL2, FCGR2B	183	4	19349	52.8661	1	0.687541	0.675995
GOTERM_BP_DIRECT	GO:2000516~positive regulation of CD4-positive, alpha-beta T cell activation	2	1.04167	0.0371	HLA-DRA, HLA-DRB1	183	4	19349	52.8661	1	0.687541	0.675995
GOTERM_BP_DIRECT	GO:0048742~regulation of skeletal muscle fiber development	2	1.04167	0.0371	NACA, HDAC9	183	4	19349	52.8661	1	0.687541	0.675995
GOTERM_BP_DIRECT	GO:0070164~negative regulation of adiponectin secretion	2	1.04167	0.0371	RAB11FIP1, IL1B	183	4	19349	52.8661	1	0.687541	0.675995
GOTERM_BP_DIRECT	GO:0001558~regulation of cell growth	4	2.08333	0.0372637	NET1, CHPT1, IGFBP7, SGK1	183	78	19349	5.42217	1	0.687541	0.675995
GOTERM_BP_DIRECT	GO:0030593~neutrophil chemotaxis	4	2.08333	0.0409573	CCL22, JAML, IL1B, CKLF	183	81	19349	5.22135	1	0.745195	0.732681
GOTERM_BP_DIRECT	GO:0045727~positive regulation of translation	4	2.08333	0.0422281	RPS4X, RPL5, VIM, RPL26	183	82	19349	5.15767	1	0.757792	0.745066
GOTERM_BP_DIRECT	GO:2000435~negative regulation of protein neddylation	2	1.04167	0.0461591	RPL5, RPL11	183	5	19349	42.2929	1	0.795636	0.782275
GOTERM_BP_DIRECT	GO:0032962~positive regulation of inositol trisphosphate biosynthetic process	2	1.04167	0.0461591	P2RY6, GPER1	183	5	19349	42.2929	1	0.795636	0.782275
GOTERM_BP_DIRECT	GO:0071376~cellular response to corticotropin-releasing hormone stimulus	2	1.04167	0.0461591	NR4A1, NR4A3	183	5	19349	42.2929	1	0.795636	0.782275
GOTERM_BP_DIRECT	GO:0031663~lipopolysaccharide-mediated signaling pathway	3	1.5625	0.0472684	IL1B, IL18, MTDH	183	37	19349	8.57288	1	0.804177	0.790672
GOTERM_CC_DIRECT	GO:0005887~integral component of plasma membrane	21	10.9375	0.0499857	CD83, FLT3, NOTCH4, ICAM3, CD1E, CD1D, CD1C, TSPAN33, CSF2RA, P2RY6, GPER1, CEACAM4, HLA-DRA, FCER1A, TLR10, CCR6, FCGR2B, HLA-DQA2, HLA-DQA1, HLA-DRB1, HLA-DPA1	189	1447	20164	1.54834	0.999993	0.3499	0.318091
GOTERM_BP_DIRECT	GO:0046627~negative regulation of insulin receptor signaling pathway	3	1.5625	0.0519586	PTPN1, PTPRE, IL1B	183	39	19349	8.13325	1	0.872637	0.857982
GOTERM_BP_DIRECT	GO:0050776~regulation of immune response	6	3.125	0.0527751	JAML, ICAM3, FCER1A, CD1D, FCGR2B, CD1C	183	215	19349	2.95067	1	0.875131	0.860434
GOTERM_CC_DIRECT	GO:0005789~endoplasmic reticulum membrane	16	8.33333	0.054333	SMIM14, OSBPL8, LPGAT1, NOTCH4, PLD4, CD1D, AGPAT1, AREG, MTDH, HERPUD1, GPER1, CHPT1, GPAT3, SGK1, UBA52, SEC11A	189	1019	20164	1.67518	0.999998	0.362144	0.329222
GOTERM_BP_DIRECT	GO:0033591~response to L-ascorbic acid	2	1.04167	0.0551334	GSTP1, CAT	183	6	19349	35.2441	1	0.891663	0.876689
GOTERM_BP_DIRECT	GO:0002830~positive regulation of type 2 immune response	2	1.04167	0.0551334	CD74, IDO1	183	6	19349	35.2441	1	0.891663	0.876689
GOTERM_CC_DIRECT	GO:0005634~nucleus	66	34.375	0.0553289	RPL5, RPL30, RPL3, FLT3, ARPC1B, PTEN, AFF3, AREG, RPL7A, RGS2, BASP1, RPS18, GPER1, PHACTR1, NUDT16, CLIC2, IER5, ZNF366, HMGN1, RPS9, BATF3, CAMK1D, RPS7, RPS8, RPS3A, COMMD6, CLNS1A, S100A6, PLEKHO1, SGK1, UBA52, ZNF791, AHNAK, RPL10, GSTP1, NOTCH4, TACSTD2, PLD4, SAMHD1, NDRG2, HDAC9, MTDH, PMAIP1, SH3BP4, RPS2, RPL15, FILIP1L, RPL18, CD74, AKR1C3, FOXN2, NET1, PTPRE, PKIB, NR4A1, RGCC, NR4A3…	189	5848	20164	1.20407	0.999998	0.362144	0.329222
GOTERM_CC_DIRECT	GO:0005654~nucleoplasm	46	23.9583	0.056438	RPL5, CIITA, NOTCH4, RPL11, PTEN, SAMHD1, AFF3, HDAC9, LIMD2, SEL1L3, RPS4X, RPS14, RPS6KA3, PAK1, RPS19, RPS18, GPER1, NUDT16, RPS2, CLIC2, RPS11, IER5, RPS10, HMGN1, RPS12, BATF3, RPS9, RPS7, RPS8, RPS3A, FOXN2, KLF4, MYCL, NR4A1, SMDT1, NR4A3, RGCC, JAML, CLNS1A, MNDA, RPL26, SGK1, UBA52, TPT1, RPS24, RPS23	189	3846	20164	1.27604	0.999999	0.362144	0.329222
GOTERM_BP_DIRECT	GO:1990090~cellular response to nerve growth factor stimulus	3	1.5625	0.0568072	PTEN, RPL8, ARF6	183	41	19349	7.73651	1	0.907529	0.892289
GOTERM_BP_DIRECT	GO:0014068~positive regulation of phosphatidylinositol 3-kinase signaling	4	2.08333	0.0589837	FLT3, GPER1, CAT, IL18	183	94	19349	4.49924	1	0.930948	0.915314
GOTERM_BP_DIRECT	GO:1904706~negative regulation of vascular smooth muscle cell proliferation	3	1.5625	0.0618068	GPER1, GSTP1, PTEN	183	43	19349	7.37667	1	0.95308	0.937074
GOTERM_MF_DIRECT	GO:0038023~signaling receptor activity	6	3.125	0.063328	NOTCH4, TLR10, CD48, CCR6, CSF2RA, IL18R1	182	221	18770	2.79996	1	0.842543	0.818539
GOTERM_BP_DIRECT	GO:0070498~interleukin-1-mediated signaling pathway	4	2.08333	0.0635937	IL1B, IL1R2, MAP3K8, UBA52	183	97	19349	4.36009	1	0.95308	0.937074
GOTERM_BP_DIRECT	GO:0035655~interleukin-18-mediated signaling pathway	2	1.04167	0.0640237	IL18, IL18R1	183	7	19349	30.2092	1	0.95308	0.937074
GOTERM_BP_DIRECT	GO:0031394~positive regulation of prostaglandin biosynthetic process	2	1.04167	0.0640237	CD74, IL1B	183	7	19349	30.2092	1	0.95308	0.937074
GOTERM_BP_DIRECT	GO:1902255~positive regulation of intrinsic apoptotic signaling pathway by p53 class mediator	2	1.04167	0.0640237	RPS7, RPL11	183	7	19349	30.2092	1	0.95308	0.937074
GOTERM_MF_DIRECT	GO:0019955~cytokine binding	3	1.5625	0.0645536	CD74, CSF2RA, IL13RA1	182	43	18770	7.19525	1	0.842543	0.818539
GOTERM_MF_DIRECT	GO:0004908~interleukin-1 receptor activity	2	1.04167	0.0655898	IL1R2, IL18R1	182	7	18770	29.4662	1	0.842543	0.818539
GOTERM_MF_DIRECT	GO:0004046~aminoacylase activity	2	1.04167	0.0655898	ACY3, CAT	182	7	18770	29.4662	1	0.842543	0.818539
GOTERM_BP_DIRECT	GO:0071346~cellular response to interferon-gamma	4	2.08333	0.0667571	CIITA, CCL22, VIM, HLA-DPA1	183	99	19349	4.27201	1	0.971687	0.955369
GOTERM_BP_DIRECT	GO:0042060~wound healing	4	2.08333	0.0667571	CNN2, PAK1, NACA, NOTCH4	183	99	19349	4.27201	1	0.971687	0.955369
GOTERM_CC_DIRECT	GO:0016021~integral component of membrane	61	31.7708	0.0669934	LPGAT1, CD83, FLT3, CLEC10A, LST1, ICAM3, CLEC9A, SPINT2, AREG, HERPUD1, RPS14, GLIPR1, GPER1, FCER1A, HLA-DOA, HLA-DOB, IL13RA1, HLA-DPA1, TMEM14C, SMIM14, IL1R2, CACNA2D3, C1ORF162, MS4A6A, JAML, CEACAM4, TLR10, CD48, HLA-DQB1, CLEC12A, NOTCH4, TACSTD2, PLD4, CD1E, CD1D, AGPAT1, NDRG2, SEL1L3, MTDH, HLA-DMA, P2RY6, HLA-DMB, GPAT3, HLA-DQA2, SEC11A, HLA-DQA1, PTPN1, OSBPL8, P2RY13, CD74, P2RY14,…	189	5401	20164	1.20495	1	0.418256	0.380233
GOTERM_MF_DIRECT	GO:0004866~endopeptidase inhibitor activity	3	1.5625	0.0672114	CST3, SERPINF2, SPINT2	182	44	18770	7.03172	1	0.842543	0.818539
GOTERM_CC_DIRECT	GO:0005577~fibrinogen complex	2	1.04167	0.0722114	SERPINF2, FGL2	189	8	20164	26.672	1	0.438969	0.399063
GOTERM_BP_DIRECT	GO:0008277~regulation of G-protein coupled receptor protein signaling pathway	3	1.5625	0.07223	RGS18, RGS2, RGS10	183	47	19349	6.74887	1	1	0.983957
GOTERM_BP_DIRECT	GO:0031100~animal organ regeneration	3	1.5625	0.07223	NR4A3, FLT3, GSTP1	183	47	19349	6.74887	1	1	0.983957
GOTERM_BP_DIRECT	GO:0009968~negative regulation of signal transduction	3	1.5625	0.07223	RGS18, PTPN1, RGS10	183	47	19349	6.74887	1	1	0.983957
GOTERM_BP_DIRECT	GO:0061469~regulation of type B pancreatic cell proliferation	2	1.04167	0.0728308	NR4A1, NR4A3	183	8	19349	26.4331	1	1	0.983957
GOTERM_BP_DIRECT	GO:0050766~positive regulation of phagocytosis	3	1.5625	0.0749191	CAMK1D, IL1B, FCGR2B	183	48	19349	6.60827	1	1	0.983957
GOTERM_BP_DIRECT	GO:0021762~substantia nigra development	3	1.5625	0.0749191	BASP1, NDRG2, YWHAH	183	48	19349	6.60827	1	1	0.983957
GOTERM_MF_DIRECT	GO:0005200~structural constituent of cytoskeleton	4	2.08333	0.079422	ARPC1B, CCDC6, VIM, HLA-DRB1	182	104	18770	3.96661	1	0.96128	0.933893
GOTERM_BP_DIRECT	GO:0030218~erythrocyte differentiation	3	1.5625	0.0803911	RPS14, RPS19, TMEM14C	183	50	19349	6.34393	1	1	0.983957
GOTERM_BP_DIRECT	GO:0042088~T-helper 1 type immune response	2	1.04167	0.0815556	IL18, HLA-DRB1	183	9	19349	23.4961	1	1	0.983957
GOTERM_BP_DIRECT	GO:0033555~multicellular organismal response to stress	2	1.04167	0.0815556	PTEN, IDO1	183	9	19349	23.4961	1	1	0.983957
GOTERM_BP_DIRECT	GO:0051451~myoblast migration	2	1.04167	0.0815556	NET1, PLEKHO1	183	9	19349	23.4961	1	1	0.983957
GOTERM_BP_DIRECT	GO:0043382~positive regulation of memory T cell differentiation	2	1.04167	0.0815556	HLA-DRA, HLA-DRB1	183	9	19349	23.4961	1	1	0.983957
GOTERM_BP_DIRECT	GO:2000271~positive regulation of fibroblast apoptotic process	2	1.04167	0.0815556	STK17A, STK17B	183	9	19349	23.4961	1	1	0.983957
GOTERM_BP_DIRECT	GO:1904707~positive regulation of vascular smooth muscle cell proliferation	3	1.5625	0.0831725	PAK1, P2RY6, NR4A3	183	51	19349	6.21954	1	1	0.983957
GOTERM_MF_DIRECT	GO:0042609~CD4 receptor binding	2	1.04167	0.0835312	CD74, HLA-DRB1	182	9	18770	22.9182	1	0.977315	0.949471
GOTERM_BP_DIRECT	GO:0061844~antimicrobial humoral immune response mediated by antimicrobial peptide	4	2.08333	0.0836133	RPL30, CCL22, RPS19, RNASE6	183	109	19349	3.88008	1	1	0.983957
GOTERM_BP_DIRECT	GO:0032869~cellular response to insulin stimulus	4	2.08333	0.0836133	PAK1, GSTP1, PTEN, HDAC9	183	109	19349	3.88008	1	1	0.983957
GOTERM_CC_DIRECT	GO:0005576~extracellular region	27	14.0625	0.087794	GSTP1, NOTCH4, PLEK, FGL2, PTEN, C1ORF54, SPINT2, CSF2RA, AREG, ENHO, CNN2, PLAC8, CST3, CTSH, IGFBP7, CCL22, IL1R2, SERPINF2, IL18, RNASE6, QPCT, IL1B, CAT, S100A6, PPT1, MNDA, CKLF	189	2117	20164	1.36069	1	0.505383	0.459439
GOTERM_BP_DIRECT	GO:0006968~cellular defense response	3	1.5625	0.088822	MNDA, CCR6, LSP1	183	53	19349	5.98484	1	1	0.983957
GOTERM_BP_DIRECT	GO:0032526~response to retinoic acid	3	1.5625	0.088822	CTSH, IGFBP7, KLF4	183	53	19349	5.98484	1	1	0.983957
GOTERM_BP_DIRECT	GO:0071407~cellular response to organic cyclic compound	3	1.5625	0.088822	P2RY13, IL1B, IL18	183	53	19349	5.98484	1	1	0.983957
GOTERM_CC_DIRECT	GO:0097197~tetraspanin-enriched microdomain	2	1.04167	0.0894385	SAMHD1, TSPAN33	189	10	20164	21.3376	1	0.505383	0.459439
GOTERM_CC_DIRECT	GO:0015629~actin cytoskeleton	6	3.125	0.0897	AHNAK, STK17B, ARPC1B, STK38L, TAX1BP3, LSP1	189	254	20164	2.52018	1	0.505383	0.459439
GOTERM_BP_DIRECT	GO:0001961~positive regulation of cytokine-mediated signaling pathway	2	1.04167	0.0901986	CD74, AGPAT1	183	10	19349	21.1464	1	1	0.983957
GOTERM_BP_DIRECT	GO:2000048~negative regulation of cell-cell adhesion mediated by cadherin	2	1.04167	0.0901986	RGCC, NOTCH4	183	10	19349	21.1464	1	1	0.983957
GOTERM_BP_DIRECT	GO:0044320~cellular response to leptin stimulus	2	1.04167	0.0901986	NR4A3, PTEN	183	10	19349	21.1464	1	1	0.983957
GOTERM_BP_DIRECT	GO:0051496~positive regulation of stress fiber assembly	3	1.5625	0.0945819	PAK1, RGCC, SERPINF2	183	55	19349	5.76721	1	1	0.983957
GOTERM_CC_DIRECT	GO:0014069~postsynaptic density	6	3.125	0.0977861	RPS14, RPL30, RPS19, RPS18, GPER1, RPL8	189	261	20164	2.45259	1	0.537824	0.488931
GOTERM_BP_DIRECT	GO:0002819~regulation of adaptive immune response	2	1.04167	0.0987608	CD48, FCGR2B	183	11	19349	19.224	1	1	0.983957
GOTERM_BP_DIRECT	GO:0045657~positive regulation of monocyte differentiation	2	1.04167	0.0987608	CD74, HLA-DRB1	183	11	19349	19.224	1	1	0.983957

## Sheet: Microglial
Category	Term	Count	%	PValue	Genes	List Total	Pop Hits	Pop Total	Fold Enrichment	Bonferroni	Benjamini	FDR
GOTERM_BP_DIRECT	GO:0043312~neutrophil degranulation	28	14.433	1.31867e-13	CYFIP1, ASAH1, CTSZ, SLC2A5, C3, CST3, PSAP, C3AR1, CTSH, OLR1, CD14, METTL7A, RAC1, LAIR1, CTSB, FCER1G, GSN, GAA, RNASET2, CYBB, CYBA, BST2, TYROBP, FCGR2A, NPC2, PADI2, CD68, FTL	186	482	19349	6.04306	2.28573e-10	2.28394e-10	2.21405e-10
GOTERM_CC_DIRECT	GO:0005886~plasma membrane	92	47.4227	1.13055e-12	CPM, CD84, DOCK4, CD81, MS4A7, CTSZ, TREM2, SLC2A5, VSIR, CXCL16, FCGR3A, RGS1, ADORA3, DPYSL2, SLCO2B1, ARL6IP5, C3AR1, OLR1, RAC1, IL13RA1, HLA-DPA1, YWHAH, ENTPD1, FCER1G, IFNGR1, MMP2, GAA, RHBDF2, MTUS1, CYBB, CYBA, TGFBR1, RHOB, LAT2, APBB1IP, MS4A6A, TYROBP, BIN1, KCNQ3, SGK1, IL6ST, HLA-DQB1, CX3CR1, CSF1R, SELPLG, EBI3, HTRA1, MGST2, SLC1A3, CSF2RA, CST3, C3, ARHGAP21, ADAM28, SCIN, ADAP…	189	4959	20164	1.97929	3.05246e-10	3.05248e-10	2.57765e-10
GOTERM_MF_DIRECT	GO:0023026~MHC class II protein complex binding	10	5.15464	2.90389e-12	CD74, HLA-DMA, HLA-DMB, CD81, HLA-DPB1, HLA-DRA, HLA-DRB1, HLA-DQA1, HLA-DPA1, HLA-DQB1	186	27	18770	37.3755	1.17608e-09	1.17898e-09	1.15865e-09
GOTERM_CC_DIRECT	GO:0042613~MHC class II protein complex	9	4.63918	6.65546e-11	CD74, HLA-DMA, HLA-DMB, HLA-DPB1, HLA-DRA, HLA-DRB1, HLA-DQA1, HLA-DPA1, HLA-DQB1	189	26	20164	36.9304	1.79697e-08	8.98487e-09	7.58722e-09
GOTERM_BP_DIRECT	GO:0002503~peptide antigen assembly with MHC class II protein complex	8	4.12371	6.93447e-11	HLA-DMA, HLA-DMB, HLA-DPB1, HLA-DRA, HLA-DRB1, HLA-DQA1, HLA-DPA1, HLA-DQB1	186	16	19349	52.0134	1.20174e-07	6.00525e-08	5.82149e-08
GOTERM_BP_DIRECT	GO:0002381~immunoglobulin production involved in immunoglobulin mediated immune response	8	4.12371	1.16937e-10	HLA-DMA, HLA-DMB, HLA-DPB1, HLA-DRA, HLA-DRB1, HLA-DQA1, HLA-DPA1, HLA-DQB1	186	17	19349	48.9538	2.02652e-07	6.75118e-08	6.54459e-08
GOTERM_CC_DIRECT	GO:0070062~extracellular exosome	53	27.3196	1.89824e-10	CYFIP1, FCGBP, CPM, BTG2, CD81, CTSZ, AKR1B1, SLC2A5, SCPEP1, FCGR3A, DPYSL2, CTSH, RAC1, GAL3ST4, CTSB, YWHAH, ENTPD1, SERPINF1, RNASET2, GAA, RHOB, SCAMP2, LAT2, NPC2, PADI2, DNASE2, IL6ST, FTL, ASAH1, HTRA1, CST3, C3, SCIN, EPB41L2, PSAP, CD14, APOE, A2M, WASF2, CD74, GSN, PILRA, SORL1, LILRB4, BST2, MARCKS, AXL, PPT1, GNB4, HLA-DRA, CPVL, HLA-DRB1, ITM2B	189	2217	20164	2.5505	5.12524e-08	1.70841e-08	1.44266e-08
GOTERM_BP_DIRECT	GO:0002504~antigen processing and presentation of peptide or polysaccharide antigen via MHC class II	8	4.12371	4.54955e-10	HLA-DMA, HLA-DMB, HLA-DPB1, HLA-DRA, HLA-DRB1, HLA-DQA1, HLA-DPA1, HLA-DQB1	186	20	19349	41.6108	7.88436e-07	1.89638e-07	1.83835e-07
GOTERM_BP_DIRECT	GO:0019882~antigen processing and presentation	10	5.15464	5.47455e-10	CD74, HLA-DMA, HLA-DMB, HLA-DPB1, HLA-DRA, CTSH, HLA-DRB1, HLA-DQA1, HLA-DPA1, HLA-DQB1	186	47	19349	22.1334	9.48738e-07	1.89638e-07	1.83835e-07
GOTERM_MF_DIRECT	GO:0032395~MHC class II receptor activity	7	3.60825	1.36959e-09	HLA-DMA, HLA-DPB1, HLA-DRA, HLA-DRB1, HLA-DQA1, HLA-DPA1, HLA-DQB1	186	13	18770	54.3383	5.54685e-07	2.78027e-07	2.73234e-07
GOTERM_BP_DIRECT	GO:0006954~inflammatory response	21	10.8247	1.98881e-09	CX3CR1, CSF1R, CCL3L1, LY86, IL18, CYBB, PLD4, CYBA, FOS, AIF1, LIPA, C3, CLEC7A, AXL, ADORA3, CCL3, C3AR1, OLR1, CD14, RAC1, HAVCR2	186	403	19349	5.42076	3.4466e-06	5.74103e-07	5.56536e-07
GOTERM_CC_DIRECT	GO:0016021~integral component of membrane	87	44.8454	1.65835e-08	CPM, CD81, MS4A7, TREM2, SLC2A5, VSIR, CXCL16, HERPUD1, LAPTM4A, FCGR3A, FCGRT, ADORA3, SLCO2B1, ARL6IP5, C3AR1, OLR1, VSIG4, GAL3ST4, HAVCR2, IL13RA1, IER3, HLA-DPA1, ATP6V0B, ENTPD1, ST6GAL1, FCER1G, DST, GPR34, IFNGR1, GAA, RHBDF2, CYBB, CYBA, TGFBR1, SCAMP2, LAT2, CH25H, MS4A6A, TYROBP, KCNQ3, CD302, IL6ST, HLA-DQB1, CX3CR1, CSF1R, ASAH1, SELPLG, IGSF6, MGST2, SLC1A3, PLD4, LTC4S, HLA-DMA, AD…	189	5401	20164	1.71854	4.47754e-06	1.11939e-06	9.45262e-07
GOTERM_BP_DIRECT	GO:0050870~positive regulation of T cell activation	8	4.12371	2.25745e-08	HLA-DMA, HLA-DMB, HLA-DPB1, HLA-DRA, HLA-DRB1, HLA-DQA1, HLA-DPA1, HLA-DQB1	186	33	19349	25.2186	3.91208e-05	5.58557e-06	5.41465e-06
GOTERM_CC_DIRECT	GO:0030658~transport vesicle membrane	8	4.12371	1.56787e-07	CD74, HLA-DPB1, HLA-DRA, SORL1, HLA-DRB1, HLA-DQA1, HLA-DPA1, HLA-DQB1	189	44	20164	19.3978	4.23317e-05	8.46652e-06	7.14951e-06
GOTERM_BP_DIRECT	GO:0006955~immune response	20	10.3093	1.74601e-07	CX3CR1, CD74, IGSF6, IL18, C3, HLA-DMA, FCGR3A, HLA-DMB, FCGRT, RGS1, HLA-DPB1, CCL3, HLA-DRA, FCGR1A, HAMP, HLA-DQA1, HLA-DRB1, HLA-DPA1, C1QC, HLA-DQB1	186	478	19349	4.35259	0.000302539	3.78012e-05	3.66445e-05
GOTERM_CC_DIRECT	GO:0071556~integral component of lumenal side of endoplasmic reticulum membrane	7	3.60825	2.41007e-07	CD74, HLA-DPB1, HLA-DRA, HLA-DRB1, HLA-DQA1, HLA-DPA1, HLA-DQB1	189	29	20164	25.7522	6.50697e-05	9.43067e-06	7.96368e-06
GOTERM_CC_DIRECT	GO:0005576~extracellular region	45	23.1959	2.44499e-07	C1QB, C1QA, CYFIP1, CPM, ASAH1, CCL3L1, EBI3, CTSZ, HTRA1, PDGFB, TREM2, CSF2RA, CXCL16, C3, CST3, ADAM28, OLFML3, PSAP, CCL3, CTSH, OLR1, APOE, CD14, METTL7A, A2M, CTSB, ST6GAL1, GSN, MMP2, SERPINF1, RNASET2, SIGLEC10, IL18, IGF1, SORL1, NPC2, APOC2, APOC1, PPT1, PADI2, IL6ST, HAMP, ITM2B, C1QC, FTL	189	2117	20164	2.26781	6.60125e-05	9.43067e-06	7.96368e-06
GOTERM_CC_DIRECT	GO:0030669~clathrin-coated endocytic vesicle membrane	9	4.63918	2.83445e-07	CD74, HLA-DPB1, HLA-DRA, APOE, FCGR1A, HLA-DRB1, HLA-DQA1, HLA-DPA1, HLA-DQB1	189	70	20164	13.717	7.65273e-05	9.56046e-06	8.07328e-06
GOTERM_CC_DIRECT	GO:0005765~lysosomal membrane	17	8.76289	3.19041e-07	CD74, ATP6V0B, GAA, TM6SF1, DAB2, HLA-DMA, LAPTM4A, HLA-DMB, PSAP, HLA-DPB1, GNB4, HLA-DRA, CD68, HLA-DQA1, HLA-DRB1, HLA-DPA1, HLA-DQB1	189	363	20164	4.9964	8.61373e-05	9.56046e-06	8.07328e-06
GOTERM_BP_DIRECT	GO:0045087~innate immune response	22	11.3402	3.52246e-07	C1QB, CX3CR1, C1QA, CSF1R, CD84, FCER1G, RNASET2, SIGLEC10, LY86, CYBB, PLD4, TREM2, CYBA, CNPY3, BST2, TYROBP, CLEC7A, AXL, CD14, FCGR1A, HAVCR2, C1QC	186	604	19349	3.78906	0.000610256	6.77878e-05	6.57134e-05
GOTERM_CC_DIRECT	GO:0009986~cell surface	22	11.3402	3.54091e-07	CX3CR1, CD74, CPM, CSF1R, FCER1G, PDGFB, SLC1A3, SORL1, LILRB4, TGFBR1, BST2, C3, HLA-DMA, TYROBP, CLEC7A, AXL, KCNQ3, HLA-DPB1, HLA-DRA, HLA-DRB1, HAVCR2, HLA-DPA1	189	619	20164	3.79181	9.56001e-05	9.56046e-06	8.07328e-06
GOTERM_BP_DIRECT	GO:0019886~antigen processing and presentation of exogenous peptide antigen via MHC class II	10	5.15464	4.94794e-07	CD74, HLA-DMA, HLA-DMB, FCER1G, HLA-DPB1, HLA-DRA, HLA-DRB1, HLA-DQA1, HLA-DPA1, HLA-DQB1	186	100	19349	10.4027	0.00085711	8.56983e-05	8.30759e-05
GOTERM_CC_DIRECT	GO:0010008~endosome membrane	14	7.21649	5.63143e-07	ATP6V0B, SORL1, RHOB, HLA-DMA, HLA-DMB, FCGRT, HLA-DPB1, HLA-DRA, CD14, ITM2B, HLA-DQA1, HLA-DRB1, HLA-DPA1, HLA-DQB1	189	246	20164	6.07167	0.000152037	1.38226e-05	1.16724e-05
GOTERM_CC_DIRECT	GO:0005615~extracellular space	41	21.134	8.29868e-07	CPM, FCGBP, ASAH1, CCL3L1, EBI3, CTSZ, HTRA1, PDGFB, AKR1B1, CXCL16, C3, CST3, FCGR3A, FCGRT, OLFML3, PSAP, CCL3, CTSH, CYTL1, APOE, CD14, A2M, CTSB, GSN, MMP2, SERPINF1, RNASET2, IL18, MTUS1, LY86, IGF1, SORL1, NPC2, AXL, APOC2, PPT1, IL6ST, HAMP, ITM2B, HLA-DRB1, C1QC	189	1911	20164	2.28896	0.000224039	1.8672e-05	1.57675e-05
GOTERM_CC_DIRECT	GO:0016020~membrane	48	24.7423	1.76909e-06	DOCK4, SELPLG, CD81, PDGFB, MGST2, SLC1A3, SLC2A5, CSF2RA, CXCL16, HERPUD1, OGFRL1, HLA-DMA, DPYSL2, SLCO2B1, PDPN, ARL6IP5, OLR1, APOE, METTL7A, RAC1, GAL3ST4, HLA-DQA1, MSR1, CD74, ATP6V0B, ENTPD1, DST, IFNGR1, GAA, CYBA, LHFPL2, FOS, SORL1, TGFBR1, BST2, CH25H, MARCKS, DHRS7, BIN1, PPT1, HLA-DPB1, CD302, CD68, IL6ST, ITM2B, HLA-DRB1, FTL, HLA-DQB1	189	2511	20164	2.03943	0.00047754	3.67426e-05	3.10271e-05
GOTERM_MF_DIRECT	GO:0005515~protein binding	153	78.866	1.80091e-06	CYFIP1, FCGBP, CD84, CD81, SAT1, LAPTM4A, HPGDS, FCGRT, RASSF4, DPYSL2, ARL6IP5, VSIG4, IER2, IL13RA1, IER3, MEF2A, ST6GAL1, MEF2C, ENTPD1, SERPINF1, WDR74, CYBB, CYBA, CNPY3, SCAMP2, CH25H, SHTN1, TYROBP, MAF, BIN1, KCNQ3, KCTD12, IL6ST, FTL, OTULINL, CSF1R, USP53, CCL3L1, CTTNBP2, EBI3, HTRA1, PDGFB, SLC1A3, MGST2, CSF2RA, ARHGAP22, C3, ARHGAP21, ADAP2, CLEC7A, EPB41L2, PSAP, APOE, CD14, A2M, S…	186	12518	18770	1.23341	0.000729102	0.000243723	0.000239521
GOTERM_BP_DIRECT	GO:0010628~positive regulation of gene expression	19	9.79381	2.42866e-06	MEF2A, EGR1, CD74, CEBPA, MEF2C, GSN, IFNGR1, PDGFB, TREM2, IGF1, QKI, TGFBR1, VSIR, TYROBP, MAF, CLEC7A, CCL3, TMEM119, CTSH	186	516	19349	3.83045	0.00420003	0.000382403	0.000370702
GOTERM_MF_DIRECT	GO:0019864~IgG binding	5	2.57732	2.85614e-06	FCGR3A, FCGR2A, FCER1G, FCGRT, FCGR1A	186	11	18770	45.87	0.00115607	0.000289898	0.0002849
GOTERM_MF_DIRECT	GO:0019955~cytokine binding	7	3.60825	3.80608e-06	CSF1R, CD74, IFNGR1, EBI3, IL6ST, CSF2RA, IL13RA1	186	43	18770	16.4279	0.00154028	0.000309053	0.000303725
GOTERM_CC_DIRECT	GO:0005887~integral component of plasma membrane	33	17.0103	4.15476e-06	CX3CR1, CSF1R, CD84, SELPLG, IGSF6, CD81, SLC1A3, TREM2, SLC2A5, CSF2RA, FCGR3A, ADORA3, SLCO2B1, PDPN, C3AR1, OLR1, FCGR1A, HLA-DQA1, HLA-DPA1, MSR1, ENTPD1, FCER1G, GPR34, IFNGR1, CYBB, SORL1, TYROBP, FCGR2A, AXL, LPAR6, KCNQ3, HLA-DRA, HLA-DRB1	189	1447	20164	2.4331	0.00112116	7.92273e-05	6.69031e-05
GOTERM_CC_DIRECT	GO:0030666~endocytic vesicle membrane	8	4.12371	4.40152e-06	MSR1, CD74, HLA-DPB1, HLA-DRA, HLA-DRB1, HLA-DQA1, HLA-DPA1, HLA-DQB1	189	71	20164	12.0212	0.00118771	7.92273e-05	6.69031e-05
GOTERM_CC_DIRECT	GO:0032588~trans-Golgi network membrane	9	4.63918	4.74513e-06	CD74, HLA-DPB1, HLA-DRA, PLD4, HLA-DRB1, HLA-DQA1, SCAMP2, HLA-DPA1, HLA-DQB1	189	101	20164	9.50684	0.00128037	8.00741e-05	6.76181e-05
GOTERM_CC_DIRECT	GO:0005764~lysosome	14	7.21649	5.09885e-06	CD74, ASAH1, GAA, RNASET2, CTSZ, LIPA, NPC2, PSAP, PPT1, CTSH, HLA-DRA, DNASE2, CD68, CTSB	189	300	20164	4.97877	0.00137574	8.09817e-05	6.83845e-05
GOTERM_BP_DIRECT	GO:0060333~interferon-gamma-mediated signaling pathway	8	4.12371	5.68618e-06	IFNGR1, HLA-DPB1, HLA-DRA, FCGR1A, HLA-DRB1, HLA-DQA1, HLA-DPA1, HLA-DQB1	186	72	19349	11.5585	0.00980579	0.000820706	0.000795592
GOTERM_BP_DIRECT	GO:0030335~positive regulation of cell migration	13	6.70103	7.42402e-06	CSF1R, MMP2, PDGFB, IGF1, AIF1, TGFBR1, VSIR, CXCL16, DAB2, CLEC7A, PDPN, CCL3, CTSH	186	258	19349	5.24166	0.0127835	0.000939213	0.000910472
GOTERM_BP_DIRECT	GO:0032760~positive regulation of tumor necrosis factor production	9	4.63918	7.59179e-06	CD84, TYROBP, IFNGR1, CLEC7A, CCL3, CYBB, CYBA, CD14, HAVCR2	186	105	19349	8.91659	0.0130705	0.000939213	0.000910472
GOTERM_BP_DIRECT	GO:0071407~cellular response to organic cyclic compound	7	3.60825	1.11351e-05	MSR1, P2RY13, CEBPA, IL18, ARL6IP5, CCL3, CYBA	186	53	19349	13.7394	0.0191122	0.00128573	0.00124638
GOTERM_CC_DIRECT	GO:0043231~intracellular membrane-bounded organelle	24	12.3711	1.16341e-05	CEBPA, CSF1R, CD84, EGR2, MEF2C, GAA, MGST2, LTC4S, LIPA, RHOB, SCAMP2, DAB2, HLA-DMA, HPGDS, HLA-DMB, ADAP2, AXL, PSAP, PPT1, CTSH, OLR1, RAC1, ITM2B, HLA-DPA1	189	900	20164	2.84501	0.00313631	0.000174512	0.000147366
GOTERM_CC_DIRECT	GO:0012507~ER to Golgi transport vesicle membrane	7	3.60825	1.33687e-05	CD74, HLA-DPB1, HLA-DRA, HLA-DRB1, HLA-DQA1, HLA-DPA1, HLA-DQB1	189	56	20164	13.336	0.00360306	0.000189976	0.000160424
GOTERM_BP_DIRECT	GO:0019221~cytokine-mediated signaling pathway	14	7.21649	1.45779e-05	CEBPA, CSF1R, CCL3L1, CEBPD, IFNGR1, MMP2, EBI3, IL18, FOS, CSF2RA, CCL3, IL6ST, SOCS6, IL13RA1	186	323	19349	4.50891	0.0249472	0.00157806	0.00152977
GOTERM_MF_DIRECT	GO:0001540~beta-amyloid binding	8	4.12371	1.9267e-05	CST3, MSR1, C1QA, CD74, TREM2, APOE, SORL1, ITM2B	186	84	18770	9.61086	0.00777283	0.00130373	0.00128125
GOTERM_CC_DIRECT	GO:0009897~external side of plasma membrane	16	8.24742	2.05158e-05	CX3CR1, MSR1, CD74, CD84, FCER1G, EBI3, CSF2RA, FCGR3A, CLEC7A, FCGRT, CD14, CD302, IL6ST, HLA-DRB1, CTSB, IL13RA1	189	447	20164	3.8188	0.005524	0.000276963	0.00023388
GOTERM_BP_DIRECT	GO:0002250~adaptive immune response	16	8.24742	2.94495e-05	CX3CR1, CD84, SIGLEC10, LILRB4, LAT2, HLA-DMA, HLA-DMB, HLA-DPB1, CTSH, HLA-DRA, HLA-DQA1, HLA-DRB1, LAIR1, HAVCR2, HLA-DPA1, HLA-DQB1	186	450	19349	3.69873	0.0497562	0.00300038	0.00290857
GOTERM_CC_DIRECT	GO:0043202~lysosomal lumen	8	4.12371	3.2432e-05	CD74, ASAH1, NPC2, GAA, RNASET2, PSAP, PPT1, LIPA	189	96	20164	8.89065	0.00871855	0.000416983	0.000352119
GOTERM_MF_DIRECT	GO:0042605~peptide antigen binding	6	3.09278	3.39689e-05	HLA-DPB1, HLA-DRA, HLA-DRB1, HLA-DQA1, HLA-DPA1, HLA-DQB1	186	38	18770	15.9338	0.0136634	0.00197019	0.00193623
GOTERM_BP_DIRECT	GO:0050776~regulation of immune response	11	5.6701	4.34704e-05	C3, FCGR3A, FCGR2A, TYROBP, CD81, DNASE2, TREM2, PILRA, FCGR1A, VSIR, LAIR1	186	215	19349	5.32231	0.072568	0.0040832	0.00395825
GOTERM_BP_DIRECT	GO:0098883~synapse disassembly	4	2.06186	4.64899e-05	CX3CR1, C1QB, C1QA, C1QC	186	8	19349	52.0134	0.0774086	0.0040832	0.00395825
GOTERM_BP_DIRECT	GO:0048661~positive regulation of smooth muscle cell proliferation	7	3.60825	4.71501e-05	MMP2, PDGFB, IL18, AKR1B1, CYBA, IGF1, AIF1	186	68	19349	10.7086	0.0784636	0.0040832	0.00395825
GOTERM_MF_DIRECT	GO:0042802~identical protein binding	35	18.0412	5.44316e-05	CEBPA, CD84, CEBPD, HTRA1, PDGFB, MGST2, LTC4S, SAT1, VSIR, CST3, CLEC7A, DPYSL2, PSAP, CCL3, OLR1, APOE, A2M, SRGAP2, SKIL, YWHAH, CD74, JUN, FCER1G, FOS, BST2, SHTN1, MARCKS, TYROBP, MAFB, MAF, BIN1, APOC2, KCTD12, IL6ST, FTL	186	1704	18770	2.07276	0.0218042	0.00276241	0.00271478
GOTERM_BP_DIRECT	GO:0032722~positive regulation of chemokine production	6	3.09278	6.78209e-05	EGR1, CSF1R, CD74, IL18, AIF1, HAVCR2	186	45	19349	13.8703	0.110893	0.00538862	0.00522373
GOTERM_BP_DIRECT	GO:0070374~positive regulation of ERK1 and ERK2 cascade	11	5.6701	6.84467e-05	CSF1R, CD74, JUN, CCL3L1, PDGFB, CCL3, TREM2, IGF1, APOE, HLA-DRB1, HAVCR2	186	227	19349	5.04095	0.111857	0.00538862	0.00522373
GOTERM_BP_DIRECT	GO:0032729~positive regulation of interferon-gamma production	7	3.60825	0.000109782	CLEC7A, EBI3, IL18, HLA-DPB1, CD14, HAVCR2, HLA-DPA1	186	79	19349	9.21757	0.173258	0.00826706	0.00801408
GOTERM_BP_DIRECT	GO:0001774~microglial cell activation	5	2.57732	0.000159364	C1QA, JUN, IFNGR1, TREM2, AIF1	186	29	19349	17.9357	0.241339	0.0115008	0.0111489
GOTERM_CC_DIRECT	GO:0005938~cell cortex	9	4.63918	0.000169302	MARCKS, SCIN, DST, CTTNBP2, EPB41L2, CTSZ, CD302, RAC1, RHOB	189	166	20164	5.78428	0.0446863	0.0020778	0.00175459
GOTERM_BP_DIRECT	GO:0051602~response to electrical stimulus	5	2.57732	0.000207997	CYFIP1, BTG2, MMP2, CD14, AIF1	186	31	19349	16.7785	0.30267	0.0139699	0.0135424
GOTERM_BP_DIRECT	GO:0007165~signal transduction	26	13.4021	0.00020971	CSF1R, CXCL16, ARHGAP22, C3, ARHGAP21, HPGDS, RASSF4, RGS1, OLFML3, ADORA3, DPYSL2, CYTL1, SRGAP2, FCGR1A, YWHAH, IFNGR1, IGF1, PILRA, TGFBR1, ARHGAP24, APBB1IP, TYROBP, AXL, GNB4, SIGLEC8, HLA-DRB1	186	1204	19349	2.24643	0.304737	0.0139699	0.0135424
GOTERM_MF_DIRECT	GO:0004896~cytokine receptor activity	6	3.09278	0.000223994	CD74, IFNGR1, EBI3, IL6ST, CSF2RA, IL13RA1	186	56	18770	10.8122	0.0867336	0.0101046	0.0099304
GOTERM_BP_DIRECT	GO:0006959~humoral immune response	6	3.09278	0.000270041	MEF2C, ST6GAL1, EBI3, TREM2, HLA-DRB1, HLA-DQB1	186	60	19349	10.4027	0.373774	0.0173226	0.0167926
GOTERM_MF_DIRECT	GO:0019838~growth factor binding	5	2.57732	0.000376666	DUSP1, RHBDF2, A2M, IL6ST, TGFBR1	186	35	18770	14.4163	0.141508	0.0152926	0.015029
GOTERM_BP_DIRECT	GO:0042102~positive regulation of T cell proliferation	6	3.09278	0.000392981	HLA-DMB, HLA-DPB1, IL6ST, AIF1, HAVCR2, HLA-DPA1	186	65	19349	9.60248	0.493975	0.0243087	0.0235648
GOTERM_CC_DIRECT	GO:0030027~lamellipodium	9	4.63918	0.000421588	APBB1IP, SHTN1, CYFIP1, GSN, PDPN, RAC1, SRGAP2, WASF2, AIF1	189	190	20164	5.05363	0.107611	0.00494907	0.00417922
GOTERM_BP_DIRECT	GO:0048010~vascular endothelial growth factor receptor signaling pathway	6	3.09278	0.000421933	CYFIP1, AXL, CYBB, CYBA, RAC1, WASF2	186	66	19349	9.45699	0.518748	0.0251996	0.0244285
GOTERM_BP_DIRECT	GO:0009611~response to wounding	6	3.09278	0.000484634	CX3CR1, DST, ADORA3, PDGFB, SLC1A3, RAC1	186	68	19349	9.17884	0.568321	0.0279795	0.0271233
GOTERM_CC_DIRECT	GO:0070821~tertiary granule membrane	6	3.09278	0.000600682	FCER1G, GAA, CYBB, OLR1, CYBA, LAIR1	189	73	20164	8.76886	0.149757	0.00675767	0.00570648
GOTERM_CC_DIRECT	GO:0005925~focal adhesion	13	6.70103	0.000626738	CYFIP1, GSN, DST, CD81, CYBA, ARHGAP24, RHOB, ARHGAP22, APBB1IP, DAB2, MARCKS, EPB41L2, RAC1	189	422	20164	3.28659	0.155721	0.00676877	0.00571585
GOTERM_BP_DIRECT	GO:0043066~negative regulation of apoptotic process	15	7.73196	0.000630206	CD74, CSF1R, EGR3, DUSP1, AKR1B1, TREM2, IGF1, AIF1, DAB2, AXL, PDPN, PPT1, CTSH, IL6ST, IER3	186	533	19349	2.92759	0.66462	0.0352102	0.0341328
GOTERM_BP_DIRECT	GO:1901216~positive regulation of neuron death	5	2.57732	0.00068172	EGR1, C1QA, TYROBP, FOS, APOE	186	42	19349	12.3842	0.693281	0.0368981	0.035769
GOTERM_CC_DIRECT	GO:0001772~immunological synapse	5	2.57732	0.000742371	CD81, HLA-DRA, SOCS6, HLA-DRB1, HAVCR2	189	44	20164	12.1236	0.18169	0.00770923	0.00651002
GOTERM_BP_DIRECT	GO:0030336~negative regulation of cell migration	8	4.12371	0.000766982	CX3CR1, BST2, SRGAP2C, CD74, ADORA3, SRGAP2, SRGAP2B, RHOB	186	156	19349	5.33471	0.735441	0.0396226	0.0384101
GOTERM_BP_DIRECT	GO:0043547~positive regulation of GTPase activity	11	5.6701	0.000787685	ARHGAP22, ARHGAP21, DOCK4, ADAP2, CCL3L1, BIN1, RGS1, RGS10, CCL3, SRGAP2, ARHGAP24	186	308	19349	3.71525	0.744772	0.0396226	0.0384101
GOTERM_BP_DIRECT	GO:0001934~positive regulation of protein phosphorylation	9	4.63918	0.000819357	C3, CSF1R, CD74, DAB2, TMEM119, TREM2, RAC1, AIF1, HLA-DRB1	186	205	19349	4.56703	0.758413	0.0396226	0.0384101
GOTERM_BP_DIRECT	GO:0045669~positive regulation of osteoblast differentiation	6	3.09278	0.000857195	CEBPA, MEF2C, CEBPD, TMEM119, IGF1, IL6ST	186	77	19349	8.10599	0.773759	0.0396226	0.0384101
GOTERM_BP_DIRECT	GO:0032720~negative regulation of tumor necrosis factor production	6	3.09278	0.000857195	AXL, TREM2, IGF1, LILRB4, VSIR, HAVCR2	186	77	19349	8.10599	0.773759	0.0396226	0.0384101
GOTERM_BP_DIRECT	GO:0032689~negative regulation of interferon-gamma production	5	2.57732	0.000887464	AXL, LILRB4, HLA-DRB1, VSIR, HAVCR2	186	45	19349	11.5585	0.785331	0.0396226	0.0384101
GOTERM_BP_DIRECT	GO:0002282~microglial cell activation involved in immune response	3	1.54639	0.000892194	CX3CR1, TYROBP, TREM2	186	5	19349	62.4161	0.787085	0.0396226	0.0384101
GOTERM_BP_DIRECT	GO:0006898~receptor-mediated endocytosis	8	4.12371	0.00099218	MSR1, DAB2, PPT1, CD14, APOE, FCGR1A, SORL1, CXCL16	186	163	19349	5.10561	0.820988	0.0429614	0.0416468
GOTERM_BP_DIRECT	GO:0048839~inner ear development	5	2.57732	0.00132178	C1QB, CEBPA, MAF, CEBPD, CYTL1	186	50	19349	10.4027	0.898951	0.0520715	0.0504781
GOTERM_BP_DIRECT	GO:0030031~cell projection assembly	4	2.06186	0.00132283	CYFIP1, SCIN, GSN, RAC1	186	23	19349	18.0916	0.899137	0.0520715	0.0504781
GOTERM_BP_DIRECT	GO:0045807~positive regulation of endocytosis	4	2.06186	0.00132283	DAB2, BIN1, CD14, APOE	186	23	19349	18.0916	0.899137	0.0520715	0.0504781
GOTERM_BP_DIRECT	GO:0016601~Rac protein signal transduction	4	2.06186	0.00132283	CYFIP1, RAC1, WASF2, AIF1	186	23	19349	18.0916	0.899137	0.0520715	0.0504781
GOTERM_BP_DIRECT	GO:0034097~response to cytokine	5	2.57732	0.00153092	JUN, FOS, IL6ST, SKIL, CXCL16	186	52	19349	10.0026	0.92971	0.0589234	0.0571204
GOTERM_CC_DIRECT	GO:0031902~late endosome membrane	7	3.60825	0.00156304	HLA-DMA, LAPTM4A, HLA-DMB, HLA-DRA, CD68, HLA-DRB1, RHOB	189	133	20164	5.61515	0.344496	0.0156304	0.013199
GOTERM_CC_DIRECT	GO:0035579~specific granule membrane	6	3.09278	0.00162542	C3AR1, CYBB, OLR1, CYBA, SLC2A5, LAIR1	189	91	20164	7.03436	0.355461	0.0156737	0.0132355
GOTERM_BP_DIRECT	GO:0033344~cholesterol efflux	4	2.06186	0.00169403	NPC2, APOC2, APOC1, APOE	186	25	19349	16.6443	0.947041	0.0637837	0.0618319
GOTERM_CC_DIRECT	GO:1904724~tertiary granule lumen	5	2.57732	0.00172239	CST3, CYFIP1, ASAH1, CTSH, METTL7A	189	55	20164	9.69889	0.372145	0.016036	0.0135415
GOTERM_BP_DIRECT	GO:0034382~chylomicron remnant clearance	3	1.54639	0.00185011	APOC2, APOC1, APOE	186	7	19349	44.5829	0.959612	0.0667583	0.0647155
GOTERM_BP_DIRECT	GO:1904141~positive regulation of microglial cell migration	3	1.54639	0.00185011	CX3CR1, CCL3, TREM2	186	7	19349	44.5829	0.959612	0.0667583	0.0647155
GOTERM_BP_DIRECT	GO:0035590~purinergic nucleotide receptor signaling pathway	4	2.06186	0.0019016	C3, ENTPD1, IL18, C3AR1	186	26	19349	16.0041	0.963066	0.0672159	0.0651591
GOTERM_CC_DIRECT	GO:0035577~azurophil granule membrane	5	2.57732	0.00209672	BST2, GAA, PSAP, C3AR1, CD68	189	58	20164	9.19723	0.43261	0.0188705	0.0159351
GOTERM_BP_DIRECT	GO:0007568~aging	8	4.12371	0.00225023	C1QA, JUN, GSN, SERPINF1, MMP2, FOS, CD68, HAMP	186	188	19349	4.42668	0.97984	0.0778605	0.075478
GOTERM_BP_DIRECT	GO:0050731~positive regulation of peptidyl-tyrosine phosphorylation	6	3.09278	0.00229266	CD74, CLEC7A, CD81, PDGFB, TREM2, IGF1	186	96	19349	6.50168	0.981272	0.0778605	0.075478
GOTERM_BP_DIRECT	GO:0048261~negative regulation of receptor-mediated endocytosis	3	1.54639	0.00245132	APOC2, APOC1, RAC1	186	8	19349	39.0101	0.985784	0.0816479	0.0791494
GOTERM_BP_DIRECT	GO:0007010~cytoskeleton organization	7	3.60825	0.00255218	ARHGAP21, DST, BIN1, DPYSL2, CCL3, APOE, HLA-DRB1	186	143	19349	5.09222	0.988069	0.0824088	0.079887
GOTERM_BP_DIRECT	GO:0045664~regulation of neuron differentiation	4	2.06186	0.00261691	ZFHX3, BIN1, DPYSL2, YWHAH	186	29	19349	14.3485	0.989338	0.0824088	0.079887
GOTERM_BP_DIRECT	GO:1902430~negative regulation of beta-amyloid formation	4	2.06186	0.00261691	BIN1, IGF1, APOE, SORL1	186	29	19349	14.3485	0.989338	0.0824088	0.079887
GOTERM_BP_DIRECT	GO:0002931~response to ischemia	5	2.57732	0.00292955	CX3CR1, EGR1, CSF1R, MEF2C, TREM2	186	62	19349	8.38926	0.993807	0.0906067	0.0878341
GOTERM_BP_DIRECT	GO:0008283~cell proliferation	7	3.60825	0.00302757	CSF1R, CD74, IL18, RAC1, IGF1, LIPA, SORL1	186	148	19349	4.92019	0.994777	0.0919957	0.0891806
GOTERM_BP_DIRECT	GO:0042088~T-helper 1 type immune response	3	1.54639	0.00313192	EBI3, IL18, HLA-DRB1	186	9	19349	34.6756	0.995644	0.0935255	0.0906636
GOTERM_BP_DIRECT	GO:0044267~cellular protein metabolic process	7	3.60825	0.00323508	C3, CST3, MMP2, CTSH, IGF1, APOE, CSF2RA	186	150	19349	4.85459	0.996359	0.0949687	0.0920626
GOTERM_BP_DIRECT	GO:0043524~negative regulation of neuron apoptotic process	7	3.60825	0.00345174	MEF2C, BTG2, JUN, AXL, PPT1, APOE, IL6ST	186	152	19349	4.79071	0.997502	0.0996401	0.0965911
GOTERM_BP_DIRECT	GO:0007399~nervous system development	11	5.6701	0.00408231	MEF2A, MEF2C, EGR2, AXL, DPYSL2, PPT1, FOS, SRGAP2, ITM2B, TGFBR1, SRGAP2B	186	386	19349	2.9645	0.999166	0.115911	0.112364
GOTERM_CC_DIRECT	GO:0090575~RNA polymerase II transcription factor complex	6	3.09278	0.00416428	CEBPA, JUN, MAF, MAFB, CEBPD, FOS	189	113	20164	5.66484	0.6759	0.0357112	0.0301561
GOTERM_CC_DIRECT	GO:0043235~receptor complex	8	4.12371	0.00423244	CSF1R, AXL, EBI3, OLR1, IL6ST, CSF2RA, TGFBR1, IL13RA1	189	216	20164	3.9514	0.681834	0.0357112	0.0301561
GOTERM_BP_DIRECT	GO:0051056~regulation of small GTPase mediated signal transduction	7	3.60825	0.00430282	ARHGAP22, ARHGAP21, RAC1, A2M, SRGAP2, ARHGAP24, RHOB	186	159	19349	4.5798	0.999432	0.120201	0.116523
GOTERM_BP_DIRECT	GO:0030449~regulation of complement activation	6	3.09278	0.00445352	C1QB, C3, C1QA, CD81, C3AR1, C1QC	186	112	19349	5.57287	0.999563	0.122437	0.11869
GOTERM_BP_DIRECT	GO:0045657~positive regulation of monocyte differentiation	3	1.54639	0.00472506	CD74, JUN, HLA-DRB1	186	11	19349	28.371	0.999728	0.127872	0.123959
GOTERM_BP_DIRECT	GO:0006911~phagocytosis, engulfment	6	3.09278	0.00479979	MSR1, GSN, CLEC7A, TREM2, FCGR1A, AIF1	186	114	19349	5.4751	0.999761	0.127896	0.123982
GOTERM_BP_DIRECT	GO:0033674~positive regulation of kinase activity	5	2.57732	0.0052705	CSF1R, CD74, AXL, TREM2, HLA-DRB1	186	73	19349	7.12513	0.999895	0.138311	0.134078
GOTERM_BP_DIRECT	GO:0001938~positive regulation of endothelial cell proliferation	5	2.57732	0.0055308	JUN, EGR3, PDGFB, CYBA, TGFBR1	186	74	19349	7.02884	0.999933	0.142413	0.138055
GOTERM_BP_DIRECT	GO:0033700~phospholipid efflux	3	1.54639	0.00563456	APOC2, APOC1, APOE	186	12	19349	26.0067	0.999944	0.142413	0.138055
GOTERM_BP_DIRECT	GO:0048870~cell motility	4	2.06186	0.0056735	DST, RAC1, TGFBR1, IER2	186	38	19349	10.9502	0.999948	0.142413	0.138055
GOTERM_CC_DIRECT	GO:0000139~Golgi membrane	14	7.21649	0.00599642	CD74, ST6GAL1, PDGFB, SORL1, ARHGAP21, LPCAT2, HLA-DPB1, HLA-DRA, RAC1, ITM2B, HLA-DQA1, HLA-DRB1, HLA-DPA1, HLA-DQB1	189	626	20164	2.38599	0.802873	0.048885	0.0412807
GOTERM_CC_DIRECT	GO:1904813~ficolin-1-rich granule lumen	6	3.09278	0.00615589	CST3, ASAH1, GSN, CTSZ, CTSH, CTSB	189	124	20164	5.16231	0.81123	0.048885	0.0412807
GOTERM_CC_DIRECT	GO:0042995~cell projection	7	3.60825	0.00640009	SCIN, DST, PDPN, KCTD12, RAC1, ARHGAP24, RHOB	189	177	20164	4.21929	0.823349	0.0493721	0.041692
GOTERM_BP_DIRECT	GO:1900272~negative regulation of long-term synaptic potentiation	3	1.54639	0.00661735	CX3CR1, TYROBP, APOE	186	13	19349	24.0062	0.99999	0.159184	0.154313
GOTERM_BP_DIRECT	GO:0051014~actin filament severing	3	1.54639	0.00661735	SCIN, GSN, SRGAP2	186	13	19349	24.0062	0.99999	0.159184	0.154313
GOTERM_BP_DIRECT	GO:0001775~cell activation	3	1.54639	0.00661735	CLEC7A, CCL3, IGF1	186	13	19349	24.0062	0.99999	0.159184	0.154313
GOTERM_BP_DIRECT	GO:0071276~cellular response to cadmium ion	4	2.06186	0.00702094	JUN, GSN, CYBB, FOS	186	41	19349	10.149	0.999995	0.166579	0.161482
GOTERM_CC_DIRECT	GO:0034362~low-density lipoprotein particle	3	1.54639	0.00730953	MSR1, APOC2, APOE	189	14	20164	22.8617	0.862044	0.0533398	0.0450425
GOTERM_CC_DIRECT	GO:0042627~chylomicron	3	1.54639	0.00730953	APOC2, APOC1, APOE	189	14	20164	22.8617	0.862044	0.0533398	0.0450425
GOTERM_MF_DIRECT	GO:0061629~RNA polymerase II sequence-specific DNA binding transcription factor binding	7	3.60825	0.00743636	MEF2A, CEBPA, MEF2C, EGR2, JUN, BHLHE41, FOS	186	173	18770	4.08322	0.951344	0.251628	0.24729
GOTERM_MF_DIRECT	GO:0005096~GTPase activator activity	9	4.63918	0.00743729	ARHGAP22, ARHGAP21, DOCK4, JUN, ADAP2, RGS1, RGS10, SRGAP2, ARHGAP24	186	285	18770	3.18676	0.951362	0.251628	0.24729
GOTERM_BP_DIRECT	GO:0031529~ruffle organization	3	1.54639	0.00767197	CYFIP1, CSF1R, RAC1	186	14	19349	22.2915	0.999998	0.177171	0.17175
GOTERM_BP_DIRECT	GO:0097242~beta-amyloid clearance	3	1.54639	0.00767197	C3, MSR1, TREM2	186	14	19349	22.2915	0.999998	0.177171	0.17175
GOTERM_BP_DIRECT	GO:0032691~negative regulation of interleukin-1 beta production	4	2.06186	0.00801576	CX3CR1, TREM2, IGF1, LILRB4	186	43	19349	9.67692	0.999999	0.182675	0.177085
GOTERM_BP_DIRECT	GO:0035914~skeletal muscle cell differentiation	4	2.06186	0.00908947	EGR1, EGR2, BTG2, FOS	186	45	19349	9.24683	1	0.204454	0.198198
GOTERM_CC_DIRECT	GO:0045121~membrane raft	8	4.12371	0.00917012	LAT2, BST2, PDPN, PPT1, OLR1, CD14, IL6ST, TGFBR1	189	250	20164	3.41401	0.91687	0.0651561	0.0550207
GOTERM_MF_DIRECT	GO:0005041~low-density lipoprotein receptor activity	3	1.54639	0.00932453	OLR1, SORL1, CXCL16	186	15	18770	20.1828	0.977498	0.291212	0.286191
GOTERM_BP_DIRECT	GO:0042130~negative regulation of T cell proliferation	4	2.06186	0.00965631	VSIG4, LILRB4, HLA-DRB1, HAVCR2	186	46	19349	9.04582	1	0.208896	0.202504
GOTERM_BP_DIRECT	GO:1902895~positive regulation of pri-miRNA transcription from RNA polymerase II promoter	4	2.06186	0.00965631	EGR1, JUN, PDGFB, FOS	186	46	19349	9.04582	1	0.208896	0.202504
GOTERM_BP_DIRECT	GO:0038096~Fc-gamma receptor signaling pathway involved in phagocytosis	6	3.09278	0.00966436	CYFIP1, FCGR3A, FCGR2A, RAC1, FCGR1A, WASF2	186	135	19349	4.62342	1	0.208896	0.202504
GOTERM_BP_DIRECT	GO:0001525~angiogenesis	8	4.12371	0.00978898	ARHGAP22, JUN, MMP2, IL18, WASF2, SAT1, ARHGAP24, RHOB	186	247	19349	3.36929	1	0.208896	0.202504
GOTERM_CC_DIRECT	GO:0015629~actin cytoskeleton	8	4.12371	0.00995017	ARHGAP21, MARCKS, SCIN, GSN, DST, BIN1, AXL, WASF2	189	254	20164	3.36025	0.932795	0.0688858	0.0581702
GOTERM_BP_DIRECT	GO:0006508~proteolysis	11	5.6701	0.00995632	SCPEP1, ADAM28, MMP2, RHBDF2, CTSZ, HTRA1, CTSH, OLR1, CPVL, CTSB, OTULINL	186	440	19349	2.60067	1	0.208896	0.202504
GOTERM_BP_DIRECT	GO:0071222~cellular response to lipopolysaccharide	7	3.60825	0.0100106	CX3CR1, MEF2C, AXL, CD14, CD68, HAMP, HAVCR2	186	190	19349	3.83257	1	0.208896	0.202504
GOTERM_CC_DIRECT	GO:0035578~azurophil granule lumen	5	2.57732	0.0104212	C3, NPC2, RNASET2, PADI2, FTL	189	91	20164	5.86197	0.940898	0.070343	0.0594007
GOTERM_BP_DIRECT	GO:0050766~positive regulation of phagocytosis	4	2.06186	0.0108506	FCER1G, CLEC7A, TREM2, CYBA	186	48	19349	8.66891	1	0.22373	0.216884
GOTERM_MF_DIRECT	GO:0004888~transmembrane signaling receptor activity	7	3.60825	0.0109694	FCGR3A, FCGR2A, IGSF6, TREM2, FCGR1A, SIGLEC8, SORL1	186	188	18770	3.75744	0.98852	0.318112	0.312627
GOTERM_BP_DIRECT	GO:0051897~positive regulation of protein kinase B signaling	7	3.60825	0.0110254	CX3CR1, AXL, PDGFB, IL18, CCL3, RAC1, TGFBR1	186	194	19349	3.75355	1	0.224658	0.217784
GOTERM_BP_DIRECT	GO:0048143~astrocyte activation	3	1.54639	0.0112524	C1QA, IFNGR1, TREM2	186	17	19349	18.3577	1	0.226618	0.219683
GOTERM_CC_DIRECT	GO:0072562~blood microparticle	6	3.09278	0.0113211	C1QB, C3, GSN, APOE, A2M, C1QC	189	144	20164	4.44533	0.95377	0.0745535	0.0629563
GOTERM_BP_DIRECT	GO:0071356~cellular response to tumor necrosis factor	6	3.09278	0.0115152	CEBPA, ASAH1, CCL3L1, CCL3, CYBA, HAMP	186	141	19349	4.42668	1	0.229246	0.222231
GOTERM_BP_DIRECT	GO:0045893~positive regulation of transcription, DNA-templated	14	7.21649	0.0120162	EGR1, CD74, EGR2, JUN, ZFHX3, MEF2C, PDGFB, FOS, IGF1, TGFBR1, MAFB, APOE, HLA-DRB1, YWHAH	186	667	19349	2.18347	1	0.234812	0.227627
GOTERM_BP_DIRECT	GO:0010629~negative regulation of gene expression	9	4.63918	0.012066	MSR1, MEF2C, SERPINF1, PDGFB, CCL3, IGF1, APOE, AIF1, HAVCR2	186	320	19349	2.92576	1	0.234812	0.227627
GOTERM_MF_DIRECT	GO:0001102~RNA polymerase II activating transcription factor binding	4	2.06186	0.0124502	EGR2, JUN, BHLHE41, FOS	186	49	18770	8.23788	0.993743	0.331324	0.325611
GOTERM_BP_DIRECT	GO:0034375~high-density lipoprotein particle remodeling	3	1.54639	0.01258	APOC2, APOC1, APOE	186	18	19349	17.3378	1	0.239435	0.232108
GOTERM_BP_DIRECT	GO:0035994~response to muscle stretch	3	1.54639	0.01258	JUN, GSN, FOS	186	18	19349	17.3378	1	0.239435	0.232108
GOTERM_BP_DIRECT	GO:1904707~positive regulation of vascular smooth muscle cell proliferation	4	2.06186	0.0127956	JUN, MMP2, PDGFB, IGF1	186	51	19349	8.15897	1	0.240892	0.23352
GOTERM_CC_DIRECT	GO:0043025~neuronal cell body	10	5.15464	0.0129742	CYFIP1, DPYSL2, RGS10, PPT1, CYBB, SLC1A3, CYBA, APOE, IL6ST, SORL1	189	400	20164	2.6672	0.970576	0.0834054	0.0704312
GOTERM_MF_DIRECT	GO:0030169~low-density lipoprotein particle binding	3	1.54639	0.0133268	MSR1, TREM2, SORL1	186	18	18770	16.819	0.995633	0.331324	0.325611
GOTERM_BP_DIRECT	GO:0048146~positive regulation of fibroblast proliferation	4	2.06186	0.0134853	CD74, JUN, PDGFB, IGF1	186	52	19349	8.00207	1	0.246151	0.238618
GOTERM_CC_DIRECT	GO:0001726~ruffle	5	2.57732	0.0138636	CYFIP1, GSN, PDPN, WASF2, AIF1	189	99	20164	5.38827	0.976933	0.0870503	0.0735091
GOTERM_MF_DIRECT	GO:0046332~SMAD binding	4	2.06186	0.0138732	MEF2A, DAB2, SKIL, TGFBR1	186	51	18770	7.91482	0.99651	0.331324	0.325611
GOTERM_BP_DIRECT	GO:0050850~positive regulation of calcium-mediated signaling	3	1.54639	0.0139724	CLEC7A, CCL3, TREM2	186	19	19349	16.4253	1	0.246151	0.238618
GOTERM_BP_DIRECT	GO:0009416~response to light stimulus	3	1.54639	0.0139724	DUSP1, SLC1A3, FOS	186	19	19349	16.4253	1	0.246151	0.238618
GOTERM_BP_DIRECT	GO:0031668~cellular response to extracellular stimulus	3	1.54639	0.0139724	AXL, FOS, AIF1	186	19	19349	16.4253	1	0.246151	0.238618
GOTERM_BP_DIRECT	GO:0050921~positive regulation of chemotaxis	3	1.54639	0.0139724	PDGFB, TREM2, AIF1	186	19	19349	16.4253	1	0.246151	0.238618
GOTERM_BP_DIRECT	GO:0001516~prostaglandin biosynthetic process	3	1.54639	0.0139724	CD74, HPGDS, TBXAS1	186	19	19349	16.4253	1	0.246151	0.238618
GOTERM_BP_DIRECT	GO:0007517~muscle organ development	5	2.57732	0.0140698	MEF2A, MEF2C, ZFHX3, EGR3, IGF1	186	97	19349	5.36221	1	0.246151	0.238618
GOTERM_BP_DIRECT	GO:0071346~cellular response to interferon-gamma	5	2.57732	0.0150645	GSN, CCL3L1, CCL3, AIF1, HLA-DPA1	186	99	19349	5.25388	1	0.260917	0.252933
GOTERM_BP_DIRECT	GO:0043032~positive regulation of macrophage activation	3	1.54639	0.0154283	CEBPA, HAMP, HAVCR2	186	20	19349	15.604	1	0.263208	0.255154
GOTERM_BP_DIRECT	GO:0008360~regulation of cell shape	6	3.09278	0.0155007	CYFIP1, CSF1R, PDPN, CCL3, RAC1, RHOB	186	152	19349	4.10632	1	0.263208	0.255154
GOTERM_CC_DIRECT	GO:0034361~very-low-density lipoprotein particle	3	1.54639	0.016163	APOC2, APOC1, APOE	189	21	20164	15.2411	0.987719	0.0982424	0.0829602
GOTERM_CC_DIRECT	GO:0045202~synapse	11	5.6701	0.0163737	C1QB, CYFIP1, C1QA, EGR3, BIN1, RGS10, KCNQ3, SLC1A3, WASF2, QKI, C1QC	189	487	20164	2.40979	0.988409	0.0982424	0.0829602
GOTERM_BP_DIRECT	GO:0032755~positive regulation of interleukin-6 production	5	2.57732	0.016638	CD74, TYROBP, CLEC7A, CYBA, AIF1	186	102	19349	5.09936	1	0.279777	0.271216
GOTERM_BP_DIRECT	GO:0032930~positive regulation of superoxide anion generation	3	1.54639	0.0169463	TYROBP, CLEC7A, CYBA	186	21	19349	14.861	1	0.282221	0.273585
GOTERM_BP_DIRECT	GO:0043410~positive regulation of MAPK cascade	6	3.09278	0.0184783	CD74, CD81, PDGFB, IGF1, HLA-DRB1, TGFBR1	186	159	19349	3.92554	1	0.291704	0.282778
GOTERM_BP_DIRECT	GO:0030225~macrophage differentiation	3	1.54639	0.0185251	CEBPA, CSF1R, HLA-DRB1	186	22	19349	14.1855	1	0.291704	0.282778
GOTERM_BP_DIRECT	GO:0010613~positive regulation of cardiac muscle hypertrophy	3	1.54639	0.0185251	MEF2A, IGF1, IL6ST	186	22	19349	14.1855	1	0.291704	0.282778
GOTERM_BP_DIRECT	GO:0042157~lipoprotein metabolic process	3	1.54639	0.0185251	APOC1, OLR1, APOE	186	22	19349	14.1855	1	0.291704	0.282778
GOTERM_CC_DIRECT	GO:0005602~complement component C1 complex	2	1.03093	0.0185606	C1QB, C1QA	189	2	20164	106.688	0.993645	0.108943	0.0919961
GOTERM_MF_DIRECT	GO:0001228~transcriptional activator activity, RNA polymerase II transcription regulatory region sequence-specific binding	11	5.6701	0.0186356	MEF2A, EGR1, CEBPA, MEF2C, EGR2, JUN, EGR3, MAF, MAFB, CEBPD, FOS	186	471	18770	2.3568	0.999509	0.420337	0.413089
GOTERM_BP_DIRECT	GO:0071506~cellular response to mycophenolic acid	2	1.03093	0.0190315	EGR1, PDGFB	186	2	19349	104.027	1	0.291704	0.282778
GOTERM_BP_DIRECT	GO:0002764~immune response-regulating signaling pathway	2	1.03093	0.0190315	LAT2, CTSH	186	2	19349	104.027	1	0.291704	0.282778
GOTERM_BP_DIRECT	GO:0002491~antigen processing and presentation of endogenous peptide antigen via MHC class II	2	1.03093	0.0190315	HLA-DRA, HLA-DRB1	186	2	19349	104.027	1	0.291704	0.282778
GOTERM_BP_DIRECT	GO:0035026~leading edge cell differentiation	2	1.03093	0.0190315	DAB2, JUN	186	2	19349	104.027	1	0.291704	0.282778
GOTERM_BP_DIRECT	GO:0021816~extension of a leading process involved in cell motility in cerebral cortex radial glia guided migration	2	1.03093	0.0190315	SRGAP2C, SRGAP2	186	2	19349	104.027	1	0.291704	0.282778
GOTERM_CC_DIRECT	GO:0098794~postsynapse	5	2.57732	0.0190816	C1QB, C1QA, MEF2C, RAC1, C1QC	189	109	20164	4.89394	0.994493	0.109618	0.0925661
GOTERM_BP_DIRECT	GO:0045766~positive regulation of angiogenesis	6	3.09278	0.0193433	CX3CR1, C3, C3AR1, CYBB, CTSH, RHOB	186	161	19349	3.87678	1	0.293883	0.28489
GOTERM_BP_DIRECT	GO:0050709~negative regulation of protein secretion	3	1.54639	0.0201634	RHBDF2, FRMD4A, APOE	186	23	19349	13.5687	1	0.30106	0.291848
GOTERM_BP_DIRECT	GO:0032693~negative regulation of interleukin-10 production	3	1.54639	0.0201634	TYROBP, LILRB4, VSIR	186	23	19349	13.5687	1	0.30106	0.291848
GOTERM_CC_DIRECT	GO:0005667~transcription factor complex	7	3.60825	0.0202797	MEF2A, CEBPA, JUN, ZFHX3, MAFB, FOS, SKIL	189	228	20164	3.2755	0.996041	0.114074	0.0963288
GOTERM_BP_DIRECT	GO:0090023~positive regulation of neutrophil chemotaxis	3	1.54639	0.0218599	CD74, C3AR1, RAC1	186	24	19349	13.0034	1	0.323602	0.313699
GOTERM_MF_DIRECT	GO:0051015~actin filament binding	7	3.60825	0.0220025	SHTN1, CYFIP1, MARCKS, SCIN, GSN, BIN1, AIF1	186	220	18770	3.2109	0.999878	0.460256	0.45232
GOTERM_MF_DIRECT	GO:0042803~protein homodimerization activity	14	7.21649	0.0226727	CEBPA, CSF1R, ST6GAL1, DST, PDGFB, BHLHE41, BST2, SRGAP2C, HPGDS, TYROBP, PSAP, PADI2, APOE, SRGAP2	186	705	18770	2.00397	0.999907	0.460256	0.45232
GOTERM_BP_DIRECT	GO:0032731~positive regulation of interleukin-1 beta production	4	2.06186	0.0234017	EGR1, TYROBP, CLEC7A, CCL3	186	64	19349	6.50168	1	0.343489	0.332978
GOTERM_MF_DIRECT	GO:0008047~enzyme activator activity	4	2.06186	0.0242894	APOC2, PSAP, MGST2, LTC4S	186	63	18770	6.40724	0.999953	0.469595	0.461498
GOTERM_BP_DIRECT	GO:0071560~cellular response to transforming growth factor beta stimulus	4	2.06186	0.0243657	CX3CR1, MEF2C, DAB2, TGFBR1	186	65	19349	6.40165	1	0.354634	0.343782
GOTERM_BP_DIRECT	GO:0006909~phagocytosis	4	2.06186	0.025351	AXL, PLD4, CD302, CD14	186	66	19349	6.30466	1	0.363904	0.352768
GOTERM_CC_DIRECT	GO:0005788~endoplasmic reticulum lumen	8	4.12371	0.0253719	C3, CST3, RNASET2, CTSZ, EBI3, PDGFB, CNPY3, APOE	189	307	20164	2.78014	0.999031	0.139804	0.118057
GOTERM_BP_DIRECT	GO:0034341~response to interferon-gamma	3	1.54639	0.0254228	BST2, CD74, CXCL16	186	26	19349	12.0031	1	0.363904	0.352768
GOTERM_CC_DIRECT	GO:0034364~high-density lipoprotein particle	3	1.54639	0.0260492	APOC2, APOC1, APOE	189	27	20164	11.8542	0.999196	0.140666	0.118784
GOTERM_BP_DIRECT	GO:0045671~negative regulation of osteoclast differentiation	3	1.54639	0.0272867	MAFB, CCL3, LILRB4	186	27	19349	11.5585	1	0.378532	0.366948
GOTERM_BP_DIRECT	GO:0001788~antibody-dependent cellular cytotoxicity	2	1.03093	0.0284117	FCGR3A, FCGR1A	186	3	19349	69.3513	1	0.378532	0.366948
GOTERM_BP_DIRECT	GO:0002469~myeloid dendritic cell antigen processing and presentation	2	1.03093	0.0284117	HLA-DRA, HLA-DRB1	186	3	19349	69.3513	1	0.378532	0.366948
GOTERM_BP_DIRECT	GO:0032831~positive regulation of CD4-positive, CD25-positive, alpha-beta regulatory T cell differentiation	2	1.03093	0.0284117	HLA-DRA, HLA-DRB1	186	3	19349	69.3513	1	0.378532	0.366948
GOTERM_BP_DIRECT	GO:1904845~cellular response to L-glutamine	2	1.03093	0.0284117	CYBB, CYBA	186	3	19349	69.3513	1	0.378532	0.366948
GOTERM_BP_DIRECT	GO:0045622~regulation of T-helper cell differentiation	2	1.03093	0.0284117	HLA-DRA, HLA-DRB1	186	3	19349	69.3513	1	0.378532	0.366948
GOTERM_BP_DIRECT	GO:1902960~negative regulation of aspartic-type endopeptidase activity involved in amyloid precursor protein catabolic process	2	1.03093	0.0284117	BIN1, SORL1	186	3	19349	69.3513	1	0.378532	0.366948
GOTERM_BP_DIRECT	GO:0035284~brain segmentation	2	1.03093	0.0284117	EGR2, MAFB	186	3	19349	69.3513	1	0.378532	0.366948
GOTERM_BP_DIRECT	GO:2001190~positive regulation of T cell activation via T cell receptor contact with antigen bound to MHC molecule on antigen presenting cell	2	1.03093	0.0284117	HLA-DMB, CD81	186	3	19349	69.3513	1	0.378532	0.366948
GOTERM_MF_DIRECT	GO:0004364~glutathione transferase activity	3	1.54639	0.0288572	HPGDS, MGST2, LTC4S	186	27	18770	11.2127	0.999993	0.524039	0.515004
GOTERM_BP_DIRECT	GO:0007166~cell surface receptor signaling pathway	8	4.12371	0.0289624	MS4A6A, FCGR3A, FCGR2A, IGSF6, MS4A7, CD14, FCGR1A, IL13RA1	186	308	19349	2.702	1	0.382923	0.371206
GOTERM_CC_DIRECT	GO:0005789~endoplasmic reticulum membrane	17	8.76289	0.0291626	DST, RHBDF2, CYBB, MGST2, PLD4, CYBA, LTC4S, SORL1, HERPUD1, CH25H, DHRS7, LPCAT2, TBXAS1, TMEM119, ARL6IP5, RAC1, SGK1	189	1019	20164	1.77988	0.999661	0.15439	0.130374
GOTERM_BP_DIRECT	GO:0032703~negative regulation of interleukin-2 production	3	1.54639	0.0292039	VSIG4, LILRB4, HAVCR2	186	28	19349	11.1457	1	0.383191	0.371465
GOTERM_BP_DIRECT	GO:1901224~positive regulation of NIK/NF-kappaB signaling	4	2.06186	0.0295039	IL18, TREM2, CD14, HAVCR2	186	70	19349	5.94439	1	0.384216	0.372459
GOTERM_MF_DIRECT	GO:0000976~transcription regulatory region sequence-specific DNA binding	7	3.60825	0.0296869	EGR1, CEBPA, MEF2C, EGR2, JUN, ZFHX3, FOS	186	236	18770	2.99321	0.999995	0.524039	0.515004
GOTERM_BP_DIRECT	GO:0045444~fat cell differentiation	4	2.06186	0.0305949	CEBPA, EGR2, MAFB, CEBPD	186	71	19349	5.86067	1	0.391248	0.379276
GOTERM_BP_DIRECT	GO:0042531~positive regulation of tyrosine phosphorylation of STAT protein	4	2.06186	0.0305949	CSF1R, IL18, IGF1, IL6ST	186	71	19349	5.86067	1	0.391248	0.379276
GOTERM_CC_DIRECT	GO:0005856~cytoskeleton	11	5.6701	0.0307848	APBB1IP, DST, BIN1, DPYSL2, EPB41L2, ARL6IP5, FRMD4A, RAC1, WASF2, ARHGAP24, RHOB	189	541	20164	2.16925	0.999784	0.159844	0.13498
GOTERM_BP_DIRECT	GO:0051090~regulation of sequence-specific DNA binding transcription factor activity	3	1.54639	0.0311733	JUN, FOS, SGK1	186	29	19349	10.7614	1	0.391248	0.379276
GOTERM_BP_DIRECT	GO:0032870~cellular response to hormone stimulus	3	1.54639	0.0311733	DUSP1, FOS, AIF1	186	29	19349	10.7614	1	0.391248	0.379276
GOTERM_BP_DIRECT	GO:0010592~positive regulation of lamellipodium assembly	3	1.54639	0.0311733	CYFIP1, RAC1, WASF2	186	29	19349	10.7614	1	0.391248	0.379276
GOTERM_BP_DIRECT	GO:0002576~platelet degranulation	5	2.57732	0.0321059	PSAP, PDGFB, IGF1, LHFPL2, A2M	186	125	19349	4.16108	1	0.400053	0.387811
GOTERM_BP_DIRECT	GO:0010575~positive regulation of vascular endothelial growth factor production	3	1.54639	0.0331938	C3, C3AR1, IL6ST	186	30	19349	10.4027	1	0.409758	0.397219
GOTERM_BP_DIRECT	GO:0050852~T cell receptor signaling pathway	6	3.09278	0.0333579	HLA-DPB1, HLA-DRA, HLA-DRB1, HLA-DQA1, HLA-DPA1, HLA-DQB1	186	186	19349	3.35571	1	0.409758	0.397219
GOTERM_CC_DIRECT	GO:0005635~nuclear envelope	6	3.09278	0.0352559	DST, BIN1, CYBB, MGST2, LTC4S, OTULINL	189	194	20164	3.29962	0.999938	0.179606	0.151667
GOTERM_BP_DIRECT	GO:0045471~response to ethanol	5	2.57732	0.0354326	ST6GAL1, GSN, TBXAS1, CD14, HAMP	186	129	19349	4.03205	1	0.432178	0.418953
GOTERM_BP_DIRECT	GO:0032091~negative regulation of protein binding	4	2.06186	0.0363641	DAB2, CTSZ, PDGFB, SORL1	186	76	19349	5.4751	1	0.440438	0.42696
GOTERM_BP_DIRECT	GO:0030316~osteoclast differentiation	3	1.54639	0.0373831	CSF1R, TYROBP, TREM2	186	32	19349	9.75252	1	0.441224	0.427722
GOTERM_BP_DIRECT	GO:0010916~negative regulation of very-low-density lipoprotein particle clearance	2	1.03093	0.0377027	APOC2, APOC1	186	4	19349	52.0134	1	0.441224	0.427722
GOTERM_BP_DIRECT	GO:2000516~positive regulation of CD4-positive, alpha-beta T cell activation	2	1.03093	0.0377027	HLA-DRA, HLA-DRB1	186	4	19349	52.0134	1	0.441224	0.427722
GOTERM_BP_DIRECT	GO:1904044~response to aldosterone	2	1.03093	0.0377027	CYBB, CYBA	186	4	19349	52.0134	1	0.441224	0.427722
GOTERM_BP_DIRECT	GO:0032375~negative regulation of cholesterol transport	2	1.03093	0.0377027	APOC2, APOC1	186	4	19349	52.0134	1	0.441224	0.427722
GOTERM_BP_DIRECT	GO:0045944~positive regulation of transcription from RNA polymerase II promoter	19	9.79381	0.0384241	MEF2A, EGR1, CEBPA, EGR2, JUN, ZFHX3, MEF2C, EGR3, CEBPD, CD81, IL18, FOS, IGF1, DAB2, MAFB, MAF, CYTL1, HAMP, IER2	186	1198	19349	1.64984	1	0.446648	0.432981
GOTERM_BP_DIRECT	GO:0006952~defense response	4	2.06186	0.0400747	CST3, CD84, CYBB, SOCS6	186	79	19349	5.26718	1	0.46273	0.44857
GOTERM_MF_DIRECT	GO:0017124~SH3 domain binding	5	2.57732	0.0407971	DOCK4, CTTNBP2, CYBA, WASF2, QKI	186	131	18770	3.85168	1	0.669393	0.657851
GOTERM_BP_DIRECT	GO:0048247~lymphocyte chemotaxis	3	1.54639	0.041763	CCL3L1, CCL3, CXCL16	186	34	19349	9.17884	1	0.47903	0.464371
GOTERM_BP_DIRECT	GO:0008203~cholesterol metabolic process	4	2.06186	0.042651	CEBPA, CH25H, NPC2, APOE	186	81	19349	5.13713	1	0.485997	0.471125
GOTERM_BP_DIRECT	GO:0048678~response to axon injury	3	1.54639	0.0440217	TYROBP, TREM2, AIF1	186	35	19349	8.91659	1	0.495101	0.479951
GOTERM_BP_DIRECT	GO:0030032~lamellipodium assembly	3	1.54639	0.0440217	CYFIP1, RAC1, WASF2	186	35	19349	8.91659	1	0.495101	0.479951
GOTERM_MF_DIRECT	GO:0005102~receptor binding	9	4.63918	0.0456659	C3, SELPLG, TYROBP, PDPN, CYTL1, CNPY3, APOE, A2M, HAMP	186	401	18770	2.2649	1	0.669393	0.657851
GOTERM_CC_DIRECT	GO:0035976~transcription factor AP-1 complex	2	1.03093	0.045761	JUN, FOS	189	5	20164	42.6751	0.999997	0.228805	0.193213
GOTERM_BP_DIRECT	GO:0070328~triglyceride homeostasis	3	1.54639	0.0463247	APOC2, IL18, APOE	186	36	19349	8.66891	1	0.501482	0.486137
GOTERM_BP_DIRECT	GO:0030041~actin filament polymerization	3	1.54639	0.0463247	GSN, RAC1, AIF1	186	36	19349	8.66891	1	0.501482	0.486137
GOTERM_BP_DIRECT	GO:0032148~activation of protein kinase B activity	3	1.54639	0.0463247	PDGFB, IL18, IGF1	186	36	19349	8.66891	1	0.501482	0.486137
GOTERM_BP_DIRECT	GO:0038094~Fc-gamma receptor signaling pathway	2	1.03093	0.0469054	FCGR3A, FCER1G	186	5	19349	41.6108	1	0.501482	0.486137
GOTERM_BP_DIRECT	GO:1900024~regulation of substrate adhesion-dependent cell spreading	2	1.03093	0.0469054	ST6GAL1, PDPN	186	5	19349	41.6108	1	0.501482	0.486137
GOTERM_BP_DIRECT	GO:0048549~positive regulation of pinocytosis	2	1.03093	0.0469054	AXL, PPT1	186	5	19349	41.6108	1	0.501482	0.486137
GOTERM_BP_DIRECT	GO:0045833~negative regulation of lipid metabolic process	2	1.03093	0.0469054	APOC2, APOC1	186	5	19349	41.6108	1	0.501482	0.486137
GOTERM_BP_DIRECT	GO:0034241~positive regulation of macrophage fusion	2	1.03093	0.0469054	TYROBP, TREM2	186	5	19349	41.6108	1	0.501482	0.486137
GOTERM_MF_DIRECT	GO:0030246~carbohydrate binding	6	3.09278	0.0481156	CLEC7A, GAA, SIGLEC10, OLR1, CD302, SIGLEC8	186	200	18770	3.02742	1	0.669393	0.657851
GOTERM_MF_DIRECT	GO:0070891~lipoteichoic acid binding	2	1.03093	0.0483239	TREM2, CD14	186	5	18770	40.3656	1	0.669393	0.657851
GOTERM_MF_DIRECT	GO:0004464~leukotriene-C4 synthase activity	2	1.03093	0.0483239	MGST2, LTC4S	186	5	18770	40.3656	1	0.669393	0.657851
GOTERM_MF_DIRECT	GO:0004185~serine-type carboxypeptidase activity	2	1.03093	0.0483239	SCPEP1, CPVL	186	5	18770	40.3656	1	0.669393	0.657851
GOTERM_BP_DIRECT	GO:0034614~cellular response to reactive oxygen species	3	1.54639	0.0486712	JUN, MMP2, FOS	186	37	19349	8.43461	1	0.514015	0.498286
GOTERM_BP_DIRECT	GO:0031663~lipopolysaccharide-mediated signaling pathway	3	1.54639	0.0486712	IL18, CCL3, CD14	186	37	19349	8.43461	1	0.514015	0.498286
GOTERM_CC_DIRECT	GO:0005769~early endosome	7	3.60825	0.0500756	APOC2, PLD4, APOE, WASF2, SORL1, RHOB, HAVCR2	189	283	20164	2.63892	0.999999	0.245825	0.207586
GOTERM_BP_DIRECT	GO:0007259~JAK-STAT cascade	3	1.54639	0.0510599	SOCS6, HAMP, CSF2RA	186	38	19349	8.21265	1	0.535975	0.519574
GOTERM_MF_DIRECT	GO:0008234~cysteine-type peptidase activity	3	1.54639	0.0513766	CTSZ, CTSH, CTSB	186	37	18770	8.18221	1	0.669393	0.657851
GOTERM_BP_DIRECT	GO:0071277~cellular response to calcium ion	4	2.06186	0.0523019	MEF2A, MEF2C, JUN, FOS	186	88	19349	4.72849	1	0.542717	0.52611
GOTERM_BP_DIRECT	GO:0002862~negative regulation of inflammatory response to antigenic stimulus	6	3.09278	0.052329	FCGR3A, FCGR2A, RHBDF2, TREM2, FCGR1A, HLA-DRB1	186	211	19349	2.95811	1	0.542717	0.52611
GOTERM_BP_DIRECT	GO:0061098~positive regulation of protein tyrosine kinase activity	3	1.54639	0.05349	CSF1R, PDGFB, FCGR1A	186	39	19349	8.00207	1	0.551292	0.534423
GOTERM_BP_DIRECT	GO:0007507~heart development	6	3.09278	0.0542642	MEF2A, MEF2C, ADAP2, MMP2, PDGFB, TGFBR1	186	214	19349	2.91664	1	0.551292	0.534423
GOTERM_BP_DIRECT	GO:0006915~apoptotic process	11	5.6701	0.0545108	MEF2A, MEF2C, DAB2, GSN, CTSH, CD14, SGK1, RNF130, TGFBR1, RHOB, IER3	186	584	19349	1.95941	1	0.551292	0.534423
GOTERM_CC_DIRECT	GO:0034363~intermediate-density lipoprotein particle	2	1.03093	0.0546601	APOC2, APOE	189	6	20164	35.5626	1	0.26354	0.222545
GOTERM_BP_DIRECT	GO:1990000~amyloid fibril formation	4	2.06186	0.0552369	CST3, GSN, SORL1, ITM2B	186	90	19349	4.62342	1	0.551292	0.534423
GOTERM_BP_DIRECT	GO:0051127~positive regulation of actin nucleation	2	1.03093	0.0560205	SCIN, GSN	186	6	19349	34.6756	1	0.551292	0.534423
GOTERM_BP_DIRECT	GO:0070665~positive regulation of leukocyte proliferation	2	1.03093	0.0560205	BST2, CSF2RA	186	6	19349	34.6756	1	0.551292	0.534423
GOTERM_BP_DIRECT	GO:1905274~regulation of modification of postsynaptic actin cytoskeleton	2	1.03093	0.0560205	CYFIP1, CTTNBP2	186	6	19349	34.6756	1	0.551292	0.534423
GOTERM_BP_DIRECT	GO:0034447~very-low-density lipoprotein particle clearance	2	1.03093	0.0560205	APOC1, APOE	186	6	19349	34.6756	1	0.551292	0.534423
GOTERM_BP_DIRECT	GO:0045428~regulation of nitric oxide biosynthetic process	2	1.03093	0.0560205	CX3CR1, RAC1	186	6	19349	34.6756	1	0.551292	0.534423
GOTERM_CC_DIRECT	GO:0005581~collagen trimer	4	2.06186	0.0562931	C1QB, MSR1, C1QA, C1QC	189	93	20164	4.58872	1	0.266652	0.225172
GOTERM_BP_DIRECT	GO:0010951~negative regulation of endopeptidase activity	5	2.57732	0.0571728	BST2, C3, CST3, SERPINF1, A2M	186	151	19349	3.4446	1	0.559453	0.542334
GOTERM_MF_DIRECT	GO:0004924~oncostatin-M receptor activity	2	1.03093	0.0577063	IL6ST, IL13RA1	186	6	18770	33.638	1	0.669393	0.657851
GOTERM_MF_DIRECT	GO:0004923~leukemia inhibitory factor receptor activity	2	1.03093	0.0577063	IL6ST, IL13RA1	186	6	18770	33.638	1	0.669393	0.657851
GOTERM_MF_DIRECT	GO:0055102~lipase inhibitor activity	2	1.03093	0.0577063	APOC2, APOC1	186	6	18770	33.638	1	0.669393	0.657851
GOTERM_MF_DIRECT	GO:0042289~MHC class II protein binding	2	1.03093	0.0577063	CD74, CD81	186	6	18770	33.638	1	0.669393	0.657851
GOTERM_MF_DIRECT	GO:0060228~phosphatidylcholine-sterol O-acyltransferase activator activity	2	1.03093	0.0577063	APOC1, APOE	186	6	18770	33.638	1	0.669393	0.657851
GOTERM_BP_DIRECT	GO:0043491~protein kinase B signaling	3	1.54639	0.0584701	AXL, CCL3, IGF1	186	41	19349	7.61172	1	0.568934	0.551524
GOTERM_BP_DIRECT	GO:0014068~positive regulation of phosphatidylinositol 3-kinase signaling	4	2.06186	0.0613374	PDGFB, IL18, TREM2, IGF1	186	94	19349	4.42668	1	0.593499	0.575338
GOTERM_BP_DIRECT	GO:0006956~complement activation	4	2.06186	0.0629097	C1QB, C3, C1QA, C1QC	186	95	19349	4.38008	1	0.605331	0.586808
GOTERM_CC_DIRECT	GO:0005771~multivesicular body	3	1.54639	0.0633822	BST2, CD74, SORL1	189	44	20164	7.27417	1	0.295055	0.249158
GOTERM_BP_DIRECT	GO:0030890~positive regulation of B cell proliferation	3	1.54639	0.0636037	CD74, MEF2C, CD81	186	43	19349	7.25769	1	0.605724	0.587188
GOTERM_BP_DIRECT	GO:2000144~positive regulation of DNA-templated transcription, initiation	2	1.03093	0.0650489	CEBPA, JUN	186	7	19349	29.722	1	0.605724	0.587188
GOTERM_BP_DIRECT	GO:0035655~interleukin-18-mediated signaling pathway	2	1.03093	0.0650489	PDGFB, IL18	186	7	19349	29.722	1	0.605724	0.587188
GOTERM_BP_DIRECT	GO:1900426~positive regulation of defense response to bacterium	2	1.03093	0.0650489	CYBA, HAVCR2	186	7	19349	29.722	1	0.605724	0.587188
GOTERM_BP_DIRECT	GO:0038165~oncostatin-M-mediated signaling pathway	2	1.03093	0.0650489	IL6ST, IL13RA1	186	7	19349	29.722	1	0.605724	0.587188
GOTERM_BP_DIRECT	GO:0048667~cell morphogenesis involved in neuron differentiation	2	1.03093	0.0650489	MEF2C, SLC1A3	186	7	19349	29.722	1	0.605724	0.587188
GOTERM_CC_DIRECT	GO:0030667~secretory granule membrane	4	2.06186	0.068571	FCGR2A, TYROBP, CD14, RAC1	189	101	20164	4.22526	1	0.313799	0.264986
GOTERM_BP_DIRECT	GO:0002548~monocyte chemotaxis	3	1.54639	0.0688831	CCL3L1, PDGFB, CCL3	186	45	19349	6.93513	1	0.619773	0.600808
GOTERM_BP_DIRECT	GO:0043407~negative regulation of MAP kinase activity	3	1.54639	0.0688831	DUSP1, APOE, SORL1	186	45	19349	6.93513	1	0.619773	0.600808
GOTERM_BP_DIRECT	GO:0042060~wound healing	4	2.06186	0.0693841	GSN, DST, IGF1, TGFBR1	186	99	19349	4.20311	1	0.619773	0.600808
GOTERM_BP_DIRECT	GO:0016042~lipid catabolic process	4	2.06186	0.0693841	APOC2, PPT1, PLD4, LIPA	186	99	19349	4.20311	1	0.619773	0.600808
GOTERM_BP_DIRECT	GO:0046718~viral entry into host cell	4	2.06186	0.0693841	SELPLG, AXL, CD81, CTSB	186	99	19349	4.20311	1	0.619773	0.600808
GOTERM_MF_DIRECT	GO:0004866~endopeptidase inhibitor activity	3	1.54639	0.0698169	C3, CST3, A2M	186	44	18770	6.8805	1	0.787379	0.773803
GOTERM_BP_DIRECT	GO:0031623~receptor internalization	3	1.54639	0.0715753	FCER1G, CD81, LILRB4	186	46	19349	6.78436	1	0.619773	0.600808
GOTERM_CC_DIRECT	GO:0042470~melanosome	4	2.06186	0.0718154	GSN, SERPINF1, RAC1, CTSB	189	103	20164	4.14322	1	0.323169	0.272899
GOTERM_BP_DIRECT	GO:0043065~positive regulation of apoptotic process	8	4.12371	0.0719727	JUN, SCIN, BIN1, DUSP1, MMP2, HTRA1, ARL6IP5, RHOB	186	378	19349	2.20163	1	0.619773	0.600808
GOTERM_BP_DIRECT	GO:0008285~negative regulation of cell proliferation	9	4.63918	0.0728681	CEBPA, CSF1R, BTG2, JUN, SCIN, CCL3L1, DUSP1, ADORA3, PDPN	186	457	19349	2.04867	1	0.619773	0.600808
GOTERM_BP_DIRECT	GO:0008284~positive regulation of cell proliferation	10	5.15464	0.0734119	CSF1R, CLEC7A, CD81, PDGFB, CTSH, IGF1, IL6ST, AIF1, TGFBR1, IL13RA1	186	537	19349	1.93719	1	0.619773	0.600808
GOTERM_BP_DIRECT	GO:0044794~positive regulation by host of viral process	2	1.03093	0.0739914	CSF1R, APOE	186	8	19349	26.0067	1	0.619773	0.600808
GOTERM_BP_DIRECT	GO:0010544~negative regulation of platelet activation	2	1.03093	0.0739914	PDGFB, APOE	186	8	19349	26.0067	1	0.619773	0.600808
GOTERM_BP_DIRECT	GO:0035425~autocrine signaling	2	1.03093	0.0739914	CX3CR1, CD68	186	8	19349	26.0067	1	0.619773	0.600808
GOTERM_BP_DIRECT	GO:0061000~negative regulation of dendritic spine development	2	1.03093	0.0739914	SRGAP2C, APOE	186	8	19349	26.0067	1	0.619773	0.600808
GOTERM_BP_DIRECT	GO:1900223~positive regulation of beta-amyloid clearance	2	1.03093	0.0739914	TREM2, APOE	186	8	19349	26.0067	1	0.619773	0.600808
GOTERM_BP_DIRECT	GO:0002283~neutrophil activation involved in immune response	2	1.03093	0.0739914	TYROBP, FCER1G	186	8	19349	26.0067	1	0.619773	0.600808
GOTERM_BP_DIRECT	GO:0001553~luteinization	2	1.03093	0.0739914	MMP2, A2M	186	8	19349	26.0067	1	0.619773	0.600808
GOTERM_BP_DIRECT	GO:0061518~microglial cell proliferation	2	1.03093	0.0739914	CSF1R, TREM2	186	8	19349	26.0067	1	0.619773	0.600808
GOTERM_BP_DIRECT	GO:1903753~negative regulation of p38MAPK cascade	2	1.03093	0.0739914	DUSP1, TREM2	186	8	19349	26.0067	1	0.619773	0.600808
GOTERM_BP_DIRECT	GO:0009968~negative regulation of signal transduction	3	1.54639	0.0743011	RGS1, RGS10, SOCS6	186	47	19349	6.64001	1	0.619773	0.600808
GOTERM_BP_DIRECT	GO:0051603~proteolysis involved in cellular protein catabolic process	3	1.54639	0.0743011	CTSZ, CTSH, CTSB	186	47	19349	6.64001	1	0.619773	0.600808
GOTERM_BP_DIRECT	GO:0051591~response to cAMP	3	1.54639	0.0743011	JUN, DUSP1, FOS	186	47	19349	6.64001	1	0.619773	0.600808
GOTERM_BP_DIRECT	GO:0042632~cholesterol homeostasis	4	2.06186	0.07443	NPC2, APOC2, IL18, APOE	186	102	19349	4.07949	1	0.619773	0.600808
GOTERM_MF_DIRECT	GO:0046982~protein heterodimerization activity	8	4.12371	0.0744934	MEF2A, SRGAP2C, MEF2C, PDGFB, BHLHE41, CYBB, CYBA, YWHAH	186	370	18770	2.18192	1	0.814093	0.800057
GOTERM_BP_DIRECT	GO:0050729~positive regulation of inflammatory response	4	2.06186	0.0761474	CEBPA, IL18, CCL3, MGST2	186	103	19349	4.03988	1	0.629564	0.610299
GOTERM_MF_DIRECT	GO:0071813~lipoprotein particle binding	2	1.03093	0.0761959	TREM2, APOE	186	8	18770	25.2285	1	0.814093	0.800057
GOTERM_BP_DIRECT	GO:0010718~positive regulation of epithelial to mesenchymal transition	3	1.54639	0.0770598	DAB2, PDPN, TGFBR1	186	48	19349	6.50168	1	0.629564	0.610299
GOTERM_BP_DIRECT	GO:0021762~substantia nigra development	3	1.54639	0.0770598	GNB4, PADI2, YWHAH	186	48	19349	6.50168	1	0.629564	0.610299
GOTERM_BP_DIRECT	GO:0002224~toll-like receptor signaling pathway	3	1.54639	0.0770598	CD14, CNPY3, CTSB	186	48	19349	6.50168	1	0.629564	0.610299
GOTERM_BP_DIRECT	GO:0009410~response to xenobiotic stimulus	6	3.09278	0.0776443	JUN, MMP2, CYBB, SLC1A3, CYBA, FOS	186	237	19349	2.63359	1	0.631361	0.612041
GOTERM_CC_DIRECT	GO:0016528~sarcoplasm	2	1.03093	0.0808651	MEF2C, GSN	189	9	20164	23.7084	1	0.347331	0.293302
GOTERM_CC_DIRECT	GO:0031410~cytoplasmic vesicle	7	3.60825	0.0815983	MSR1, DST, CTSZ, PDPN, SLC1A3, RAC1, RHOB	189	322	20164	2.3193	1	0.347331	0.293302
GOTERM_CC_DIRECT	GO:0009925~basal plasma membrane	3	1.54639	0.081936	DST, CD81, SLC1A3	189	51	20164	6.27575	1	0.347331	0.293302
GOTERM_CC_DIRECT	GO:0005794~Golgi apparatus	16	8.24742	0.0823303	DOCK4, ST6GAL1, MTUS1, CYBB, CYBA, SORL1, SCAMP2, BST2, CST3, ARHGAP21, LAPTM4A, FCGR2A, PPT1, CD14, APOE, ITM2B	189	1084	20164	1.57473	1	0.347331	0.293302
GOTERM_BP_DIRECT	GO:0043382~positive regulation of memory T cell differentiation	2	1.03093	0.0828488	HLA-DRA, HLA-DRB1	186	9	19349	23.1171	1	0.643235	0.623551
GOTERM_BP_DIRECT	GO:0098712~L-glutamate import across plasma membrane	2	1.03093	0.0828488	ARL6IP5, SLC1A3	186	9	19349	23.1171	1	0.643235	0.623551
GOTERM_BP_DIRECT	GO:0034371~chylomicron remodeling	2	1.03093	0.0828488	APOC2, APOE	186	9	19349	23.1171	1	0.643235	0.623551
GOTERM_BP_DIRECT	GO:0031343~positive regulation of cell killing	2	1.03093	0.0828488	CYBA, RAC1	186	9	19349	23.1171	1	0.643235	0.623551
GOTERM_BP_DIRECT	GO:0034372~very-low-density lipoprotein particle remodeling	2	1.03093	0.0828488	APOC2, APOE	186	9	19349	23.1171	1	0.643235	0.623551
GOTERM_BP_DIRECT	GO:0048861~leukemia inhibitory factor signaling pathway	2	1.03093	0.0828488	IL6ST, IL13RA1	186	9	19349	23.1171	1	0.643235	0.623551
GOTERM_BP_DIRECT	GO:0010873~positive regulation of cholesterol esterification	2	1.03093	0.0828488	APOC1, APOE	186	9	19349	23.1171	1	0.643235	0.623551
GOTERM_BP_DIRECT	GO:0048771~tissue remodeling	2	1.03093	0.0828488	MMP2, LIPA	186	9	19349	23.1171	1	0.643235	0.623551
GOTERM_BP_DIRECT	GO:0042698~ovulation cycle	2	1.03093	0.0828488	AXL, SERPINF1	186	9	19349	23.1171	1	0.643235	0.623551
GOTERM_BP_DIRECT	GO:0038095~Fc-epsilon receptor signaling pathway	5	2.57732	0.0831361	LAT2, JUN, FCER1G, FOS, RAC1	186	172	19349	3.02404	1	0.643235	0.623551
GOTERM_BP_DIRECT	GO:0007179~transforming growth factor beta receptor signaling pathway	4	2.06186	0.0831897	JUN, FOS, SKIL, TGFBR1	186	107	19349	3.88886	1	0.643235	0.623551
GOTERM_MF_DIRECT	GO:0005127~ciliary neurotrophic factor receptor binding	2	1.03093	0.0853049	IL6ST, IL13RA1	186	9	18770	22.4253	1	0.841585	0.827074
GOTERM_MF_DIRECT	GO:0042609~CD4 receptor binding	2	1.03093	0.0853049	CD74, HLA-DRB1	186	9	18770	22.4253	1	0.841585	0.827074
GOTERM_MF_DIRECT	GO:0016810~hydrolase activity, acting on carbon-nitrogen (but not peptide) bonds	2	1.03093	0.0853049	ASAH1, DPYSL2	186	9	18770	22.4253	1	0.841585	0.827074
GOTERM_MF_DIRECT	GO:0008009~chemokine activity	3	1.54639	0.0870605	CCL3L1, CCL3, CXCL16	186	50	18770	6.05484	1	0.841585	0.827074
GOTERM_BP_DIRECT	GO:0048167~regulation of synaptic plasticity	3	1.54639	0.088406	CX3CR1, MEF2C, YWHAH	186	52	19349	6.00155	1	0.675273	0.65461
GOTERM_BP_DIRECT	GO:0050714~positive regulation of protein secretion	3	1.54639	0.088406	TREM2, FRMD4A, IGF1	186	52	19349	6.00155	1	0.675273	0.65461
GOTERM_CC_DIRECT	GO:0097197~tetraspanin-enriched microdomain	2	1.03093	0.0894385	CD81, PDPN	189	10	20164	21.3376	1	0.371514	0.313723
GOTERM_MF_DIRECT	GO:0002020~protease binding	4	2.06186	0.091091	CST3, BIN1, PSAP, A2M	186	108	18770	3.73755	1	0.860068	0.84524
GOTERM_BP_DIRECT	GO:0032526~response to retinoic acid	3	1.54639	0.0913162	DUSP1, MMP2, CTSH	186	53	19349	5.88831	1	0.675273	0.65461
GOTERM_BP_DIRECT	GO:0042542~response to hydrogen peroxide	3	1.54639	0.0913162	JUN, DUSP1, MMP2	186	53	19349	5.88831	1	0.675273	0.65461
GOTERM_BP_DIRECT	GO:0051272~positive regulation of cellular component movement	2	1.03093	0.091622	PDPN, TGFBR1	186	10	19349	20.8054	1	0.675273	0.65461
GOTERM_BP_DIRECT	GO:1903980~positive regulation of microglial cell activation	2	1.03093	0.091622	CCL3, TREM2	186	10	19349	20.8054	1	0.675273	0.65461
GOTERM_BP_DIRECT	GO:0001961~positive regulation of cytokine-mediated signaling pathway	2	1.03093	0.091622	CD74, AXL	186	10	19349	20.8054	1	0.675273	0.65461
GOTERM_BP_DIRECT	GO:0050665~hydrogen peroxide biosynthetic process	2	1.03093	0.091622	CYBB, CYBA	186	10	19349	20.8054	1	0.675273	0.65461
GOTERM_BP_DIRECT	GO:1901731~positive regulation of platelet aggregation	2	1.03093	0.091622	PDPN, IL6ST	186	10	19349	20.8054	1	0.675273	0.65461
GOTERM_BP_DIRECT	GO:2000601~positive regulation of Arp2/3 complex-mediated actin nucleation	2	1.03093	0.091622	CYFIP1, WASF2	186	10	19349	20.8054	1	0.675273	0.65461
GOTERM_BP_DIRECT	GO:0034384~high-density lipoprotein particle clearance	2	1.03093	0.091622	APOC2, APOE	186	10	19349	20.8054	1	0.675273	0.65461
GOTERM_BP_DIRECT	GO:0007186~G-protein coupled receptor signaling pathway	17	8.76289	0.0924496	CX3CR1, P2RY13, GPR34, CCL3L1, RHOB, CXCL16, C3, LPAR5, RGS1, LPAR6, ADORA3, PSAP, CCL3, C3AR1, RGS10, GNB4, APOE	186	1165	19349	1.51799	1	0.678486	0.657724
GOTERM_CC_DIRECT	GO:0034774~secretory granule lumen	4	2.06186	0.0926657	C3, CYFIP1, GSN, CTSH	189	115	20164	3.71088	1	0.379087	0.320118
GOTERM_BP_DIRECT	GO:0048015~phosphatidylinositol-mediated signaling	3	1.54639	0.0972194	CSF1R, GSN, IGF1	186	55	19349	5.67419	1	0.69775	0.676399
GOTERM_CC_DIRECT	GO:0099738~cell cortex region	2	1.03093	0.0979324	EPB41L2, CTSZ	189	11	20164	19.3978	1	0.394653	0.333262
GOTERM_MF_DIRECT	GO:0003700~transcription factor activity, sequence-specific DNA binding	10	5.15464	0.0988902	MEF2A, EGR1, CEBPA, MEF2C, EGR2, JUN, ZFHX3, EGR3, MAF, FOS	186	555	18770	1.81827	1	0.911345	0.895632
GOTERM_CC_DIRECT	GO:0005802~trans-Golgi network	5	2.57732	0.0995104	MS4A6A, MS4A7, RAC1, ARL5A, SORL1	189	188	20164	2.83744	1	0.395115	0.333653

## Sheet: Mitotic
Category	Term	Count	%	PValue	Genes	List Total	Pop Hits	Pop Total	Fold Enrichment	Bonferroni	Benjamini	FDR
GOTERM_BP_DIRECT	GO:0051301~cell division	70	36.6492	1.3829e-70	ZWILCH, CCNF, NCAPG2, KIF14, BUB1B, KIF11, SMC4, CKS1B, SMC2, CDC20, TUBA1C, TUBA1B, PTTG1, NUF2, NEK2, OIP5, SPDL1, HELLS, LIG1, TUBB, VRK1, KNL1, PIMREG, CDC25B, SGO1, CCNA2, ASPM, SGO2, CCNE2, KIFC1, CKS2, TIMELESS, BIRC5, KIF2C, KIF20B, ITGB3BP, CDCA2, CDCA3, CDCA5, CDCA7, NCAPG, CDCA8, SKA3, NCAPH, SKA1, AURKB, AURKA, SKA2, CCNB2, CCNB1, BUB1, CDT1, CENPW, SPAG5, UBE2C, NDC80, ZWINT, CENPE, …	184	381	19349	19.3203	1.25429e-67	1.2529e-67	1.12568e-67
GOTERM_BP_DIRECT	GO:0007052~mitotic spindle organization	41	21.466	7.06884e-51	ZWILCH, CDCA8, BUB1B, TTK, KIF11, CENPA, SKA1, AURKB, AURKA, SKA2, CDC20, CCNB1, STMN1, NUF2, SPDL1, BUB1, DLGAP5, CENPU, STIL, PLK1, KNL1, NDC80, ZWINT, SGO1, SGO2, CENPE, CENPF, CENPH, INCENP, KIF4A, CENPK, TACC3, BIRC5, CENPM, CENPN, KIF2C, SPC24, ITGB3BP, CENPS, MAD2L1, SPC25	184	126	19349	34.218	6.41144e-48	3.20219e-48	2.87702e-48
GOTERM_CC_DIRECT	GO:0000776~kinetochore	37	19.3717	2.04947e-42	ZWILCH, HJURP, BUB1B, TTK, SKA3, CENPA, SKA1, AURKB, SKA2, NUF2, NEK2, BUB1, CENPU, CDT1, CENPW, SPAG5, PLK1, KNL1, KIF22, NDC80, ZWINT, SGO1, SGO2, CENPE, CENPF, CENPH, INCENP, CENPK, BIRC5, CENPM, CENPN, KIF2C, SPC24, ITGB3BP, CENPS, MAD2L1, SPC25	189	138	20164	28.6047	4.42685e-40	4.42685e-40	3.40212e-40
GOTERM_CC_DIRECT	GO:0005654~nucleoplasm	117	61.2565	3.77198e-38	GMNN, HJURP, MKI67, SMC4, SMC2, CDC20, CHEK1, PCLAF, OIP5, NEK2, KPNA2, GTSE1, ACOT7, LIG1, VRK1, ESCO2, KNL1, PIMREG, CDC25B, SGO1, SGO2, DDX39A, CCNE2, TIMELESS, SNRNP25, KIF20A, KIF20B, ASF1B, CDCA2, PARPBP, CDCA5, CDCA7, CDCA8, PKMYT1, NCAPH, RAD51AP1, CCNB1, ORC6, RACGAP1, CLSPN, ECT2, FANCI, CDT1, UBE2C, PLK1, ZWINT, NDC80, ANLN, TPX2, KIF18B, UBE2S, KIF4A, UBE2T, CDK1, SAE1, PHF19, EZH2, T…	189	3846	20164	3.24557	8.14749e-36	4.07374e-36	3.13075e-36
GOTERM_CC_DIRECT	GO:0005634~nucleus	132	69.1099	4.88126e-31	GMNN, CCNF, HJURP, MKI67, SMC4, SMC2, PTTG1, CHEK1, NUSAP1, PCLAF, OIP5, NEK2, HMGN2, KPNA2, LIG1, VRK1, KNL1, WDR76, CDC25B, MELK, DDX39A, CCNE2, TIMELESS, SNRNP25, KIF20A, KIF20B, PRR11, ASF1B, CDCA2, PARPBP, CDCA5, CDCA7, NCAPG, PKMYT1, RAD51AP1, CCNB2, CCNB1, RACGAP1, CLSPN, ECT2, PLK4, CDT1, UBE2C, PLK1, GGH, NDC80, FAM111B, TPX2, DIAPH3, KIF18B, UBE2S, UBE2T, CDK1, SAE1, PHF19, EZH2, ARHGAP…	189	5848	20164	2.40814	1.05435e-28	3.51451e-29	2.70097e-29
GOTERM_BP_DIRECT	GO:0007059~chromosome segregation	25	13.089	9.29529e-31	TOP2A, CDCA2, HJURP, TTK, BRCA1, SKA3, SKA1, SKA2, NUF2, OIP5, NEK2, DLGAP5, CDT1, CENPW, SPAG5, NDC80, SGO1, CENPE, CENPF, CENPH, INCENP, BIRC5, CENPN, SPC24, SPC25	184	75	19349	35.0525	8.43083e-28	2.80718e-28	2.52212e-28
GOTERM_CC_DIRECT	GO:0000777~condensed chromosome kinetochore	26	13.6126	2.26945e-30	ZWILCH, HJURP, BUB1B, NEK2, BUB1, CENPU, CDT1, CENPW, SPAG5, KNL1, NDC80, ZWINT, SGO1, SGO2, CENPE, CENPH, INCENP, BIRC5, CENPM, CENPN, KIF2C, SPC24, ITGB3BP, CENPS, MAD2L1, SPC25	189	90	20164	30.8209	4.90201e-28	1.2255e-28	9.41821e-29
GOTERM_BP_DIRECT	GO:0000278~mitotic cell cycle	28	14.6597	1.49034e-27	CDCA5, BUB1B, KIF11, PKMYT1, SKA3, SKA1, AURKA, SKA2, KIF15, TUBA1C, TUBA1B, NEK2, MYBL2, PLK4, CDT1, RRM1, CENPW, TUBB, PLK1, KIF22, NDC80, CDC25B, CIT, CENPE, TPX2, CENPF, KIF18B, BIRC5	184	144	19349	20.4473	1.35174e-24	3.37562e-25	3.03284e-25
GOTERM_CC_DIRECT	GO:0000775~chromosome, centromeric region	21	10.9948	8.20712e-26	TOP2A, CENPU, HELLS, CENPW, CDCA5, HJURP, CDCA8, CENPA, SMC4, NDC80, AURKB, SGO1, CENPE, SGO2, CENPF, INCENP, CENPK, NUF2, BIRC5, OIP5, KIF2C	189	63	20164	35.5626	1.77274e-23	3.54547e-24	2.72476e-24
GOTERM_BP_DIRECT	GO:0006260~DNA replication	27	14.1361	8.74793e-26	FEN1, PCNA, MCM7, MCM8, MCM10, BRCA1, ORC6, CHAF1A, CDC45, CHEK1, PCLAF, CLSPN, GINS2, RRM1, RMI2, RFC4, RRM2, LIG1, FAM111B, RPA3, MCM3, TIMELESS, CDK1, MCM4, MCM6, DTL, MCM2	184	148	19349	19.1842	7.93437e-23	1.58512e-23	1.42416e-23
GOTERM_BP_DIRECT	GO:0000070~mitotic sister chromatid segregation	17	8.90052	3.95865e-24	SPAG5, PLK1, NCAPG2, CDCA8, SMC4, NDC80, ZWINT, SGO1, SGO2, KIF18B, ESPL1, INCENP, KIFC1, CENPK, NUSAP1, NEK2, MAD2L1	184	34	19349	52.5788	3.5905e-21	5.97757e-22	5.37057e-22
GOTERM_BP_DIRECT	GO:0007049~cell cycle	33	17.2775	3.53769e-22	CDCA2, CDCA3, MCM7, UHRF1, ZWILCH, MCM8, CDCA5, HJURP, BRCA1, MKI67, SMC4, AURKA, CKS1B, SMC2, CHAF1A, CDC45, NUF2, E2F2, OIP5, FANCI, CDT1, HELLS, PIMREG, CDC25B, TPX2, MCM3, MCM4, MCM6, KIF20B, SPC24, ITGB3BP, CDKN3, MCM2	184	358	19349	9.6933	3.20868e-19	4.57878e-20	4.11382e-20
GOTERM_CC_DIRECT	GO:0005694~chromosome	28	14.6597	1.2834e-21	CDCA2, MCM7, MCM8, CDCA5, HMGB2, HMGB3, HMGB1, BRCA1, MKI67, SMC4, SMC2, RAD51AP1, NUSAP1, GINS2, POLQ, ESCO2, CENPE, CENPH, PRC1, KIF4A, MCM3, MCM4, CENPM, NCAPD2, MCM6, TRIP13, DTL, MCM2	189	239	20164	12.499	2.77213e-19	4.62022e-20	3.55073e-20
GOTERM_CC_DIRECT	GO:0005829~cytosol	112	58.6387	8.17855e-21	ZWILCH, GMNN, CCNF, BUB1B, SMC4, SMC2, CDC20, PTTG1, STMN1, CHEK1, NEK2, KPNA2, GTSE1, ACOT7, VRK1, KNL1, CDC25B, SGO1, SGO2, DEPDC1B, CCNE2, SNRNP25, KIF20B, CDCA2, CDCA3, CDCA5, CDCA7, CDCA8, NCAPG, HMMR, PKMYT1, SKA3, IQGAP3, NCAPH, SKA1, SKA2, CCNB2, CCNB1, ORC6, RACGAP1, ECT2, FANCI, PLK4, CDT1, STIL, UBE2C, PLK1, GGH, ZWINT, NDC80, DHFR, ANLN, TPX2, DIAPH3, KIF18B, UBE2S, KIF4A, PXMP2, CDK1…	189	5404	20164	2.21115	1.76657e-18	2.52367e-19	1.93948e-19
GOTERM_MF_DIRECT	GO:0005515~protein binding	172	90.0524	8.2635e-20	ZWILCH, GMNN, CCNF, NRM, HJURP, BUB1B, MKI67, SMC4, SMC2, CDC20, PTTG1, STMN1, CHEK1, NUSAP1, PCLAF, OIP5, NEK2, HMGN2, KPNA2, GTSE1, ACOT7, VRK1, ESCO2, KNL1, PIMREG, WDR76, CDC25B, SGO1, SGO2, MELK, DDX39A, CCNE2, TIMELESS, SNRNP25, KIF20A, KIF20B, ASF1B, PARPBP, CDCA3, TROAP, CDCA5, CDCA7, CDCA8, NCAPG, HMMR, PKMYT1, SKA3, IQGAP3, NCAPH, SKA1, SKA2, RAD51AP1, CCNB2, CCNB1, ORC6, RACGAP1, CLSPN…	182	12518	18770	1.41705	2.14025e-17	2.14851e-17	1.94192e-17
GOTERM_CC_DIRECT	GO:0030496~midbody	24	12.5654	1.0235e-19	SPAG5, PLK1, KIF14, CDCA8, KIF23, SHCBP1, AURKB, AURKA, CIT, ASPM, CENPE, ANLN, CENPF, RACGAP1, INCENP, PRC1, KIF4A, CDK1, BIRC5, NEK2, KIF20A, ECT2, KIF20B, CEP55	189	181	20164	14.1465	2.21077e-17	2.76346e-18	2.12377e-18
GOTERM_CC_DIRECT	GO:0005819~spindle	21	10.9948	4.66352e-18	PLK1, BUB1B, TTK, VRK1, KIF23, KIF11, HMMR, SHCBP1, AURKB, KIF15, AURKA, CDC20, ASPM, TPX2, CENPF, RACGAP1, INCENP, PRC1, NUSAP1, KIF2C, KIF20A	189	144	20164	15.5586	1.00732e-15	1.11925e-16	8.60161e-17
GOTERM_BP_DIRECT	GO:0007094~mitotic spindle assembly checkpoint	13	6.80628	5.41047e-18	ZWILCH, PLK1, BUB1B, TTK, ZWINT, AURKB, CDC20, CENPF, BIRC5, TRIP13, SPDL1, BUB1, MAD2L1	184	27	19349	50.6314	4.90729e-15	6.12735e-16	5.50515e-16
GOTERM_CC_DIRECT	GO:0005813~centrosome	33	17.2775	4.67414e-17	PCNA, CCNF, HMMR, SKA3, AURKA, KIF15, CDC20, CCNB2, CCNB1, CDC45, CHEK1, E2F1, POC1A, PCLAF, NEK2, CEP55, PLK4, STIL, CKAP2L, PLK1, KIF23, NDC80, CDC25B, SGO1, ASPM, CENPF, ESPL1, CCNE2, MCM3, CDK1, KIF2C, KIF20B, DTL	189	539	20164	6.53191	1.00961e-14	1.00961e-15	7.75907e-16
GOTERM_MF_DIRECT	GO:0008017~microtubule binding	25	13.089	8.12796e-17	KIF14, KIF11, SKA1, SKA2, KIF15, RACGAP1, NUSAP1, GTSE1, DLGAP5, SPAG5, PLK1, KIF23, KIF22, CENPE, TPX2, CENPF, KIF18B, PRC1, KIFC1, KIF4A, BIRC5, KIF2C, KIF20A, KIF20B, SPC24	182	264	18770	9.76628	2.87548e-14	1.05663e-14	9.55035e-15
GOTERM_BP_DIRECT	GO:0000281~mitotic cytokinesis	15	7.8534	8.39505e-17	PLK1, KIF23, CENPA, CIT, ANLN, ESPL1, RACGAP1, INCENP, KIF4A, STMN1, NUSAP1, BIRC5, KIF20A, ECT2, CEP55	184	55	19349	28.6793	1.00697e-13	8.45102e-15	7.59286e-15
GOTERM_BP_DIRECT	GO:0006281~DNA repair	24	12.5654	2.02415e-15	FANCI, POLQ, RRM1, RMI2, FEN1, RFC4, PARPBP, LIG1, UHRF1, BRCA1, HMGB1, KIF22, FOXM1, RAD51AP1, CHAF1A, PTTG1, UBE2T, RPA3, CHEK1, TIMELESS, CDK1, RAD54L, CLSPN, CENPS	184	277	19349	9.11113	1.81255e-12	1.78776e-13	1.60623e-13
GOTERM_BP_DIRECT	GO:0006270~DNA replication initiation	13	6.80628	2.17057e-15	CDT1, MCM7, MCM8, GMNN, MCM10, ORC6, CDC45, CCNE2, RPA3, MCM3, MCM4, MCM6, MCM2	184	41	19349	33.3427	2.01394e-12	1.78776e-13	1.60623e-13
GOTERM_MF_DIRECT	GO:0005524~ATP binding	51	26.7016	8.02402e-15	TOP2A, MCM7, MCM8, KIF14, BUB1B, KIF11, MKI67, SMC4, KIF15, SMC2, CHEK1, NEK2, TK1, HELLS, RFC4, LIG1, VRK1, KIF23, KIF22, CIT, DDX39A, MELK, KIFC1, MCM3, MCM4, KIF2C, KIF20A, MCM6, KIF20B, MCM2, DTYMK, TTK, PKMYT1, AURKB, AURKA, RAD54L, BUB1, PLK4, POLQ, RRM1, ATAD5, UBE2C, PLK1, ATAD2, CENPE, KIF18B, UBE2S, UBE2T, KIF4A, CDK1, TRIP13	182	1540	18770	3.41541	2.07034e-12	6.95415e-13	6.28548e-13
GOTERM_CC_DIRECT	GO:0000940~condensed chromosome outer kinetochore	9	4.71204	2.35918e-14	CENPF, CCNB1, PLK1, BUB1B, SPDL1, SKA3, NDC80, SKA1, SKA2	189	12	20164	80.0159	5.08393e-12	4.63258e-13	3.56022e-13
GOTERM_BP_DIRECT	GO:0034080~CENP-A containing nucleosome assembly	12	6.28272	1.76967e-13	CENPU, CENPW, CENPH, CENPK, HJURP, CENPM, OIP5, CENPN, KNL1, CENPA, ITGB3BP, CENPS	184	43	19349	29.3463	1.60511e-10	1.3361e-11	1.20043e-11
GOTERM_CC_DIRECT	GO:0072686~mitotic spindle	16	8.37696	2.74124e-13	SPAG5, CKAP2L, KIF23, KIF11, KIF22, SKA3, SKA1, TPX2, ESPL1, RACGAP1, KIFC1, NUSAP1, CDK1, TACC3, ECT2, MAD2L1	189	117	20164	14.5898	5.92086e-11	4.93422e-12	3.79204e-12
GOTERM_BP_DIRECT	GO:0051382~kinetochore assembly	9	4.71204	3.33848e-13	CENPE, CENPF, CENPW, CENPH, CENPK, CENPN, CENPA, DLGAP5, CENPS	184	15	19349	63.0946	3.02797e-10	2.32666e-11	2.0904e-11
GOTERM_CC_DIRECT	GO:0000922~spindle pole	16	8.37696	9.34388e-13	PLK4, CKAP2L, PLK1, KIF11, CDC25B, SGO1, CDC20, TPX2, CENPF, CCNB1, PRC1, TACC3, POC1A, NEK2, SPDL1, MAD2L1	189	127	20164	13.441	2.01823e-10	1.55252e-11	1.19314e-11
GOTERM_CC_DIRECT	GO:0071162~CMG complex	8	4.18848	1.75083e-12	GINS1, GINS2, CDC45, MCM7, MCM3, MCM4, MCM6, MCM2	189	11	20164	77.5911	3.78177e-10	2.70127e-11	2.07598e-11
GOTERM_MF_DIRECT	GO:0003682~chromatin binding	26	13.6126	2.61175e-12	TOP2A, PCNA, MCM8, CDCA5, GMNN, SMC4, CENPA, NCAPH, SMC2, CHAF1A, CDC45, NSD2, PCLAF, HMGN2, CDT1, POLQ, HELLS, ATAD2, CENPF, UBE2T, CKS2, CDK1, NCAPD2, CENPS, EZH2, PHF19	182	460	18770	5.82919	6.76456e-10	1.69764e-10	1.5344e-10
GOTERM_CC_DIRECT	GO:0005874~microtubule	22	11.5183	3.87731e-12	TUBB, KIF14, KIF23, KIF11, KIF22, KIF15, AURKA, CENPE, TUBA1C, TPX2, TUBA1B, KIF18B, RACGAP1, INCENP, KIFC1, KIF4A, STMN1, NUSAP1, NEK2, KIF2C, KIF20A, KIF20B	189	326	20164	7.19979	8.37506e-10	5.58333e-11	4.29089e-11
GOTERM_BP_DIRECT	GO:0000086~G2/M transition of mitotic cell cycle	16	8.37696	4.74875e-12	PLK4, TUBB, PLK1, PKMYT1, FOXM1, CDC25B, AURKA, CIT, CCNA2, CCNB2, CCNB1, MELK, CHEK1, CDK1, BIRC5, NEK2	184	140	19349	12.018	4.30712e-09	3.05902e-10	2.74839e-10
GOTERM_BP_DIRECT	GO:0007076~mitotic chromosome condensation	11	5.75916	5.0646e-12	CCNB1, CDCA5, PLK1, NCAPG2, NUSAP1, CDK1, NCAPG, NCAPD2, SMC4, NCAPH, SMC2	184	42	19349	27.5413	4.59361e-09	3.05902e-10	2.74839e-10
GOTERM_CC_DIRECT	GO:0005876~spindle microtubule	11	5.75916	7.35716e-12	PRC1, KIF4A, PLK1, CDK1, BIRC5, KIF11, SKA3, SKA1, AURKB, AURKA, SKA2	189	44	20164	26.672	1.58914e-09	9.93217e-11	7.63305e-11
GOTERM_MF_DIRECT	GO:0016887~ATPase activity	23	12.0419	1.03682e-11	RFC4, ATAD5, MCM7, MCM8, ATAD2, KIF14, KIF23, KIF22, SMC4, SMC2, KIF15, DDX39A, KIF18B, KIFC1, MCM3, MCM4, RAD54L, KIF2C, KIF20A, TRIP13, MCM6, KIF20B, MCM2	182	370	18770	6.4109	2.68538e-09	4.8674e-10	4.39938e-10
GOTERM_MF_DIRECT	GO:0003777~microtubule motor activity	12	6.28272	1.12325e-11	CENPE, KIF18B, KIFC1, KIF4A, KIF14, KIF23, KIF2C, KIF20A, KIF11, KIF22, KIF20B, KIF15	182	60	18770	20.6264	2.90921e-09	4.8674e-10	4.39938e-10
GOTERM_MF_DIRECT	GO:0003677~DNA binding	41	21.466	1.76001e-11	TOP2A, FEN1, PARPBP, PCNA, MCM7, UHRF1, MCM8, HMGB2, HJURP, HMGB3, HMGB1, BRCA1, MKI67, FOXM1, CENPA, RAD51AP1, ORC6, NUSAP1, E2F1, E2F2, RAD54L, FANCI, CDT1, POLQ, RMI2, CENPW, RFC4, LIG1, ATAD5, KIF22, WDR76, TFDP1, KIF4A, RPA3, MCM3, TIMELESS, MCM4, MCM6, MCM2, CENPS, PHF19	182	1267	18770	3.33734	4.55841e-09	6.53717e-10	5.9086e-10
GOTERM_BP_DIRECT	GO:0007018~microtubule-based movement	13	6.80628	3.41111e-11	KIF14, KIF23, KIF11, KIF22, KIF15, CENPE, KIF18B, RACGAP1, KIFC1, KIF4A, KIF2C, KIF20A, KIF20B	184	87	19349	15.7132	3.09387e-08	1.93154e-09	1.7354e-09
GOTERM_MF_DIRECT	GO:0003697~single-stranded DNA binding	14	7.32984	5.98379e-11	MCM7, MCM8, HMGB2, MCM10, HMGB1, SMC4, SMC2, RAD51AP1, CDC45, RPA3, MCM3, MCM4, MCM6, MCM2	182	112	18770	12.8915	1.5498e-08	1.94473e-09	1.75774e-09
GOTERM_CC_DIRECT	GO:0015630~microtubule cytoskeleton	16	8.37696	1.26075e-10	PLK1, CDCA8, HMMR, SKA1, AURKB, AURKA, CENPE, CCNB2, TUBA1C, TPX2, TUBA1B, INCENP, PRC1, BIRC5, KIF2C, GTSE1	189	178	20164	9.58992	2.72323e-08	1.6019e-09	1.23109e-09
GOTERM_MF_DIRECT	GO:1990939~ATP-dependent microtubule motor activity	10	5.2356	1.5864e-10	CENPE, KIF18B, KIFC1, KIF4A, KIF23, KIF2C, KIF20A, KIF22, KIF20B, KIF15	182	41	18770	25.1541	4.10878e-08	4.58293e-09	4.14227e-09
GOTERM_BP_DIRECT	GO:0051383~kinetochore organization	6	3.14136	4.26645e-10	CDT1, CENPH, NUF2, SMC4, NDC80, SMC2	184	6	19349	105.158	3.86967e-07	2.27377e-08	2.04288e-08
GOTERM_BP_DIRECT	GO:0000727~double-strand break repair via break-induced replication	7	3.66492	5.81155e-10	GINS2, CDC45, MCM7, MCM3, MCM4, MCM6, MCM2	184	12	19349	61.3419	5.27107e-07	2.92515e-08	2.62811e-08
GOTERM_MF_DIRECT	GO:0017116~single-stranded DNA-dependent ATP-dependent DNA helicase activity	8	4.18848	7.16108e-10	POLQ, RFC4, MCM7, MCM8, MCM3, MCM4, MCM6, MCM2	182	21	18770	39.2883	1.85472e-07	1.86188e-08	1.68285e-08
GOTERM_CC_DIRECT	GO:0005871~kinesin complex	10	5.2356	1.14433e-09	KIF18B, KIFC1, KIF14, KIF23, KIF2C, KIF20A, KIF11, KIF22, KIF20B, KIF15	189	52	20164	20.5169	2.47176e-07	1.3732e-08	1.05533e-08
GOTERM_BP_DIRECT	GO:0006268~DNA unwinding involved in DNA replication	8	4.18848	1.30171e-09	GINS1, GINS2, CDC45, MCM7, MCM3, MCM4, MCM6, MCM2	184	23	19349	36.5766	1.18065e-06	6.20709e-08	5.57679e-08
GOTERM_MF_DIRECT	GO:0003688~DNA replication origin binding	8	4.18848	1.48542e-09	CDC45, MCM7, MCM8, MCM3, MCM4, MCM10, MCM6, MCM2	182	23	18770	35.872	3.84724e-07	3.511e-08	3.1734e-08
GOTERM_BP_DIRECT	GO:0044772~mitotic cell cycle phase transition	8	4.18848	1.82309e-09	CCNA2, CCNB2, CCNB1, CCNE2, CCNF, CDK1, CKS2, CKS1B	184	24	19349	35.0525	1.65354e-06	8.02139e-08	7.20686e-08
GOTERM_BP_DIRECT	GO:0008608~attachment of spindle microtubules to kinetochore	7	3.66492	1.85926e-09	SGO1, NUF2, KNL1, SPC24, NDC80, AURKB, SPC25	184	14	19349	52.5788	1.68635e-06	8.02139e-08	7.20686e-08
GOTERM_CC_DIRECT	GO:0051233~spindle midzone	8	4.18848	2.28399e-09	CENPE, RACGAP1, PLK1, KIF14, CDCA8, KIF20B, AURKB, AURKA	189	25	20164	34.1401	4.93341e-07	2.55243e-08	1.96159e-08
GOTERM_CC_DIRECT	GO:0000307~cyclin-dependent protein kinase holoenzyme complex	9	4.71204	2.36336e-09	CCNA2, CCNB2, CCNB1, PCNA, CCNE2, CCNF, CDK1, CKS2, CKS1B	189	39	20164	24.6203	5.10485e-07	2.55243e-08	1.96159e-08
GOTERM_BP_DIRECT	GO:0051726~regulation of cell cycle	17	8.90052	3.14845e-09	CCNF, PLK1, BRCA1, FOXM1, CCNB2, CENPF, CCNB1, TFDP1, CCNE2, PCLAF, BIRC5, E2F2, MYBL2, KIF20B, DTL, PRR11, CDKN3	184	257	19349	6.95595	2.85564e-06	1.29659e-07	1.16493e-07
GOTERM_CC_DIRECT	GO:0000796~condensin complex	6	3.14136	3.65704e-09	NCAPG2, NCAPG, NCAPD2, SMC4, NCAPH, SMC2	189	8	20164	80.0159	7.89921e-07	3.76153e-08	2.89081e-08
GOTERM_BP_DIRECT	GO:0007080~mitotic metaphase plate congression	9	4.71204	4.01964e-09	CENPE, CCNB1, KIFC1, CDCA5, KIF14, CDCA8, KIF2C, KIF22, SPDL1	184	41	19349	23.0834	3.64581e-06	1.58339e-07	1.4226e-07
GOTERM_CC_DIRECT	GO:0000793~condensed chromosome	8	4.18848	4.15343e-09	TOP2A, INCENP, HMGB2, NCAPG, NCAPD2, HMGB1, MKI67, SMC2	189	27	20164	31.6112	8.9714e-07	4.07791e-08	3.13395e-08
GOTERM_CC_DIRECT	GO:0042555~MCM complex	6	3.14136	8.16613e-09	MCM7, MCM8, MCM3, MCM4, MCM6, MCM2	189	9	20164	71.1252	1.76388e-06	7.66906e-08	5.89382e-08
GOTERM_BP_DIRECT	GO:0000083~regulation of transcription involved in G1/S transition of mitotic cell cycle	8	4.18848	1.02221e-08	DHFR, CDT1, RRM2, TFDP1, PCNA, CDC45, E2F1, TYMS	184	30	19349	28.042	9.27143e-06	3.85885e-07	3.46701e-07
GOTERM_BP_DIRECT	GO:0031145~anaphase-promoting complex-dependent catabolic process	11	5.75916	1.06761e-08	CDC20, CCNB1, PTTG1, UBE2C, UBE2S, PLK1, CDK1, BUB1B, AURKB, MAD2L1, AURKA	184	88	19349	13.1447	9.68317e-06	3.86902e-07	3.47614e-07
GOTERM_CC_DIRECT	GO:0005737~cytoplasm	86	45.0262	2.69322e-08	TOP2A, CCNF, GMNN, HMGB2, BUB1B, HMGB3, BRCA1, KIF15, SMC2, TUBA1C, TUBA1B, PTTG1, STMN1, CHEK1, NUSAP1, NEK2, HMGN2, KPNA2, DLGAP5, CEP55, LIG1, TUBB, VRK1, KIF23, CIP2A, KIF22, CDC25B, CIT, CCNA2, ASPM, DDX39A, MELK, TFDP1, CCNE2, ESPL1, KIFC1, BIRC5, DNAJC9, KIF2C, KIF20B, PRR11, ITGB3BP, MCM2, TEDC1, DTYMK, PARPBP, TROAP, CDCA5, NCAPG, TTK, HMMR, PKMYT1, TYMS, IQGAP3, NCAPH, SKA2, CCNB2, CCNB…	189	5361	20164	1.71146	5.81734e-06	2.4239e-07	1.86281e-07
GOTERM_BP_DIRECT	GO:1905821~positive regulation of chromosome condensation	5	2.6178	3.84342e-08	NCAPG, NCAPD2, SMC4, NCAPH, SMC2	184	5	19349	105.158	3.48592e-05	1.33928e-06	1.20328e-06
GOTERM_BP_DIRECT	GO:0034501~protein localization to kinetochore	6	3.14136	5.37767e-08	ZWILCH, CDK1, TTK, KNL1, SPDL1, AURKB	184	12	19349	52.5788	4.87743e-05	1.80451e-06	1.62127e-06
GOTERM_BP_DIRECT	GO:0010389~regulation of G2/M transition of mitotic cell cycle	10	5.2356	8.04821e-08	PLK4, TPX2, CENPF, TUBB, PLK1, CDK1, KIF14, NEK2, HMMR, AURKA	184	82	19349	12.8241	7.29946e-05	2.5344e-06	2.27705e-06
GOTERM_BP_DIRECT	GO:0032467~positive regulation of cytokinesis	8	4.18848	8.64369e-08	RACGAP1, KIF14, KIF23, KIF20B, ECT2, AURKB, CDC25B, CIT	184	40	19349	21.0315	7.83952e-05	2.5344e-06	2.27705e-06
GOTERM_BP_DIRECT	GO:0006271~DNA strand elongation involved in DNA replication	6	3.14136	8.67179e-08	GINS1, GINS2, RFC4, MCM7, MCM3, MCM4	184	13	19349	48.5343	7.86501e-05	2.5344e-06	2.27705e-06
GOTERM_BP_DIRECT	GO:0051310~metaphase plate congression	6	3.14136	8.67179e-08	CENPE, CENPF, INCENP, KIF2C, KIF22, NDC80	184	13	19349	48.5343	7.86501e-05	2.5344e-06	2.27705e-06
GOTERM_CC_DIRECT	GO:0032133~chromosome passenger complex	5	2.6178	1.08202e-07	INCENP, CDCA8, BIRC5, AURKB, AURKA	189	6	20164	88.9065	2.33713e-05	9.34861e-07	7.18458e-07
GOTERM_BP_DIRECT	GO:0008283~cell proliferation	12	6.28272	1.66388e-07	MELK, MCM7, ATAD5, CDK1, CKS2, TACC3, MCM10, MKI67, BUB1, AURKB, E2F8, CKS1B	184	148	19349	8.52629	0.000150902	4.71085e-06	4.23248e-06
GOTERM_BP_DIRECT	GO:0036388~pre-replicative complex assembly	9	4.71204	1.75017e-07	CDT1, ORC6, MCM7, MCM8, GMNN, MCM3, MCM4, MCM6, MCM2	184	65	19349	14.5603	0.000158728	4.80502e-06	4.31709e-06
GOTERM_BP_DIRECT	GO:0006974~cellular response to DNA damage stimulus	15	7.8534	2.29441e-07	TOP2A, POLQ, ATAD5, MCM7, MCM8, MCM10, BRCA1, WDR76, RAD51AP1, UBE2T, CHEK1, PCLAF, TIMELESS, DTL, CENPS	184	264	19349	5.97486	0.000208081	6.11392e-06	5.49308e-06
GOTERM_BP_DIRECT	GO:0010032~meiotic chromosome condensation	5	2.6178	2.65072e-07	INCENP, NCAPD2, SMC4, NCAPH, SMC2	184	7	19349	75.1126	0.000240392	6.86159e-06	6.16483e-06
GOTERM_CC_DIRECT	GO:0000779~condensed chromosome, centromeric region	6	3.14136	2.68455e-07	SGO1, CENPE, NCAPG, NCAPD2, CENPA, AURKB	189	16	20164	40.0079	5.79847e-05	2.23024e-06	1.71398e-06
GOTERM_BP_DIRECT	GO:0007051~spindle organization	6	3.14136	4.04325e-07	ASPM, SPAG5, TTK, KIF11, AURKB, AURKA	184	17	19349	37.1145	0.000366656	1.01755e-05	9.14225e-06
GOTERM_BP_DIRECT	GO:0006267~pre-replicative complex assembly involved in nuclear cell cycle DNA replication	5	2.6178	5.26223e-07	MCM7, MCM3, MCM4, MCM6, MCM2	184	8	19349	65.7235	0.000477171	1.22246e-05	1.09832e-05
GOTERM_BP_DIRECT	GO:0045143~homologous chromosome segregation	5	2.6178	5.26223e-07	SGO1, SGO2, PTTG1, ESPL1, PLK1	184	8	19349	65.7235	0.000477171	1.22246e-05	1.09832e-05
GOTERM_BP_DIRECT	GO:0051256~mitotic spindle midzone assembly	5	2.6178	5.26223e-07	RACGAP1, PRC1, KIF4A, KIF23, AURKB	184	8	19349	65.7235	0.000477171	1.22246e-05	1.09832e-05
GOTERM_MF_DIRECT	GO:0010997~anaphase-promoting complex binding	5	2.6178	1.01494e-06	CDC20, UBE2S, CCNF, PLK1, CLSPN	182	9	18770	57.2955	0.000262834	2.19903e-05	1.98758e-05
GOTERM_CC_DIRECT	GO:0000785~chromatin	28	14.6597	1.03115e-06	PARPBP, PCNA, MCM7, UHRF1, CDCA5, HMGB2, FOXM1, SMC2, RAD51AP1, CHAF1A, CHEK1, NSD2, E2F1, E2F2, OIP5, HMGN2, E2F8, PLK1, ESCO2, KIF22, FAM111B, CENPF, TFDP1, TIMELESS, MCM2, CENPS, EZH2, ASF1B	189	1024	20164	2.91725	0.000222703	8.24918e-06	6.33965e-06
GOTERM_BP_DIRECT	GO:1901990~regulation of mitotic cell cycle phase transition	9	4.71204	1.07791e-06	CDC20, CCNB1, ATAD5, UBE2C, UBE2S, PLK1, CDK1, BUB1B, MAD2L1	184	82	19349	11.5417	0.000977189	2.44147e-05	2.19355e-05
GOTERM_BP_DIRECT	GO:0006977~DNA damage response, signal transduction by p53 class mediator resulting in cell cycle arrest	8	4.18848	1.20781e-06	CCNB1, TFDP1, PCNA, CDK1, E2F1, GTSE1, E2F8, AURKA	184	58	19349	14.5045	0.00109489	2.66897e-05	2.39795e-05
GOTERM_BP_DIRECT	GO:0007096~regulation of exit from mitosis	7	3.66492	1.41555e-06	CDC20, ANLN, UBE2C, UBE2S, BUB1B, NEK2, MAD2L1	184	38	19349	19.3711	0.00128308	3.05354e-05	2.74347e-05
GOTERM_CC_DIRECT	GO:0000778~condensed nuclear chromosome kinetochore	5	2.6178	2.29488e-06	NUF2, BUB1B, CENPA, BUB1, NDC80	189	11	20164	48.4945	0.000495571	1.77033e-05	1.36054e-05
GOTERM_BP_DIRECT	GO:0051315~attachment of mitotic spindle microtubules to kinetochore	5	2.6178	2.42616e-06	CDT1, CENPE, NUF2, KIF2C, NDC80	184	11	19349	47.7989	0.00219811	5.11186e-05	4.59277e-05
GOTERM_CC_DIRECT	GO:0000942~condensed nuclear chromosome outer kinetochore	4	2.09424	3.16889e-06	CCNB1, PLK1, BUB1, NDC80	189	4	20164	106.688	0.000684248	2.2816e-05	1.75345e-05
GOTERM_CC_DIRECT	GO:0031262~Ndc80 complex	4	2.09424	3.16889e-06	NUF2, SPC24, NDC80, SPC25	189	4	20164	106.688	0.000684248	2.2816e-05	1.75345e-05
GOTERM_BP_DIRECT	GO:0045132~meiotic chromosome segregation	4	2.09424	3.30607e-06	SGO1, NUF2, SMC4, SMC2	184	4	19349	105.158	0.00299412	6.80749e-05	6.11622e-05
GOTERM_BP_DIRECT	GO:0007077~mitotic nuclear envelope disassembly	5	2.6178	3.61235e-06	CCNB2, CCNB1, PLK1, CDK1, VRK1	184	12	19349	43.8157	0.00327104	7.11475e-05	6.39228e-05
GOTERM_BP_DIRECT	GO:0051983~regulation of chromosome segregation	5	2.6178	3.61235e-06	CDCA2, KIF2C, MKI67, BUB1, AURKB	184	12	19349	43.8157	0.00327104	7.11475e-05	6.39228e-05
GOTERM_CC_DIRECT	GO:0000781~chromosome, telomeric region	11	5.75916	4.81365e-06	RAD51AP1, FEN1, PCNA, MCM7, CHEK1, CDK1, MCM3, MCM4, MCM6, EZH2, MCM2	189	171	20164	6.86296	0.00103921	3.30752e-05	2.54189e-05
GOTERM_CC_DIRECT	GO:0010369~chromocenter	5	2.6178	4.90004e-06	INCENP, CDCA8, OIP5, ESCO2, AURKB	189	13	20164	41.0338	0.00105785	3.30752e-05	2.54189e-05
GOTERM_BP_DIRECT	GO:0007346~regulation of mitotic cell cycle	7	3.66492	5.13068e-06	RPA3, PLK1, GMNN, CKS2, BIRC5, DLGAP5, CKS1B	184	47	19349	15.6618	0.00464273	9.8902e-05	8.8859e-05
GOTERM_CC_DIRECT	GO:1990023~mitotic spindle midzone	5	2.6178	6.81008e-06	CENPE, KIF18B, PRC1, KIF20B, AURKB	189	14	20164	38.1028	0.0014699	4.45751e-05	3.42568e-05
GOTERM_MF_DIRECT	GO:0019901~protein kinase binding	18	9.42408	6.90152e-06	PLK1, KIF14, VRK1, KIF11, FOXM1, CDC25B, AURKA, CIT, CKS1B, CCNA2, TPX2, CCNB1, RACGAP1, CCNE2, PRC1, CKS2, E2F1, KIF20A	182	498	18770	3.72766	0.0017859	0.00013803	0.000124758
GOTERM_BP_DIRECT	GO:0000079~regulation of cyclin-dependent protein serine/threonine kinase activity	7	3.66492	9.35424e-06	CCNA2, CCNB2, CCNB1, CCNE2, CCNF, PKMYT1, CDKN3	184	52	19349	14.1558	0.00844845	0.000176561	0.000158632
GOTERM_BP_DIRECT	GO:0000132~establishment of mitotic spindle orientation	6	3.14136	9.97139e-06	SAPCD2, PLK1, SPDL1, CENPA, NDC80, MAD2L1	184	31	19349	20.3531	0.00900332	0.000184369	0.000165647
GOTERM_CC_DIRECT	GO:0005814~centriole	10	5.2356	1.17904e-05	TOP2A, PLK4, TEDC1, STIL, CCNF, PLK1, POC1A, BIRC5, CEP55, AURKA	189	150	20164	7.11252	0.0025435	7.49038e-05	5.75649e-05
GOTERM_BP_DIRECT	GO:0006890~retrograde vesicle-mediated transport, Golgi to ER	8	4.18848	1.59978e-05	CENPE, RACGAP1, KIF4A, KIF23, KIF2C, KIF11, KIF22, KIF15	184	85	19349	9.89719	0.0144054	0.000289881	0.000260445
GOTERM_MF_DIRECT	GO:0043515~kinetochore binding	4	2.09424	1.72669e-05	CENPE, CENPH, TTK, SPDL1	182	6	18770	68.7546	0.00446217	0.000293254	0.000265057
GOTERM_MF_DIRECT	GO:0016538~cyclin-dependent protein serine/threonine kinase regulator activity	6	3.14136	1.74977e-05	CCNA2, CCNB2, CCNB1, CCNE2, CCNF, CKS1B	182	34	18770	18.1997	0.00452169	0.000293254	0.000265057
GOTERM_MF_DIRECT	GO:0008574~ATP-dependent microtubule motor activity, plus-end-directed	5	2.6178	1.80464e-05	CENPE, KIF18B, KIF14, KIF11, KIF20B	182	17	18770	30.3329	0.00466316	0.000293254	0.000265057
GOTERM_BP_DIRECT	GO:0007095~mitotic G2 DNA damage checkpoint	6	3.14136	1.84765e-05	PLK1, CHEK1, CDK1, BRCA1, CLSPN, DTL	184	35	19349	18.027	0.0166187	0.00032823	0.0002949
GOTERM_CC_DIRECT	GO:0097431~mitotic spindle pole	6	3.14136	1.99163e-05	ASPM, SPAG5, PLK1, KIF20B, AURKB, AURKA	189	36	20164	17.7813	0.00429271	0.000122912	9.446e-05
GOTERM_MF_DIRECT	GO:0003678~DNA helicase activity	7	3.66492	2.64671e-05	MCM7, MCM8, MCM3, RAD54L, MCM4, MCM6, MCM2	182	61	18770	11.8348	0.00683162	0.000404791	0.000365869
GOTERM_MF_DIRECT	GO:0003684~damaged DNA binding	7	3.66492	3.48937e-05	POLQ, FEN1, PCNA, RPA3, HMGB2, BRCA1, HMGB1	182	64	18770	11.28	0.0089969	0.000504019	0.000455556
GOTERM_BP_DIRECT	GO:0070317~negative regulation of G0 to G1 transition	6	3.14136	4.07383e-05	RRM2, TFDP1, CHEK1, E2F1, BRCA1, EZH2	184	41	19349	15.3889	0.036276	0.000696394	0.000625678
GOTERM_BP_DIRECT	GO:0090307~mitotic spindle assembly	6	3.14136	4.07383e-05	CDC20, TPX2, KIFC1, MYBL2, NEK2, KIF11	184	41	19349	15.3889	0.036276	0.000696394	0.000625678
GOTERM_BP_DIRECT	GO:0051988~regulation of attachment of spindle microtubules to kinetochore	4	2.09424	4.50078e-05	SPAG5, RACGAP1, NEK2, ECT2	184	8	19349	52.5788	0.040001	0.000732158	0.000657811
GOTERM_BP_DIRECT	GO:0032465~regulation of cytokinesis	6	3.14136	4.58912e-05	PLK4, PRC1, PLK1, KIF20A, AURKB, AURKA	184	42	19349	15.0225	0.0407699	0.000732158	0.000657811
GOTERM_BP_DIRECT	GO:0006302~double-strand break repair	8	4.18848	4.60629e-05	POLQ, FEN1, CDCA5, NSD2, ESCO2, BRCA1, TRIP13, KPNA2	184	100	19349	8.41261	0.0409193	0.000732158	0.000657811
GOTERM_BP_DIRECT	GO:0019886~antigen processing and presentation of exogenous peptide antigen via MHC class II	8	4.18848	4.60629e-05	CENPE, RACGAP1, KIF4A, KIF23, KIF2C, KIF11, KIF22, KIF15	184	100	19349	8.41261	0.0409193	0.000732158	0.000657811
GOTERM_BP_DIRECT	GO:0007088~regulation of mitotic nuclear division	5	2.6178	5.95667e-05	CDCA2, NEK2, PKMYT1, MKI67, KIF20B	184	23	19349	22.8603	0.052595	0.000930473	0.000835988
GOTERM_CC_DIRECT	GO:0045171~intercellular bridge	7	3.66492	7.16105e-05	TPX2, PRC1, CDCA8, KIF20A, SNRNP25, KIF20B, CEP55	189	75	20164	9.95753	0.0153494	0.000429663	0.000330204
GOTERM_CC_DIRECT	GO:0005721~pericentric heterochromatin	5	2.6178	7.94221e-05	HELLS, INCENP, ESCO2, CENPA, EZH2	189	25	20164	21.3376	0.0170095	0.000463653	0.000356326
GOTERM_BP_DIRECT	GO:0000076~DNA replication checkpoint	4	2.09424	9.51071e-05	CDT1, CDC45, TIMELESS, CLSPN	184	10	19349	42.063	0.0826501	0.00146046	0.00131216
GOTERM_MF_DIRECT	GO:0004674~protein serine/threonine kinase activity	14	7.32984	0.000115115	PLK4, PLK1, BUB1B, TTK, VRK1, PKMYT1, AURKB, AURKA, CIT, MELK, CHEK1, CDK1, NEK2, BUB1	182	392	18770	3.68328	0.0293763	0.00157526	0.00142379
GOTERM_BP_DIRECT	GO:1901796~regulation of signal transduction by p53 class mediator	9	4.71204	0.00011565	TPX2, RMI2, RFC4, RPA3, CHEK1, CDK1, BRCA1, AURKB, AURKA	184	155	19349	6.10593	0.0995863	0.00174632	0.00156899
GOTERM_MF_DIRECT	GO:0003690~double-stranded DNA binding	8	4.18848	0.00012598	RAD51AP1, FEN1, HMGB2, HMGB3, MND1, MCM10, HMGB1, CENPS	182	115	18770	7.17439	0.0321042	0.00163774	0.00148026
GOTERM_BP_DIRECT	GO:0072425~signal transduction involved in G2 DNA damage checkpoint	4	2.09424	0.000129862	PLK1, CHEK1, BRCA1, DTL	184	11	19349	38.2391	0.11112	0.00192878	0.00173292
GOTERM_BP_DIRECT	GO:0010971~positive regulation of G2/M transition of mitotic cell cycle	5	2.6178	0.000152845	RRM1, CCNB1, CDK1, DTL, CDC25B	184	29	19349	18.1306	0.129459	0.00223351	0.0020067
GOTERM_CC_DIRECT	GO:0032154~cleavage furrow	6	3.14136	0.000159258	PLK4, RACGAP1, KIF20A, ECT2, CEP55, CIT	189	55	20164	11.6387	0.0338174	0.000905256	0.000695706
GOTERM_BP_DIRECT	GO:0000724~double-strand break repair via homologous recombination	7	3.66492	0.000176531	RAD51AP1, POLQ, RMI2, FEN1, MCM8, RPA3, BRCA1	184	87	19349	8.46096	0.147965	0.00253868	0.00228089
GOTERM_BP_DIRECT	GO:0071897~DNA biosynthetic process	5	2.6178	0.000199521	POLQ, CENPF, LIG1, TK1, TYMS	184	31	19349	16.9609	0.165551	0.00282447	0.00253766
GOTERM_BP_DIRECT	GO:1900264~positive regulation of DNA-directed DNA polymerase activity	4	2.09424	0.000221976	GINS1, GINS2, RFC4, PCNA	184	13	19349	32.3562	0.182377	0.00304712	0.0027377
GOTERM_BP_DIRECT	GO:0071168~protein localization to chromatin	4	2.09424	0.000221976	MCM8, PLK1, ESCO2, EZH2	184	13	19349	32.3562	0.182377	0.00304712	0.0027377
GOTERM_MF_DIRECT	GO:0000987~core promoter proximal region sequence-specific DNA binding	6	3.14136	0.000239024	TFDP1, UHRF1, HMGB2, E2F1, E2F2, E2F8	182	58	18770	10.6688	0.0600368	0.00295934	0.00267479
GOTERM_CC_DIRECT	GO:0097149~centralspindlin complex	3	1.57068	0.000257816	RACGAP1, KIF23, ECT2	189	3	20164	106.688	0.0541728	0.0014279	0.00109737
GOTERM_CC_DIRECT	GO:0032991~macromolecular complex	18	9.42408	0.000272096	TOP2A, FEN1, TUBB, HMGB2, CDCA8, BRCA1, KIF11, RAD51AP1, CDC20, CHAF1A, INCENP, PXMP2, CHEK1, E2F1, BIRC5, RAD54L, NEK2, ASF1B	189	692	20164	2.77512	0.0570866	0.00146932	0.0011292
GOTERM_BP_DIRECT	GO:1904668~positive regulation of ubiquitin protein ligase activity	4	2.09424	0.000280552	CDC20, UBE2C, UBE2S, PLK1	184	14	19349	30.045	0.224693	0.00379373	0.00340849
GOTERM_MF_DIRECT	GO:0004712~protein serine/threonine/tyrosine kinase activity	14	7.32984	0.000284533	PLK4, PLK1, BUB1B, TTK, VRK1, PKMYT1, AURKB, AURKA, CIT, MELK, CHEK1, CDK1, NEK2, BUB1	182	430	18770	3.35778	0.071054	0.00336267	0.00303933
GOTERM_BP_DIRECT	GO:0006284~base-excision repair	5	2.6178	0.000287639	POLQ, FEN1, LIG1, RPA3, HMGB1	184	34	19349	15.4644	0.229662	0.00383237	0.00344321
GOTERM_BP_DIRECT	GO:0006287~base-excision repair, gap-filling	5	2.6178	0.00032237	FEN1, RFC4, PCNA, LIG1, RPA3	184	35	19349	15.0225	0.253558	0.00423286	0.00380303
GOTERM_MF_DIRECT	GO:0042393~histone binding	9	4.71204	0.000327837	UHRF1, ATAD2, HJURP, CKS2, DNAJC9, NCAPD2, MCM2, CKS1B, ASF1B	182	177	18770	5.24399	0.0814175	0.00370598	0.00334963
GOTERM_BP_DIRECT	GO:0006468~protein phosphorylation	15	7.8534	0.000331028	PLK4, PLK1, BUB1B, VRK1, PKMYT1, AURKB, CDC25B, AURKA, CCNB1, MELK, CHEK1, CDK1, BIRC5, NEK2, BUB1	184	505	19349	3.12349	0.259398	0.00428445	0.00384938
GOTERM_BP_DIRECT	GO:0031110~regulation of microtubule polymerization or depolymerization	4	2.09424	0.000348254	STMN1, SKA3, SKA1, SKA2	184	15	19349	28.042	0.270883	0.00444392	0.00399266
GOTERM_BP_DIRECT	GO:0019985~translesion synthesis	5	2.6178	0.000360005	RFC4, PCNA, RPA3, PCLAF, DTL	184	36	19349	14.6052	0.278616	0.00453006	0.00407005
GOTERM_BP_DIRECT	GO:0016572~histone phosphorylation	4	2.09424	0.000425645	CCNA2, INCENP, CDK1, VRK1	184	16	19349	26.2894	0.320326	0.00528266	0.00474623
GOTERM_BP_DIRECT	GO:0006511~ubiquitin-dependent protein catabolic process	11	5.75916	0.00050594	CDC20, PTTG1, UHRF1, UBE2C, UBE2S, PLK1, BUB1B, DTL, AURKB, MAD2L1, AURKA	184	294	19349	3.93447	0.368087	0.00619435	0.00556534
GOTERM_CC_DIRECT	GO:0033597~mitotic checkpoint complex	3	1.57068	0.000512463	CDC20, BUB1B, MAD2L1	189	4	20164	80.0159	0.104811	0.0026998	0.00207485
GOTERM_BP_DIRECT	GO:0007057~spindle assembly involved in female meiosis I	3	1.57068	0.000527165	CCNB2, NDC80, AURKA	184	4	19349	78.8682	0.380142	0.00628437	0.00564622
GOTERM_BP_DIRECT	GO:0032392~DNA geometric change	3	1.57068	0.000527165	HMGB2, HMGB3, HMGB1	184	4	19349	78.8682	0.380142	0.00628437	0.00564622
GOTERM_MF_DIRECT	GO:0008301~DNA binding, bending	4	2.09424	0.000542885	TOP2A, HMGB2, HMGB3, HMGB1	182	17	18770	24.2663	0.131203	0.00588126	0.00531575
GOTERM_BP_DIRECT	GO:0051276~chromosome organization	4	2.09424	0.00061165	CENPW, PTTG1, CDCA8, SMC4	184	18	19349	23.3684	0.425891	0.00719681	0.00646601
GOTERM_CC_DIRECT	GO:0045120~pronucleus	3	1.57068	0.00084886	CENPF, EZH2, AURKA	189	5	20164	64.0127	0.167591	0.00436438	0.0033541
GOTERM_BP_DIRECT	GO:0006310~DNA recombination	6	3.14136	0.000865693	LIG1, RPA3, RAD54L, HMGB3, BRCA1, HMGB1	184	78	19349	8.08905	0.544119	0.00988828	0.00888417
GOTERM_CC_DIRECT	GO:0016020~membrane	40	20.9424	0.000868834	FEN1, MCM7, NCAPG2, NRM, KIF14, NCAPG, TTK, HMMR, KIF11, PKMYT1, MKI67, NCAPH, KIF15, LMNB1, CCNB2, CCNB1, ORC6, STMN1, NUF2, KPNA2, GTSE1, BUB1, CEP55, FANCI, NDC80, CIT, CENPE, DDX39A, MELK, KIFC1, KIF4A, PXMP2, MCM3, CDK1, TMEM106C, MCM4, KIF2C, NCAPD2, PRR11, ITGB3BP	189	2511	20164	1.69953	0.171178	0.00436438	0.0033541
GOTERM_BP_DIRECT	GO:0051754~meiotic sister chromatid cohesion, centromeric	3	1.57068	0.000873137	SGO2, BUB1B, BUB1	184	5	19349	63.0946	0.547189	0.00988828	0.00888417
GOTERM_BP_DIRECT	GO:0046602~regulation of mitotic centrosome separation	3	1.57068	0.000873137	CHEK1, NEK2, KIF11	184	5	19349	63.0946	0.547189	0.00988828	0.00888417
GOTERM_CC_DIRECT	GO:0016604~nuclear body	11	5.75916	0.00113042	CDT1, SGO2, PCNA, KIF18B, SPAG5, INCENP, BRCA1, KNL1, MKI67, ECT2, ZWINT	189	331	20164	3.54552	0.216754	0.00554932	0.00426476
GOTERM_MF_DIRECT	GO:0070182~DNA polymerase binding	4	2.09424	0.00118666	FANCI, CDT1, PCNA, HMGB1	182	22	18770	18.7512	0.264738	0.0123413	0.0111546
GOTERM_CC_DIRECT	GO:0005680~anaphase-promoting complex	4	2.09424	0.00123119	CDC20, UBE2C, UBE2S, BUB1B	189	23	20164	18.5544	0.233639	0.00590972	0.00454173
GOTERM_BP_DIRECT	GO:0006297~nucleotide-excision repair, DNA gap filling	4	2.09424	0.00128215	RFC4, PCNA, LIG1, RPA3	184	23	19349	18.2883	0.687657	0.0142073	0.0127647
GOTERM_BP_DIRECT	GO:0031536~positive regulation of exit from mitosis	3	1.57068	0.00130156	UBE2C, CDCA5, BIRC5	184	6	19349	52.5788	0.693114	0.0142073	0.0127647
GOTERM_BP_DIRECT	GO:1902975~mitotic DNA replication initiation	3	1.57068	0.00130156	MCM3, MCM4, MCM2	184	6	19349	52.5788	0.693114	0.0142073	0.0127647
GOTERM_CC_DIRECT	GO:0005730~nucleolus	25	13.089	0.00145544	TOP2A, FEN1, HMGB2, HJURP, CDCA8, MCM10, PKMYT1, MKI67, TYMS, SMC2, HIRIP3, NSD2, NUSAP1, NEK2, E2F8, PLK4, CENPW, VRK1, PIMREG, SAPCD2, CENPH, UBE2T, KIF20B, DTL, SPC24	189	1331	20164	2.0039	0.269923	0.00683426	0.00525226
GOTERM_BP_DIRECT	GO:0000226~microtubule cytoskeleton organization	7	3.66492	0.00149285	TUBA1C, TUBA1B, PRC1, TUBB, CDK1, TACC3, BIRC5	184	130	19349	5.66233	0.742059	0.0161014	0.0144664
GOTERM_BP_DIRECT	GO:0036297~interstrand cross-link repair	5	2.6178	0.00169342	RAD51AP1, FANCI, UBE2T, RPA3, CENPS	184	54	19349	9.73682	0.785025	0.0180499	0.016217
GOTERM_BP_DIRECT	GO:0015949~nucleobase-containing small molecule interconversion	4	2.09424	0.00205966	RRM1, DTYMK, RRM2, TYMS	184	27	19349	15.5789	0.845882	0.0216982	0.0194949
GOTERM_CC_DIRECT	GO:0005881~cytoplasmic microtubule	5	2.6178	0.00209672	TUBA1C, TUBA1B, BIRC5, KIF2C, GTSE1	189	58	20164	9.19723	0.364515	0.00963599	0.00740544
GOTERM_BP_DIRECT	GO:0085020~protein K6-linked ubiquitination	3	1.57068	0.00306586	UBE2S, UBE2T, BRCA1	184	9	19349	35.0525	0.938272	0.0313406	0.0281581
GOTERM_BP_DIRECT	GO:0006265~DNA topological change	3	1.57068	0.00306586	TOP2A, HMGB2, HMGB1	184	9	19349	35.0525	0.938272	0.0313406	0.0281581
GOTERM_BP_DIRECT	GO:0007017~microtubule-based process	4	2.09424	0.00307872	TUBA1C, TUBA1B, TUBB, GTSE1	184	31	19349	13.5687	0.938989	0.0313406	0.0281581
GOTERM_CC_DIRECT	GO:0034451~centriolar satellite	6	3.14136	0.00329785	CENPU, SPAG5, PLK1, TACC3, DLGAP5, CEP55	189	107	20164	5.9825	0.51008	0.0148403	0.0114051
GOTERM_BP_DIRECT	GO:0045931~positive regulation of mitotic cell cycle	4	2.09424	0.00337379	CCNB1, CDK1, BIRC5, CDC25B	184	32	19349	13.1447	0.953355	0.0335896	0.0301787
GOTERM_BP_DIRECT	GO:0045740~positive regulation of DNA replication	4	2.09424	0.00337379	CDT1, PCNA, ATAD5, CDK1	184	32	19349	13.1447	0.953355	0.0335896	0.0301787
GOTERM_MF_DIRECT	GO:0004672~protein kinase activity	11	5.75916	0.00359173	MELK, PLK1, CHEK1, CDK1, BUB1B, VRK1, NEK2, PKMYT1, BUB1, AURKA, CIT	182	376	18770	3.01716	0.606208	0.0359173	0.0324637
GOTERM_MF_DIRECT	GO:0008022~protein C-terminus binding	8	4.18848	0.00401086	TOP2A, CDC20, CENPF, PCNA, MKI67, SAE1, ITGB3BP, MAD2L1	182	207	18770	3.98577	0.646864	0.0386231	0.0349093
GOTERM_BP_DIRECT	GO:0032201~telomere maintenance via semi-conservative replication	4	2.09424	0.00401443	FEN1, RFC4, PCNA, RPA3	184	34	19349	12.3715	0.973968	0.0395335	0.035519
GOTERM_CC_DIRECT	GO:0090543~Flemming body	4	2.09424	0.00419204	RACGAP1, KIF14, KIF23, CEP55	189	35	20164	12.1929	0.596421	0.0184792	0.0142016
GOTERM_BP_DIRECT	GO:0030071~regulation of mitotic metaphase/anaphase transition	3	1.57068	0.00462604	CENPE, UBE2C, PLK1	184	11	19349	28.6793	0.985087	0.0450666	0.0404903
GOTERM_BP_DIRECT	GO:0032508~DNA duplex unwinding	5	2.6178	0.00532388	POLQ, RFC4, MCM8, MCM3, RAD54L	184	74	19349	7.10524	0.992106	0.0513131	0.0461025
GOTERM_BP_DIRECT	GO:0042769~DNA damage response, detection of DNA damage	4	2.09424	0.00550528	RFC4, PCNA, RPA3, DTL	184	38	19349	11.0692	0.99331	0.0520654	0.0467784
GOTERM_BP_DIRECT	GO:0007093~mitotic cell cycle checkpoint	3	1.57068	0.00551686	BUB1B, BUB1, ZWINT	184	12	19349	26.2894	0.99338	0.0520654	0.0467784
GOTERM_BP_DIRECT	GO:0097421~liver regeneration	4	2.09424	0.00592308	PCNA, TYMS, EZH2, AURKA	184	39	19349	10.7854	0.99543	0.0553227	0.049705
GOTERM_BP_DIRECT	GO:0051444~negative regulation of ubiquitin-protein transferase activity	3	1.57068	0.00647957	CDC20, BUB1B, MAD2L1	184	13	19349	24.2671	0.99725	0.0599029	0.0538201
GOTERM_MF_DIRECT	GO:0061575~cyclin-dependent protein serine/threonine kinase activator activity	3	1.57068	0.00672643	CCNB1, CKS2, CKS1B	182	13	18770	23.7997	0.825884	0.0624597	0.056454
GOTERM_BP_DIRECT	GO:0001833~inner cell mass cell proliferation	3	1.57068	0.00751274	GINS1, CHEK1, NCAPG2	184	14	19349	22.5338	0.99893	0.0687529	0.0617714
GOTERM_BP_DIRECT	GO:0007098~centrosome cycle	4	2.09424	0.00829313	PLK1, CDK1, PCLAF, BRCA1	184	44	19349	9.55978	0.999476	0.0751357	0.067506
GOTERM_CC_DIRECT	GO:0031616~spindle pole centrosome	3	1.57068	0.00838266	DLGAP5, AURKB, AURKA	189	15	20164	21.3376	0.837696	0.0362131	0.0278304
GOTERM_BP_DIRECT	GO:0007019~microtubule depolymerization	3	1.57068	0.00861496	KIF18B, STMN1, KIF2C	184	15	19349	21.0315	0.999609	0.0772788	0.0694315
GOTERM_BP_DIRECT	GO:0006275~regulation of DNA replication	4	2.09424	0.00994634	CCNA2, PCNA, GMNN, ESCO2	184	47	19349	8.94958	0.999885	0.0883469	0.0793757
GOTERM_BP_DIRECT	GO:1900087~positive regulation of G1/S transition of mitotic cell cycle	4	2.09424	0.0111473	RRM1, STIL, RRM2, TFDP1	184	49	19349	8.58429	0.999962	0.0980527	0.0880959
GOTERM_MF_DIRECT	GO:0000400~four-way junction DNA binding	3	1.57068	0.0114355	HMGB2, HMGB3, HMGB1	182	17	18770	18.1997	0.949149	0.0999681	0.0903558
GOTERM_MF_DIRECT	GO:0016787~hydrolase activity	9	4.71204	0.011743	HELLS, DDX39A, MCM7, MCM8, MCM3, RAD54L, MCM4, MCM6, MCM2	182	316	18770	2.9373	0.953085	0.0999681	0.0903558
GOTERM_MF_DIRECT	GO:0019899~enzyme binding	10	5.2356	0.0119193	TOP2A, CDC20, PCNA, MCM8, BIRC5, MCM10, BRCA1, SPDL1, WDR76, MCM2	182	382	18770	2.69979	0.955204	0.0999681	0.0903558
GOTERM_BP_DIRECT	GO:0007084~mitotic nuclear envelope reassembly	4	2.09424	0.0124284	CCNB2, CCNB1, CDK1, VRK1	184	51	19349	8.24766	0.999988	0.10827	0.0972758
GOTERM_BP_DIRECT	GO:0097711~ciliary basal body docking	5	2.6178	0.0126481	PLK4, TUBB, PLK1, CDK1, NEK2	184	95	19349	5.53461	0.99999	0.109135	0.0980526
GOTERM_CC_DIRECT	GO:0000228~nuclear chromosome	4	2.09424	0.0132798	TOP2A, BIRC5, NCAPD2, SMC2	189	53	20164	8.05191	0.944293	0.0562437	0.0432243
GOTERM_BP_DIRECT	GO:2000042~negative regulation of double-strand break repair via homologous recombination	3	1.57068	0.0136871	POLQ, RMI2, PARPBP	184	19	19349	16.6038	0.999996	0.115892	0.104124
GOTERM_BP_DIRECT	GO:0030705~cytoskeleton-dependent intracellular transport	3	1.57068	0.0136871	TUBA1C, TUBA1B, TUBB	184	19	19349	16.6038	0.999996	0.115892	0.104124
GOTERM_BP_DIRECT	GO:0071539~protein localization to centrosome	3	1.57068	0.0166024	STIL, SPAG5, AURKA	184	21	19349	15.0225	1	0.137998	0.123985
GOTERM_BP_DIRECT	GO:0001556~oocyte maturation	3	1.57068	0.0166024	CCNB1, TRIP13, CDC25B	184	21	19349	15.0225	1	0.137998	0.123985
GOTERM_BP_DIRECT	GO:0070987~error-free translesion synthesis	3	1.57068	0.0181504	RFC4, PCNA, RPA3	184	22	19349	14.3397	1	0.149493	0.134313
GOTERM_CC_DIRECT	GO:0005971~ribonucleoside-diphosphate reductase complex	2	1.04712	0.0185606	RRM1, RRM2	189	2	20164	106.688	0.982521	0.0756433	0.0581333
GOTERM_CC_DIRECT	GO:0097125~cyclin B1-CDK1 complex	2	1.04712	0.0185606	CCNB1, CDK1	189	2	20164	106.688	0.982521	0.0756433	0.0581333
GOTERM_BP_DIRECT	GO:2000104~negative regulation of DNA-dependent DNA replication	2	1.04712	0.0188267	CDT1, GMNN	184	2	19349	105.158	1	0.149623	0.13443
GOTERM_BP_DIRECT	GO:0008315~meiotic G2/MI transition	2	1.04712	0.0188267	CCNB2, NDC80	184	2	19349	105.158	1	0.149623	0.13443
GOTERM_BP_DIRECT	GO:0000022~mitotic spindle elongation	2	1.04712	0.0188267	PRC1, KIF23	184	2	19349	105.158	1	0.149623	0.13443
GOTERM_BP_DIRECT	GO:0071163~DNA replication preinitiation complex assembly	2	1.04712	0.0188267	CDT1, GMNN	184	2	19349	105.158	1	0.149623	0.13443
GOTERM_MF_DIRECT	GO:0000217~DNA secondary structure binding	2	1.04712	0.0191936	RAD51AP1, CLSPN	182	2	18770	103.132	0.993392	0.155948	0.140953
GOTERM_CC_DIRECT	GO:0035371~microtubule plus-end	3	1.57068	0.0192373	KIF18B, SPAG5, KIF2C	189	23	20164	13.9158	0.98494	0.0769491	0.0591368
GOTERM_BP_DIRECT	GO:0042276~error-prone translesion synthesis	3	1.57068	0.0197569	RFC4, PCNA, RPA3	184	23	19349	13.7162	1	0.154308	0.138639
GOTERM_BP_DIRECT	GO:0030261~chromosome condensation	3	1.57068	0.0197569	NCAPG2, CDK1, SMC2	184	23	19349	13.7162	1	0.154308	0.138639
GOTERM_CC_DIRECT	GO:0016363~nuclear matrix	5	2.6178	0.0208539	CENPF, CENPW, UHRF1, KIF4A, LMNB1	189	112	20164	4.76285	0.989455	0.0818988	0.0629407
GOTERM_BP_DIRECT	GO:0042752~regulation of circadian rhythm	4	2.09424	0.0236909	TOP2A, TIMELESS, CDK1, EZH2	184	65	19349	6.47124	1	0.183452	0.164824
GOTERM_MF_DIRECT	GO:0015631~tubulin binding	4	2.09424	0.0239161	STMN1, KIF14, BIRC5, BRCA1	182	64	18770	6.44574	0.998107	0.18843	0.170311
GOTERM_BP_DIRECT	GO:0018105~peptidyl-serine phosphorylation	6	3.14136	0.0244124	PLK1, CDK1, VRK1, TTK, CLSPN, AURKA	184	173	19349	3.64708	1	0.187438	0.168404
GOTERM_BP_DIRECT	GO:0007062~sister chromatid cohesion	3	1.57068	0.0249153	PLK1, ESCO2, KIF22	184	26	19349	12.1336	1	0.189691	0.170429
GOTERM_BP_DIRECT	GO:0046686~response to cadmium ion	3	1.57068	0.0267438	DTYMK, PCNA, CDK1	184	27	19349	11.6842	1	0.201916	0.181412
GOTERM_CC_DIRECT	GO:0031298~replication fork protection complex	2	1.04712	0.027712	TIMELESS, MCM10	189	3	20164	71.1252	0.99769	0.102083	0.0784524
GOTERM_CC_DIRECT	GO:0031391~Elg1 RFC-like complex	2	1.04712	0.027712	RFC4, ATAD5	189	3	20164	71.1252	0.99769	0.102083	0.0784524
GOTERM_CC_DIRECT	GO:0035189~Rb-E2F complex	2	1.04712	0.027712	TFDP1, E2F1	189	3	20164	71.1252	0.99769	0.102083	0.0784524
GOTERM_BP_DIRECT	GO:0046777~protein autophosphorylation	6	3.14136	0.0277343	MELK, VRK1, TTK, NEK2, AURKB, AURKA	184	179	19349	3.52484	1	0.203723	0.183036
GOTERM_CC_DIRECT	GO:0005657~replication fork	3	1.57068	0.0278837	PCNA, UHRF1, CHEK1	189	28	20164	11.4308	0.997776	0.102083	0.0784524
GOTERM_BP_DIRECT	GO:0006334~nucleosome assembly	5	2.6178	0.0279895	CHAF1A, HMGB2, DNAJC9, MCM2, ASF1B	184	121	19349	4.34536	1	0.203723	0.183036
GOTERM_BP_DIRECT	GO:0009185~ribonucleoside diphosphate metabolic process	2	1.04712	0.0281075	RRM1, RRM2	184	3	19349	70.1051	1	0.203723	0.183036
GOTERM_BP_DIRECT	GO:0009263~deoxyribonucleotide biosynthetic process	2	1.04712	0.0281075	RRM1, RRM2	184	3	19349	70.1051	1	0.203723	0.183036
GOTERM_BP_DIRECT	GO:0009265~2'-deoxyribonucleotide biosynthetic process	2	1.04712	0.0281075	RRM1, RRM2	184	3	19349	70.1051	1	0.203723	0.183036
GOTERM_MF_DIRECT	GO:0004748~ribonucleoside-diphosphate reductase activity, thioredoxin disulfide as acceptor	2	1.04712	0.0286526	RRM1, RRM2	182	3	18770	68.7546	0.999463	0.219108	0.19804
GOTERM_BP_DIRECT	GO:0018107~peptidyl-threonine phosphorylation	4	2.09424	0.0297606	CHEK1, CDK1, TTK, CIT	184	71	19349	5.92437	1	0.212308	0.190749
GOTERM_BP_DIRECT	GO:0006303~double-strand break repair via nonhomologous end joining	4	2.09424	0.0297606	NSD2, HMGB2, BRCA1, HMGB1	184	71	19349	5.92437	1	0.212308	0.190749
GOTERM_BP_DIRECT	GO:0006283~transcription-coupled nucleotide-excision repair	4	2.09424	0.031949	RFC4, PCNA, LIG1, RPA3	184	73	19349	5.76206	1	0.224386	0.201601
GOTERM_BP_DIRECT	GO:0070301~cellular response to hydrogen peroxide	4	2.09424	0.031949	PCNA, CDK1, ECT2, EZH2	184	73	19349	5.76206	1	0.224386	0.201601
GOTERM_BP_DIRECT	GO:0070979~protein K11-linked ubiquitination	3	1.57068	0.0325398	UBE2C, UBE2S, UBE2T	184	30	19349	10.5158	1	0.226777	0.203749
GOTERM_BP_DIRECT	GO:0000082~G1/S transition of mitotic cell cycle	4	2.09424	0.033074	CCNE2, E2F1, IQGAP3, CDKN3	184	74	19349	5.6842	1	0.228741	0.205513
GOTERM_BP_DIRECT	GO:0051321~meiotic cell cycle	4	2.09424	0.0342195	RAD51AP1, RAD54L, NEK2, PKMYT1	184	75	19349	5.60841	1	0.23487	0.21102
GOTERM_BP_DIRECT	GO:0016567~protein ubiquitination	11	5.75916	0.0359575	CDC20, PCNA, CDCA3, UHRF1, UBE2C, UBE2S, UBE2T, CCNF, PLK1, BRCA1, SAE1	184	548	19349	2.11083	1	0.236326	0.212328
GOTERM_BP_DIRECT	GO:0032147~activation of protein kinase activity	4	2.09424	0.0365715	TPX2, KIF14, CLSPN, ECT2	184	77	19349	5.46273	1	0.236326	0.212328
GOTERM_BP_DIRECT	GO:0001578~microtubule bundle formation	3	1.57068	0.0366515	PRC1, PLK1, KIF20A	184	32	19349	9.85853	1	0.236326	0.212328
GOTERM_CC_DIRECT	GO:0000811~GINS complex	2	1.04712	0.0367785	GINS1, GINS2	189	4	20164	53.3439	0.999695	0.132403	0.101754
GOTERM_BP_DIRECT	GO:0000915~actomyosin contractile ring assembly	2	1.04712	0.0373009	ANLN, RACGAP1	184	4	19349	52.5788	1	0.236326	0.212328
GOTERM_BP_DIRECT	GO:1990086~lens fiber cell apoptotic process	2	1.04712	0.0373009	E2F1, E2F2	184	4	19349	52.5788	1	0.236326	0.212328
GOTERM_BP_DIRECT	GO:1905448~positive regulation of mitochondrial ATP synthesis coupled electron transport	2	1.04712	0.0373009	CCNB1, CDK1	184	4	19349	52.5788	1	0.236326	0.212328
GOTERM_BP_DIRECT	GO:1905342~positive regulation of protein localization to kinetochore	2	1.04712	0.0373009	CDT1, NDC80	184	4	19349	52.5788	1	0.236326	0.212328
GOTERM_BP_DIRECT	GO:0007079~mitotic chromosome movement towards spindle pole	2	1.04712	0.0373009	CENPE, DLGAP5	184	4	19349	52.5788	1	0.236326	0.212328
GOTERM_BP_DIRECT	GO:0006235~dTTP biosynthetic process	2	1.04712	0.0373009	DTYMK, TYMS	184	4	19349	52.5788	1	0.236326	0.212328
GOTERM_BP_DIRECT	GO:0043009~chordate embryonic development	2	1.04712	0.0373009	CENPU, BRCA1	184	4	19349	52.5788	1	0.236326	0.212328
GOTERM_BP_DIRECT	GO:0016321~female meiosis chromosome segregation	2	1.04712	0.0373009	PLK1, TTK	184	4	19349	52.5788	1	0.236326	0.212328
GOTERM_BP_DIRECT	GO:0048511~rhythmic process	4	2.09424	0.0377779	TOP2A, CDK1, DTL, EZH2	184	78	19349	5.3927	1	0.237686	0.21355
GOTERM_BP_DIRECT	GO:0007131~reciprocal meiotic recombination	3	1.57068	0.0387783	RAD54L, MND1, TRIP13	184	33	19349	9.55978	1	0.239001	0.214731
GOTERM_BP_DIRECT	GO:0006298~mismatch repair	3	1.57068	0.0387783	PCNA, LIG1, RPA3	184	33	19349	9.55978	1	0.239001	0.214731
GOTERM_BP_DIRECT	GO:0045737~positive regulation of cyclin-dependent protein serine/threonine kinase activity	3	1.57068	0.0387783	CCNB1, CKS2, CKS1B	184	33	19349	9.55978	1	0.239001	0.214731
GOTERM_BP_DIRECT	GO:0006325~chromatin organization	7	3.66492	0.0392616	UHRF1, ATAD2, NSD2, HMGB2, HMGN2, EZH2, PHF19	184	263	19349	2.79887	1	0.240345	0.215939
GOTERM_BP_DIRECT	GO:1900182~positive regulation of protein localization to nucleus	3	1.57068	0.040951	PLK1, CDK1, GTSE1	184	34	19349	9.27861	1	0.249004	0.223719
GOTERM_BP_DIRECT	GO:0000077~DNA damage checkpoint	3	1.57068	0.0431686	CHEK1, E2F1, CLSPN	184	35	19349	9.01351	1	0.260738	0.234262
GOTERM_BP_DIRECT	GO:1903934~positive regulation of DNA primase activity	2	1.04712	0.0464079	GINS1, GINS2	184	5	19349	42.063	1	0.273023	0.245299
GOTERM_BP_DIRECT	GO:0046601~positive regulation of centriole replication	2	1.04712	0.0464079	PLK4, STIL	184	5	19349	42.063	1	0.273023	0.245299
GOTERM_BP_DIRECT	GO:0040001~establishment of mitotic spindle localization	2	1.04712	0.0464079	ESPL1, NUSAP1	184	5	19349	42.063	1	0.273023	0.245299
GOTERM_BP_DIRECT	GO:0051177~meiotic sister chromatid cohesion	2	1.04712	0.0464079	SGO1, SGO2	184	5	19349	42.063	1	0.273023	0.245299
GOTERM_MF_DIRECT	GO:0061631~ubiquitin conjugating enzyme activity	3	1.57068	0.047033	UBE2C, UBE2S, UBE2T	182	36	18770	8.59432	0.999996	0.332373	0.300414
GOTERM_MF_DIRECT	GO:0097100~supercoiled DNA binding	2	1.04712	0.0472992	HMGB2, HMGB1	182	5	18770	41.2527	0.999996	0.332373	0.300414
GOTERM_MF_DIRECT	GO:0035174~histone serine kinase activity	2	1.04712	0.0472992	AURKB, AURKA	182	5	18770	41.2527	0.999996	0.332373	0.300414
GOTERM_BP_DIRECT	GO:0006296~nucleotide-excision repair, DNA incision, 5'-to lesion	3	1.57068	0.0477343	RFC4, PCNA, RPA3	184	37	19349	8.52629	1	0.279015	0.250682
GOTERM_BP_DIRECT	GO:0033683~nucleotide-excision repair, DNA incision	3	1.57068	0.0500804	RFC4, PCNA, RPA3	184	38	19349	8.30192	1	0.290851	0.261317
GOTERM_BP_DIRECT	GO:0006915~apoptotic process	11	5.75916	0.0513596	TPX2, MELK, ESPL1, CHEK1, CDCA7, CDK1, BIRC5, BUB1B, BUB1, ITGB3BP, MCM2	184	584	19349	1.98071	1	0.296381	0.266285
GOTERM_CC_DIRECT	GO:0070938~contractile ring	2	1.04712	0.0546601	PRC1, KIF20B	189	6	20164	35.5626	0.999995	0.19355	0.148747
GOTERM_BP_DIRECT	GO:0071479~cellular response to ionizing radiation	3	1.57068	0.054894	RAD51AP1, BRCA1, ECT2	184	40	19349	7.88682	1	0.309993	0.278514
GOTERM_BP_DIRECT	GO:0042493~response to drug	7	3.66492	0.054934	CENPF, CCNB1, MCM7, CDK1, GGH, RAD54L, TYMS	184	286	19349	2.57379	1	0.309993	0.278514
GOTERM_BP_DIRECT	GO:0070345~negative regulation of fat cell proliferation	2	1.04712	0.0554291	TFDP1, E2F1	184	6	19349	35.0525	1	0.309993	0.278514
GOTERM_BP_DIRECT	GO:0007100~mitotic centrosome separation	2	1.04712	0.0554291	KIF11, AURKA	184	6	19349	35.0525	1	0.309993	0.278514
GOTERM_BP_DIRECT	GO:1902751~positive regulation of cell cycle G2/M phase transition	2	1.04712	0.0554291	ATAD5, CDC25B	184	6	19349	35.0525	1	0.309993	0.278514
GOTERM_BP_DIRECT	GO:0045184~establishment of protein localization	3	1.57068	0.0573596	PLK1, KIF14, CEP55	184	41	19349	7.69446	1	0.318821	0.286446
GOTERM_BP_DIRECT	GO:0007283~spermatogenesis	9	4.71204	0.0595077	RPL39L, ASPM, CCNB1, PTTG1, RACGAP1, KIFC1, E2F1, TRIP13, ASF1B	184	442	19349	2.14122	1	0.328744	0.295361
GOTERM_MF_DIRECT	GO:0042802~identical protein binding	24	12.5654	0.0623743	PLK4, POLQ, RRM1, STIL, PCNA, UHRF1, PLK1, HJURP, TTK, MCM10, NDC80, LMNB2, DDX39A, CHAF1A, PRC1, TIMELESS, BIRC5, OIP5, TRIP13, TK1, MCM6, CEP55, E2F8, MAD2L1	182	1704	18770	1.45256	1	0.426772	0.385736
GOTERM_BP_DIRECT	GO:0006333~chromatin assembly or disassembly	2	1.04712	0.0643655	HIRIP3, ASF1B	184	7	19349	30.045	1	0.33323	0.299392
GOTERM_BP_DIRECT	GO:0006266~DNA ligation	2	1.04712	0.0643655	TOP2A, LIG1	184	7	19349	30.045	1	0.33323	0.299392
GOTERM_BP_DIRECT	GO:0010994~free ubiquitin chain polymerization	2	1.04712	0.0643655	UBE2C, UBE2S	184	7	19349	30.045	1	0.33323	0.299392
GOTERM_BP_DIRECT	GO:0032466~negative regulation of cytokinesis	2	1.04712	0.0643655	AURKB, E2F8	184	7	19349	30.045	1	0.33323	0.299392
GOTERM_BP_DIRECT	GO:0010216~maintenance of DNA methylation	2	1.04712	0.0643655	HELLS, UHRF1	184	7	19349	30.045	1	0.33323	0.299392
GOTERM_BP_DIRECT	GO:0021695~cerebellar cortex development	2	1.04712	0.0643655	KIF14, EZH2	184	7	19349	30.045	1	0.33323	0.299392
GOTERM_BP_DIRECT	GO:1902749~regulation of cell cycle G2/M phase transition	2	1.04712	0.0643655	PLK1, GTSE1	184	7	19349	30.045	1	0.33323	0.299392
GOTERM_BP_DIRECT	GO:0090166~Golgi disassembly	2	1.04712	0.0643655	CDK1, VRK1	184	7	19349	30.045	1	0.33323	0.299392
GOTERM_BP_DIRECT	GO:0007091~metaphase/anaphase transition of mitotic cell cycle	2	1.04712	0.0643655	TACC3, BUB1B	184	7	19349	30.045	1	0.33323	0.299392
GOTERM_BP_DIRECT	GO:0035519~protein K29-linked ubiquitination	2	1.04712	0.0643655	UBE2S, UBE2T	184	7	19349	30.045	1	0.33323	0.299392
GOTERM_BP_DIRECT	GO:0071459~protein localization to chromosome, centromeric region	2	1.04712	0.0643655	BUB1B, CENPA	184	7	19349	30.045	1	0.33323	0.299392
GOTERM_BP_DIRECT	GO:0042127~regulation of cell proliferation	5	2.6178	0.0654322	RPA3, CHEK1, CDCA7, FOXM1, EZH2	184	160	19349	3.28618	1	0.336827	0.302624
GOTERM_BP_DIRECT	GO:0010212~response to ionizing radiation	3	1.57068	0.0675924	RRM1, RAD54L, BRCA1	184	45	19349	7.01051	1	0.345981	0.310848
GOTERM_BP_DIRECT	GO:0008284~positive regulation of cell proliferation	10	5.2356	0.0696161	CDC20, SAPCD2, PRC1, KIF14, BIRC5, TTK, FOXM1, KIF20B, EZH2, CDC25B	184	537	19349	1.95824	1	0.354338	0.318357
GOTERM_CC_DIRECT	GO:0043203~axon hillock	2	1.04712	0.0722114	TPX2, AURKA	189	8	20164	26.672	1	0.251575	0.19334
GOTERM_BP_DIRECT	GO:0033151~V(D)J recombination	2	1.04712	0.0732178	HMGB2, HMGB1	184	8	19349	26.2894	1	0.36448	0.327469
GOTERM_BP_DIRECT	GO:0030174~regulation of DNA-dependent DNA replication initiation	2	1.04712	0.0732178	CDT1, GMNN	184	8	19349	26.2894	1	0.36448	0.327469
GOTERM_BP_DIRECT	GO:0090267~positive regulation of mitotic cell cycle spindle assembly checkpoint	2	1.04712	0.0732178	NDC80, MAD2L1	184	8	19349	26.2894	1	0.36448	0.327469
GOTERM_BP_DIRECT	GO:0044314~protein K27-linked ubiquitination	2	1.04712	0.0732178	UBE2S, UBE2T	184	8	19349	26.2894	1	0.36448	0.327469
GOTERM_CC_DIRECT	GO:0005637~nuclear inner membrane	3	1.57068	0.0791921	NRM, LMNB2, LMNB1	189	50	20164	6.40127	1	0.271516	0.208665
GOTERM_CC_DIRECT	GO:0005664~nuclear origin of replication recognition complex	2	1.04712	0.0808651	ORC6, MCM2	189	9	20164	23.7084	1	0.27292	0.209744
GOTERM_BP_DIRECT	GO:0000723~telomere maintenance	3	1.57068	0.0811493	PCNA, CCNE2, RPA3	184	50	19349	6.30946	1	0.39722	0.356884
GOTERM_BP_DIRECT	GO:0044818~mitotic G2/M transition checkpoint	2	1.04712	0.0819868	CHEK1, BRCA1	184	9	19349	23.3684	1	0.39722	0.356884
GOTERM_BP_DIRECT	GO:0046653~tetrahydrofolate metabolic process	2	1.04712	0.0819868	DHFR, TYMS	184	9	19349	23.3684	1	0.39722	0.356884
GOTERM_BP_DIRECT	GO:0055015~ventricular cardiac muscle cell development	2	1.04712	0.0819868	CCNB1, CDK1	184	9	19349	23.3684	1	0.39722	0.356884
GOTERM_BP_DIRECT	GO:0007144~female meiosis I	2	1.04712	0.0819868	TRIP13, CDC25B	184	9	19349	23.3684	1	0.39722	0.356884
GOTERM_BP_DIRECT	GO:0048146~positive regulation of fibroblast proliferation	3	1.57068	0.0867884	CCNA2, CCNB1, E2F1	184	52	19349	6.06679	1	0.418246	0.375775
GOTERM_CC_DIRECT	GO:0090575~RNA polymerase II transcription factor complex	4	2.09424	0.0890319	TFDP1, E2F1, E2F2, E2F8	189	113	20164	3.77656	1	0.288339	0.221594
GOTERM_CC_DIRECT	GO:0005652~nuclear lamina	2	1.04712	0.0894385	PCNA, LMNB1	189	10	20164	21.3376	1	0.288339	0.221594
GOTERM_CC_DIRECT	GO:1990391~DNA repair complex	2	1.04712	0.0894385	FANCI, BRCA1	189	10	20164	21.3376	1	0.288339	0.221594
GOTERM_BP_DIRECT	GO:0031497~chromatin assembly	2	1.04712	0.0906733	CHAF1A, HMGB1	184	10	19349	21.0315	1	0.432368	0.388463
GOTERM_BP_DIRECT	GO:0021846~cell proliferation in forebrain	2	1.04712	0.0906733	RRM1, KIF14	184	10	19349	21.0315	1	0.432368	0.388463
GOTERM_MF_DIRECT	GO:0031493~nucleosomal histone binding	2	1.04712	0.092373	UHRF1, VRK1	182	10	18770	20.6264	1	0.608481	0.549973
GOTERM_MF_DIRECT	GO:0004842~ubiquitin-protein transferase activity	6	3.14136	0.0936124	UHRF1, UBE2C, UBE2S, UBE2T, BRCA1, DTL	182	249	18770	2.48511	1	0.608481	0.549973
GOTERM_BP_DIRECT	GO:0043276~anoikis	2	1.04712	0.099278	TFDP1, E2F1	184	11	19349	19.1196	1	0.470921	0.423101

## Sheet: Neutrophils
Category	Term	Count	%	PValue	Genes	List Total	Pop Hits	Pop Total	Fold Enrichment	Bonferroni	Benjamini	FDR
GOTERM_BP_DIRECT	GO:0043312~neutrophil degranulation	48	25.1309	2.53299e-34	CFD, FCN1, CDA, SERPINA1, CLEC12A, BRI3, RAB3D, C5AR1, STXBP2, FGL2, MGST1, RETN, FPR2, CFP, FCAR, CTSS, HK3, LGALS3, ADGRE5, FTH1, PSAP, COTL1, S100A12, LTA4H, CD36, CD55, SERPINB1, CR1, GCA, NFAM1, MCEMP1, LILRB2, LILRB3, LYZ, CPPED1, CKAP4, FGR, BST1, CLEC4D, LRG1, SELL, CRISPLD2, PECAM1, MNDA, FOLR3, S100A9, S100A8, FTL	184	482	19349	10.4721	3.74883e-31	3.74629e-31	3.71083e-31
GOTERM_CC_DIRECT	GO:0070062~extracellular exosome	59	30.8901	1.1087e-13	SERPINA1, MTMR11, LRRK2, RAB3D, DYSF, SECTM1, ECE1, LGALS3, CAPNS1, ADGRE5, GLIPR2, FTH1, NAMPT, TNFSF10, COTL1, TSPO, SH3BGRL3, TIMP1, RPS9, SERPINB1, ANXA1, CR1, TALDO1, DICER1, PGD, CKAP4, FGR, CRISPLD2, DAAM2, S100A6, PECAM1, BLVRB, S100A4, CD48, LCP1, PABPC1, TKT, PLCB1, S100A9, S100A8, FTL, CREB5, CFD, AHNAK, STXBP2, FGL2, RETN, THBS1, PSAP, FLNA, LTA4H, CD55, S100A10, GCA, LYZ, BST1, LRG1,…	189	2217	20164	2.83923	3.05006e-11	3.04892e-11	2.82718e-11
GOTERM_CC_DIRECT	GO:0005886~plasma membrane	90	47.1204	9.39121e-12	FLT3, LRRK2, RAB3D, AQP9, DYSF, SECTM1, ECE1, SLC2A6, FCAR, ASGR1, LTB4R, ASGR2, LGALS3, RGS2, RASSF2, CAPNS1, ADGRE5, NAMPT, CASP1, COTL1, FFAR2, CD36, CD52, ANXA1, CR1, IL1R2, NFAM1, GPBAR1, AGTRAP, IRAK3, MCEMP1, EMP3, TMEM170B, CKAP4, F5, FGR, HCK, ARL4A, CLEC4D, SLC7A7, JAML, CDC42EP3, S100A6, PECAM1, BLVRB, CD300E, CD48, LCP1, CLEC4E, S100A9, TLR4, S100A8, GAS7, LILRA6, SLC24A4, USP15, KCNE…	189	4959	20164	1.93626	2.58257e-09	9.37343e-10	8.69173e-10
GOTERM_CC_DIRECT	GO:0005576~extracellular region	54	28.2723	1.02256e-11	FCN1, CDA, SERPINA1, FCAR, ASGR1, CTSS, HK3, LGALS3, ADAMTS2, GLT1D1, GLIPR2, FTH1, TNFSF10, CASP1, COTL1, EMILIN2, TIMP1, CD52, SERPINB1, ANXA1, IL1R2, MPEG1, F5, FGR, VCAN, CRISPLD2, S100A6, PLBD1, S100A4, S100A9, S100A8, FTL, CFD, STXBP2, FGL2, RETN, CFP, THBS1, LILRA5, PSAP, S100A12, FLNA, S1PR3, LTA4H, CD55, S100A10, GCA, LYZ, CPPED1, BST1, LRG1, VNN2, MNDA, FOLR3	189	2117	20164	2.72137	2.81204e-09	9.37343e-10	8.69173e-10
GOTERM_CC_DIRECT	GO:1904813~ficolin-1-rich granule lumen	13	6.80628	1.94611e-09	CFD, FCN1, CDA, SERPINA1, FGL2, CTSS, HK3, LRG1, CRISPLD2, FTH1, COTL1, MNDA, LTA4H	189	124	20164	11.185	5.35181e-07	1.33795e-07	1.24065e-07
GOTERM_CC_DIRECT	GO:0034774~secretory granule lumen	11	5.75916	1.24823e-07	CFD, FCN1, FGR, CDA, HK3, SERPINB1, CRISPLD2, COTL1, S100A12, S100A9, S100A8	189	115	20164	10.2049	3.43257e-05	6.86526e-06	6.36597e-06
GOTERM_BP_DIRECT	GO:0032731~positive regulation of interleukin-1 beta production	9	4.71204	1.54717e-07	NLRP12, CASP1, MNDA, NLRC4, CD36, MEFV, TLR4, MYD88, LILRA5	184	64	19349	14.7878	0.000228955	0.000112353	0.00011129
GOTERM_BP_DIRECT	GO:0006954~inflammatory response	18	9.42408	3.01303e-07	CEBPB, ANXA1, NFAM1, C5AR1, NLRC4, FPR2, LYZ, MEFV, THBS1, LTB4R, HCK, ADGRE5, S100A12, S1PR3, S100A9, TLR4, MYD88, S100A8	184	403	19349	4.69687	0.000445829	0.000112353	0.00011129
GOTERM_BP_DIRECT	GO:0042742~defense response to bacterium	14	7.32984	3.03862e-07	CEBPB, NLRC4, FPR2, LYZ, CFP, LYST, MPEG1, CLEC4D, S100A12, CLEC4E, S100A9, TLR4, MYD88, S100A8	184	230	19349	6.4009	0.000449615	0.000112353	0.00011129
GOTERM_BP_DIRECT	GO:0006955~immune response	19	9.94764	6.98863e-07	CEBPB, IL1R2, LST1, C5AR1, SECTM1, LILRB2, CFP, THBS1, CTSS, LTB4R, FCAR, CLEC4D, ADGRE5, HRH2, FTH1, TNFSF10, CD36, CLEC4E, TLR4	184	478	19349	4.1799	0.00103378	0.000206724	0.000204767
GOTERM_CC_DIRECT	GO:1904724~tertiary granule lumen	8	4.18848	7.61506e-07	CDA, LRG1, FTH1, FOLR3, LTA4H, LYZ, CFP, CTSS	189	55	20164	15.5182	0.000209392	3.49024e-05	3.2364e-05
GOTERM_BP_DIRECT	GO:0045087~innate immune response	21	10.9948	1.22149e-06	ANXA1, NCF2, NLRC4, MEFV, MPEG1, LILRA5, FGR, HCK, LGALS3, CLEC4D, S100A12, CD300E, PADI4, CLEC4E, S100A9, TLR4, CD55, MYD88, S100A8, APOBEC3A, MSRB1	184	604	19349	3.65614	0.00180618	0.000301098	0.000298248
GOTERM_MF_DIRECT	GO:0032396~inhibitory MHC class I receptor activity	5	2.6178	1.75399e-06	LILRA6, LILRA1, LILRB2, LILRB3, LILRA5	184	10	18770	51.0054	0.000739912	0.000741939	0.000734923
GOTERM_CC_DIRECT	GO:0005615~extracellular space	40	20.9424	2.19451e-06	CFD, FCN1, CSTA, SERPINA1, LRRK2, FGL2, TNFAIP2, SECTM1, RETN, CFP, THBS1, CTSS, LILRA5, LGALS3, GLIPR2, NAMPT, PSAP, TNFSF10, S100A12, VSTM1, TIMP1, CD36, S100A10, SERPINB1, CR1, ANXA1, LILRB2, LYZ, F5, VCAN, LRG1, CRISPLD2, DMXL2, PECAM1, PLBD1, S100A4, LCP1, S100A9, S100A8, CES1	189	1911	20164	2.23313	0.000603308	8.62127e-05	7.99427e-05
GOTERM_BP_DIRECT	GO:0002576~platelet degranulation	10	5.2356	2.96438e-06	CFD, SERPINA1, PSAP, STXBP2, PECAM1, FLNA, TIMP1, CD36, THBS1, F5	184	125	19349	8.41261	0.00437767	0.00062633	0.000620401
GOTERM_BP_DIRECT	GO:0050729~positive regulation of inflammatory response	9	4.71204	6.07441e-06	CEBPB, NLRP12, CASP1, S100A12, NEAT1, S100A9, TLR4, S100A8, LILRA5	184	103	19349	9.18853	0.00894987	0.00112301	0.00111238
GOTERM_MF_DIRECT	GO:0005509~calcium ion binding	22	11.5183	1.25181e-05	ANXA1, GCA, GCH1, DYSF, THBS1, NHSL2, VCAN, SELL, ADGRE5, CAPNS1, S100A6, EFHD2, S100A12, S100A4, LCP1, PADI4, PLCB1, CLEC4E, TKT, S100A9, S100A8, S100A10	184	744	18770	3.01645	0.00526876	0.00264759	0.00262255
GOTERM_CC_DIRECT	GO:0101003~ficolin-1-rich granule membrane	7	3.66492	2.19968e-05	LGALS3, CR1, CLEC4D, LILRB2, FPR2, CD55, FCAR	189	61	20164	12.2429	0.00603093	0.000699801	0.000648906
GOTERM_CC_DIRECT	GO:0035579~specific granule membrane	8	4.18848	2.29026e-05	BST1, CLEC4D, CLEC12A, MCEMP1, CD36, FPR2, CKAP4, FCAR	189	91	20164	9.37915	0.00627849	0.000699801	0.000648906
GOTERM_CC_DIRECT	GO:0005829~cytosol	77	40.3141	3.20726e-05	CDA, EIF4E3, FLT3, NCF2, LRRK2, UBE2D1, LYST, NRGN, HK3, GLT1D1, RGS2, RASSF2, SERP1, CAPNS1, FTH1, NAMPT, CASP1, AP1S2, COTL1, TSPO, AGFG1, CAST, NUP214, RPS9, ANXA1, TALDO1, DICER1, PGD, DUSP6, CKAP4, FGR, RBP7, HCK, ARL4A, DOK2, ZEB2, RILPL2, CDC42EP3, S100A6, BLVRB, PLBD1, PADI4, LCP1, PABPC1, TKT, PLCB1, S100A9, PFDN5, S100A8, CES1, FTL, CSTA, USP15, AHNAK, STXBP2, ABHD5, NLRC4, MEFV, OAZ1, …	189	5404	20164	1.52016	0.00878133	0.000881997	0.000817852
GOTERM_MF_DIRECT	GO:0048306~calcium-dependent protein binding	8	4.18848	3.25394e-05	SLC24A4, ANXA1, S100A6, S100A12, S100A4, S100A9, S100A8, S100A10	184	92	18770	8.87051	0.013638	0.00458805	0.00454467
GOTERM_BP_DIRECT	GO:0007166~cell surface receptor signaling pathway	13	6.80628	3.85641e-05	CDA, ANXA1, LILRA1, LILRB2, FPR2, LILRB3, ASGR2, DOK2, ADGRE5, TNFSF10, PECAM1, CD36, MYD88	184	308	19349	4.43847	0.0554777	0.00633737	0.00627738
GOTERM_CC_DIRECT	GO:0030667~secretory granule membrane	8	4.18848	4.50048e-05	LGALS3, CR1, ADGRE5, SELL, C5AR1, PECAM1, LILRB3, CD55	189	101	20164	8.45052	0.0123003	0.00112512	0.00104329
GOTERM_BP_DIRECT	GO:0019221~cytokine-mediated signaling pathway	13	6.80628	6.10674e-05	LILRA6, ANXA1, FLT3, IL1R2, IRAK3, LILRA1, LILRB2, LILRB3, LILRA5, HCK, CASP1, TIMP1, CD36	184	323	19349	4.23235	0.0864184	0.00903187	0.00894638
GOTERM_BP_DIRECT	GO:0043123~positive regulation of I-kappaB kinase/NF-kappaB signaling	10	5.2356	8.73215e-05	CLEC4D, CASP1, TNFSF10, S100A12, FLNA, SECTM1, S100A4, CD36, TLR4, MYD88	184	191	19349	5.50563	0.121238	0.0108749	0.010772
GOTERM_BP_DIRECT	GO:0002224~toll-like receptor signaling pathway	6	3.14136	8.82344e-05	CD36, S100A9, TLR4, CTSS, MYD88, S100A8	184	48	19349	13.1447	0.122425	0.0108749	0.010772
GOTERM_CC_DIRECT	GO:0045121~membrane raft	11	5.75916	0.000124236	AHNAK, KCNE3, NFAM1, LRRK2, PECAM1, EFHD2, CD48, CD36, CD55, LTB4R, S100A10	189	250	20164	4.69426	0.0335899	0.00266056	0.00246706
GOTERM_CC_DIRECT	GO:0001891~phagocytic cup	5	2.6178	0.000125772	ANXA1, LCP1, CLEC4E, TLR4, MYO1G	189	28	20164	19.0514	0.0339981	0.00266056	0.00246706
GOTERM_MF_DIRECT	GO:0050786~RAGE receptor binding	4	2.09424	0.00014201	S100A12, S100A4, S100A9, S100A8	184	11	18770	37.0949	0.0581717	0.0123555	0.0122386
GOTERM_MF_DIRECT	GO:0030246~carbohydrate binding	10	5.2356	0.000155871	FCN1, LGALS3, LGALS2, VCAN, CLEC4D, SELL, CLEC12A, CLEC4E, ASGR1, ASGR2	184	200	18770	5.10054	0.0636656	0.0123555	0.0122386
GOTERM_MF_DIRECT	GO:0042803~protein homodimerization activity	19	9.94764	0.000190562	CDA, CEBPB, GCA, GCH1, LRRK2, ECE1, IRAK3, LILRB2, NLRC4, TYMP, JAML, GLIPR2, NACC2, PSAP, S100A6, PECAM1, FLNA, TKT, S100A10	184	705	18770	2.74923	0.0772757	0.0123555	0.0122386
GOTERM_CC_DIRECT	GO:0035577~azurophil granule membrane	6	3.14136	0.000205089	BRI3, NFAM1, RAB3D, PSAP, MGST1, CKAP4	189	58	20164	11.0367	0.054844	0.00402854	0.00373555
GOTERM_MF_DIRECT	GO:0042802~identical protein binding	33	17.2775	0.000231451	CDA, RIPOR2, USP15, SERPINA1, AHNAK, BRI3, LRRK2, MGST1, NLRC4, MEFV, THBS1, ASGR1, FTH1, NAMPT, PSAP, CASP1, TNFSF10, NFE2, ANXA1, GCH1, AGTRAP, MCEMP1, LYZ, RILPL2, S100A4, PADI4, LCP1, PLCB1, TLR4, MYD88, GAS7, FTL, CREB5	184	1704	18770	1.97556	0.0930643	0.0123555	0.0122386
GOTERM_MF_DIRECT	GO:0005515~protein binding	145	75.9162	0.000233673	FCN1, RIPOR2, CDA, NCF2, RAB3D, ZFAND5, AQP9, UBE2D1, LGALS3, RGS2, LGALS2, RASSF2, CAPNS1, FTH1, NAMPT, TNFSF10, COTL1, AP1S2, CYP1B1, AGFG1, CAST, NUP214, RPS9, IL1R2, CSGALNACT2, TALDO1, MCEMP1, DICER1, TMEM170B, NEAT1, RBP7, DOK2, CLEC4D, DAAM2, S100A6, CD300E, S100A4, PADI4, CLEC4E, S100A9, S100A8, FTL, KCNE3, BRI3, STXBP2, MGST1, FPR2, ABHD5, CFP, MEFV, OAZ1, SULT1A1, NACC2, PSAP, S100A12, …	184	12518	18770	1.18162	0.0939145	0.0123555	0.0122386
GOTERM_BP_DIRECT	GO:0051092~positive regulation of NF-kappaB transcription factor activity	9	4.71204	0.000236403	SLCO3A1, S100A12, IRAK3, NLRC4, CD36, S100A9, TLR4, MYD88, S100A8	184	172	19349	5.50243	0.295254	0.0268954	0.0266408
GOTERM_CC_DIRECT	GO:0005737~cytoplasm	73	38.2199	0.000280877	RIPOR2, MTMR11, LRRK2, LST1, ZFAND5, UBE2D1, LGALS3, NHSL2, RGS2, LGALS2, RASSF2, CAPNS1, FTH1, NAMPT, CASP1, SH3BGRL3, CD36, CAST, RPS9, ANXA1, DUSP1, IL1R2, GPBAR1, TALDO1, IRAK3, DICER1, NBPF14, DUSP6, RBP7, ARL4A, DOK2, RILPL2, CDC42EP3, S100A6, PADI4, LCP1, PABPC1, PLCB1, S100A9, TLR4, PFDN5, CES1, GAS7, FTL, CEBPB, SLC24A4, CSTA, USP15, SMARCD3, KCNE3, AHNAK, CCDC69, FPR2, MEFV, OAZ1, SULT1…	189	5361	20164	1.45275	0.0743435	0.00514941	0.00477491
GOTERM_BP_DIRECT	GO:0006909~phagocytosis	6	3.14136	0.000401468	ANXA1, NCF2, PECAM1, LYST, TLR4, MYD88	184	66	19349	9.55978	0.448047	0.0419686	0.0415713
GOTERM_BP_DIRECT	GO:0044419~interspecies interaction between organisms	4	2.09424	0.000425645	CLEC4D, CLEC4E, ASGR1, ASGR2	184	16	19349	26.2894	0.467455	0.0419686	0.0415713
GOTERM_CC_DIRECT	GO:0070821~tertiary granule membrane	6	3.14136	0.000600682	CLEC4D, CLEC12A, MCEMP1, LILRB2, FPR2, FCAR	189	73	20164	8.76886	0.152307	0.0103242	0.00957337
GOTERM_BP_DIRECT	GO:0032695~negative regulation of interleukin-12 production	4	2.09424	0.000721299	IRAK3, MEFV, THBS1, LILRA5	184	19	19349	22.1384	0.656273	0.066675	0.0660439
GOTERM_BP_DIRECT	GO:0030593~neutrophil chemotaxis	6	3.14136	0.00102701	LGALS3, JAML, C5AR1, S100A12, S100A9, S100A8	184	81	19349	7.78945	0.781452	0.0893495	0.0885037
GOTERM_CC_DIRECT	GO:0005884~actin filament	6	3.14136	0.0014003	HCK, ANXA1, COTL1, FLNA, LCP1, GAS7	189	88	20164	7.27417	0.319789	0.0226519	0.0210045
GOTERM_CC_DIRECT	GO:0035578~azurophil granule lumen	6	3.14136	0.00162542	GCA, MNDA, RETN, LYZ, CPPED1, FTL	189	91	20164	7.03436	0.360682	0.0248328	0.0230267
GOTERM_BP_DIRECT	GO:0032494~response to peptidoglycan	3	1.57068	0.00181085	C5AR1, IRAK3, MYD88	184	7	19349	45.0675	0.931607	0.148791	0.147383
GOTERM_BP_DIRECT	GO:0071222~cellular response to lipopolysaccharide	8	4.18848	0.00224401	CEBPB, CASP1, TSPO, LILRB2, CD36, TLR4, MYD88, FCAR	184	190	19349	4.42769	0.964023	0.171049	0.16943
GOTERM_BP_DIRECT	GO:0007165~signal transduction	23	12.0419	0.00231304	ANXA1, NFAM1, LRRK2, C5AR1, SECTM1, LILRB2, RETN, TYMP, NRGN, BST1, NLRP12, DOK2, RASSF2, CDC42EP3, NAMPT, CASP1, S100A6, TNFSF10, PECAM1, VSTM1, TIMP1, PLCB1, MYD88	184	1204	19349	2.00882	0.967524	0.171049	0.16943
GOTERM_CC_DIRECT	GO:0035580~specific granule lumen	5	2.6178	0.00267843	LRG1, FOLR3, RETN, LYZ, CFP	189	62	20164	8.60386	0.521718	0.0387667	0.0359473
GOTERM_BP_DIRECT	GO:0050873~brown fat cell differentiation	4	2.09424	0.00307872	CEBPB, ARL4A, RGS2, LRG1	184	31	19349	13.5687	0.989575	0.21683	0.214777
GOTERM_BP_DIRECT	GO:0032760~positive regulation of tumor necrosis factor production	6	3.14136	0.00322776	LRRK2, CD36, THBS1, TLR4, MYD88, LILRA5	184	105	19349	6.00901	0.991644	0.216993	0.214939
GOTERM_CC_DIRECT	GO:0031093~platelet alpha granule lumen	5	2.6178	0.00354996	CFD, SERPINA1, TIMP1, THBS1, F5	189	67	20164	7.96178	0.623929	0.048812	0.045262
GOTERM_BP_DIRECT	GO:0032496~response to lipopolysaccharide	7	3.66492	0.00359683	GCH1, C5AR1, MGST1, IRAK3, S100A9, TLR4, S100A8	184	155	19349	4.74905	0.99517	0.225314	0.223181
GOTERM_BP_DIRECT	GO:0002755~MyD88-dependent toll-like receptor signaling pathway	4	2.09424	0.0036856	IRAK3, CD36, TLR4, MYD88	184	33	19349	12.7464	0.995767	0.225314	0.223181
GOTERM_BP_DIRECT	GO:0002544~chronic inflammatory response	3	1.57068	0.00380855	THBS1, S100A9, S100A8	184	10	19349	31.5473	0.996473	0.225314	0.223181
GOTERM_BP_DIRECT	GO:0050832~defense response to fungus	4	2.09424	0.00401443	COTL1, S100A12, S100A9, S100A8	184	34	19349	12.3715	0.997403	0.22836	0.226198
GOTERM_CC_DIRECT	GO:0044754~autolysosome	3	1.57068	0.00449975	LRRK2, FTH1, FTL	189	11	20164	29.0967	0.710681	0.0589253	0.0546399
GOTERM_BP_DIRECT	GO:0050830~defense response to Gram-positive bacterium	6	3.14136	0.00475778	FGR, C5AR1, CD36, LYZ, MYD88, MPEG1	184	115	19349	5.48648	0.99914	0.260621	0.258154
GOTERM_CC_DIRECT	GO:0031982~vesicle	7	3.66492	0.00512482	SLC24A4, ANXA1, AHNAK, KCNE3, ECE1, TKT, MYO1G	189	169	20164	4.41902	0.756576	0.0640603	0.0594014
GOTERM_BP_DIRECT	GO:0006098~pentose-phosphate shunt	3	1.57068	0.00551686	TALDO1, PGD, TKT	184	12	19349	26.2894	0.999722	0.28136	0.278697
GOTERM_BP_DIRECT	GO:1900227~positive regulation of NLRP3 inflammasome complex assembly	3	1.57068	0.00551686	CD36, TLR4, MYD88	184	12	19349	26.2894	0.999722	0.28136	0.278697
GOTERM_BP_DIRECT	GO:0002430~complement receptor mediated signaling pathway	3	1.57068	0.00647957	CR1, C5AR1, FPR2	184	13	19349	24.2671	0.999934	0.319443	0.316419
GOTERM_BP_DIRECT	GO:0043406~positive regulation of MAP kinase activity	5	2.6178	0.00670364	FLT3, LRRK2, S100A12, THBS1, TLR4	184	79	19349	6.65554	0.999953	0.319829	0.316801
GOTERM_BP_DIRECT	GO:0045730~respiratory burst	3	1.57068	0.00751274	CD52, NCF2, CD55	184	14	19349	22.5338	0.999986	0.347229	0.343942
GOTERM_CC_DIRECT	GO:0005788~endoplasmic reticulum lumen	9	4.71204	0.00830992	VCAN, SERPINA1, FLT3, TIMP1, CFP, THBS1, CKAP4, F5, CES1	189	307	20164	3.12766	0.899216	0.0993578	0.0921318
GOTERM_MF_DIRECT	GO:0001540~beta-amyloid binding	5	2.6178	0.00920751	LILRB2, CD36, FPR2, PFDN5, TLR4	184	84	18770	6.07208	0.97983	0.432753	0.428661
GOTERM_BP_DIRECT	GO:1904646~cellular response to beta-amyloid	4	2.09424	0.00937564	NAMPT, CD36, FPR2, TLR4	184	46	19349	9.14414	0.999999	0.40784	0.40398
GOTERM_BP_DIRECT	GO:0042130~negative regulation of T cell proliferation	4	2.09424	0.00937564	RIPOR2, CEBPB, CR1, LILRB2	184	46	19349	9.14414	0.999999	0.40784	0.40398
GOTERM_CC_DIRECT	GO:0015629~actin cytoskeleton	8	4.18848	0.00995017	FGR, SVIL, AHNAK, CDC42EP3, FLNA, LCP1, MYO1G, MSRB1	189	254	20164	3.36025	0.936072	0.11296	0.104745
GOTERM_BP_DIRECT	GO:0043065~positive regulation of apoptotic process	10	5.2356	0.0100903	LGALS2, RASSF2, DUSP1, TNFSF10, TSPO, EMILIN2, CYP1B1, MNDA, NLRC4, DUSP6	184	378	19349	2.78195	1	0.416218	0.412278
GOTERM_BP_DIRECT	GO:0050727~regulation of inflammatory response	5	2.6178	0.0101311	BST1, HCK, ANXA1, CASP1, MYD88	184	89	19349	5.90773	1	0.416218	0.412278
GOTERM_CC_DIRECT	GO:0043231~intracellular membrane-bounded organelle	17	8.90052	0.0102691	SERPINA1, ZDHHC20, LRRK2, AQP9, TALDO1, AGTRAP, ABHD5, CTSS, HCK, LRG1, PSAP, AP1S2, TSPO, BLVRB, CYP1B1, MNDA, AGFG1	189	900	20164	2.01521	0.941492	0.11296	0.104745
GOTERM_MF_DIRECT	GO:0004888~transmembrane signaling receptor activity	7	3.66492	0.0103539	ADGRE5, NFAM1, PECAM1, CD300E, LILRA1, LILRB3, TLR4	184	188	18770	3.79828	0.987626	0.43797	0.433828
GOTERM_BP_DIRECT	GO:0006919~activation of cysteine-type endopeptidase activity involved in apoptotic process	5	2.6178	0.0105257	NLRP12, TNFSF10, NLRC4, S100A9, S100A8	184	90	19349	5.84209	1	0.417953	0.413997
GOTERM_BP_DIRECT	GO:0006957~complement activation, alternative pathway	3	1.57068	0.0110211	CFD, CR1, CFP	184	17	19349	18.5572	1	0.417953	0.413997
GOTERM_BP_DIRECT	GO:0014002~astrocyte development	3	1.57068	0.0110211	S100A9, TLR4, S100A8	184	17	19349	18.5572	1	0.417953	0.413997
GOTERM_MF_DIRECT	GO:0038187~pattern recognition receptor activity	3	1.57068	0.0116779	FCN1, CLEC4D, CLEC4E	184	17	18770	18.0019	0.992967	0.449069	0.444823
GOTERM_BP_DIRECT	GO:0051770~positive regulation of nitric-oxide synthase biosynthetic process	3	1.57068	0.0123223	LRRK2, NAMPT, TLR4	184	18	19349	17.5263	1	0.455616	0.451303
GOTERM_CC_DIRECT	GO:0005856~cytoskeleton	12	6.28272	0.012854	FGR, RIPOR2, HCK, CR1, UBXN11, CDC42EP3, S100A12, S100A9, S100A8, CKAP4, MSRB1, GAS7	189	541	20164	2.36646	0.971497	0.135955	0.126068
GOTERM_BP_DIRECT	GO:0006968~cellular defense response	4	2.09424	0.0137904	NCF2, C5AR1, MNDA, LILRB2	184	53	19349	7.93642	1	0.484165	0.479582
GOTERM_BP_DIRECT	GO:0071407~cellular response to organic cyclic compound	4	2.09424	0.0137904	CEBPB, LRRK2, MBD2, CYP1B1	184	53	19349	7.93642	1	0.484165	0.479582
GOTERM_BP_DIRECT	GO:0044267~cellular protein metabolic process	6	3.14136	0.0140765	VCAN, SERPINA1, LTA4H, TIMP1, CKAP4, F5	184	150	19349	4.2063	1	0.484165	0.479582
GOTERM_BP_DIRECT	GO:0002376~immune system process	4	2.09424	0.0152341	CD300E, VSTM1, NLRC4, MYD88	184	55	19349	7.64783	1	0.512072	0.507225
GOTERM_CC_DIRECT	GO:0016020~membrane	35	18.3246	0.0158415	SLC24A4, KCNE3, AHNAK, ZDHHC20, NCF2, MTMR11, LST1, ECE1, LYST, SLC2A6, LGALS3, ADGRE5, CAPNS1, FLNA, CD36, CAST, CD52, SERPINB1, RPS9, IL1R2, CSGALNACT2, EMP3, LILRB2, CKAP4, F5, VMP1, VCAN, LRG1, RILPL2, CD48, PABPC1, FOLR3, CLEC4E, MYO1G, FTL	189	2511	20164	1.48709	0.987615	0.157331	0.145888
GOTERM_CC_DIRECT	GO:0005887~integral component of plasma membrane	23	12.0419	0.0160191	SLC24A4, CR1, FLT3, AQP9, C5AR1, LILRB2, SGMS2, LILRB3, ASGR1, LTB4R, FCAR, SLC7A7, SELL, SLCO3A1, ADGRE5, HRH2, TNFSF10, PECAM1, S1PR3, FFAR2, CD36, EVI2B, TLR4	189	1447	20164	1.6958	0.988215	0.157331	0.145888
GOTERM_BP_DIRECT	GO:0032755~positive regulation of interleukin-6 production	5	2.6178	0.0160509	LILRB2, CD36, TLR4, MYD88, LILRA5	184	102	19349	5.15478	1	0.527539	0.522545
GOTERM_BP_DIRECT	GO:0007204~positive regulation of cytosolic calcium ion concentration	6	3.14136	0.0164224	CD52, C5AR1, S1PR3, CD36, FPR2, CD55	184	156	19349	4.04452	1	0.528017	0.523019
GOTERM_BP_DIRECT	GO:0006805~xenobiotic metabolic process	5	2.6178	0.0171187	SULT1A1, SULT1B1, CYP1B1, S100A12, CES1	184	104	19349	5.05565	1	0.538691	0.533592
GOTERM_MF_DIRECT	GO:0003779~actin binding	9	4.71204	0.0177962	DAAM2, LRRK2, COTL1, FLNA, S100A4, LCP1, MEFV, MYO1G, MSRB1	184	337	18770	2.72433	0.999488	0.624568	0.618662
GOTERM_CC_DIRECT	GO:0008043~intracellular ferritin complex	2	1.04712	0.0185606	FTH1, FTL	189	2	20164	106.688	0.994213	0.176006	0.163205
GOTERM_BP_DIRECT	GO:0070488~neutrophil aggregation	2	1.04712	0.0188267	S100A9, S100A8	184	2	19349	105.158	1	0.56826	0.562881
GOTERM_BP_DIRECT	GO:0005999~xylulose biosynthetic process	2	1.04712	0.0188267	TALDO1, TKT	184	2	19349	105.158	1	0.56826	0.562881
GOTERM_MF_DIRECT	GO:0004873~asialoglycoprotein receptor activity	2	1.04712	0.0194047	ASGR1, ASGR2	184	2	18770	102.011	0.999744	0.624568	0.618662
GOTERM_CC_DIRECT	GO:0031225~anchored component of membrane	5	2.6178	0.0202523	CD52, BST1, VNN2, CD48, CD55	189	111	20164	4.80576	0.996399	0.185646	0.172144
GOTERM_MF_DIRECT	GO:0002020~protease binding	5	2.6178	0.0213883	CSTA, SERPINA1, SELL, PSAP, TIMP1	184	108	18770	4.72273	0.999891	0.624568	0.618662
GOTERM_BP_DIRECT	GO:0007009~plasma membrane organization	3	1.57068	0.0214207	CR1, SERP1, DYSF	184	24	19349	13.1447	1	0.633624	0.627626
GOTERM_MF_DIRECT	GO:0008270~zinc ion binding	16	8.37696	0.0221478	CDA, GCH1, ZDHHC20, ZFAND5, ECE1, MEFV, ADAMTS2, S100A6, TNFSF10, S100A12, TIMP1, LTA4H, S100A9, S100A8, APOBEC3A, MSRB1	184	864	18770	1.88909	0.999921	0.624568	0.618662
GOTERM_BP_DIRECT	GO:0032757~positive regulation of interleukin-8 production	4	2.09424	0.0227518	FCN1, FFAR2, TLR4, MYD88	184	64	19349	6.57235	1	0.659803	0.653558
GOTERM_BP_DIRECT	GO:0001819~positive regulation of cytokine production	4	2.09424	0.0246507	FGR, NFAM1, IRAK3, CLEC4E	184	66	19349	6.37319	1	0.701122	0.694485
GOTERM_BP_DIRECT	GO:0022617~extracellular matrix disassembly	4	2.09424	0.0256312	CAPNS1, LCP1, TIMP1, CTSS	184	67	19349	6.27807	1	0.715257	0.708486
GOTERM_MF_DIRECT	GO:0043236~laminin binding	3	1.57068	0.0263556	LGALS3, THBS1, CTSS	184	26	18770	11.7705	0.999987	0.696777	0.690188
GOTERM_BP_DIRECT	GO:0000187~activation of MAPK activity	5	2.6178	0.02654	LRRK2, C5AR1, THBS1, TLR4, DUSP6	184	119	19349	4.41839	1	0.716173	0.709394
GOTERM_BP_DIRECT	GO:0048661~positive regulation of smooth muscle cell proliferation	4	2.09424	0.0266325	NAMPT, THBS1, TLR4, MYD88	184	68	19349	6.18574	1	0.716173	0.709394
GOTERM_BP_DIRECT	GO:0002292~T cell differentiation involved in immune response	2	1.04712	0.0281075	CLEC4D, CLEC4E	184	3	19349	70.1051	1	0.729315	0.722412
GOTERM_BP_DIRECT	GO:0014916~regulation of lung blood pressure	2	1.04712	0.0281075	GCH1, NAMPT	184	3	19349	70.1051	1	0.729315	0.722412
GOTERM_MF_DIRECT	GO:0034988~Fc-gamma receptor I complex binding	2	1.04712	0.0289661	FGR, FLNA	184	3	18770	68.0072	0.999996	0.720745	0.713929
GOTERM_BP_DIRECT	GO:0001774~microglial cell activation	3	1.57068	0.0305572	NAMPT, C5AR1, FPR2	184	29	19349	10.8784	1	0.779207	0.771831
GOTERM_MF_DIRECT	GO:0008289~lipid binding	6	3.14136	0.0317558	RBP7, FFAR2, S1PR3, CD36, CD55, PRAM1	184	180	18770	3.40036	0.999999	0.746262	0.739205
GOTERM_MF_DIRECT	GO:0051019~mitogen-activated protein kinase binding	3	1.57068	0.0343953	GCH1, DUSP1, DUSP6	184	30	18770	10.2011	1	0.765747	0.758506
GOTERM_BP_DIRECT	GO:0002218~activation of innate immune response	3	1.57068	0.0345716	MNDA, NLRC4, TLR4	184	31	19349	10.1765	1	0.823404	0.81561
GOTERM_CC_DIRECT	GO:0033116~endoplasmic reticulum-Golgi intermediate compartment membrane	4	2.09424	0.0364624	VMP1, SERPINA1, CD55, F5	189	78	20164	5.47117	0.999963	0.323457	0.299933
GOTERM_BP_DIRECT	GO:0032720~negative regulation of tumor necrosis factor production	4	2.09424	0.0365715	TSPO, IRAK3, DICER1, TLR4	184	77	19349	5.46273	1	0.823404	0.81561
GOTERM_BP_DIRECT	GO:0007155~cell adhesion	11	5.75916	0.0370996	RIPOR2, HCK, VCAN, ADGRE5, SELL, EMILIN2, CYP1B1, FOLR3, CD36, FPR2, THBS1	184	551	19349	2.09934	1	0.823404	0.81561
GOTERM_BP_DIRECT	GO:0032119~sequestering of zinc ion	2	1.04712	0.0373009	S100A9, S100A8	184	4	19349	52.5788	1	0.823404	0.81561
GOTERM_BP_DIRECT	GO:0045916~negative regulation of complement activation	2	1.04712	0.0373009	CR1, CD55	184	4	19349	52.5788	1	0.823404	0.81561
GOTERM_BP_DIRECT	GO:0002752~cell surface pattern recognition receptor signaling pathway	2	1.04712	0.0373009	FCN1, FFAR2	184	4	19349	52.5788	1	0.823404	0.81561
GOTERM_BP_DIRECT	GO:2001198~regulation of dendritic cell differentiation	2	1.04712	0.0373009	CEBPB, LILRB2	184	4	19349	52.5788	1	0.823404	0.81561
GOTERM_BP_DIRECT	GO:0002605~negative regulation of dendritic cell antigen processing and presentation	2	1.04712	0.0373009	FGL2, THBS1	184	4	19349	52.5788	1	0.823404	0.81561
GOTERM_BP_DIRECT	GO:0031664~regulation of lipopolysaccharide-mediated signaling pathway	2	1.04712	0.0373009	CD36, CD55	184	4	19349	52.5788	1	0.823404	0.81561
GOTERM_MF_DIRECT	GO:0035662~Toll-like receptor 4 binding	2	1.04712	0.0384348	S100A9, S100A8	184	4	18770	51.0054	1	0.812896	0.805209
GOTERM_BP_DIRECT	GO:0050900~leukocyte migration	6	3.14136	0.0388952	DOK2, SLC7A7, SELL, JAML, PECAM1, CD48	184	196	19349	3.21911	1	0.84597	0.837962
GOTERM_BP_DIRECT	GO:0030511~positive regulation of transforming growth factor beta receptor signaling pathway	3	1.57068	0.040951	ZEB2, LRG1, THBS1	184	34	19349	9.27861	1	0.877776	0.869467
GOTERM_BP_DIRECT	GO:2000379~positive regulation of reactive oxygen species metabolic process	3	1.57068	0.0431686	TSPO, CYP1B1, THBS1	184	35	19349	9.01351	1	0.903122	0.894573
GOTERM_BP_DIRECT	GO:0071260~cellular response to mechanical stimulus	4	2.09424	0.0441112	RIPOR2, CASP1, TLR4, MYD88	184	83	19349	5.06784	1	0.903122	0.894573
GOTERM_CC_DIRECT	GO:0005925~focal adhesion	9	4.71204	0.0446236	SVIL, HCK, RPS9, ANXA1, ADGRE5, AHNAK, FLNA, LCP1, PABPC1	189	422	20164	2.27533	0.999996	0.381341	0.353608
GOTERM_MF_DIRECT	GO:0044325~ion channel binding	5	2.6178	0.0452554	KCNE3, LRRK2, TSPO, FLNA, S100A10	184	137	18770	3.72302	1	0.911572	0.902952
GOTERM_CC_DIRECT	GO:0072557~IPAF inflammasome complex	2	1.04712	0.045761	CASP1, NLRC4	189	5	20164	42.6751	0.999997	0.381341	0.353608
GOTERM_BP_DIRECT	GO:0033031~positive regulation of neutrophil apoptotic process	2	1.04712	0.0464079	ANXA1, FCAR	184	5	19349	42.063	1	0.903122	0.894573
GOTERM_BP_DIRECT	GO:2001044~regulation of integrin-mediated signaling pathway	2	1.04712	0.0464079	BST1, TIMP1	184	5	19349	42.063	1	0.903122	0.894573
GOTERM_BP_DIRECT	GO:0035696~monocyte extravasation	2	1.04712	0.0464079	JAML, PECAM1	184	5	19349	42.063	1	0.903122	0.894573
GOTERM_BP_DIRECT	GO:0018119~peptidyl-cysteine S-nitrosylation	2	1.04712	0.0464079	S100A9, S100A8	184	5	19349	42.063	1	0.903122	0.894573
GOTERM_BP_DIRECT	GO:0038094~Fc-gamma receptor signaling pathway	2	1.04712	0.0464079	CLEC4D, CLEC4E	184	5	19349	42.063	1	0.903122	0.894573
GOTERM_BP_DIRECT	GO:0031663~lipopolysaccharide-mediated signaling pathway	3	1.57068	0.0477343	HCK, TLR4, MYD88	184	37	19349	8.52629	1	0.912977	0.904335
GOTERM_BP_DIRECT	GO:0070373~negative regulation of ERK1 and ERK2 cascade	4	2.09424	0.0481489	NLRP12, DUSP1, TLR4, DUSP6	184	86	19349	4.89105	1	0.912977	0.904335
GOTERM_CC_DIRECT	GO:0016021~integral component of membrane	62	32.4607	0.0486344	FLT3, LST1, AQP9, DYSF, SECTM1, ECE1, SLC2A6, FCAR, ASGR1, LTB4R, ASGR2, SLC22A15, SERP1, ADGRE5, FTH1, TNFSF10, CYP1B1, TSPO, VSTM1, FFAR2, CD36, CD52, CR1, IL1R2, NFAM1, CSGALNACT2, GPBAR1, AGTRAP, MCEMP1, EMP3, TMEM170B, MPEG1, CKAP4, CLEC4D, SLC7A7, JAML, CD300E, CD48, CLEC4E, TLR4, LILRA6, KCNE3, CLEC12A, ZDHHC20, BRI3, STXBP2, MGST1, LILRA1, SGMS2, FPR2, LILRA5, SULT1A1, HRH2, C19ORF38, S10…	189	5401	20164	1.22471	0.999999	0.390773	0.362353
GOTERM_CC_DIRECT	GO:0030659~cytoplasmic vesicle membrane	5	2.6178	0.0500267	ANXA1, DYSF, AP1S2, AGTRAP, MPEG1	189	148	20164	3.60432	0.999999	0.390773	0.362353
GOTERM_CC_DIRECT	GO:0031226~intrinsic component of plasma membrane	3	1.57068	0.0511557	CD52, CD48, TLR4	189	39	20164	8.20676	0.999999	0.390773	0.362353
GOTERM_BP_DIRECT	GO:0033574~response to testosterone	3	1.57068	0.054894	DUSP1, TSPO, THBS1	184	40	19349	7.88682	1	0.975949	0.966711
GOTERM_BP_DIRECT	GO:0070555~response to interleukin-1	3	1.57068	0.054894	ANXA1, IRAK3, MYD88	184	40	19349	7.88682	1	0.975949	0.966711
GOTERM_BP_DIRECT	GO:0009052~pentose-phosphate shunt, non-oxidative branch	2	1.04712	0.0554291	TALDO1, TKT	184	6	19349	35.0525	1	0.975949	0.966711
GOTERM_BP_DIRECT	GO:0006880~intracellular sequestering of iron ion	2	1.04712	0.0554291	FTH1, FTL	184	6	19349	35.0525	1	0.975949	0.966711
GOTERM_BP_DIRECT	GO:0072672~neutrophil extravasation	2	1.04712	0.0554291	JAML, PECAM1	184	6	19349	35.0525	1	0.975949	0.966711
GOTERM_BP_DIRECT	GO:0002768~immune response-regulating cell surface receptor signaling pathway	2	1.04712	0.0554291	FGR, FPR2	184	6	19349	35.0525	1	0.975949	0.966711
GOTERM_CC_DIRECT	GO:0005581~collagen trimer	4	2.09424	0.0562931	FCN1, EMILIN2, TIMP1, CD36	189	93	20164	4.58872	1	0.418395	0.387966
GOTERM_BP_DIRECT	GO:0008360~regulation of cell shape	5	2.6178	0.0563054	FGR, HCK, ANXA1, LST1, CDC42EP3	184	152	19349	3.45913	1	0.979714	0.97044
GOTERM_MF_DIRECT	GO:0035325~Toll-like receptor binding	2	1.04712	0.0570976	CD36, MYD88	184	6	18770	34.0036	1	1	0.992891
GOTERM_CC_DIRECT	GO:0009897~external side of plasma membrane	9	4.71204	0.0586551	CLEC4D, ECE1, CD48, CD36, CLEC4E, THBS1, TLR4, ASGR1, ASGR2	189	447	20164	2.14808	1	0.424478	0.393606
GOTERM_BP_DIRECT	GO:0046330~positive regulation of JNK cascade	4	2.09424	0.0612998	RASSF2, PLCB1, TLR4, MYD88	184	95	19349	4.42769	1	1	0.991204
GOTERM_BP_DIRECT	GO:0032735~positive regulation of interleukin-12 production	3	1.57068	0.0624038	CD36, PLCB1, TLR4	184	43	19349	7.33658	1	1	0.991204
GOTERM_CC_DIRECT	GO:0061702~inflammasome complex	2	1.04712	0.0634766	CASP1, MEFV	189	7	20164	30.4822	1	0.447592	0.415039
GOTERM_MF_DIRECT	GO:0051015~actin filament binding	6	3.14136	0.064242	SVIL, COTL1, FLNA, LCP1, MYO1G, GAS7	184	220	18770	2.78211	1	1	0.992891
GOTERM_BP_DIRECT	GO:2000121~regulation of removal of superoxide radicals	2	1.04712	0.0643655	GCH1, CD36	184	7	19349	30.045	1	1	0.991204
GOTERM_BP_DIRECT	GO:0070997~neuron death	2	1.04712	0.0643655	LRRK2, NAMPT	184	7	19349	30.045	1	1	0.991204
GOTERM_BP_DIRECT	GO:0070498~interleukin-1-mediated signaling pathway	4	2.09424	0.0644275	IL1R2, IRAK3, PLCB1, MYD88	184	97	19349	4.3364	1	1	0.991204
GOTERM_BP_DIRECT	GO:0070374~positive regulation of ERK1 and ERK2 cascade	6	3.14136	0.064826	GLIPR2, C5AR1, GPBAR1, CD36, FPR2, TLR4	184	227	19349	2.7795	1	1	0.991204
GOTERM_CC_DIRECT	GO:0001726~ruffle	4	2.09424	0.0653955	S100A6, LCP1, MEFV, TLR4	189	99	20164	4.31062	1	0.449594	0.416896
GOTERM_MF_DIRECT	GO:0050544~arachidonic acid binding	2	1.04712	0.0662935	S100A9, S100A8	184	7	18770	29.146	1	1	0.992891
GOTERM_BP_DIRECT	GO:0045766~positive regulation of angiogenesis	5	2.6178	0.0666382	LRG1, C5AR1, EMILIN2, CYP1B1, THBS1	184	161	19349	3.26576	1	1	0.991204
GOTERM_BP_DIRECT	GO:0032722~positive regulation of chemokine production	3	1.57068	0.0675924	FFAR2, TLR4, MYD88	184	45	19349	7.01051	1	1	0.991204
GOTERM_BP_DIRECT	GO:0043407~negative regulation of MAP kinase activity	3	1.57068	0.0675924	RGS2, DUSP1, IRAK3	184	45	19349	7.01051	1	1	0.991204
GOTERM_BP_DIRECT	GO:0002548~monocyte chemotaxis	3	1.57068	0.0675924	LGALS3, ANXA1, S100A12	184	45	19349	7.01051	1	1	0.991204
GOTERM_CC_DIRECT	GO:0030133~transport vesicle	4	2.09424	0.068571	HCK, CRISPLD2, RAB3D, CD55	189	101	20164	4.22526	1	0.459927	0.426478
GOTERM_MF_DIRECT	GO:0016301~kinase activity	6	3.14136	0.0686532	CDKN2D, FGR, DOK2, LRRK2, SGMS2, NRGN	184	224	18770	2.73243	1	1	0.992891
GOTERM_BP_DIRECT	GO:0008284~positive regulation of cell proliferation	10	5.2356	0.0696161	BST1, HCK, RPS9, CR1, CAPNS1, FLT3, NAMPT, S1PR3, TIMP1, THBS1	184	537	19349	1.95824	1	1	0.991204
GOTERM_CC_DIRECT	GO:0005577~fibrinogen complex	2	1.04712	0.0722114	FGL2, THBS1	189	8	20164	26.672	1	0.472813	0.438426
GOTERM_BP_DIRECT	GO:0035722~interleukin-12-mediated signaling pathway	3	1.57068	0.0729182	TALDO1, LCP1, PLCB1	184	47	19349	6.71219	1	1	0.991204
GOTERM_BP_DIRECT	GO:0008277~regulation of G-protein coupled receptor protein signaling pathway	3	1.57068	0.0729182	SLC24A4, RGS2, PLCB1	184	47	19349	6.71219	1	1	0.991204
GOTERM_BP_DIRECT	GO:0008202~steroid metabolic process	3	1.57068	0.0729182	SULT1B1, TSPO, CYP1B1	184	47	19349	6.71219	1	1	0.991204
GOTERM_BP_DIRECT	GO:0031100~animal organ regeneration	3	1.57068	0.0729182	FLT3, C5AR1, LCP1	184	47	19349	6.71219	1	1	0.991204
GOTERM_BP_DIRECT	GO:0009812~flavonoid metabolic process	2	1.04712	0.0732178	SULT1A1, SULT1B1	184	8	19349	26.2894	1	1	0.991204
GOTERM_BP_DIRECT	GO:0045959~negative regulation of complement activation, classical pathway	2	1.04712	0.0732178	CR1, CD55	184	8	19349	26.2894	1	1	0.991204
GOTERM_BP_DIRECT	GO:0035425~autocrine signaling	2	1.04712	0.0732178	S100A9, S100A8	184	8	19349	26.2894	1	1	0.991204
GOTERM_CC_DIRECT	GO:0031232~extrinsic component of external side of plasma membrane	2	1.04712	0.0808651	FCN1, ANXA1	189	9	20164	23.7084	1	0.51716	0.479549
GOTERM_BP_DIRECT	GO:0032651~regulation of interleukin-1 beta production	2	1.04712	0.0819868	S1PR3, MEFV	184	9	19349	23.3684	1	1	0.991204
GOTERM_BP_DIRECT	GO:0050764~regulation of phagocytosis	2	1.04712	0.0819868	FGR, HCK	184	9	19349	23.3684	1	1	0.991204
GOTERM_BP_DIRECT	GO:0008037~cell recognition	2	1.04712	0.0819868	VCAN, PECAM1	184	9	19349	23.3684	1	1	0.991204
GOTERM_BP_DIRECT	GO:0008347~glial cell migration	2	1.04712	0.0819868	VCAN, TSPO	184	9	19349	23.3684	1	1	0.991204
GOTERM_BP_DIRECT	GO:0046777~protein autophosphorylation	5	2.6178	0.0899886	FGR, HCK, FLT3, LRRK2, IRAK3	184	179	19349	2.93736	1	1	0.991204
GOTERM_BP_DIRECT	GO:0032355~response to estradiol	4	2.09424	0.0901129	ANXA1, DUSP1, MBD2, CYP1B1	184	112	19349	3.75563	1	1	0.991204
GOTERM_BP_DIRECT	GO:0030449~regulation of complement activation	4	2.09424	0.0901129	CR1, C5AR1, CFP, CD55	184	112	19349	3.75563	1	1	0.991204
GOTERM_MF_DIRECT	GO:0004713~protein tyrosine kinase activity	4	2.09424	0.0907523	FGR, HCK, FLT3, HIPK3	184	109	18770	3.74352	1	1	0.992891
GOTERM_MF_DIRECT	GO:0008330~protein tyrosine/threonine phosphatase activity	2	1.04712	0.0933493	DUSP1, DUSP6	184	10	18770	20.4022	1	1	0.992891
GOTERM_MF_DIRECT	GO:0047844~deoxycytidine deaminase activity	2	1.04712	0.0933493	CDA, APOBEC3A	184	10	18770	20.4022	1	1	0.992891
GOTERM_MF_DIRECT	GO:0004062~aryl sulfotransferase activity	2	1.04712	0.0933493	SULT1A1, SULT1B1	184	10	18770	20.4022	1	1	0.992891
GOTERM_CC_DIRECT	GO:0048471~perinuclear region of cytoplasm	12	6.28272	0.0955857	BRI3, ZDHHC20, S100A6, FLNA, ECE1, S100A4, LCP1, DICER1, FBXL5, TLR4, CKAP4, ASGR2	189	754	20164	1.69795	1	0.597411	0.553963
GOTERM_CC_DIRECT	GO:0032432~actin filament bundle	2	1.04712	0.0979324	FLNA, LCP1	189	11	20164	19.3978	1	0.598476	0.55495
GOTERM_MF_DIRECT	GO:0005102~receptor binding	8	4.18848	0.0983215	FCN1, FGR, HCK, SMARCD3, ANXA1, FGL2, TNFSF10, TLR4	184	401	18770	2.03513	1	1	0.992891
GOTERM_BP_DIRECT	GO:0019730~antimicrobial humoral response	3	1.57068	0.0984021	LYZ, S100A9, S100A8	184	56	19349	5.63344	1	1	0.991204
GOTERM_BP_DIRECT	GO:0043434~response to peptide hormone	3	1.57068	0.0984021	ANXA1, LTA4H, TIMP1	184	56	19349	5.63344	1	1	0.991204
GOTERM_BP_DIRECT	GO:0006002~fructose 6-phosphate metabolic process	2	1.04712	0.099278	HK3, TALDO1	184	11	19349	19.1196	1	1	0.991204
GOTERM_BP_DIRECT	GO:0043097~pyrimidine nucleoside salvage	2	1.04712	0.099278	CDA, TYMP	184	11	19349	19.1196	1	1	0.991204
GOTERM_BP_DIRECT	GO:0002456~T cell mediated immunity	2	1.04712	0.099278	CD55, MYO1G	184	11	19349	19.1196	1	1	0.991204
GOTERM_BP_DIRECT	GO:0071223~cellular response to lipoteichoic acid	2	1.04712	0.099278	CD36, TLR4	184	11	19349	19.1196	1	1	0.991204

## Sheet: Undefined M
Category	Term	Count	%	PValue	Genes	List Total	Pop Hits	Pop Total	Fold Enrichment	Bonferroni	Benjamini	FDR
GOTERM_CC_DIRECT	GO:0070062~extracellular exosome	86	43.6548	2.8345e-31	YWHAE, ARF3, GPI, SERPINA1, YBX1, ENO1, METRNL, HNMT, ACTB, ACTG1, TXNDC17, LGALS3, TUBB6, ALCAM, LGALS1, PNP, SPR, GLIPR2, PLAU, ANPEP, CFL1, TSPO, SIRPA, SH3BGRL3, TIMP1, CLIC1, YWHAG, YWHAH, TPI1, TPM4, ANXA2, TPM3, GSTO1, ACTN1, PGAM1, ANXA5, MIF, RNASE2, PDIA6, RNASE1, NME1, VAMP8, MYL6, PKM, RAB34, S100A6, TAX1BP3, S100A4, TAGLN2, VDAC1, KIFC3, ATP6V0D1, PFN1, S100A9, FBP1, GAPDH, PPIA, BLV…	197	2217	20164	3.97048	9.21214e-29	9.21214e-29	8.44682e-29
GOTERM_BP_DIRECT	GO:0043312~neutrophil degranulation	32	16.2437	7.95175e-17	GPI, SERPINA1, SIGLEC9, BRI3, GPR84, RETN, LGALS3, COMMD9, PNP, PLAU, ANPEP, CLEC5A, SIRPA, MLEC, CD14, S100A11, FCER1G, ANXA2, PGAM1, PLAUR, MIF, RNASE2, VAMP8, PKM, FABP5, LAMTOR2, ADAM8, MNDA, S100A9, PPIA, S100A8, FTL	192	482	19349	6.69053	1.52101e-13	1.08859e-13	1.08462e-13
GOTERM_CC_DIRECT	GO:0005925~focal adhesion	26	13.198	5.11023e-13	YWHAE, ACTB, ACTG1, HSP90B1, CORO1C, ALCAM, PLAU, CFL1, TNS3, PDLIM7, YWHAG, VASP, TPM4, ACTN1, ANXA5, PLAUR, HMGA1, PARVB, ZYX, VIM, CALR, PFN1, PPIA, NECTIN2, PLEC, ENG	197	422	20164	6.30625	1.66087e-10	8.30412e-11	7.61424e-11
GOTERM_CC_DIRECT	GO:0031982~vesicle	16	8.12183	1.08656e-10	ANXA2, MIF, ACTB, CORO1C, VAMP8, TUBA1C, MYL6, PKM, RAB34, CFL1, SPP1, TAGLN2, KCNN4, GAPDH, PPIA, CLIC1	197	169	20164	9.69045	3.53132e-08	1.17711e-08	1.07932e-08
GOTERM_CC_DIRECT	GO:0005829~cytosol	94	47.7157	4.33067e-10	YWHAE, GPI, NCF2, CCDC124, CLTA, YBX1, ENO1, HNMT, ACTB, HK1, ACTG1, TXNDC17, LGALS1, PNP, SPR, C1QBP, CFL1, CLEC5A, PEA15, AP1S2, AP1S1, TSPO, UPP1, TNS3, YWHAG, YWHAH, EIF5A, TRAPPC2L, TPI1, TPM4, ANXA2, TPM3, HSBP1, GSTO1, ACTN1, PGAM1, ANXA5, MIF, PDIA6, NME1, VAMP8, MYL6, PKM, BOLA3, S100A6, PLIN3, TAX1BP3, TAGLN2, ATF5, BCAT1, PFN1, S100A9, FBP1, GAPDH, PPIA, BLVRA, S100A8, FTL, PLEC, CSTA,…	197	5404	20164	1.78042	1.40747e-07	3.51867e-08	3.22635e-08
GOTERM_BP_DIRECT	GO:0061621~canonical glycolysis	8	4.06091	2.45659e-09	GPI, PKM, TPI1, PGAM1, PGK1, ENO1, GAPDH, HK1	192	24	19349	33.592	3.36552e-06	1.68154e-06	1.67539e-06
GOTERM_BP_DIRECT	GO:0006096~glycolytic process	9	4.56853	3.68594e-09	GPI, LDHA, PKM, TPI1, PGAM1, PGK1, ENO1, GAPDH, HK1	192	39	19349	23.256	5.04973e-06	1.68202e-06	1.67588e-06
GOTERM_CC_DIRECT	GO:0005615~extracellular space	43	21.8274	3.63767e-07	GPI, CSTA, SERPINA1, CAPG, RETN, ENO1, METRNL, ACTB, ACTG1, LGALS3, LGALS1, GLIPR2, PLAU, C1QBP, ANPEP, PRDX1, CFL1, SPP1, PGK1, CD14, TIMP1, CLIC1, S100A11, S100A10, TIMM8B, ST14, TPI1, ANXA2, ACTN1, FN1, MIF, RNASE2, PDIA6, PDIA4, VCAN, FABP5, S100A4, TGFBI, CALR, S100A9, PPIA, S100A8, ENG	197	1911	20164	2.30313	0.000118217	1.98304e-05	1.81829e-05
GOTERM_CC_DIRECT	GO:0005743~mitochondrial inner membrane	19	9.64467	3.66099e-07	TIMM8B, COX7B, UQCC2, NDUFB3, SQOR, NDUFB2, TIMM13, MRPL15, MRPL12, MRPL52, LGALS3, UQCRQ, NDUFS6, NDUFAB1, NDUFAF2, UQCRC1, ATP5MF, COX20, ATP5ME	197	444	20164	4.38007	0.000118975	1.98304e-05	1.81829e-05
GOTERM_MF_DIRECT	GO:0005515~protein binding	160	81.2183	7.4929e-07	SPI1, NCF2, ENO1, ACTB, ACTG1, TXNDC17, LGALS3, TUBB6, LGALS1, ALCAM, PNP, PLAU, CFL1, AP1S2, SLC16A3, TNS3, TRAPPC2L, TPM4, TPM3, ACTN1, MIF, RNASE2, PDIA6, RNASE1, PDIA4, MYL6, BOLA3, RAB34, NHP2, S100A6, UQCRC1, ADAM8, S100A4, TAGLN2, VDAC1, CD300C, ATF5, PFN1, ATP6V0D1, PPIA, S100A9, S100A8, FTL, BRI3, TWF2, ATP5MC3, FPR3, TNFRSF11A, TXN, MRPL15, MRPL12, HSP90B1, CORO1C, LDHA, COMMD9, ZNHIT1,…	194	12518	18770	1.23665	0.000319896	0.000320696	0.000311705
GOTERM_CC_DIRECT	GO:0034774~secretory granule lumen	10	5.07614	1.866e-06	GPI, PKM, COMMD9, PNP, PGAM1, MIF, PPIA, S100A9, S100A8, S100A11	197	115	20164	8.90046	0.000606267	8.66358e-05	7.94384e-05
GOTERM_BP_DIRECT	GO:0006094~gluconeogenesis	7	3.5533	5.05784e-06	GPI, TPI1, PGAM1, PGK1, ENO1, GAPDH, FBP1	192	45	19349	15.6763	0.00690531	0.00173105	0.00172472
GOTERM_CC_DIRECT	GO:0070821~tertiary granule membrane	8	4.06091	6.97816e-06	VAMP8, FCER1G, PLAU, CLEC5A, SIRPA, ADAM8, LAMTOR2, GPR84	197	73	20164	11.217	0.00226534	0.000283488	0.000259937
GOTERM_MF_DIRECT	GO:0042802~identical protein binding	38	19.2893	9.81584e-06	YWHAE, SERPINA1, BRI3, ASGR1, ACTB, SRM, ACTG1, LDHA, ALCAM, LGALS1, PNP, PRDX1, LMNA, PCBD1, UPP1, YWHAG, YWHAH, FCER1G, TPM4, ANXA2, HSBP1, FN1, MIF, NME1, PKM, FABP5, ALOX5AP, S100A4, VDAC1, TGFBI, VIM, KIFC3, BCAT1, FBP1, GAPDH, NECTIN2, FTL, ENG	194	1704	18770	2.15763	0.00418261	0.00210059	0.0020417
GOTERM_CC_DIRECT	GO:0005576~extracellular region	42	21.3198	1.23945e-05	GPI, SERPINA1, RETN, YBX1, TXN, METRNL, TREM1, ASGR1, HSP90B1, LGALS3, COMMD9, LGALS1, PNP, GLIPR2, PLAU, SPP1, EMILIN2, CD14, TIMP1, S100A11, S100A10, ANXA2, ACTN1, PGAM1, ANXA5, PLAUR, FN1, MIF, RNASE2, VCAN, PKM, FABP5, S100A6, S100A4, TAGLN2, MNDA, TGFBI, CALR, S100A9, PPIA, S100A8, FTL	197	2117	20164	2.03067	0.00402014	0.00044758	0.000410396
GOTERM_MF_DIRECT	GO:0045296~cadherin binding	14	7.1066	2.47987e-05	YWHAE, VASP, TWF2, CAPG, ENO1, LDHA, PKM, PRDX1, EFHD2, PLIN3, TAGLN2, PFN1, CLIC1, PLEC	194	316	18770	4.28651	0.0105333	0.00353794	0.00343875
GOTERM_CC_DIRECT	GO:1904813~ficolin-1-rich granule lumen	9	4.56853	2.90484e-05	GPI, SERPINA1, PKM, COMMD9, PNP, PGAM1, MNDA, MIF, PPIA	197	124	20164	7.42902	0.00939643	0.000819175	0.000751121
GOTERM_CC_DIRECT	GO:0035579~specific granule membrane	8	4.06091	2.99192e-05	VAMP8, PLAU, CLEC5A, PLAUR, MLEC, ADAM8, LAMTOR2, GPR84	197	91	20164	8.99827	0.00967675	0.000819175	0.000751121
GOTERM_CC_DIRECT	GO:0016020~membrane	46	23.3503	3.02465e-05	YWHAE, GPI, NCF2, POMP, CLTA, ENO1, ACTB, ACTG1, HSP90B1, LGALS3, LDHA, C1QBP, CFL1, PGK1, AP1S1, SIRPA, MLEC, SLC16A3, CLIC1, YWHAG, EIF5A, SDF2L1, TPM4, ANXA2, PGAM1, ANXA5, EMP3, NME1, VAMP8, FKBP1A, FIBP, MYL6, VCAN, ALOX5AP, NDUFAF2, PLIN3, VDAC1, PLP2, CALR, ATP6V0D1, PFN1, GAPDH, PPIA, FTL, GALK1, PLEC	197	2511	20164	1.87509	0.00978209	0.000819175	0.000751121
GOTERM_BP_DIRECT	GO:0070527~platelet aggregation	6	3.04569	7.88739e-05	FIBP, FN1, PPIA, CLIC1, ACTB, ACTG1	192	45	19349	13.4368	0.102428	0.0215957	0.0215168
GOTERM_CC_DIRECT	GO:0005788~endoplasmic reticulum lumen	12	6.09137	0.000217506	VCAN, SERPINA1, LGALS1, SDF2L1, PLAUR, SPP1, FN1, TIMP1, CALR, PDIA6, HSP90B1, PDIA4	197	307	20164	4.00086	0.068256	0.00507277	0.00465134
GOTERM_CC_DIRECT	GO:0005884~actin filament	7	3.5533	0.000218519	TPM4, TPM3, ACTN1, TWF2, AIF1, ACTB, ACTG1	197	88	20164	8.1419	0.0685628	0.00507277	0.00465134
GOTERM_MF_DIRECT	GO:0005509~calcium ion binding	20	10.1523	0.000250816	TPM4, ANXA2, ACTN1, ANXA5, CAPG, AIF1, HSP90B1, VCAN, MYL6, ASPH, NDUFAB1, S100A6, EFHD2, S100A4, ADAM8, CALR, S100A9, S100A8, S100A11, S100A10	194	744	18770	2.60088	0.101575	0.0268373	0.0260849
GOTERM_CC_DIRECT	GO:0005886~plasma membrane	71	36.0406	0.000312678	YWHAE, ARF3, GPI, SIGLEC9, CCDC124, CLTA, ENO1, TREM1, ASGR1, ACTB, ACTG1, LGALS3, ALCAM, PLAU, ANPEP, C1QBP, CLEC5A, SIRPA, SLC39A8, SLC16A3, CLIC1, YWHAH, FCER1G, ANXA2, IFNGR2, ACTN1, PLAUR, MIF, EMP3, PDIA6, VAMP8, ASPH, S100A6, TAX1BP3, ADAM8, VDAC1, CD300C, S100A9, GAPDH, S100A8, PLEC, ENG, BRI3, FPR3, GPR84, TNFRSF11A, HSP90B1, GNA15, ANKH, AP2S1, MLEC, PLEK2, CD14, KCNN4, S100A10, VASP, S…	197	4959	20164	1.46546	0.0966418	0.00677468	0.00621186
GOTERM_MF_DIRECT	GO:0048306~calcium-dependent protein binding	7	3.5533	0.000374533	ANXA2, S100A6, S100A4, S100A9, S100A8, S100A11, S100A10	194	92	18770	7.36161	0.147818	0.03206	0.0311611
GOTERM_CC_DIRECT	GO:0001726~ruffle	7	3.5533	0.000413703	ANXA2, ACTN1, S100A6, CAPG, AIF1, S100A11, PDLIM7	197	99	20164	7.23725	0.125831	0.00807175	0.00740118
GOTERM_CC_DIRECT	GO:0048471~perinuclear region of cytoplasm	19	9.64467	0.000422215	ARF3, TRAPPC2L, ANXA2, BRI3, TWF2, AIF1, HSP90B1, NME1, VAMP8, RAB34, LMNA, S100A6, SPP1, S100A4, SLIRP, CALR, GAPDH, CLIC1, PLEC	197	754	20164	2.57925	0.128247	0.00807175	0.00740118
GOTERM_CC_DIRECT	GO:0042470~melanosome	7	3.5533	0.000511269	YWHAE, ANXA2, PRDX1, CAPG, PDIA6, HSP90B1, PDIA4	197	103	20164	6.95619	0.153127	0.00923124	0.00846434
GOTERM_MF_DIRECT	GO:0044325~ion channel binding	8	4.06091	0.000544145	FKBP1A, YWHAE, ASPH, ACTN1, TSPO, VDAC1, S100A10, YWHAH	194	137	18770	5.64979	0.207381	0.0380662	0.0369989
GOTERM_CC_DIRECT	GO:0030027~lamellipodium	9	4.56853	0.000554386	VASP, CFL1, RAB13, TWF2, CAPG, PARVB, AIF1, ACTB, CORO1C	197	190	20164	4.84841	0.164918	0.00948291	0.0086951
GOTERM_MF_DIRECT	GO:0047134~protein-disulfide reductase activity	3	1.52284	0.000622578	PGK1, TXN, TXNDC17	194	4	18770	72.5644	0.233502	0.0380662	0.0369989
GOTERM_BP_DIRECT	GO:0044267~cellular protein metabolic process	8	4.06091	0.000734451	VCAN, SERPINA1, LGALS1, SPP1, FN1, TIMP1, PDIA6, HSP90B1	192	150	19349	5.37472	0.634529	0.161466	0.160876
GOTERM_MF_DIRECT	GO:0003779~actin binding	12	6.09137	0.000758556	VASP, TPM4, TPM3, ACTN1, CFL1, TWF2, S100A4, PARVB, PFN1, PDLIM7, PLEC, YWHAH	194	337	18770	3.4452	0.276769	0.0405828	0.0394449
GOTERM_BP_DIRECT	GO:0034613~cellular protein localization	6	3.04569	0.00082561	YWHAE, LMNA, LAMTOR2, YWHAG, PLEC, YWHAH	192	74	19349	8.17103	0.677468	0.161466	0.160876
GOTERM_CC_DIRECT	GO:0005856~cytoskeleton	15	7.61421	0.000864942	VASP, TPM4, TPM3, HSBP1, TWF2, PARVB, ACTB, ACTG1, PLEK2, TAGLN2, VIM, PFN1, S100A9, S100A8, PLEC	197	541	20164	2.83795	0.245144	0.0136011	0.0124712
GOTERM_CC_DIRECT	GO:0015629~actin cytoskeleton	10	5.07614	0.000878842	VASP, TPM3, CFL1, ZYX, TAX1BP3, CAPG, PARVB, PDLIM7, ACTB, CORO1C	197	254	20164	4.02974	0.248549	0.0136011	0.0124712
GOTERM_CC_DIRECT	GO:0009986~cell surface	16	8.12183	0.00110098	FCER1G, ANXA2, PLAUR, ENO1, MIF, PDIA4, LGALS3, LGALS1, PLAU, C1QBP, CLEC5A, SIRPA, ADAM8, CALR, NECTIN2, ENG	197	619	20164	2.6457	0.300939	0.0162645	0.0149133
GOTERM_MF_DIRECT	GO:0030246~carbohydrate binding	9	4.56853	0.00111151	LGALS3, VCAN, LGALS1, SIGLEC9, CLEC5A, MLEC, CALR, SIGLEC7, ASGR1	194	200	18770	4.35387	0.378039	0.0528584	0.0513764
GOTERM_BP_DIRECT	GO:0035722~interleukin-12-mediated signaling pathway	5	2.53807	0.00117795	ANXA2, GSTO1, CFL1, MIF, PPIA	192	47	19349	10.7209	0.801058	0.188964	0.188274
GOTERM_BP_DIRECT	GO:0030593~neutrophil chemotaxis	6	3.04569	0.00124228	LGALS3, FCER1G, TREM1, PPIA, S100A9, S100A8	192	81	19349	7.46489	0.81786	0.188964	0.188274
GOTERM_CC_DIRECT	GO:0005739~mitochondrion	27	13.7056	0.00130532	YWHAE, TIMM13, MRPL15, MRPL12, HK1, C1QBP, TSPO, CLIC1, ATP5MF, YWHAG, ATP5ME, YWHAH, GADD45GIP1, UQCC2, SQOR, MRPL52, FIBP, PKM, UQCRQ, BOLA3, NDUFAB1, UQCRC1, NDUFAF2, VDAC1, SLIRP, BCAT1, COX20	197	1416	20164	1.95169	0.345907	0.0184447	0.0169124
GOTERM_CC_DIRECT	GO:0035578~azurophil granule lumen	6	3.04569	0.00195074	FABP5, ANXA2, MNDA, RETN, RNASE2, FTL	197	91	20164	6.7487	0.469857	0.0264162	0.0242216
GOTERM_MF_DIRECT	GO:0003723~RNA binding	28	14.2132	0.00200865	YWHAE, SPI1, CCDC124, TWF2, MRPL15, ENO1, YBX1, TXN, MRPL12, HSP90B1, LGALS3, LGALS1, PRDX1, SLC16A3, YWHAG, EIF5A, ANXA2, PDIA4, NME1, PKM, NHP2, ZYX, S100A4, SLIRP, CALR, PFN1, PPIA, PLEC	194	1455	18770	1.86191	0.576226	0.083074	0.0807448
GOTERM_MF_DIRECT	GO:0050544~arachidonic acid binding	3	1.52284	0.00213508	ALOX5AP, S100A9, S100A8	194	7	18770	41.4654	0.598542	0.083074	0.0807448
GOTERM_BP_DIRECT	GO:0006457~protein folding	8	4.06091	0.0024576	FKBP1A, MLEC, CALR, PDIA6, PPIA, CCT5, HSP90B1, PDIA4	192	185	19349	4.35788	0.965647	0.297769	0.296682
GOTERM_BP_DIRECT	GO:0006892~post-Golgi vesicle-mediated transport	5	2.53807	0.00257574	VAMP8, AP1S2, AP1S1, CLTA, FTL	192	58	19349	8.68759	0.970792	0.297769	0.296682
GOTERM_BP_DIRECT	GO:0010756~positive regulation of plasminogen activation	3	1.52284	0.0026101	ANXA2, ENO1, S100A10	192	8	19349	37.791	0.972139	0.297769	0.296682
GOTERM_CC_DIRECT	GO:0002102~podosome	4	2.03046	0.00274341	TPM4, SH3PXD2B, ADAM8, CAPG	197	29	20164	14.118	0.590507	0.0356644	0.0327015
GOTERM_MF_DIRECT	GO:0015037~peptide disulfide oxidoreductase activity	3	1.52284	0.00282754	TXN, PDIA6, PDIA4	194	8	18770	36.2822	0.701525	0.100849	0.0980212
GOTERM_BP_DIRECT	GO:0071346~cellular response to interferon-gamma	6	3.04569	0.00300789	ZYX, SIRPA, VIM, GAPDH, AIF1, ACTG1	192	99	19349	6.10764	0.983869	0.308942	0.307813
GOTERM_CC_DIRECT	GO:0030667~secretory granule membrane	6	3.04569	0.0030739	VAMP8, LGALS3, SIGLEC9, FABP5, ANPEP, CD14	197	101	20164	6.08051	0.632324	0.0384237	0.0352316
GOTERM_BP_DIRECT	GO:0006754~ATP biosynthetic process	4	2.03046	0.00315937	PKM, ATP5MC3, ATP5MF, ATP5ME	192	30	19349	13.4368	0.986901	0.308942	0.307813
GOTERM_MF_DIRECT	GO:0015035~protein disulfide oxidoreductase activity	4	2.03046	0.0035422	SH3BGRL3, TXN, PDIA6, PDIA4	194	30	18770	12.9003	0.780237	0.11662	0.11335
GOTERM_BP_DIRECT	GO:0007165~signal transduction	23	11.6751	0.0039215	YWHAE, GPI, ANXA5, PLAUR, FPR3, TNFRSF11A, RETN, METRNL, TYMP, CORO1C, ALCAM, PLAU, ANPEP, CLEC5A, S100A6, SPP1, ZYX, TIMP1, CAMK1, CLIC1, S100A11, YWHAG, YWHAH	192	1204	19349	1.92512	0.995406	0.357903	0.356595
GOTERM_CC_DIRECT	GO:0033018~sarcoplasmic reticulum lumen	3	1.52284	0.00401859	ASPH, CALR, HSP90B1	197	10	20164	30.7066	0.729821	0.0483719	0.0443533
GOTERM_MF_DIRECT	GO:0005200~structural constituent of cytoskeleton	6	3.04569	0.00441459	TUBA1C, TUBB6, VIM, ACTB, ACTG1, PLEC	194	104	18770	5.58188	0.848808	0.13496	0.131176
GOTERM_CC_DIRECT	GO:0005737~cytoplasm	70	35.533	0.00467598	YWHAE, ARF3, YBX1, ENO1, HNMT, ACTB, TUBA1C, LGALS3, TUBB6, LGALS1, PNP, ANPEP, C1QBP, SH3PXD2B, CFL1, PEA15, SH3BGRL3, UPP1, CLIC1, YWHAG, YWHAH, EIF5A, TRAPPC2L, ANXA2, GSTO1, ACTN1, PGAM1, ANXA5, MIF, NME1, VAMP8, PKM, S100A6, PLIN3, TAX1BP3, ADAM8, KIFC3, PFN1, S100A9, FBP1, GAPDH, PPIA, FTL, PLEC, CSTA, POMP, TWF2, CAPG, TXN, AIF1, LDHA, PRDX1, EIF4EBP1, PLEK2, S100A11, CCT5, S100A10, ISOC2,…	197	5361	20164	1.33648	0.781999	0.0542748	0.0497658
GOTERM_CC_DIRECT	GO:0034663~endoplasmic reticulum chaperone complex	3	1.52284	0.00488029	SDF2L1, PDIA6, HSP90B1	197	11	20164	27.9151	0.79607	0.0546929	0.0501492
GOTERM_CC_DIRECT	GO:0001725~stress fiber	5	2.53807	0.005065	TPM4, TPM3, ACTN1, ZYX, PDLIM7	197	71	20164	7.20812	0.808009	0.0548708	0.0503123
GOTERM_BP_DIRECT	GO:0032981~mitochondrial respiratory chain complex I assembly	5	2.53807	0.00507978	NDUFS6, NDUFAB1, NDUFB3, NDUFB2, NDUFAF2	192	70	19349	7.19829	0.999067	0.43035	0.428778
GOTERM_MF_DIRECT	GO:0002020~protease binding	6	3.04569	0.00517836	CSTA, SERPINA1, ANXA2, FN1, TIMP1, MIF	194	108	18770	5.37514	0.891054	0.145585	0.141504
GOTERM_MF_DIRECT	GO:0050786~RAGE receptor binding	3	1.52284	0.00544245	S100A4, S100A9, S100A8	194	11	18770	26.3871	0.902731	0.145585	0.141504
GOTERM_BP_DIRECT	GO:0009615~response to virus	6	3.04569	0.00548595	IFNGR2, CFL1, HMGA1, AP1S1, ENO1, CCT5	192	114	19349	5.304	0.999467	0.43035	0.428778
GOTERM_BP_DIRECT	GO:0006898~receptor-mediated endocytosis	7	3.5533	0.00565836	MARCO, AP1S1, CD14, CALR, ASGR1, PDLIM7, HSP90B1	192	163	19349	4.32781	0.999579	0.43035	0.428778
GOTERM_BP_DIRECT	GO:0030049~muscle filament sliding	4	2.03046	0.00619663	MYL6, TPM4, TPM3, VIM	192	38	19349	10.608	0.9998	0.446484	0.444853
GOTERM_CC_DIRECT	GO:0000276~mitochondrial proton-transporting ATP synthase complex, coupling factor F(o)	3	1.52284	0.00683328	ATP5MC3, ATP5MF, ATP5ME	197	13	20164	23.6205	0.892304	0.0716393	0.0656877
GOTERM_BP_DIRECT	GO:0098869~cellular oxidant detoxification	5	2.53807	0.00710895	GSTO1, ALOX5AP, TXN, S100A9, TXNDC17	192	77	19349	6.5439	0.999943	0.466349	0.464646
GOTERM_BP_DIRECT	GO:0033574~response to testosterone	4	2.03046	0.00715364	GPI, TSPO, CALR, NME1	192	40	19349	10.0776	0.999946	0.466349	0.464646
GOTERM_BP_DIRECT	GO:0006935~chemotaxis	6	3.04569	0.00752354	PLAU, PLAUR, FPR3, PLP2, RNASE2, TYMP	192	123	19349	4.9159	0.999968	0.46817	0.46646
GOTERM_MF_DIRECT	GO:0051015~actin filament binding	8	4.06091	0.00781104	TPM4, TPM3, ACTN1, CFL1, TWF2, CAPG, AIF1, CORO1C	194	220	18770	3.51828	0.96486	0.196654	0.191141
GOTERM_BP_DIRECT	GO:0002576~platelet degranulation	6	3.04569	0.00803924	SERPINA1, ACTN1, ANXA5, FN1, TAGLN2, TIMP1	192	125	19349	4.83725	0.999984	0.478509	0.476762
GOTERM_MF_DIRECT	GO:0044548~S100 protein binding	3	1.52284	0.00882422	ANXA2, S100A6, S100A11	194	14	18770	20.7327	0.977283	0.20982	0.203937
GOTERM_BP_DIRECT	GO:0002523~leukocyte migration involved in inflammatory response	3	1.52284	0.00935334	ADAM8, S100A9, S100A8	192	15	19349	20.1552	0.999997	0.53353	0.531581
GOTERM_MF_DIRECT	GO:0008307~structural constituent of muscle	4	2.03046	0.00976682	MYL6, TPM4, ASPH, PLEC	194	43	18770	9.00024	0.984868	0.220011	0.213842
GOTERM_CC_DIRECT	GO:0045121~membrane raft	8	4.06091	0.011359	TUBA1C, ANXA2, EFHD2, PGK1, VDAC1, CD14, S100A10, HK1	197	250	20164	3.27537	0.975591	0.115365	0.105781
GOTERM_BP_DIRECT	GO:0001525~angiogenesis	8	4.06091	0.0116212	ANXA2, ANPEP, FN1, ADAM8, TGFBI, TYMP, ENG, ACTG1	192	247	19349	3.264	1	0.584719	0.582583
GOTERM_BP_DIRECT	GO:0021762~substantia nigra development	4	2.03046	0.0118245	YWHAE, LDHA, ACTB, YWHAH	192	48	19349	8.398	1	0.584719	0.582583
GOTERM_BP_DIRECT	GO:0002224~toll-like receptor signaling pathway	4	2.03046	0.0118245	CD14, S100A9, S100A8, HSP90B1	192	48	19349	8.398	1	0.584719	0.582583
GOTERM_BP_DIRECT	GO:0014002~astrocyte development	3	1.52284	0.0119592	VIM, S100A9, S100A8	192	17	19349	17.784	1	0.584719	0.582583
GOTERM_CC_DIRECT	GO:0005747~mitochondrial respiratory chain complex I	4	2.03046	0.0126809	NDUFS6, NDUFAB1, NDUFB3, NDUFB2	197	50	20164	8.18843	0.984198	0.124888	0.114512
GOTERM_BP_DIRECT	GO:0006120~mitochondrial electron transport, NADH to ubiquinone	4	2.03046	0.0132091	NDUFS6, NDUFAB1, NDUFB3, NDUFB2	192	50	19349	8.06208	1	0.590326	0.58817
GOTERM_BP_DIRECT	GO:0050900~leukocyte migration	7	3.5533	0.0133407	FCER1G, FN1, SIRPA, MIF, TREM1, SLC16A3, PPIA	192	196	19349	3.59914	1	0.590326	0.58817
GOTERM_BP_DIRECT	GO:0034329~cell junction assembly	3	1.52284	0.0133675	VASP, ACTB, ACTG1	192	18	19349	16.796	1	0.590326	0.58817
GOTERM_BP_DIRECT	GO:0048146~positive regulation of fibroblast proliferation	4	2.03046	0.0146825	ANXA2, S100A6, FN1, MIF	192	52	19349	7.752	1	0.607642	0.605423
GOTERM_BP_DIRECT	GO:0031668~cellular response to extracellular stimulus	3	1.52284	0.0148441	AIF1, ASGR1, PLEC	192	19	19349	15.912	1	0.607642	0.605423
GOTERM_CC_DIRECT	GO:0030659~cytoplasmic vesicle membrane	6	3.04569	0.0148694	IFNGR2, RAB13, DSE, AP1S2, AP1S1, KIFC3	197	148	20164	4.14954	0.992318	0.142134	0.130326
GOTERM_MF_DIRECT	GO:0019903~protein phosphatase binding	5	2.53807	0.0150051	YWHAE, LGALS3, SIRPA, KCNN4, HSP90B1	194	92	18770	5.25829	0.998428	0.321108	0.312105
GOTERM_BP_DIRECT	GO:0006968~cellular defense response	4	2.03046	0.0154526	NCF2, CLEC5A, MNDA, CD300C	192	53	19349	7.60574	1	0.607642	0.605423
GOTERM_MF_DIRECT	GO:0035615~clathrin adaptor activity	3	1.52284	0.0160332	AP2S1, AP1S2, AP1S1	194	19	18770	15.2767	0.998994	0.326771	0.317609
GOTERM_BP_DIRECT	GO:0045780~positive regulation of bone resorption	3	1.52284	0.0163874	SPP1, ADAM8, TNFRSF11A	192	20	19349	15.1164	1	0.607642	0.605423
GOTERM_BP_DIRECT	GO:0042730~fibrinolysis	3	1.52284	0.0163874	ANXA2, PLAU, PLAUR	192	20	19349	15.1164	1	0.607642	0.605423
GOTERM_BP_DIRECT	GO:0045087~innate immune response	13	6.59898	0.0170404	PPP1R14B, FCER1G, NCF2, MIF, TREM1, HK1, MARCO, LGALS3, C1QBP, CLEC5A, CD14, S100A9, S100A8	192	604	19349	2.16902	1	0.607642	0.605423
GOTERM_BP_DIRECT	GO:0010951~negative regulation of endopeptidase activity	6	3.04569	0.0171231	CSTA, SERPINA1, ANXA2, TIMP1, CST6, GAPDH	192	151	19349	4.00435	1	0.607642	0.605423
GOTERM_BP_DIRECT	GO:0019886~antigen processing and presentation of exogenous peptide antigen via MHC class II	5	2.53807	0.0173105	FCER1G, AP2S1, AP1S2, AP1S1, CLTA	192	100	19349	5.0388	1	0.607642	0.605423
GOTERM_BP_DIRECT	GO:0042776~mitochondrial ATP synthesis coupled proton transport	3	1.52284	0.0179962	ATP5MC3, ATP5MF, ATP5ME	192	21	19349	14.3966	1	0.611967	0.609732
GOTERM_CC_DIRECT	GO:0031258~lamellipodium membrane	3	1.52284	0.0191112	VASP, CFL1, PLEK2	197	22	20164	13.9575	0.99811	0.174657	0.160147
GOTERM_BP_DIRECT	GO:0016192~vesicle-mediated transport	7	3.5533	0.019295	VAMP8, ARF3, AP2S1, AP1S2, PLIN3, AP1S1, CLTA	192	213	19349	3.31189	1	0.611967	0.609732
GOTERM_CC_DIRECT	GO:1990665~AnxA2-p11 complex	2	1.01523	0.0193466	ANXA2, S100A10	197	2	20164	102.355	0.998252	0.174657	0.160147
GOTERM_BP_DIRECT	GO:0070488~neutrophil aggregation	2	1.01523	0.0196457	S100A9, S100A8	192	2	19349	100.776	1	0.611967	0.609732
GOTERM_BP_DIRECT	GO:0035606~peptidyl-cysteine S-trans-nitrosylation	2	1.01523	0.0196457	GAPDH, S100A9	192	2	19349	100.776	1	0.611967	0.609732
GOTERM_BP_DIRECT	GO:0006090~pyruvate metabolic process	3	1.52284	0.0196688	LDHA, VDAC1, SLC16A3	192	22	19349	13.7422	1	0.611967	0.609732
GOTERM_MF_DIRECT	GO:0009032~thymidine phosphorylase activity	2	1.01523	0.0204595	UPP1, TYMP	194	2	18770	96.7526	0.999853	0.398031	0.386871
GOTERM_CC_DIRECT	GO:0043296~apical junction complex	3	1.52284	0.0207991	NECTIN2, ACTB, ACTG1	197	23	20164	13.3507	0.99892	0.182695	0.167517
GOTERM_BP_DIRECT	GO:0043687~post-translational protein modification	9	4.56853	0.0215424	VCAN, SERPINA1, LGALS1, RAB13, SPP1, FN1, TIMP1, PDIA6, HSP90B1	192	345	19349	2.62894	1	0.655368	0.652974
GOTERM_CC_DIRECT	GO:0101003~ficolin-1-rich granule membrane	4	2.03046	0.021552	LGALS3, FCER1G, SIRPA, ADAM8	197	61	20164	6.71182	0.999159	0.184326	0.169013
GOTERM_BP_DIRECT	GO:0006936~muscle contraction	5	2.53807	0.0222766	MYL6, TPM4, ASPH, HSBP1, TPM3	192	108	19349	4.66556	1	0.662972	0.66055
GOTERM_CC_DIRECT	GO:0005903~brush border	4	2.03046	0.0224897	MYL6, ACTN1, CLIC1, PLEC	197	62	20164	6.60357	0.999384	0.187414	0.171844
GOTERM_MF_DIRECT	GO:0005178~integrin binding	6	3.04569	0.0256076	ACTN1, SPP1, FN1, TGFBI, CALR, PPIA	194	161	18770	3.60569	0.999985	0.476523	0.463163
GOTERM_BP_DIRECT	GO:1900740~positive regulation of protein insertion into mitochondrial membrane involved in apoptotic signaling pathway	3	1.52284	0.0269707	YWHAE, YWHAG, YWHAH	192	26	19349	11.628	1	0.785594	0.782725
GOTERM_CC_DIRECT	GO:0031093~platelet alpha granule lumen	4	2.03046	0.0275071	SERPINA1, ACTN1, FN1, TIMP1	197	67	20164	6.11077	0.999884	0.220859	0.20251
GOTERM_BP_DIRECT	GO:0022617~extracellular matrix disassembly	4	2.03046	0.0286023	SH3PXD2B, ADAM8, TIMP1, ENG	192	67	19349	6.01648	1	0.78715	0.784275
GOTERM_CC_DIRECT	GO:0072563~endothelial microparticle	2	1.01523	0.0288798	ANXA5, ENG	197	3	20164	68.2369	0.999927	0.220859	0.20251
GOTERM_CC_DIRECT	GO:0098637~protein complex involved in cell-matrix adhesion	2	1.01523	0.0288798	PLAU, PLAUR	197	3	20164	68.2369	0.999927	0.220859	0.20251
GOTERM_BP_DIRECT	GO:0050690~regulation of defense response to virus by virus	3	1.52284	0.0289423	AP2S1, AP1S2, AP1S1	192	27	19349	11.1973	1	0.78715	0.784275
GOTERM_CC_DIRECT	GO:0031965~nuclear membrane	7	3.5533	0.0292213	LMNA, ALOX5AP, YBX1, SLC16A3, GAPDH, CLIC1, ATP5MF	197	238	20164	3.01045	0.999935	0.220859	0.20251
GOTERM_BP_DIRECT	GO:0046074~dTMP catabolic process	2	1.01523	0.0293241	UPP1, TYMP	192	3	19349	67.184	1	0.78715	0.784275
GOTERM_BP_DIRECT	GO:0044003~modification by symbiont of host morphology or physiology	2	1.01523	0.0293241	PGK1, ENO1	192	3	19349	67.184	1	0.78715	0.784275
GOTERM_CC_DIRECT	GO:0019897~extrinsic component of plasma membrane	3	1.52284	0.0301089	ST14, ANXA2, S100A10	197	28	20164	10.9666	0.999952	0.2223	0.203832
GOTERM_CC_DIRECT	GO:0045335~phagocytic vesicle	4	2.03046	0.03078	RAB34, ZYX, VIM, ACTG1	197	70	20164	5.84888	0.999961	0.2223	0.203832
GOTERM_BP_DIRECT	GO:0030036~actin cytoskeleton organization	6	3.04569	0.0332533	VASP, ACTN1, CFL1, PFN1, PDLIM7, CORO1C	192	180	19349	3.3592	1	0.875458	0.87226
GOTERM_CC_DIRECT	GO:0030670~phagocytic vesicle membrane	4	2.03046	0.0366685	VAMP8, RAB34, CALR, ATP6V0D1	197	75	20164	5.45895	0.999995	0.2589	0.237392
GOTERM_BP_DIRECT	GO:0006626~protein targeting to mitochondrion	3	1.52284	0.0373739	TIMM8B, TIMM13, TSPO	192	31	19349	9.75252	1	0.945376	0.941923
GOTERM_CC_DIRECT	GO:0005741~mitochondrial outer membrane	6	3.04569	0.037441	TSPO, ATP5MC3, VDAC1, HK1, PLEC, NME1	197	189	20164	3.24938	0.999996	0.2589	0.237392
GOTERM_CC_DIRECT	GO:0005862~muscle thin filament tropomyosin	2	1.01523	0.0383207	TPM4, TPM3	197	4	20164	51.1777	0.999997	0.259463	0.237908
GOTERM_BP_DIRECT	GO:0090402~oncogene-induced cell senescence	2	1.01523	0.0389074	SPI1, HMGA1	192	4	19349	50.388	1	0.945376	0.941923
GOTERM_BP_DIRECT	GO:0032119~sequestering of zinc ion	2	1.01523	0.0389074	S100A9, S100A8	192	4	19349	50.388	1	0.945376	0.941923
GOTERM_CC_DIRECT	GO:0030018~Z disc	5	2.53807	0.0391332	FKBP1A, ACTN1, PARVB, PDLIM7, PLEC	197	131	20164	3.90669	0.999998	0.259557	0.237994
GOTERM_BP_DIRECT	GO:0043066~negative regulation of apoptotic process	11	5.58376	0.0392451	CFL1, CLEC5A, ANXA5, PLAUR, VDAC1, TIMP1, MIF, ATF5, AIF1, ATOX1, HSP90B1	192	533	19349	2.07981	1	0.945376	0.941923
GOTERM_BP_DIRECT	GO:0042407~cristae formation	3	1.52284	0.0396119	ATP5MC3, ATP5MF, ATP5ME	192	32	19349	9.44775	1	0.945376	0.941923
GOTERM_BP_DIRECT	GO:0061024~membrane organization	5	2.53807	0.0400524	VAMP8, AP2S1, CLTA, ACTB, ACTG1	192	130	19349	3.876	1	0.945376	0.941923
GOTERM_MF_DIRECT	GO:0004522~ribonuclease A activity	2	1.01523	0.0405026	RNASE2, RNASE1	194	4	18770	48.3763	1	0.642042	0.62404
GOTERM_MF_DIRECT	GO:0016763~transferase activity, transferring pentosyl groups	2	1.01523	0.0405026	UPP1, TYMP	194	4	18770	48.3763	1	0.642042	0.62404
GOTERM_MF_DIRECT	GO:0005534~galactose binding	2	1.01523	0.0405026	ENG, GALK1	194	4	18770	48.3763	1	0.642042	0.62404
GOTERM_MF_DIRECT	GO:0035662~Toll-like receptor 4 binding	2	1.01523	0.0405026	S100A9, S100A8	194	4	18770	48.3763	1	0.642042	0.62404
GOTERM_BP_DIRECT	GO:0043388~positive regulation of DNA binding	3	1.52284	0.0418994	PLAUR, TXN, NME1	192	33	19349	9.16146	1	0.972208	0.968658
GOTERM_BP_DIRECT	GO:0050832~defense response to fungus	3	1.52284	0.0442354	GAPDH, S100A9, S100A8	192	34	19349	8.892	1	0.98888	0.985268
GOTERM_MF_DIRECT	GO:0015078~hydrogen ion transmembrane transporter activity	3	1.52284	0.0450894	ATP5MC3, ATP6V0D1, ATP5ME	194	33	18770	8.79569	1	0.689223	0.669899
GOTERM_BP_DIRECT	GO:0034504~protein localization to nucleus	3	1.52284	0.0466186	YWHAE, LMNA, CALR	192	35	19349	8.63795	1	0.98888	0.985268
GOTERM_BP_DIRECT	GO:0006954~inflammatory response	9	4.56853	0.0469589	SPP1, ADAM8, FPR3, CD14, MIF, AIF1, S100A9, S100A8, HK1	192	403	19349	2.25058	1	0.98888	0.985268
GOTERM_BP_DIRECT	GO:0007155~cell adhesion	11	5.58376	0.04727	VCAN, ALCAM, SIGLEC9, SPP1, FN1, EMILIN2, SIRPA, PARVB, TGFBI, SIGLEC7, ENG	192	551	19349	2.01186	1	0.98888	0.985268
GOTERM_CC_DIRECT	GO:0032010~phagolysosome	2	1.01523	0.0476704	NCF2, ADAM8	197	5	20164	40.9421	1	0.309858	0.284116
GOTERM_BP_DIRECT	GO:0018119~peptidyl-cysteine S-nitrosylation	2	1.01523	0.0483966	S100A9, S100A8	192	5	19349	40.3104	1	0.98888	0.985268
GOTERM_BP_DIRECT	GO:0051208~sequestering of calcium ion	2	1.01523	0.0483966	CALR, HSP90B1	192	5	19349	40.3104	1	0.98888	0.985268
GOTERM_BP_DIRECT	GO:0072656~maintenance of protein location in mitochondrion	2	1.01523	0.0483966	TSPO, HK1	192	5	19349	40.3104	1	0.98888	0.985268
GOTERM_BP_DIRECT	GO:0071677~positive regulation of mononuclear cell migration	2	1.01523	0.0483966	LGALS3, AIF1	192	5	19349	40.3104	1	0.98888	0.985268
GOTERM_MF_DIRECT	GO:0019863~IgE binding	2	1.01523	0.0503706	LGALS3, FCER1G	194	5	18770	38.701	1	0.718621	0.698473
GOTERM_MF_DIRECT	GO:0098973~structural constituent of postsynaptic actin cytoskeleton	2	1.01523	0.0503706	ACTB, ACTG1	194	5	18770	38.701	1	0.718621	0.698473
GOTERM_CC_DIRECT	GO:0072562~blood microparticle	5	2.53807	0.051975	FN1, PFN1, CLIC1, ACTB, ACTG1	197	144	20164	3.554	1	0.331213	0.303697
GOTERM_MF_DIRECT	GO:0005546~phosphatidylinositol-4,5-bisphosphate binding	4	2.03046	0.0525219	ANXA2, TWF2, CAPG, PFN1	194	82	18770	4.71964	1	0.721479	0.70125
GOTERM_BP_DIRECT	GO:0001934~positive regulation of protein phosphorylation	6	3.04569	0.0531272	MARCO, ANXA2, PLAUR, PPIA, AIF1, ENG	192	205	19349	2.94954	1	1	0.997076
GOTERM_BP_DIRECT	GO:0048870~cell motility	3	1.52284	0.0540402	CFL1, ACTB, ENG	192	38	19349	7.956	1	1	0.997076
GOTERM_MF_DIRECT	GO:0051020~GTPase binding	3	1.52284	0.0553873	CLTA, ENO1, YBX1	194	37	18770	7.8448	1	0.721479	0.70125
GOTERM_MF_DIRECT	GO:0019904~protein domain specific binding	7	3.5533	0.055628	YWHAE, ACTN1, PLAUR, CAPG, VIM, YWHAG, YWHAH	194	264	18770	2.56541	1	0.721479	0.70125
GOTERM_BP_DIRECT	GO:0070125~mitochondrial translational elongation	4	2.03046	0.0564989	MRPL52, GADD45GIP1, MRPL15, MRPL12	192	88	19349	4.58073	1	1	0.997076
GOTERM_CC_DIRECT	GO:0098871~postsynaptic actin cytoskeleton	2	1.01523	0.0569296	ACTB, ACTG1	197	6	20164	34.1184	1	0.349097	0.320095
GOTERM_CC_DIRECT	GO:0042719~mitochondrial intermembrane space protein transporter complex	2	1.01523	0.0569296	TIMM8B, TIMM13	197	6	20164	34.1184	1	0.349097	0.320095
GOTERM_BP_DIRECT	GO:0042921~glucocorticoid receptor signaling pathway	2	1.01523	0.0577926	CALR, YWHAH	192	6	19349	33.592	1	1	0.997076
GOTERM_BP_DIRECT	GO:0001765~membrane raft assembly	2	1.01523	0.0577926	ANXA2, S100A10	192	6	19349	33.592	1	1	0.997076
GOTERM_BP_DIRECT	GO:0001738~morphogenesis of a polarized epithelium	2	1.01523	0.0577926	ACTB, ACTG1	192	6	19349	33.592	1	1	0.997076
GOTERM_BP_DIRECT	GO:0033033~negative regulation of myeloid cell apoptotic process	2	1.01523	0.0577926	CLEC5A, MIF	192	6	19349	33.592	1	1	0.997076
GOTERM_BP_DIRECT	GO:0072321~chaperone-mediated protein transport	2	1.01523	0.0577926	TIMM8B, TIMM13	192	6	19349	33.592	1	1	0.997076
GOTERM_BP_DIRECT	GO:0070126~mitochondrial translational termination	4	2.03046	0.0580612	MRPL52, GADD45GIP1, MRPL15, MRPL12	192	89	19349	4.52926	1	1	0.997076
GOTERM_MF_DIRECT	GO:0044877~macromolecular complex binding	9	4.56853	0.0590446	YWHAE, ALOX5AP, NDUFAF2, UQCRC1, CLTA, CAPG, VDAC1, ATP6V0D1, ATP5ME	194	407	18770	2.13949	1	0.7427	0.721876
GOTERM_BP_DIRECT	GO:0061077~chaperone-mediated protein folding	3	1.52284	0.0592035	FKBP1A, CCT5, PDIA4	192	40	19349	7.5582	1	1	0.997076
GOTERM_MF_DIRECT	GO:0042803~protein homodimerization activity	13	6.59898	0.0607348	TPI1, TPM4, ACTN1, ENO1, TXN, TYMP, SRM, GLIPR2, S100A6, S100A11, NECTIN2, ENG, S100A10	194	705	18770	1.78409	1	0.7427	0.721876
GOTERM_BP_DIRECT	GO:0001895~retina homeostasis	3	1.52284	0.0618466	PRDX1, ACTB, ACTG1	192	41	19349	7.37386	1	1	0.997076
GOTERM_CC_DIRECT	GO:0005604~basement membrane	4	2.03046	0.062206	ANXA2, FN1, TIMP1, TGFBI	197	93	20164	4.40238	1	0.374388	0.343285
GOTERM_BP_DIRECT	GO:0050776~regulation of immune response	6	3.04569	0.0622737	FKBP1A, SIGLEC9, CD300C, TREM1, SIGLEC7, NECTIN2	192	215	19349	2.81235	1	1	0.997076
GOTERM_BP_DIRECT	GO:0030855~epithelial cell differentiation	4	2.03046	0.0628696	LGALS3, PGK1, TAGLN2, VDAC1	192	92	19349	4.38157	1	1	0.997076
GOTERM_CC_DIRECT	GO:0005765~lysosomal membrane	8	4.06091	0.0647722	VAMP8, ANXA2, ANPEP, AP1S2, AP1S1, SLC39A8, LAMTOR2, ATP6V0D1	197	363	20164	2.25576	1	0.376882	0.345572
GOTERM_BP_DIRECT	GO:0042493~response to drug	7	3.5533	0.0648111	LDHA, LGALS1, PNP, TSPO, CALR, ENG, S100A10	192	286	19349	2.46655	1	1	0.997076
GOTERM_CC_DIRECT	GO:0097433~dense body	2	1.01523	0.0660993	ACTB, ACTG1	197	7	20164	29.2444	1	0.376882	0.345572
GOTERM_CC_DIRECT	GO:0045263~proton-transporting ATP synthase complex, coupling factor F(o)	2	1.01523	0.0660993	ATP5MC3, ATP5MF	197	7	20164	29.2444	1	0.376882	0.345572
GOTERM_BP_DIRECT	GO:0042797~tRNA transcription from RNA polymerase III promoter	2	1.01523	0.0670963	GTF3C6, POLR2L	192	7	19349	28.7932	1	1	0.997076
GOTERM_BP_DIRECT	GO:0072655~establishment of protein localization to mitochondrion	2	1.01523	0.0670963	TSPO, HK1	192	7	19349	28.7932	1	1	0.997076
GOTERM_BP_DIRECT	GO:1900026~positive regulation of substrate adhesion-dependent cell spreading	3	1.52284	0.0672504	C1QBP, CALR, S100A10	192	43	19349	7.03089	1	1	0.997076
GOTERM_CC_DIRECT	GO:0009897~external side of plasma membrane	9	4.56853	0.0710432	ALCAM, FCER1G, ANPEP, ANXA5, CD14, TNFRSF11A, CALR, ASGR1, ENG	197	447	20164	2.06085	1	0.394029	0.361294
GOTERM_CC_DIRECT	GO:0032587~ruffle membrane	4	2.03046	0.0721469	CFL1, AIF1, CORO1C, NME1	197	99	20164	4.13557	1	0.394029	0.361294
GOTERM_CC_DIRECT	GO:1990904~ribonucleoprotein complex	5	2.53807	0.0733429	SLIRP, VIM, YBX1, GAPDH, ACTB	197	162	20164	3.15912	1	0.394029	0.361294
GOTERM_CC_DIRECT	GO:0030054~cell junction	6	3.04569	0.0739562	ACTN1, RAB13, SH3PXD2B, CAPG, SLC16A10, S100A9	197	230	20164	2.67014	1	0.394029	0.361294
GOTERM_BP_DIRECT	GO:0022417~protein maturation by protein folding	2	1.01523	0.0763086	FKBP1A, CALR	192	8	19349	25.194	1	1	0.997076
GOTERM_BP_DIRECT	GO:1901164~negative regulation of trophoblast cell migration	2	1.01523	0.0763086	TIMP1, CALR	192	8	19349	25.194	1	1	0.997076
GOTERM_BP_DIRECT	GO:2000510~positive regulation of dendritic cell chemotaxis	2	1.01523	0.0763086	C1QBP, CALR	192	8	19349	25.194	1	1	0.997076
GOTERM_BP_DIRECT	GO:0075713~establishment of integrated proviral latency	2	1.01523	0.0763086	HMGA1, PPIA	192	8	19349	25.194	1	1	0.997076
GOTERM_BP_DIRECT	GO:0006729~tetrahydrobiopterin biosynthetic process	2	1.01523	0.0763086	SPR, PCBD1	192	8	19349	25.194	1	1	0.997076
GOTERM_BP_DIRECT	GO:0035425~autocrine signaling	2	1.01523	0.0763086	S100A9, S100A8	192	8	19349	25.194	1	1	0.997076
GOTERM_BP_DIRECT	GO:0019064~fusion of virus membrane with host plasma membrane	2	1.01523	0.0763086	PPIA, NECTIN2	192	8	19349	25.194	1	1	0.997076
GOTERM_CC_DIRECT	GO:0005783~endoplasmic reticulum	17	8.62944	0.0763583	SDF2L1, TRAPPC2L, SERPINA1, IFNGR2, POMP, PDIA6, PDIA4, HSP90B1, ASPH, ALOX5AP, DSE, MLEC, TSPO, EBPL, PLP2, CALR, S100A10	197	1113	20164	1.56338	1	0.39944	0.366256
GOTERM_CC_DIRECT	GO:0016323~basolateral plasma membrane	6	3.04569	0.0774299	ST14, ANXA2, SLC43A3, SLC39A8, SLC16A10, SLC16A3	197	233	20164	2.63576	1	0.39944	0.366256
GOTERM_BP_DIRECT	GO:0045454~cell redox homeostasis	3	1.52284	0.0785004	NCF2, PRDX1, TXN	192	47	19349	6.43251	1	1	0.997076
GOTERM_MF_DIRECT	GO:0001849~complement component C1q binding	2	1.01523	0.0793729	C1QBP, CALR	194	8	18770	24.1881	1	0.938387	0.912077
GOTERM_MF_DIRECT	GO:0008137~NADH dehydrogenase (ubiquinone) activity	3	1.52284	0.0811223	NDUFS6, NDUFB3, NDUFB2	194	46	18770	6.30995	1	0.938387	0.912077
GOTERM_CC_DIRECT	GO:0005912~adherens junction	5	2.53807	0.0812768	ANXA2, ZYX, S100A11, PDLIM7, ACTB	197	168	20164	3.04629	1	0.412734	0.378445
GOTERM_BP_DIRECT	GO:0050766~positive regulation of phagocytosis	3	1.52284	0.0813994	FCER1G, SIRPA, CALR	192	48	19349	6.2985	1	1	0.997076
GOTERM_CC_DIRECT	GO:1905370~serine-type endopeptidase complex	2	1.01523	0.0841733	PLAU, PLAUR	197	9	20164	22.7456	1	0.41449	0.380055
GOTERM_CC_DIRECT	GO:0005915~zonula adherens	2	1.01523	0.0841733	KIFC3, NECTIN2	197	9	20164	22.7456	1	0.41449	0.380055
GOTERM_BP_DIRECT	GO:0060316~positive regulation of ryanodine-sensitive calcium-release channel activity	2	1.01523	0.0854304	ASPH, GSTO1	192	9	19349	22.3947	1	1	0.997076
GOTERM_BP_DIRECT	GO:0036500~ATF6-mediated unfolded protein response	2	1.01523	0.0854304	CALR, HSP90B1	192	9	19349	22.3947	1	1	0.997076
GOTERM_BP_DIRECT	GO:0008347~glial cell migration	2	1.01523	0.0854304	VCAN, TSPO	192	9	19349	22.3947	1	1	0.997076
GOTERM_BP_DIRECT	GO:0034599~cellular response to oxidative stress	4	2.03046	0.0857158	NCF2, PRDX1, PPIA, AIF1	192	105	19349	3.83909	1	1	0.997076
GOTERM_BP_DIRECT	GO:0007179~transforming growth factor beta receptor signaling pathway	4	2.03046	0.0895053	FKBP1A, SPI1, ZYX, ENG	192	107	19349	3.76733	1	1	0.997076
GOTERM_BP_DIRECT	GO:0051092~positive regulation of NF-kappaB transcription factor activity	5	2.53807	0.0911396	ADAM8, TNFRSF11A, PPIA, S100A9, S100A8	192	172	19349	2.92954	1	1	0.997076
GOTERM_MF_DIRECT	GO:0031625~ubiquitin protein ligase binding	7	3.5533	0.0926424	YWHAE, GPI, TPI1, NEK6, UQCRC1, CALR, ACTG1	194	303	18770	2.23521	1	0.963025	0.936025
GOTERM_BP_DIRECT	GO:0050714~positive regulation of protein secretion	3	1.52284	0.093313	ADAM8, KCNN4, PPIA	192	52	19349	5.814	1	1	0.997076
GOTERM_BP_DIRECT	GO:0032869~cellular response to insulin stimulus	4	2.03046	0.0933641	PKM, RAB13, FBP1, YWHAG	192	109	19349	3.6982	1	1	0.997076
GOTERM_CC_DIRECT	GO:0042995~cell projection	5	2.53807	0.0940403	VASP, ACTN1, SH3PXD2B, PLAUR, SPP1	197	177	20164	2.89139	1	0.456166	0.418269
GOTERM_BP_DIRECT	GO:0032802~low-density lipoprotein particle receptor catabolic process	2	1.01523	0.0944626	AP2S1, CLTA	192	10	19349	20.1552	1	1	0.997076
GOTERM_BP_DIRECT	GO:0002544~chronic inflammatory response	2	1.01523	0.0944626	S100A9, S100A8	192	10	19349	20.1552	1	1	0.997076
GOTERM_BP_DIRECT	GO:0032060~bleb assembly	2	1.01523	0.0944626	PMP22, EMP3	192	10	19349	20.1552	1	1	0.997076
GOTERM_BP_DIRECT	GO:0034101~erythrocyte homeostasis	2	1.01523	0.0944626	GPI, PRDX1	192	10	19349	20.1552	1	1	0.997076
GOTERM_MF_DIRECT	GO:0008121~ubiquinol-cytochrome-c reductase activity	2	1.01523	0.0982165	UQCRQ, UQCRC1	194	10	18770	19.3505	1	0.963025	0.936025
GOTERM_MF_DIRECT	GO:0004859~phospholipase inhibitor activity	2	1.01523	0.0982165	ANXA2, ANXA5	194	10	18770	19.3505	1	0.963025	0.936025
GOTERM_MF_DIRECT	GO:0005522~profilin binding	2	1.01523	0.0982165	VASP, ACTG1	194	10	18770	19.3505	1	0.963025	0.936025
GOTERM_MF_DIRECT	GO:0034713~type I transforming growth factor beta receptor binding	2	1.01523	0.0982165	FKBP1A, ENG	194	10	18770	19.3505	1	0.963025	0.936025
GOTERM_MF_DIRECT	GO:0048029~monosaccharide binding	2	1.01523	0.0982165	GPI, FBP1	194	10	18770	19.3505	1	0.963025	0.936025
GOTERM_BP_DIRECT	GO:0016032~viral process	9	4.56853	0.0985201	GADD45GIP1, YWHAE, ANXA2, C1QBP, CFL1, ZYX, VDAC1, VIM, ASGR1	192	474	19349	1.91347	1	1	0.997076
GOTERM_MF_DIRECT	GO:0019899~enzyme binding	8	4.06091	0.0990026	YWHAE, ALOX5AP, PLAUR, HMGA1, FN1, MLEC, YWHAH, NME1	194	382	18770	2.02623	1	0.963025	0.936025
GOTERM_CC_DIRECT	GO:0005762~mitochondrial large ribosomal subunit	3	1.52284	0.0999558	MRPL52, MRPL15, MRPL12	197	55	20164	5.58302	1	0.47773	0.438042
