# Supplementary material for: Multi-omic approach identifies hypoxic tumor-associated myeloid cells that drive immunobiology of high-risk pediatric ependymoma
Source: iScience. 2023 Aug 9;26(9):107585. doi: 10.1016/j.isci.2023.107585 (PMC10484966; doi:10.1016/j.isci.2023.107585)
Supplement: Table S6. Gene expression profiles for MEC tumor cells and Hypoxia myleoid cells, related to Figure 4 [file mmc7.xlsx]

## Sheet: MEC Specific
Table S6_Gene expression profiles for MEC tumor cells and Hypoxia myleoid cells related to Figure 4
MEC Specific
214 elements included exclusively in "MEC":
CAV1
CHI3L1
AKAP12
TNFRSF12A
CA9
CEBPD
IGFBP3
HLA-B
CCL2
HLA-A
CHI3L2
KLF6
SLC39A14
GADD45A
NNMT
NFKBIA
TNFAIP2
IL32
CFB
ARHGAP29
GBP2
B2M
SERPINE1
PRSS23
SPOCD1
CA12
AHNAK2
C1R
OSMR
OCIAD2
FHL2
FOSL1
RND3
MET
MYC
AL049839.2
SPRY2		LGALS3
NDUFA4L2		AQP9
PHLDA2		SLAMF9
TPSB2		TPI1
HLA-C		BHLHE40
TCIM		MARCO
WEE1		GK
IFITM2		CSTB
IER3		CD300E
C1S		S100A6
CNN3		BCL2A1
BACE2		TGFBI
FBXO32		PLAUR
CYR61		S100A8
SAMD4A		AK4
SERPINE2		TNS1
XBP1		NAMPT
DEPP1		NCF2
CAMK2N1		PGK1
OPTN		EREG
TAGLN		BCAT1
CAV2		GBE1
ITGA3		C4orf3
STEAP3		MIF
TRIM9		MMP19
COL6A2		ANXA2
PNRC1		FAM162A
TRIB1		GLUL
LOX		LYZ
GLIPR1		GPI
S100A2		MCEMP1
SLC4A7		ANKRD37
ELK3		SDC2
SHMT2		BAG3
TMSB4X		SDCBP
TRIB3		SEC61G
IRS2		GNA15
VCL		ERRFI1
PGM2L1		CD109
LAMC1		EGLN3
LYST		FBP1
EIF3J		ACTN1
DUSP1		S100A12
TNFRSF1A		PKM
COL4A1		SPP1
CAMK2D		PID1
IGFBP4		RALA
EFNA1		EMP3
GBP1		FCN1
SELENOS		PGAM1
UAP1		SOD2
ACTA2		MGAT1
HERPUD1		ALDOC
EPAS1		CSTA
APOE		GSTO1
FGFR1		CLEC5A
FAS		CEBPB
TIMP3		RNASE1
HLA-DRB1		FN1
SMIM29		ALDOA
ARID5B		CXCL3
GBP3		EAF1
STC2		PDK1
RAB32		H2AFY
GGT5		MIR210HG
SPTSSA		MXD1
TPM2		HSPA1A
PTX3		SH3BP5
FSTL3		CORO1C
MYL12A		TGM2
STK17A		FAM210A
DDX21		GPR146
GJC1		TCEAL9
HLA-DRA		THBS1
TNC		ANXA1
TSHZ2		CD44
TRIM47		HPCAL1
RARRES3		DNAJA4
JMJD1C		FNDC3B
CX3CL1		ZFAND2A
GEM		ZDHHC20
A2M		RAB13
RBM39		AVPI1
TIPARP		TAGLN2
COL4A2		ATF5
C3		SDC4
SCG2		METRNL
IFITM1		FTL
PDLIM4		FLT1
SGK1		S100A11
CEBPG		IL1RN
GALNT15		HIF1A-AS2
SARS		TMEM51
FAU		PHACTR1
PNO1		G0S2
ZFP36		HSPA6
CRIM1		SNAPC1
CAVIN1		FAM129B
CYP1B1		DNAJB1
EIF4A1		IVNS1ABP
MYOF		SNAI1
LHFPL6		PAPSS2
PRDX4		SLC16A3
DYNLT3		ATF3
NAB2		INSIG1
PTP4A2		HSPA1B
CRYAB		RAB20
MYH9		SH3BGRL3
GNL3		ATP13A3
JUNB		CYSTM1
FERMT2		CSGALNACT2
SBDS		LUCAT1
RBBP8		CXCL2
ECE1		IL1R2
DDX18		PLP2
DBI		SLC11A1
IGFBP5		PLOD2
DSTN		HSPH1
C1orf21		PFKFB4
USP53		IFI30
MANF		MAP1LC3B
APOL2		EMP1
ACTR3		HSPB1
RGS16		CCL20
NOP58		RGCC
CD74		FCGR2B
CXCR4		MYADM
LPP		EIF4EBP1
RNPS1		NEAT1
NAV2		CDCP1
EIF5		ASGR1
SPSB1		S100A4
ARFGEF3		SRGN
MGLL		FLNA
FJX1		RBPJ
DCBLD2		LILRB3
CITED2		DDIT3
RCAN1		PFKP
PSMB9		SULF2
SNHG8		NRG1
TRIM56		FNIP2
DNAJB9		RIOK3
FNBP4		SAT1
IRF1		DUSP10
ZFP36L2		ALOX5AP
AEBP1		SLCO4A1
CD59		TESK2
GLIS3		P4HA2
PAWR		SLC43A3
FOSB		VDAC1
NFKBIZ		TMEM45A
ANKRD12		PFKFB3
S100A16		GNA13
ESF1		TMEM167A
APOC1		LIMS1
GPX3		KYNU
KARS		PDLIM7
WWTR1		THBD
IL6ST		ARL8B
TMEM205		ZNF385A
MEG3		PPP1R3B
TAPBP		KCNE1
GAP43		WSB1
AL355075.4		KDM3A
CTTN		C5AR1
CCNL1		PCBP1
ID1		ZEB2
BCL6		HSP90AA1
ABCA8		MYO1G
PTN		WDR45B
EGR1		SCD
DST		STXBP2
POLR2B		PIK3CB
TRA2B		CXCL8
FOS		EMILIN2
ID2		HSPD1
CTGF		CATSPER1
HLA-E		LAPTM5
ARID5B		DUSP3
HBEGF		TPST1
GBE1		AC097534.2
EIF4EBP1		CTSD
GBP3		TPM4
STC2		CA2
PLP2		RRAGD
RAB32		SERPINA1
GGT5		LMNA
SPTSSA		RETN
GPI		SERPINH1
UBE2D3		CTSB
SLC38A2		ATP6V1F
TPM2		RXRA
ZNF395		CYTIP
OSER1		HPSE
PTX3		PTTG1IP
RBM7		LGALS8
NUPR1		SLC16A6
FSTL3		MCUB
MYL12A		FAM13A
STK17A		RAB42
PLOD2		TYMP
DDX21		COTL1
GJC1		TOM1
CALR		ADSSL1
EGLN3		BCKDK
SLC15A4		BRI3
DDIT4		ANXA5
HLA-DRA		EGLN1
TNC		JARID2
TSHZ2		TUBA1C
HCFC1R1		MPP1
TRIM47		TNFRSF1B
RARRES3		SH3PXD2B
MAP1LC3B		ZBTB43
VAT1		LSP1
ARL4C		RNMT
TFRC		LONP1
JMJD1C		MTFP1
CX3CL1		VDR
GEM		PMP22
CORO1C		GPCPD1
VAPA		SQSTM1
ALDOA		APLP2
CDC42EP3		HIF1A
GADD45B		ATP6V1B2
A2M		RALGDS
TPT1		PLSCR1
RUNX1		TENT5A
RPF2		BTG1
P4HA2		ASPH
RBM39		KDM7A
TIPARP		PPP1CB
COL4A2		RLF
MCL1		AC245128.3
C3		GRB2
SCG2		SERPINB1
IFITM1		ACTG1
BTG3		VKORC1
PDLIM4		GRINA
SGK1		RNF181
PPP1CB		AP1S2
CEBPG		RAB8B
GALNT15		ARRDC3
SARS		CARD19
FAU		APOBR
BAG3		SDS
PNO1		FKBP4
ZFP36		NUPR1
CRIM1		PTP4A1
CAVIN1		FGR
SDC4		NOD2
TMEM258		RARA
STK40		ST14
MT1X		NUP58
CYP1B1		ZFP36L1
EIF4A1		MAP2K1
SPP1		CHST15
RSL1D1		ACP5
SPHK1		IFNGR2
MYOF		IRAK3
TRIO		SOCS3
TMED5		ATP6V1G1
LHFPL6		ELL2
MSN		SNTB1
PRDX4		LTA4H
DYNLT3		ITGA5
NAB2		RIPK2
HNRNPC		SERF2
POMP		TLR2
MGST1		BZW1
PTP4A2		UQCRC1
CRYAB		GYS1
MYH9		NOP10
RIOK3		PTMA
SNHG12		AC015912.3
CD63		LILRA6
EIF2S2		OAZ1
GNL3		DENND5A
JUNB		FLNB
FERMT2		TFRC
SBDS		RYBP
RNH1		NFIL3
ARPC5		RHOA
RTN4		ZNF292
PTP4A1		ZYX
RNF24		AZI2
CD151		LITAF
RNF114		P2RY1
AK2		HBEGF
HSP90B1		MAPK6
CHSY1		IL1RAP
RBBP8		FNIP1
ARF1		AGFG1
PDIA6		DDX41
SDCBP		PRKAG2-AS1
ATF5		LILRA5
ECE1		IL4I1
MYADM		RAP2B
DDX18		GNS
DBI		FPR3
IGFBP5		EMD
STAT3		UAP1L1
RSL24D1		CDKN1A
ATP13A3		RNASE4
DSTN		PLEKHB2
FNIP1		PRNP
NPM1		ICAM1
PTTG1IP		PDCL3
C1orf21		VAPA
THBS1		HMOX1
LAMTOR3		WDR26
SERPINH1		CLEC2B
TSPYL2		ZFAS1
PABPC4		PGM1
USP53		INSIG2
MANF		HMGA1
LAMTOR5		AREG
APOL2		GABARAP
SCD		FCER1G
BZW1		DDX3Y
WDR1		DDIT4
KDM7A		UGP2
HIF1A		PHC2
UBE2B		ASAH1
ACTR3		MAP3K2
TUT7		ERGIC1
EIF3M		DMXL2
RGS16		ITGAX
NOP58		OSER1
CD74		RAB31
CXCR4		CD55
LIMS1		PTK2B
LPP		SAT2
CCDC107		CD163
RNPS1		PPP4C
NAV2		SLC36A4
EIF5		FEM1C
SPSB1		SGTB
ARFGEF3		SLC25A19
MGLL		ZMIZ1
SLC25A37		DENND3
IER5		ATP6V1H
TENT5A		CD68
FJX1		AP2S1
CYSTM1		HMGB2
NOP10		MAFF
CLK1		STARD4
DCBLD2		ETS2
CITED2		GABARAPL1
RCAN1		PPP1R15A
PSMB9		ADAM9
ANKRD37		CD300A
ENY2		LIMD1
SNHG8		TMEM140
TRIM56		SMIM3
DNAJB9		P4HB
CREBRF		RASGEF1B
ID3		CNIH4
FNBP4		OXSR1
IRF1		FLOT1
ZFP36L2		ARHGAP18
AEBP1		WDR54
CD59		TUBGCP2
GLIS3		PPDPF
PAWR		GUK1
FOSB		SLC5A3
NFKBIZ		BCL10
ANKRD12		CPD
FBL		RPL8
S100A16		POR
ESF1		GPAT4
APOC1		CLIC1
GPX3		TMEM120A
MYO9B		UBE2R2
P4HB		IFITM3
GOLGA8A		B3GNT5
KARS		POLR2H
NUP58		DDT
WWTR1		LPCAT1
IL6ST		SAMSN1
TMEM205		BASP1
MEG3		ABCA1
TAPBP		VMP1
KLF10		CLK3
GAP43		UBAP1
AL355075.4		LAMTOR5
CTTN		HSP90AB1
WASHC4		PHF21A
DDX3Y		EIF1
CCNL1		UBA6
IRF2BP2		HSD17B4
ID1		SLC20A1
CA2		CTNNB1
BCL6		VDAC2
CTSD		CYTOR
HSPH1		RAB1A
FLNA		LDLRAD3
ABCA8		MCRIP2
PTN		BACH1
EGR1		LACTB
CAPN2		FABP5
ANXA1		ADCY3
DST		ODF3B
HSPA1A		PANX1
POLR2B		IPMK
TRA2B		MPHOSPH6
FOS		PATL1
ID2		YBX1
CTGF		CST6
HLA-E		CCNG2
		MTHFD2
		TPD52L2
		FUT11
		HCFC1R1
		C1orf162
		CACYBP
		MAP3K20
		PHLDA1
		DAZAP2
		FURIN
		ANG
		TUBB6
		DSE
		PFDN5
		PRKAG2
		ELL
		ATP5MD
		PTPN12
		OPN3
		RAB7A
		RNF144B
		MYL6
		IL10RB
		H2AFJ
		SFXN3
		SPAG9
		IGLC2
		IRAK1
		IGHG3
		ADIPOR1
		RELB
		CD93
		UBXN2B
		PFN1
		SYTL3
		MIR4435-2HG
		IGHA1
		PIK3AP1
		GLIPR2
		MBOAT7
		RNF145
		SSFA2
		SLC3A2
		KDM5B
		PGD
		R3HDM4
		WDFY1
		ZCCHC2
		CLEC10A
		SQOR
		C9orf72
		KCNAB2
		RPL36A
		FLCN
		HIPK2
		INF2
		SH3GLB1
		IQGAP1
		ZNF281
		SNHG25
		NGLY1
		OAT
		ZFAND3
		PAICS
		NUP62
		ATP6V1D
		CAST
		ATP11B
		IRF2BP2
		APP
		SIPA1L1
		RIT1
		TNIP1
		IGHG4
		VPS37C
		MFSD13A
		VASP
		UBE2B
		YWHAG
		CCRL2
		RGS2
		BLVRB
		RTL8C
		ARL4A
		ZNF654
		PPARG
		SLC35E1
		STK24
		CFDP1
		UBE2D3
		RAPGEF1
		CD63
		YEATS2
		SLC6A6
		TET2
		PPIF
		CFP
		TYROBP
		PYGL
		CTSL
		MITF
		PDXK
		RPS4Y1
		MMP24OS
		CACNA2D4
		ITGAM
		DARS
		FXR1
		TMEM38B
		SNX10
		AL445524.1
		ZNF267
		AP3S1
		HSPE1
		AGAP3
		CLEC4E
		ACSL3
		MDM2
		CLK1
		AKAP10
		FCGR2A
		C5AR2
		TLE3
		TGIF1
		DEDD2
		PTPRE
		EIF4E2
		BMT2
		ZNF160
		SEC24A
		HUS1
		CHORDC1
		CD300C
		LILRB2
		GNG5
		ESYT2
		SLC31A1
		CEP170
		ZBTB17
		HM13
		TKT
		EDEM1
		TMSB10
		PDE8A
		DHX40
		KCNN4
		DOK2
		NEK6
		ACTN4
		ZFYVE16
		CKAP4
		NAA50
		CCR1
		NPEPPS
		ABHD5
		PCNX1
		DENND4C
		JMJD6
		BST1
		MORF4L2
		PDE4A
		MRC1
		SNX3
		RAB21
		MYLIP
		MARCKSL1
		EFHD2
		LRRFIP1
		DNAJB4
		RNF11
		CNOT8
		ACVR1B
		UBA52
		TRPS1
		AFF4
		SMOX
		RAB6A
		RNF24
		HNMT
		STX4
		UBTD1
		CHP1
		AZIN1
		FAM49A
		YWHAZ
		WTAP
		NUMB
		GPR84
		SPI1
		RPL39
		RAP1A
		GADD45B
		DHRS3
		PAPSS1
		TCIRG1
		TPP1
		RNF13
		MOB3A
		ALAS1
		CHML
		GRPEL1
		COX20
		RPS27L
		GK5
		RAF1
		MCOLN1
		PPARD
		ARF1
		EIF2A
		KLF10
		NXF1
		LATS2
		RPN1
		RIN3
		KDM4B
		QSOX1
		SIK1
		ARRDC2
		TPT1
		DUSP4
		CSNK2B
		MRGBP
		RASGRP3
		SMS
		SSBP2
		ARPC5
		WDR5
		CNIH1
		SLC39A8
		CISD2
		SPHK1
		IGHG1
		SNHG12
		MAD1L1
		ID3
		SYF2
		PSMA6
		RPL37A
		RTN4
		KLF11
		CARD16
		OLR1
		IGKC
		LRRC25
		FKBP8
		KCNE3
		PPTC7
		PNPLA8
		KIFC3
		TMEM167B
		TMOD3
		PARVB
		GNB1
		SIRPB1
		ANKH
		RAB34
		COPS2
		EPB41L3
		PLOD1
		ACSL4
		DPYD
		IMPAD1
		MLX
		VPS37A
		ZFAND5
		LSM12
		ATP2B1
		PSD3
		RPS24
		AK2
		EVI2A
		CD9
		NBPF19
		SERINC1
		AHR
		H3F3B
		NECTIN2
		NPC1
		ASAP1
		RUNX1
		MAPK13
		AL133453.1
		ABI1
		TANC2
		RAB10
		AFF1
		RPS9
		KLHL24
		RNF187
		STK10
		TET3
		ALCAM
		DNAJB2
		TOMM20
		WIPI1
		UBC
		DOT1L
		PABPC4
		NINJ1
		IGLC3
		ACBD3
		STAT6
		CLN8
		ATP5MC2
		PLEC
		MECP2
		DOCK7
		HSBP1
		CANX
		JOSD1
		UFM1
		GAB2
		SBF2
		PXK
		SLC25A36
		BEX3
		MYO9B
		PPFIA1
		LCP1
		GNB2
		POLR1D
		RPS17
		ADAMTSL4
		SCARB2
		KDM4C
		SUB1
		MEF2D
		STIP1
		ABL2
		PAIP2
		DLGAP4
		PIM1
		TMEM251
		CSNK1D
		SHKBP1
		RPS28
		SPG21
		SZRD1
		CD151
		TUT7
		HEXB
		ALOX15B
		DNM2
		NRAS
		PRR13
		PPME1
		COX7B
		SMAP1
		GID8
		STAT3
		MIR181A1HG
		ATF4
		ARL8A
		SMIM13
		MTHFS
		SNAPC3
		TBCA
		ELOC
		ATF2
		ATG3
		IER5
		MRPL44
		PI4K2A
		RPF2
		RPL7
		LAMP1
		COL4A3BP
		SLC17A5
		UBXN6
		GRAMD4
		VPS26A
		ARHGDIA
		SYAP1
		SBNO2
		RRAGC
		FAM102B
		FNDC3A
		PSAP
		MAPK1IP1L
		RELT
		ACKR3
		ZMYM2
		MMP14
		GDI1
		VAMP4
		ATP6V1A
		CDK16
		CTNNA1
		TMEM183A
		FBL
		UBR5
		CAPG
		MT1F
		CCDC107
		SNN
		CAPNS1
		MT2A
		VAT1
		TXNL1
		IRF7
		CYB5R4
		PTGS2
		PLEKHA2
		PAPOLA
		TFE3
		SIRPA
		TRNAU1AP
		COPA
		SLC7A5
		MAFK
		NAPA
		USP3
		ST13
		RPL36
		RASSF3
		CXXC5
		TMEM170B
		ENG
		FAM214B
		PTK2
		ELOB
		MGST1
		IFNAR1
		C1orf43
		GOLT1B
		KIF1B
		RPL22
		TMEM91
		SLC43A2
		PLIN3
		ENY2
		NRBP1
		CREM
		SESTD1
		SERP1
		PSMC6
		TRIM25
		RHOG
		CDC42
		PARP6
		PPP4R2
		GARS
		WBP2
		RALB
		HBP1
		COX6B1
		STX6
		PFDN2
		CREBRF
		PNP
		RBM47
		TAOK1
		EIF3I
		MALT1
		HGS
		PIM3
		THEMIS2
		NARF
		KDM2A
		PDK3
		TAF1D
		CPEB4
		GLRX
		CYTH1
		CSRNP1
		TENT4A
		TICAM1
		DOK3
		FMN1
		DNAJC5
		HNRNPH2
		CHMP4B
		NFAT5
		AGPAT2
		SKI
		MFSD1
		RAD23B
		RAB3D
		ATG12
		TMCO3
		SMG7
		RAB5C
		MED15
		HDHD5
		RCOR3
		CNBP
		SIGLEC7
		USP32
		VMA21
		NBPF14
		TCP1
		EXOC1
		MSN
		RNF130
		RNASE2
		ANKRD28
		PEA15
		HEBP2
		LRP1
		AC100810.1
		VAMP3
		UBXN11
		UBQLN1
		ETV3
		RNF149
		POMP
		FKBP15
		ANKZF1
		ATP6V1C1
		MKRN1
		AMPD2
		NEK7
		YBX3
		ZNF277
		UBALD2
		SLC7A7
		UBE2M
		DPH3
		CD82
		CCDC88A
		RBMS1
		ADAM10
		ING2
		SNRPB2
		KDELR1
		BRWD3
		STK38L
		ARFGAP3
		RCOR1
		UQCRH
		CCDC93
		IGHM
		DYNLL1
		PLAU
		TTYH3
		CHMP2A
		PFKL
		PTBP3
		FPR1
		ETF1
		BLVRA
		SAMD8
		PCBP2
		MTMR6
		YWHAE
		RP2
		SNX8
		KHDRBS1
		STAU1
		HSPA5
		WDR60
		SRA1
		ABHD2
		MAP2K3
		WDFY2
		USPL1
		TMEM258
		RNF7
		SND1
		CAPZA2
		CHMP5
		SPART
		DAB2
		GDI2
		PTGES3
		RHEB
		ARRB2
		GPR183
		GPD2
		CALM3
		FOXO3
		TAX1BP1
		SMNDC1
		KMT2E
		FMNL1
		EIF4A3
		PSMA1
		RNH1
		CREB5
		SERPINB8
		PPIA
		DNAJB6
		HSP90B1
		LNPK
		DAP
		SOAT1
		TBC1D9B
		SLC25A24
		TNFRSF14
		SPOPL
		ZSWIM6
		BRK1
		CCR2
		APOPT1
		DIAPH1
		SECTM1
		SH3BP2
		CBWD1
		ARPC4
		UBR4
		GNA12
		SRSF9
		DNAJA1
		MAP4K3
		RAMMET
		ATXN1
		PRDX6
		EIF3H
		ARMCX3
		DOCK5
		MFSD10
		PIAS4
		LPIN1
		SAMD4B
		MARCH5
		TCN2
		CPPED1
		PGPEP1
		PLEKHM2
		ARID3A
		FAM50A
		HPRT1
		KAT5
		STK40
		NAV1
		AL118516.1
		AIMP1
		SATB1
		HINT3
		UFSP2
		DCXR
		SDHB
		TMBIM1
		PPP1R2
		FBXL3
		VPS8
		SLC44A1
		TRAPPC5
		PTPN1
		SP3
		NUS1
		SLC38A2
		DPCD
		BUD31
		ACTB
		PLEKHF2
		CRYBG3
		RPS11
		C7orf50
		CCT4
		ATG14
		AMPD3
		UBE2Z
		ANKHD1
		GZF1
		ATP6AP1
		NUDT21
		LRRK2
		TP53BP2
		BAG6
		DYNC1I2
		HECTD1
		CERK
		GNAI3
		ARPC3
		PHF10
		CRTAP
		CAMK1
		ADNP2
		FGFR1OP2
		SGPL1
		CLIC4
		TBC1D17
		RILPL2
		CSRP1
		ELOF1
		MT1E
		SIAH1
		PHF20L1
		CAPZA1
		CD86
		ANKLE2
		IQSEC1
		CSNK1A1
		MPI
		XPNPEP1
		BANP
		SFXN1
		ZNF622
		DRAM1
		RBM3
		ERGIC3
		COX5B
		KHNYN
		C2orf49
		DGKD
		MLKL
		OLA1
		HNRNPC
		ZBTB25
		WDR1
		ARFGEF2
		ABCC3
		RSRC2
		ZNF581
		GGA1
		MINDY2
		ARID3B
		WIPF2
		IDH3G
		GPR160
		JOSD2
		ZDHHC17
		UBE2D1
		CDC42EP3
		TMEM127
		FAM207A
		GBGT1
		FYN
		RPLP2
		CLDND1
		DMXL1
		RSL1D1
		HDLBP
		NEDD4L
		OSM
		CCT8
		SLC11A2
		MT1X
		UBE2E1
		RLIM
		MTMR3
		SLC12A6
		MAFG
		ALKBH5
		ARF6
		MAPRE1
		NETO2
		B3GNT2
		MAP3K1
		PTPN2
		RREB1
		HOMER3
		STMP1
		PJA2
		CRIP1
		KCTD20
		TMEM256
		MANBA
		NME2
		HNRNPU
		NKIRAS2
		RBM18
		SLC25A5
		AC090204.1
		MLLT10
		PDPK1
		PPP1R14B
		NUP214
		CASP4
		KCTD10
		HK1
		CTSA
		PPP1R11
		NONO
		SCAND1
		RTL8A
		UIMC1
		FHL3
		TXN
		GTF2F1
		EEF1G
		SIK3
		KDM5C
		PTEN
		CTNNBL1
		RRAGA
		UQCRC2
		MRPL53
		NFKB2
		RNF10
		RPL9
		HOOK3
		SREBF1
		ASL
		TRAF7
		NRP1
		ARNT
		ATN1
		UBE2F
		DNAJA2
		HNRNPK
		CCNK
		SAP30
		NTAN1
		SARNP
		SDE2
		ATP6V0A1
		HS3ST1
		ALDH3B1
		MTF1
		TRPT1
		MTSS1
		TES
		EPB41L4A-AS1
		YTHDF3
		OSCAR
		UBE2V2
		SNX27
		TOLLIP
		NLRP3
		CDC73
		AGTRAP
		CUX1
		SERTAD1
		SRSF3
		NBEAL1
		SF3B6
		MED28
		SMAD7
		SLC15A4
		GNPDA1
		RNF111
		TNFAIP8
		KMT2C
		FBXO7
		TWF1
		DNAJC7
		MOB1A
		TAOK3
		ATP5F1C
		RPL32
		TMED7
		ANXA4
		FBXO38
		COLGALT1
		RHBDD2
		ANP32B
		CHD2
		PAFAH1B2
		RAB11FIP1
		AVL9
		CHMP2B
		EIF4H
		CSDE1
		MOB4
		KXD1
		NEPRO
		ANXA6
		NT5C2
		C19orf38
		AKT1S1
		FAH
		NSF
		NFKBIE
		ARAP1
		NPL
		GLRX3
		ING1
		FGD4
		ZNF467
		MAPKAPK3
		RIC1
		TMEM87B
		CINP
		RNF38
		HCK
		GHITM
		RBM7
		UBA1
		CLEC11A
		COX8A
		EIF3M
		SLC25A6
		MAML2
		MRPL54
		SDHD
		CAPN2
		NPM1
		FBXO42
		DENND1B
		FAM96B
		EYA3
		ABR
		FAAP20
		FAM107B
		SPTY2D1
		TMEM189
		ATP5MPL
		RPE
		ARL4C
		UNC119
		NSA2
		HNRNPA1P48
		LAMTOR3
		TOP1
		BTAF1
		RNF114
		PCGF3
		OST4
		RPL38
		CRKL
		HMGXB4
		SP1
		CHSY1
		EIF2S2
		MFGE8
		CST3
		SPAG7
		TENT4B
		CD300LF
		TXNDC17
		USP12
		MTHFD1L
		POLDIP3
		AAED1
		MAML1
		POLR2M
		MT3
		GATAD2B
		BFAR
		RC3H1
		SLU7
		PCBD1
		FAM126A
		IPO7
		CCDC124
		MAPKAPK2
		ASB1
		NF1
		DYM
		DDAH2
		SHOC2
		PPP2CB
		IER5L
		AGO2
		PER1
		AATF
		UHRF2
		COMMD9
		GYG1
		HELZ
		KBTBD2
		LCOR
		BLOC1S6
		ETHE1
		GLTP
		KCMF1
		FLII
		BRD4
		EIF1AD
		U2AF1
		P2RX4
		PNPLA2
		PPP2CA
		PFDN1
		ATP6V0D1
		PPP2R1A
		RPS6
		BCL2L1
		HSD17B11
		SIGLEC9
		CD164
		GGA2
		OGA
		ATP5ME
		TRIM33
		MALAT1
		F11R
		ATF7
		SCYL2
		PAK2
		CALHM6
		INTS13
		NSRP1
		ZSCAN16-AS1
		IGBP1
		UBE2A
		SUPT6H
		NUP98
		TAF9
		RNF2
		BTG3
		TBC1D22A
		METTL26
		FYTTD1
		AIF1
		KHSRP
		RAB24
		HNRNPL
		FBXO28
		KLHL2
		GLUD1
		CGAS
		PRPF38A
		RBM8A
		PPP2R3C
		SPEN
		DCP1A
		CHCHD2
		C3orf58
		TOX4
		BX284668.5
		RSL24D1
		YPEL5
		ZBTB7A
		CXCL16
		RAB27A
		MYD88
		DNTTIP1
		HSPA9
		IL1B
		SNRNP27
		STX12
		IL4R
		RAB11B
		DENND1A
		DNTTIP2
		ARHGEF7
		ZNF207
		RPL17
		RPL12
		ISCA1
		SERINC3
		TMIGD3
		UHMK1
		MIOS
		HADHA
		SUGT1
		TMCC3
		NCEH1
		SSR3
		RNASE6
		SLC25A13
		CNN2
		CHD1
		ADPGK
		POLR2E
		MED7
		BTF3
		PHF1
		NDEL1
		CHMP1B
		FXYD5
		ROMO1
		FAM200B
		ZNHIT1
		PITPNA
		COX7A2
		ARL11
		SFT2D1
		ACIN1
		PPIL4
		PRRC1
		HIPK3
		KIAA1147
		CCDC43
		SIVA1
		LZIC
		TMEM18
		C2CD5
		RAB9A
		AP2B1
		CCSAP
		RPLP1
		UQCRB
		CBWD2
		MYSM1
		UBXN7
		RRAS
		CDK19
		RAN
		SYK
		PDE4DIP
		GTF2H1
		SERINC5
		RPL34
		ACP1
		KAT6B
		GNL2
		STYXL1
		AGTPBP1
		RELA
		SLK
		FAM104A
		ACTR10
		ALOX5
		SREK1
		DYNLRB1
		RRP1
		MCMBP
		SUMO3
		ACOT9
		SNX30
		RPS13
		NDUFB4
		PPP2R2D
		LRRFIP2
		SCML1
		PSMD6
		LPXN
		CREB3
		WASHC4
		XAB2
		RTN3
		USP25
		MTCH2
		ZNF592
		ITCH
		TM9SF3
		LCORL
		STRN4
		KRAS
		H1F0
		ZCCHC10
		EEF1A1
		THG1L
		PCNP
		ACADVL
		CCDC115
		SNHG19
		KDELR2
		PRKAR1A
		TPM3
		TNS3
		UCHL3
		IST1
		HYOU1
		CHMP3
		NECAP1
		ST8SIA4
		PPM1A
		SEM1
		CNDP2
		CYTH4
		PCIF1
		ARF3
		MTX1
		ANO6
		SLC15A3
		SUPT5H
		ADGRE2
		DDX60L
		TRMT6
		CHCHD5
		SETDB2
		FAHD1
		GOLGA2
		HTATIP2
		GNAQ
		LFNG
		SEH1L
		ATP5PD
		UBAP2L
		PANK3
		EEF1D
		FKBP1A
		MCTP1
		SECISBP2L
		ADSS
		WSB2
		NPHP3
		RPL41
		HADHB
		C20orf194
		DDHD1
		DSC2
		VPS26C
		CTDP1
		COPZ1
		IGF2R
		SERTAD2
		SCAMP1
		GPR137B
		EP400
		PXN
		STX5
		BCLAF1
		WBP11
		RIPOR1
		SNRPE
		PDIA6
		MED17
		CDC37
		BLOC1S2
		PLEK
		WWP2
		ABCG1
		TIMM8B
		DDX50
		ATP6V1E1
		ARF4
		RPL35
		SF3A1
		CDV3
		RNASEK
		PTOV1
		HEXA
		EIF2B2
		WIPF1
		NQO2
		SLC30A1
		DUSP6
		CSNK2A1
		RPL24
		EEF2
		PDLIM5
		MTRF1L
		ISY1
		RAP2C
		TRA2A
		RPL18A
		CAMTA1
		SEC31A
		TMBIM6
		MAP2K7
		RHOH
		XPOT
		MKLN1
		SPNS1
		MTHFR
		UBE2Q1
		NANS
		IMP3
		ZC3H15
		EXOSC4
		ATXN2L
		GOLGA7
		ZNF330
		TBC1D23
		CSNK2A2
		NSMAF
		LLPH
		SNX1
		PRELID3B
		NCSTN
		MSR1
		SH3KBP1
		RENBP
		KRT10
		MFF
		CRTC3
		BBIP1
		ZMYM5
		RICTOR
		UHRF1BP1L
		TFDP1
		SGK3
		HAUS6
		TDP2
		NOTCH2
		CBX3
		ACSL1
		PPP6C
		PRKRIP1
		QPCT
		STX3
		PDCD6IP
		ZFAND6
		QKI
		SERPINB6
		ACBD5
		CHIC2
		FAM126B
		SLC4A2
		REV3L
		CUL4A
		ZNF331
		UBE2Q2
		GTF2F2
		ATP5PB
		GCHFR
		COPS8
		MAP3K8
		CCDC28A
		GATM
		PDXDC1
		VRK2
		ZFAND2B
		GADD45G
		CREG1
		LTN1
		MTPN
		SAP18
		TARS
		EIF4G2
		GTF3C3
		ZNF511
		GOLGA5
		ECPAS
		SF3B5
		UBA2
		GPBP1
		RACK1
		GMEB1
		CGGBP1
		LRIF1
		CD180
		NORAD
		ZDHHC6
		RMND1
		SEC61B
		STT3B
		NME1
		IMPDH2
		TMEM39A
		SUDS3
		UQCRQ
		TMUB1
		LHFPL2
		AHNAK
		SLFN11
		MAP3K13
		EXOC3
		RSPRY1
		CTDNEP1
		CCNT1
		MKNK2
		FMR1
		RAB11A
		DCTN5
		MTMR4
		RPL35A
		TRIO
		VEZF1
		PSMD8
		CLPX
		PAFAH1B1
		RNASET2
		MDM4
		COX5A
		NDUFB9
		MICU1
		UNC13D
		TSEN34
		POM121C
		GADD45GIP1
		CDC34
		AC025164.1
		MRPS6
		ERCC1
		CSNK1E
		TIAL1
		MORF4L1
		SRP72
		CALR
		IL6R
		DNAJC4
		SLAIN2
		PLBD2
		STX11
		CPQ
		RGS1
		EZR
		DRG1
		DCAF5
		MRPL33
		ITGAV
		MCL1
		RPL27
		HERC4
		ITGB1
		SNX9
		NDUFA6
		SF3B2
		LYN
		NR3C1
		CLIP1
		RPL28
		TRAM1
		EXOC5
		ZBTB1
		PDIA3
		MED6
		STARD3NL
		PPA2
		TSPYL2
		AKAP17A
		NSMCE2
		TRIP12
		TAB2
		PTBP1
		NMD3
		TCEAL4
		ZNF524
		SLC4A1AP
		RUBCN
		CCDC59
		KDM6B
		DDI2
		CRLS1
		FAM120A
		FBXL5
		ADIPOR2
		PBX2
		SYNE3
		XRCC1
		GLMP
		THAP9-AS1
		PISD
		BEST1
		PLEKHG2
		RPL26
		GOLGA8A
		PHF19
		SEC23A
		DAPK1
		HNRNPLL
		GLA
		CHRAC1
		RBM5
		ITPRIP
		HECA
		MARF1
		ETV6
		HDGF
		SMIM26
		BIRC2
		CNOT2
		EDF1
		ZSWIM8
		COX4I1
		AHSA1
		TFG
		MFSD12
		H3F3A
		TMED5
		SMAD4
		FOXJ3
		KPNA1
		CTNND1
		CIB1
		SAR1A
		NDUFA2
		TMEM214
		TIMM13
		RAB3GAP1
		MRRF
		TMEM33
		FEM1B
		VGLL4
		RALBP1
		CTDSPL2
		TCAIM
		RAB5A
		ATP1A1
		MAP1S
		VTA1
		ESCO1
		GATAD2A
		HMGB3
		SEMA4A
		RAD21
		ICOSLG
		AP5Z1
		THOC2
		RPS15
		ABCB7
		PPP4R3A
		WDFY3
		TMEM181
		BAZ2A
		MAPK1
		CLCN7
		NRP2
		TRAPPC2L
		NECAP2
		SRP54
		SNW1
		CCDC174

## Sheet: Hypoxia Specific
Table S5_Gene expression profiles for MEC and Hypoxia
Hypoxia Specific
1685 elements included exclusively in "Hypoxia ":
PLIN2
VCAN
C15orf48
TREM1
GPNMB
UPP1
ADAM8
LGALS1
SLC16A10
ANPEP
MXI1
S100A9
SMIM25
AQP9
SLAMF9
MARCO
GK
CSTB
CD300E
BCL2A1
PLAUR
S100A8
TNS1
NCF2
EREG
BCAT1
MMP19
LYZ
MCEMP1
SDC2
GNA15
ERRFI1
CD109
FBP1
S100A12
PKM
PID1
RALA
FCN1
MGAT1
ALDOC
CSTA
GSTO1
CLEC5A
RNASE1
EAF1
H2AFY
MIR210HG
MXD1
SH3BP5
TGM2
GPR146
HPCAL1
DNAJA4
FNDC3B
ZFAND2A
ZDHHC20
RAB13
AVPI1
METRNL
FLT1
IL1RN
HIF1A-AS2
TMEM51
PHACTR1
G0S2
HSPA6
SNAPC1
FAM129B
IVNS1ABP
SNAI1
PAPSS2
INSIG1
HSPA1B
RAB20
SH3BGRL3
CSGALNACT2
LUCAT1
IL1R2
SLC11A1
IFI30
HSPB1
CCL20
RGCC
FCGR2B
CDCP1
ASGR1
S100A4
SRGN
RBPJ
LILRB3
SULF2
NRG1
FNIP2
DUSP10
ALOX5AP
TESK2
SLC43A3
TMEM45A
GNA13
TMEM167A
KYNU
PDLIM7
THBD
ARL8B
ZNF385A
PPP1R3B
KCNE1
KDM3A
C5AR1
PCBP1
ZEB2
HSP90AA1
MYO1G
STXBP2
PIK3CB
CXCL8
EMILIN2
HSPD1
CATSPER1
LAPTM5
DUSP3
TPST1
AC097534.2
RRAGD
SERPINA1
RETN
CTSB
ATP6V1F
RXRA
CYTIP
HPSE
LGALS8
SLC16A6
MCUB
FAM13A
RAB42
TYMP
COTL1
TOM1
ADSSL1
BCKDK
BRI3
EGLN1
JARID2
MPP1
TNFRSF1B
SH3PXD2B
ZBTB43
LSP1
LONP1
MTFP1
VDR
PMP22
GPCPD1
APLP2
ATP6V1B2
RALGDS
PLSCR1
ASPH
RLF
AC245128.3
GRB2
SERPINB1
GRINA
RNF181
AP1S2
RAB8B
CARD19
APOBR
SDS
FKBP4
FGR
NOD2
RARA
ST14
ZFP36L1
CHST15
ACP5
IFNGR2
IRAK3
ATP6V1G1
SNTB1
LTA4H
RIPK2
SERF2
TLR2
UQCRC1
GYS1
PTMA
AC015912.3
LILRA6
OAZ1
DENND5A
FLNB
RYBP
RHOA
ZNF292
AZI2
LITAF
P2RY1
MAPK6
IL1RAP
AGFG1
DDX41
PRKAG2-AS1
LILRA5
IL4I1
RAP2B
GNS
FPR3
EMD
UAP1L1
CDKN1A
RNASE4
PLEKHB2
PRNP
PDCL3
HMOX1
WDR26
CLEC2B
PGM1
AREG
GABARAP
FCER1G
UGP2
PHC2
ASAH1
MAP3K2
ERGIC1
DMXL2
ITGAX
RAB31
CD55
PTK2B
SAT2
CD163
PPP4C
SLC36A4
FEM1C
SGTB
SLC25A19
ZMIZ1
DENND3
ATP6V1H
CD68
AP2S1
HMGB2
STARD4
ETS2
GABARAPL1
ADAM9
CD300A
LIMD1
TMEM140
RASGEF1B
CNIH4
OXSR1
FLOT1
ARHGAP18
WDR54
TUBGCP2
PPDPF
GUK1
SLC5A3
BCL10
CPD
RPL8
POR
GPAT4
TMEM120A
UBE2R2
B3GNT5
POLR2H
DDT
LPCAT1
SAMSN1
BASP1
ABCA1
CLK3
UBAP1
HSP90AB1
PHF21A
UBA6
HSD17B4
SLC20A1
CTNNB1
VDAC2
RAB1A
LDLRAD3
MCRIP2
BACH1
LACTB
FABP5
ADCY3
ODF3B
PANX1
IPMK
MPHOSPH6
PATL1
YBX1
CST6
CCNG2
MTHFD2
TPD52L2
FUT11
C1orf162
CACYBP
MAP3K20
DAZAP2
FURIN
ANG
DSE
PFDN5
PRKAG2
ELL
ATP5MD
PTPN12
OPN3
RAB7A
RNF144B
MYL6
IL10RB
H2AFJ
SFXN3
SPAG9
IGLC2
IRAK1
IGHG3
ADIPOR1
RELB
CD93
UBXN2B
SYTL3
IGHA1
PIK3AP1
GLIPR2
MBOAT7
RNF145
SSFA2
KDM5B
PGD
R3HDM4
WDFY1
ZCCHC2
CLEC10A
SQOR
C9orf72
KCNAB2
RPL36A
FLCN
HIPK2
INF2
SH3GLB1
IQGAP1
ZNF281
SNHG25
NGLY1
OAT
ZFAND3
PAICS
NUP62
ATP6V1D
CAST
ATP11B
APP
SIPA1L1
RIT1
IGHG4
VPS37C
MFSD13A
VASP
YWHAG
CCRL2
RGS2
BLVRB
RTL8C
ARL4A
ZNF654
PPARG
SLC35E1
STK24
CFDP1
RAPGEF1
YEATS2
SLC6A6
TET2
PPIF
CFP
TYROBP
CTSL
MITF
PDXK
RPS4Y1
MMP24OS
CACNA2D4
ITGAM
DARS
FXR1
TMEM38B
SNX10
AL445524.1
ZNF267
AP3S1
HSPE1
AGAP3
CLEC4E
ACSL3
MDM2
AKAP10
FCGR2A
C5AR2
TLE3
TGIF1
DEDD2
PTPRE
EIF4E2
BMT2
ZNF160
SEC24A
HUS1
CHORDC1
CD300C
LILRB2
ESYT2
SLC31A1
CEP170
ZBTB17
HM13
TKT
EDEM1
PDE8A
DHX40
KCNN4
DOK2
NEK6
ACTN4
ZFYVE16
CKAP4
NAA50
CCR1
NPEPPS
ABHD5
PCNX1
DENND4C
JMJD6
BST1
MORF4L2
PDE4A
MRC1
SNX3
RAB21
MYLIP
MARCKSL1
EFHD2
LRRFIP1
DNAJB4
RNF11
CNOT8
ACVR1B
UBA52
TRPS1
AFF4
SMOX
RAB6A
HNMT
STX4
UBTD1
CHP1
AZIN1
FAM49A
YWHAZ
NUMB
GPR84
SPI1
RPL39
RAP1A
DHRS3
PAPSS1
TCIRG1
TPP1
RNF13
MOB3A
ALAS1
CHML
GRPEL1
COX20
RPS27L
GK5
RAF1
MCOLN1
PPARD
EIF2A
NXF1
LATS2
RPN1
RIN3
KDM4B
QSOX1
SIK1
ARRDC2
DUSP4
CSNK2B
MRGBP
RASGRP3
SSBP2
WDR5
CNIH1
SLC39A8
CISD2
IGHG1
MAD1L1
SYF2
PSMA6
RPL37A
KLF11
CARD16
OLR1
IGKC
LRRC25
FKBP8
KCNE3
PPTC7
PNPLA8
KIFC3
TMEM167B
TMOD3
PARVB
GNB1
SIRPB1
ANKH
RAB34
COPS2
EPB41L3
PLOD1
ACSL4
DPYD
IMPAD1
MLX
VPS37A
ZFAND5
LSM12
ATP2B1
PSD3
RPS24
EVI2A
CD9
NBPF19
SERINC1
AHR
H3F3B
NECTIN2
NPC1
ASAP1
MAPK13
AL133453.1
ABI1
TANC2
RAB10
AFF1
RPS9
KLHL24
RNF187
STK10
TET3
ALCAM
DNAJB2
TOMM20
WIPI1
DOT1L
NINJ1
IGLC3
ACBD3
STAT6
CLN8
ATP5MC2
PLEC
MECP2
DOCK7
HSBP1
CANX
JOSD1
UFM1
GAB2
SBF2
PXK
SLC25A36
BEX3
PPFIA1
LCP1
GNB2
POLR1D
RPS17
ADAMTSL4
SCARB2
KDM4C
SUB1
MEF2D
STIP1
ABL2
PAIP2
DLGAP4
TMEM251
CSNK1D
SHKBP1
RPS28
SPG21
SZRD1
HEXB
ALOX15B
DNM2
NRAS
PRR13
PPME1
COX7B
SMAP1
GID8
MIR181A1HG
ARL8A
SMIM13
MTHFS
SNAPC3
TBCA
ELOC
ATF2
ATG3
MRPL44
PI4K2A
RPL7
LAMP1
COL4A3BP
SLC17A5
UBXN6
GRAMD4
VPS26A
ARHGDIA
SYAP1
SBNO2
RRAGC
FAM102B
FNDC3A
PSAP
MAPK1IP1L
RELT
ACKR3
ZMYM2
MMP14
GDI1
VAMP4
ATP6V1A
CDK16
CTNNA1
TMEM183A
UBR5
CAPG
MT1F
SNN
CAPNS1
TXNL1
IRF7
CYB5R4
PTGS2
PLEKHA2
PAPOLA
TFE3
SIRPA
TRNAU1AP
COPA
SLC7A5
MAFK
NAPA
USP3
ST13
RPL36
RASSF3
CXXC5
TMEM170B
ENG
FAM214B
PTK2
ELOB
IFNAR1
C1orf43
GOLT1B
KIF1B
RPL22
TMEM91
SLC43A2
PLIN3
NRBP1
CREM
SESTD1
SERP1
PSMC6
TRIM25
RHOG
CDC42
PARP6
PPP4R2
GARS
WBP2
RALB
HBP1
COX6B1
STX6
PFDN2
PNP
RBM47
TAOK1
EIF3I
MALT1
HGS
PIM3
THEMIS2
NARF
KDM2A
PDK3
CPEB4
CYTH1
CSRNP1
TENT4A
TICAM1
DOK3
FMN1
DNAJC5
HNRNPH2
CHMP4B
NFAT5
AGPAT2
SKI
MFSD1
RAD23B
RAB3D
ATG12
TMCO3
SMG7
RAB5C
MED15
HDHD5
RCOR3
CNBP
SIGLEC7
USP32
VMA21
NBPF14
TCP1
EXOC1
RNF130
RNASE2
ANKRD28
PEA15
HEBP2
LRP1
AC100810.1
VAMP3
UBXN11
UBQLN1
ETV3
RNF149
FKBP15
ANKZF1
ATP6V1C1
MKRN1
AMPD2
NEK7
ZNF277
UBALD2
SLC7A7
UBE2M
DPH3
CD82
CCDC88A
RBMS1
ADAM10
ING2
SNRPB2
KDELR1
BRWD3
STK38L
ARFGAP3
RCOR1
UQCRH
CCDC93
IGHM
DYNLL1
PLAU
TTYH3
CHMP2A
PFKL
PTBP3
FPR1
ETF1
BLVRA
SAMD8
PCBP2
MTMR6
YWHAE
RP2
SNX8
KHDRBS1
STAU1
WDR60
SRA1
ABHD2
MAP2K3
WDFY2
USPL1
RNF7
SND1
CAPZA2
CHMP5
SPART
DAB2
GDI2
PTGES3
RHEB
ARRB2
GPR183
GPD2
CALM3
FOXO3
TAX1BP1
SMNDC1
KMT2E
FMNL1
EIF4A3
PSMA1
CREB5
SERPINB8
PPIA
DNAJB6
LNPK
DAP
SOAT1
TBC1D9B
SLC25A24
TNFRSF14
SPOPL
ZSWIM6
BRK1
CCR2
APOPT1
DIAPH1
SECTM1
SH3BP2
CBWD1
ARPC4
UBR4
GNA12
SRSF9
DNAJA1
MAP4K3
RAMMET
ATXN1
PRDX6
EIF3H
ARMCX3
DOCK5
MFSD10
PIAS4
LPIN1
SAMD4B
2022-03-05
TCN2
CPPED1
PGPEP1
PLEKHM2
ARID3A
FAM50A
HPRT1
KAT5
NAV1
AL118516.1
AIMP1
SATB1
HINT3
UFSP2
DCXR
SDHB
TMBIM1
PPP1R2
FBXL3
VPS8
SLC44A1
TRAPPC5
PTPN1
SP3
NUS1
DPCD
BUD31
PLEKHF2
CRYBG3
RPS11
C7orf50
CCT4
ATG14
AMPD3
UBE2Z
ANKHD1
GZF1
ATP6AP1
NUDT21
LRRK2
TP53BP2
BAG6
DYNC1I2
HECTD1
CERK
GNAI3
ARPC3
PHF10
CRTAP
CAMK1
ADNP2
FGFR1OP2
SGPL1
TBC1D17
RILPL2
CSRP1
ELOF1
MT1E
SIAH1
PHF20L1
CAPZA1
CD86
ANKLE2
IQSEC1
CSNK1A1
MPI
XPNPEP1
BANP
SFXN1
ZNF622
DRAM1
RBM3
ERGIC3
COX5B
KHNYN
C2orf49
DGKD
MLKL
OLA1
ZBTB25
ARFGEF2
ABCC3
RSRC2
ZNF581
GGA1
MINDY2
ARID3B
WIPF2
IDH3G
GPR160
JOSD2
ZDHHC17
UBE2D1
TMEM127
FAM207A
GBGT1
FYN
RPLP2
CLDND1
DMXL1
HDLBP
NEDD4L
OSM
CCT8
SLC11A2
UBE2E1
RLIM
MTMR3
SLC12A6
MAFG
ALKBH5
ARF6
MAPRE1
NETO2
B3GNT2
MAP3K1
PTPN2
RREB1
HOMER3
STMP1
PJA2
CRIP1
KCTD20
TMEM256
MANBA
NME2
HNRNPU
NKIRAS2
RBM18
SLC25A5
AC090204.1
MLLT10
PDPK1
PPP1R14B
NUP214
CASP4
KCTD10
HK1
CTSA
PPP1R11
NONO
SCAND1
RTL8A
UIMC1
FHL3
TXN
GTF2F1
EEF1G
SIK3
KDM5C
PTEN
CTNNBL1
RRAGA
UQCRC2
MRPL53
RNF10
RPL9
HOOK3
SREBF1
ASL
TRAF7
NRP1
ARNT
ATN1
UBE2F
DNAJA2
HNRNPK
CCNK
SAP30
NTAN1
SARNP
SDE2
ATP6V0A1
HS3ST1
ALDH3B1
MTF1
TRPT1
MTSS1
TES
EPB41L4A-AS1
YTHDF3
OSCAR
UBE2V2
SNX27
TOLLIP
NLRP3
CDC73
AGTRAP
CUX1
SRSF3
NBEAL1
SF3B6
MED28
SMAD7
GNPDA1
RNF111
TNFAIP8
KMT2C
FBXO7
TWF1
DNAJC7
MOB1A
TAOK3
ATP5F1C
RPL32
TMED7
ANXA4
FBXO38
COLGALT1
RHBDD2
ANP32B
CHD2
PAFAH1B2
RAB11FIP1
AVL9
CHMP2B
EIF4H
CSDE1
MOB4
KXD1
NEPRO
ANXA6
NT5C2
C19orf38
AKT1S1
FAH
NSF
NFKBIE
ARAP1
NPL
GLRX3
ING1
FGD4
ZNF467
MAPKAPK3
RIC1
TMEM87B
CINP
RNF38
HCK
GHITM
UBA1
CLEC11A
COX8A
SLC25A6
MAML2
MRPL54
SDHD
FBXO42
DENND1B
FAM96B
EYA3
ABR
FAAP20
FAM107B
SPTY2D1
TMEM189
ATP5MPL
RPE
UNC119
NSA2
HNRNPA1P48
TOP1
BTAF1
PCGF3
OST4
RPL38
CRKL
HMGXB4
SP1
MFGE8
CST3
SPAG7
TENT4B
CD300LF
TXNDC17
USP12
MTHFD1L
POLDIP3
AAED1
MAML1
POLR2M
MT3
GATAD2B
BFAR
RC3H1
SLU7
PCBD1
FAM126A
IPO7
CCDC124
MAPKAPK2
ASB1
NF1
DYM
DDAH2
SHOC2
PPP2CB
IER5L
AGO2
PER1
AATF
UHRF2
COMMD9
GYG1
HELZ
KBTBD2
LCOR
BLOC1S6
ETHE1
GLTP
KCMF1
FLII
BRD4
EIF1AD
U2AF1
P2RX4
PNPLA2
PPP2CA
PFDN1
ATP6V0D1
PPP2R1A
RPS6
BCL2L1
HSD17B11
SIGLEC9
CD164
GGA2
OGA
ATP5ME
TRIM33
MALAT1
F11R
ATF7
SCYL2
PAK2
CALHM6
INTS13
NSRP1
ZSCAN16-AS1
IGBP1
UBE2A
SUPT6H
NUP98
TAF9
RNF2
TBC1D22A
METTL26
FYTTD1
AIF1
KHSRP
RAB24
HNRNPL
FBXO28
KLHL2
GLUD1
CGAS
PRPF38A
RBM8A
PPP2R3C
SPEN
DCP1A
CHCHD2
C3orf58
TOX4
BX284668.5
YPEL5
ZBTB7A
CXCL16
RAB27A
MYD88
DNTTIP1
HSPA9
IL1B
SNRNP27
STX12
IL4R
RAB11B
DENND1A
DNTTIP2
ARHGEF7
ZNF207
RPL17
RPL12
ISCA1
SERINC3
TMIGD3
UHMK1
MIOS
HADHA
SUGT1
TMCC3
NCEH1
RNASE6
SLC25A13
CNN2
CHD1
ADPGK
POLR2E
MED7
BTF3
PHF1
NDEL1
CHMP1B
FXYD5
ROMO1
FAM200B
ZNHIT1
PITPNA
COX7A2
ARL11
SFT2D1
ACIN1
PPIL4
PRRC1
HIPK3
KIAA1147
CCDC43
SIVA1
LZIC
TMEM18
C2CD5
RAB9A
AP2B1
CCSAP
RPLP1
UQCRB
CBWD2
MYSM1
UBXN7
RRAS
CDK19
RAN
SYK
PDE4DIP
GTF2H1
SERINC5
RPL34
ACP1
KAT6B
GNL2
STYXL1
AGTPBP1
RELA
SLK
FAM104A
ACTR10
ALOX5
SREK1
DYNLRB1
RRP1
MCMBP
SUMO3
ACOT9
SNX30
RPS13
NDUFB4
PPP2R2D
LRRFIP2
SCML1
PSMD6
LPXN
CREB3
XAB2
RTN3
USP25
MTCH2
ZNF592
ITCH
TM9SF3
LCORL
STRN4
KRAS
H1F0
ZCCHC10
EEF1A1
THG1L
PCNP
ACADVL
CCDC115
SNHG19
KDELR2
PRKAR1A
TPM3
TNS3
UCHL3
IST1
HYOU1
CHMP3
NECAP1
ST8SIA4
PPM1A
SEM1
CNDP2
CYTH4
PCIF1
ARF3
MTX1
ANO6
SLC15A3
SUPT5H
ADGRE2
DDX60L
TRMT6
CHCHD5
SETDB2
FAHD1
GOLGA2
HTATIP2
GNAQ
LFNG
SEH1L
ATP5PD
UBAP2L
PANK3
EEF1D
FKBP1A
MCTP1
SECISBP2L
ADSS
WSB2
NPHP3
RPL41
HADHB
C20orf194
DDHD1
DSC2
VPS26C
CTDP1
COPZ1
IGF2R
SERTAD2
SCAMP1
GPR137B
EP400
PXN
STX5
BCLAF1
WBP11
RIPOR1
SNRPE
MED17
CDC37
BLOC1S2
PLEK
WWP2
ABCG1
TIMM8B
DDX50
ATP6V1E1
ARF4
RPL35
SF3A1
CDV3
RNASEK
PTOV1
HEXA
EIF2B2
WIPF1
NQO2
SLC30A1
DUSP6
CSNK2A1
RPL24
EEF2
PDLIM5
MTRF1L
ISY1
RAP2C
TRA2A
RPL18A
CAMTA1
SEC31A
TMBIM6
MAP2K7
RHOH
XPOT
MKLN1
SPNS1
MTHFR
UBE2Q1
NANS
IMP3
ZC3H15
EXOSC4
ATXN2L
GOLGA7
ZNF330
TBC1D23
CSNK2A2
NSMAF
LLPH
SNX1
PRELID3B
NCSTN
MSR1
SH3KBP1
RENBP
KRT10
MFF
CRTC3
BBIP1
ZMYM5
RICTOR
UHRF1BP1L
TFDP1
SGK3
HAUS6
TDP2
NOTCH2
CBX3
ACSL1
PPP6C
PRKRIP1
QPCT
STX3
PDCD6IP
ZFAND6
QKI
SERPINB6
ACBD5
CHIC2
FAM126B
SLC4A2
REV3L
CUL4A
ZNF331
UBE2Q2
GTF2F2
ATP5PB
GCHFR
COPS8
MAP3K8
CCDC28A
GATM
PDXDC1
VRK2
ZFAND2B
GADD45G
CREG1
LTN1
MTPN
SAP18
TARS
EIF4G2
GTF3C3
ZNF511
GOLGA5
ECPAS
SF3B5
UBA2
GPBP1
RACK1
GMEB1
CGGBP1
LRIF1
CD180
NORAD
ZDHHC6
RMND1
SEC61B
STT3B
NME1
IMPDH2
TMEM39A
SUDS3
UQCRQ
TMUB1
LHFPL2
AHNAK
SLFN11
MAP3K13
EXOC3
RSPRY1
CTDNEP1
CCNT1
MKNK2
FMR1
RAB11A
DCTN5
MTMR4
RPL35A
VEZF1
PSMD8
CLPX
PAFAH1B1
RNASET2
MDM4
COX5A
NDUFB9
MICU1
UNC13D
TSEN34
POM121C
GADD45GIP1
CDC34
AC025164.1
MRPS6
ERCC1
CSNK1E
TIAL1
MORF4L1
SRP72
IL6R
DNAJC4
SLAIN2
PLBD2
STX11
CPQ
RGS1
EZR
DRG1
DCAF5
MRPL33
ITGAV
RPL27
HERC4
SNX9
NDUFA6
SF3B2
LYN
NR3C1
CLIP1
RPL28
TRAM1
EXOC5
ZBTB1
PDIA3
MED6
STARD3NL
PPA2
AKAP17A
NSMCE2
TRIP12
TAB2
PTBP1
NMD3
TCEAL4
ZNF524
SLC4A1AP
RUBCN
CCDC59
KDM6B
DDI2
CRLS1
FAM120A
FBXL5
ADIPOR2
PBX2
SYNE3
XRCC1
GLMP
THAP9-AS1
PISD
BEST1
PLEKHG2
RPL26
PHF19
SEC23A
DAPK1
HNRNPLL
GLA
CHRAC1
RBM5
ITPRIP
HECA
MARF1
ETV6
HDGF
SMIM26
BIRC2
CNOT2
EDF1
ZSWIM8
COX4I1
AHSA1
TFG
MFSD12
H3F3A
SMAD4
FOXJ3
KPNA1
CTNND1
CIB1
SAR1A
NDUFA2
TMEM214
TIMM13
RAB3GAP1
MRRF
TMEM33
FEM1B
VGLL4
RALBP1
CTDSPL2
TCAIM
RAB5A
ATP1A1
MAP1S
VTA1
ESCO1
GATAD2A
HMGB3
SEMA4A
RAD21
ICOSLG
AP5Z1
THOC2
RPS15
ABCB7
PPP4R3A
WDFY3
TMEM181
BAZ2A
MAPK1
CLCN7
NRP2
TRAPPC2L
NECAP2
SRP54
SNW1
CCDC174

## Sheet: MEC_Hypoxia overlap
Table S5_Gene expression profiles for MEC and Hypoxia
MEC_Hypoxia Overlap
231 common elements in "MEC" and "Hypoxia ":
SOD2
VIM
VEGFA
PGK1
NAMPT
CD44
LDHA
ENO1
ANGPTL4
BNIP3
HMGA1
TIMP1
S100A10
S100A6
ADM
SLC2A1
VMP1
NDRG1
ERO1A
MT2A
EMP3
FTH1
HILPDA
PHLDA1
ACTG1
ANXA2
EMP1
TGFBI
LGALS3
EIF1
FTL
FAM162A
ENO2
SQSTM1
IFITM3
GAPDH
P4HA1
PGAM1
ACTB
SLC16A3
S100A11
PDK1
FN1
PFKP
NEAT1
ELL2
TPI1
MIR4435-2HG
CEBPB
WTAP
SLC2A3
PFKFB3
HK2
SMS
LMNA
CYTOR
SAT1
CLIC4
HSPA5
ATF3
ICAM1
FOSL2
ZFAS1
BNIP3L
TUBA1C
SEC61G
MIF
PPP1R15A
WDR45B
ARRDC3
VKORC1
TUBB6
UBC
MAFF
WSB1
AK4
TAGLN2
CXCL3
ITGA5
SMIM3
CXCL2
SLCO4A1
RNMT
ITGB1
TAF1D
YBX3
ACTN1
ZYX
ANXA5
GLUL
GLRX
GNG5
INSIG2
CLIC1
TMSB10
SOCS3
DDIT3
VDAC1
SERTAD1
BHLHE40
PIM1
TPM4
BTG1
TNIP1
DNAJB1
ATF4
PYGL
MAP2K1
NFIL3
PFN1
NFKB2
C4orf3
SLC3A2
TCEAL9
FAM210A
SSR3
PFKFB4
HBEGF
GBE1
EIF4EBP1
PLP2
GPI
UBE2D3
SLC38A2
ZNF395
OSER1
RBM7
NUPR1
PLOD2
CALR
EGLN3
SLC15A4
DDIT4
HCFC1R1
MAP1LC3B
VAT1
ARL4C
TFRC
CORO1C
VAPA
ALDOA
CDC42EP3
GADD45B
TPT1
RUNX1
RPF2
P4HA2
MCL1
BTG3
PPP1CB
BAG3
SDC4
TMEM258
STK40
MT1X
SPP1
RSL1D1
SPHK1
TRIO
TMED5
MSN
HNRNPC
POMP
MGST1
RIOK3
SNHG12
CD63
EIF2S2
RNH1
ARPC5
RTN4
PTP4A1
RNF24
CD151
RNF114
AK2
HSP90B1
CHSY1
ARF1
PDIA6
SDCBP
ATF5
MYADM
STAT3
RSL24D1
ATP13A3
FNIP1
NPM1
PTTG1IP
THBS1
LAMTOR3
SERPINH1
TSPYL2
PABPC4
LAMTOR5
SCD
BZW1
WDR1
KDM7A
HIF1A
UBE2B
TUT7
EIF3M
LIMS1
CCDC107
SLC25A37
IER5
TENT5A
CYSTM1
NOP10
CLK1
ANKRD37
ENY2
CREBRF
ID3
FBL
MYO9B
P4HB
GOLGA8A
NUP58
KLF10
WASHC4
DDX3Y
IRF2BP2
CA2
CTSD
HSPH1
FLNA
CAPN2
ANXA1
HSPA1A
