# Supplementary material for: Multi-omic approach identifies hypoxic tumor-associated myeloid cells that drive immunobiology of high-risk pediatric ependymoma
Source: iScience. 2023 Aug 9;26(9):107585. doi: 10.1016/j.isci.2023.107585 (PMC10484966; doi:10.1016/j.isci.2023.107585)
Supplement: Table S7. TREM1 immunohistochemistry scores and pathology interpretation, related to Figure 4 [file mmc8.xlsx]

## Sheet: All
Table S7_TREM1 immunohistochemistry scores and pathology interpretation related to Figure 4
CASE NUMBER	UPN	NECROSIS	NOTES	QUANT	QUAL	*quant is relative to amount of necrosis present
S10-3481	770_1	1/min	No staining in tumor cells. Clearly 3+ staining in myeloids,/monocytes in inflammatory milieu including 2+ in neutrophils			1 = rare
S09-5806	723_1	1/min	No staining in tumor cells. 3+ in myeloids. High background in RBCs, not true granular cytoplasmic staining			2 = scattered
S11-628	812_1	1/min	Minimal to no staining despite multiple areas of extravasated hemorrhage			3 = frequent
S11-1193	816_1	1/min	Staining in myeloid cells in areas of extravasated hemorrhage, not particularly in tumor			4 = abundant
S15-4501	1158_1	3	Clear areas of necrosis with weakly staining infiltrating myeloid cells within
S12-5357	928_1	2	Myeloid cells staining in tumor in perivascular distribution
S14-2573	1067_1	2	4+ staining in myeloids particularly prominent in pervascular rossette areas
S12-3078	911_1	1/min	Minimal to no staining and minimal to no necrosis
S13-3963	987_1	2	Focal areas of necrosis with 3+ staining myeloids within
S11-629	811_1	4/abundant	Large nests of necrosis with rare 3+ staining myeloids particularly around the edges of necrosis
S05-403	419_1	2	Small foci of early necrosis with minimal myeloid cells and non-speicific staining of necrotic tissue
S07-282	507_1	2	Small foci of early necrosis with rare extravasated 4+ staining myeloid cells
S03-1833	321_1	3	Large nests of necrosis with frequent 3/4+ staining myeloid cells within the necrosis. Significant background staining of necrotic tissue
S09-2184	691_1	2	Small foci of early necrosis with rare 3+ myeloid cells and significant staining of non-specific staining of necrotic tissue
S09-2136	#N/A	3	Significant areas of necrosis with 3+ myeloid cells within necrotic areas. Background staining also within necrosis
S04-2437	392_1	1/min	Many rossettes with early necrotic foci but minimal inflammatory milieu or staining
S11-3703	839_1	1/min	Mild background staining of tumor cells, small pockets of rare myeloids with 2+ staining
S14-1137	1048_1	4	Abundant necrosis with frequent infiltrating myeloid cells with 3/4+ staining
S18-1177	1347_1	1/min	Minimal necrosis and minimal staining
S19-514	1158_2	4/abundant	Abundant necrosis with frequent infiltrating myeloid cells with 3/4+ staining and myeloids with stain rimming necrosis
S10-5055	781_1	4/abundant	Abundant necrosis with frequent infiltrating myeloid cells with 3/4+ staining. Background staining of necrotic tissue
S18-69	1329_s	4/abundant	Abundant necrosis with rare 2+ myeloid cells, however inflammation not as prominent, rare 4+ cells at periphery
S16-507	1185_1	2	Background blushing in areas/rossettes with early necrosis, minimal myeloid cells present with minimal staining
S13-2176	965_1	2	Rare areas of necrosis, minimal inflammation though. PMNs present but not staining
S10-2189	758_1	4	Abundant necrosis with abundant 4+ infiltrating myeloid cells
S12-5360	930_1	3	Large nests of necrosis with rare 2+ staining cells but smaller nests of rossette-associated early necrosis with 3+ staining myeloids
S12-3214	#N/A	2	Rare focus of limited necrosis with rare 3+ myeloids
S12-6523	943_1	3	Multiple foci of necrosis with rare 3+ myeloids, many PMNs devoid of staining. At periiphery 4+ staining in myeloids but ? Edge effect
S05-4754	321_2	2	Non-specific staining of necrotic debris. Both within and surrounding necrosis, 3/4+ staining of myleoids. Background staining of RBCs and ?Purkinje cells?	3	3
S05-403	419_1	3	Significant necrosis containing RBCs with abundant backgound signal. However, 4+ staining myeloids within necrotic areas as well	2	4
S05-4121	459_1	2	1/2+ background staining in WM surrounding rossettes. Background in rare tumor cells and RBCs. 2/3+ staining of myeloid cells within rare necrosis. Lots of crush artifact…etc	2	2
S04-2473	393_1	2	Foci of necrosis with 2/3 staining of myeloid cells. 1/2 blushing of necrotic debris	1	2
S03-1833	321_1	2	Islands of necrosis with only rare 2/3 staining myeloids. Clear 3/4 myeloids predominantly discributed around larger caliber vessels. Background of RBCs	3	4
S09-5806	723_1	2	Substantial edge effect. Non-specific 1/2 blushing of early necrosis. Very rare 2/3 staining myeloid cells within necrosis	1	3
S09-6136	727_1	3	Larger islands of early necrosis with 3 staining myeloids	4	4
S11-1193	816_1	3	Larger islands of early necrosis but with significant non-specific staining. Clear non-specific staining of tumor cells and IMMATURE myeloids uncharacteristically around large vessels and necrosis	3	2
S11-628	812_1	4	Large areas of necrosis with significant non-specific staining of tumor cells, mature myeloids (score = 2) but 3 staining of myeloids in and around necrosis	3	3
S09-3467	700_1	4	Large areas of necrosis with palisading blushing of necrotic areas (score = 2) but 3 staining of myeloids in and around necrosis	3	3
S11-629	811_1	4	Large areas of necrosis with palisading blushing of necrotic areas (score = 2/3) but 2/3 staining of myeloids largely surrounding necrotic areas.	2	3
S10-5055	781_1	3	3/4 non-specific staining of necrotic areas.	3	3
S09-2184	691_1	1/min	Minimal necrosis with only very rare 2 staining of myeloid cells	1	3
S07-2585	507_2	1/min	Areas of early necrosis. Non-specific staining of tumor cell islands. 3/4 staining of myeloids in and around necrotic areas	1	2
S07-282	507_1	3	Larger areas of necosis/hemorrhage with 2/3 plus staining of myeloid cells in early necrotic areas. 1 blushing of necrotic milieu	2	2
S04-4804	392_2	2	Foci of early necrsosis with rare 2/3 staining myeloids	1	3
S04-4013	246_2	2	Foci of early necrosis, internal staining of Purkinje cells? Clear 1/2 staining of tumor cells. 2/3 staining of rare myeloids	2	3
S10-3481	770_1	2	Large region of early necrosis. Clear background (2) staining of necrosis and abundant tumor cells. 2/3 rare perivascular myeloids	2	2
S10-2189	758_1	4	Large areas of necrosis/hemorrhage. Good 3/4 staining of myeloids in and around necrotic areas especially in a perivascular distribution	4	4
S11-1531	821_1	4	Large areas of necrosis/hemorrhage. Good 3/4 staining of myeloids in and around necrotic areas especially in a perivascular distribution. 2 background staining of necrotic milieu and some tumor cells	4	3
S11-3703	839_1	4	Large areas of necrosis/hemorrhage. Good 3/4 staining of myeloids in and around necrotic areas. 1/2 background staining of necrotic milieu. Edge effect present	2	4
S10-317	459_2	3	Large area of necrosis with good 3/4 staining of myeloid cells. 1/2 blushing of necrotic milieu	3	4
S10-266	691_2	4	Large areas of necrosis/hemorrhage. Good 3/4 staining of myeloids in and around necrotic areas. Good staining of Purkinje cells	4	4
S06-2962	492_1	4	Large area of necrosis with good 3/4 staining of myeloid cells. 1/2/3 blushing of necrotic milieu	4	4
S06-1475	483_1	4	Large area of necrosis with good 3/4 staining of myeloid cells largely surrouning necrosis. 1/2 blushing of necrotic milieu	1	3
S06-563	393_2	1/min	Only rare early necrosis with rare 3 staining of myeloid cells. 1 blushing of white matter	1	3
S08-1651	483_2	2	Pockets of necrosis with staining with 4 staining of rare myeloids, similar to background staining of Purkinje cells?	3	4
S07-3143	319_2	2	Early necrosis, Significant blushing of RBCs (2) but no great bona fide myeloid staining	0	0
S01-521	110_2	4	Large areas of necrosis with 2 blackgound blushing of milieu but 3 staining of myeloids. Difficult to discern in areas. Some areas clean with 4 staining of myeloids. Staining of Purkinje, 1/2 blushing of tumor cells	3	3
S02-2722	195_2	1/min	Minimal tissue present. No good necrosis or myeloids present	0	0
S03-1456	318_1	4	Larger areas of necrosis/hemorrhage with 2/3/4 staining of myeloids within hemorrhagic areas.	2	2
S03-1605	319_1	N/A	Minimal to no tissue on slide	N/A	N/A
S04-2437	392_1	4	Almost entirely comprised of hemorrhage/necrosis with abundant myeloids with 3/4 staining.	4	4
S14-95	897_2	1/min	3/4 staining myeloids primarily located within vessels and in a perivascular distributation in early necrotic areas. Minimal non-specific staining		4
S13-2176	965_1	2	Mild to moderate edge effect and decent non-specific staining of rare tumor cells and white matter (score = 2), 3/4 Myeloids within foci of necrosis. Patches of fairly high noise		3
S12-6523	943_1	3	4 staining of myeloids in and around necrosis/vessels. Abundant staining of necrotic milieu as well 2 blushing of PMN myeloids which are abundant (abscess like areas)		4
S12-5357	928_1	3	Rare 1-2 nonspeicific staining of necrotic milieu as well as rare tumor cells. 3 staining of myeloids in necrotic debris and in a perivascular distribution		3
S14-798	723_2	4	Abundant necrosis with 3/4 stianing of myeloids, sometimes rimming necrosis. 2 staining of PMNs and 1 blushing nonspecifically of tumor cells. 2 staining of necrotic milieu		4
S12-5360	930_1	1/min	Rare 1 blushing of tumor cells. Rare 4 staining myeloids within tumor tissue. Where early necrosis present, good rare 4 staining myeloids		3
S13-5670	1010_1	4	Large areas of necrosis. Aggregates of 4 myeloids mostly perivascular and at pushing boarder of necrosis. 2+ nonspecific staining of necrotic milieu. Prominent in areas of neovascularization		4
S13-3962	#N/A	1/min	Foci of early necrosis primarily in rosettes. 4 staining myeloids immediately outside vessels in areas of rosettes/early necrosis. Clean staining overall		4
S11-6555	811_2	1/min	Minimal tissue present. 1-2 blushing of tumor cells. Minimal necrosis present. Within areas of necrosis, clean 4 staining cells. Some myeloids pushing into tumor mass near necrosis		4
S14-5998	1101_1	3	1 blushing of tumor cells, 3 non-specific staining of necrotic milieu. Scattered foci of necrosis with 4+ staining myeloids within necrotic area and around vessels		4
S11-4298	848_1	4	Aggregates of PMNs around edge with 2 staining. Very rare early necrosis with only very rare myeloids with 3 staining around vessels (rosettes) with early necrosis		4
S11-4992	859_1	1/min	Large island of hemorrhage/necrosis. Good 4 staining myeloids within necrotic area. Abundant 2+ staining PMNs at border of necrosis, 1 blushing of endothelial cells		3
S12-3078	911_1	2	Scattered islands of early necrosis with 3-4 staining myeloids within necrotic debris. Also, rare 3 staining PMNs within necrotic islands. 4 staining perivascular myeloids		4
S12-2113	897_1	3	Scattered islands of necrosis relatively devoid of myeloid cells. Region of significant non-specific uptdake by tumor cells. Scatted 4+ myeloids in more early necrotic regions vs mature necrotis		4
S14-1137	1048_1	4	Moderate (2) edge effect but large areas of serpintine necrosis with frequent 4 staining myeloids within the necrotic debris and also in a perivascular distribution with 1-2 uptake of stain in necrotic milieu		4
S04-2437	392_1	3	2-3 staining myeloids largely within islands of necrosis, mild perivascular staining as well. Minimal background staining	4	4
S08-4046	195_5	1/min	Scattered areas of early necrosis largely limited to pervascular rossette areas. 3-4 staining myeloids within these areas, limited to necrotic areas. Minimal nonspecific staining	2	4
S13-6681	848_2	N/A	Extremely minimal tissue on the slide. Not able to be interpreted	N/A	N/A
S11-6555	811_2	1	Very early necrosis/ischemic changes very focally. 2 non-specific staining of tumor cells. Scattered rare 4 staining myeloids where present in these early necrotic areas	1	4
A14-31	871_X	3	Well demarcated tumor nodule with single large foci of necrosis and changes around vessels (rosettes). 2 staining of necrotic milieu, 2-3 staining myeloids at interface and within vessels	3	3
S13-4901	811_3	2	Scattered foci of necrosis devoid of myeloids/staining. Single focus with scattered 2-3 staining meyloids	2	3
S13-6105	811_4	3	Large islands of necrosis with focus of non-specific tumor cell staining, 2 blushing of necrotic milieu, abundant 4 staining myeloids most concentrated in vessels and in perivascular distribution	3	4
S02-2722	195_2	1	Extremely scant tissue fragment with early necrosis and no bona fide staining, however minimal tissue and necrosis present	N/A	N/A
S01-521	110_2	3	Areas of 3 blushing of tumor cells, abundant nonspecific uptake of necrotic milieu. Scattered 4 staining myeloids both in necrosis and in perivascular distribution of smaller vessels throughout	3	4
S05-4754	321_2	2	Scatted areas of early necrosis with 3-4 staining myeloids both in and immediately around necrosis. 3 nonspecific staining of necrotic milieu and occasional tumor cells	4	4
S04-2035	110_3	2	Areas of early necrosis with good staining 4 myeloids in necrotic areas around vessels. Minimal nonspecific staining.	3	4
S04-4804	392_2	1	Early necrosis with rare scattered myeloids within the early necrosis	1	4
S04-4013	246_2	1	2 nonspecific blusing of tumor cells. Where present, 3 staining myeloids within necrosis	1	3
S06-3550	195_4	2	Foci of necrosis with scattered 4 staining myeloids throughout early and mature necrosis	2	4
S14-295	821_3	2	Early necrosis largely in perivascular rossettes. Within these areas. Good 3-4 staining myeloids	4	4
S14-798	723_2	4	Large regions of necrosis, 2-3 nonspecific blushing of necrotic milieu. Scattered 1-2 blushing of tumor cells. Abscess changes with 2 staining of PMNs. Not many myeloids within necrosis but 3 staining myeloids around vessels. Poor staining slide in general	4	3
S14-914	811_5	3	Several large islands of mature necrosis with scattered bona fide 4 staining myeloids. Diffuse nonspecific blushing throughout slide	2	4
S14-95	897_2	2	Areas of early necrosis with scattered 4 staining myeloids largely in and around vessels in/around the necrotic areas	3	3
S06-563	393_2	1/min	Minimal early necrosis with extremely rare 3-4 staining myeloids within the early necrosis	1	3
S07-3143	319_2	3	Small fragment with early appearing necrosis and extremely rare 3 staining myeloids	1	3
S08-1651	483_2	2	Patches of early appearing necrosis with good 4 staining myeloids around vessels	3	4
S14-1604	393_4	3	Islands of necrosis with 4 staining myeloids largely adjacent to vessels near necrosis. 2 staining of necrotic milieu. Not great stain quality	3	3
A14-17	897_X	4	Large areas of mature necrosis 1-2 blushing of necrotic milieu, collections of 4+ staining myeloids largely within necrosis adjacent to vessels	2	4
S07-2585	507_2	3	Serpintine necrosis with 2-3 staining myeloids largely restricted to the interface of necrosis and viable tissue	1	2
S10-317	459_2	3	Focus of necrosis with 3-4 staining myeloids within necrosis, mostly in early appearing necrosis and restricted to interface of necrosis/tumor	4	4
S10-266	691_2	3	Islands of earlier appearing necrosis with 4 staining myeloids within necrosis and largely around vessels within necrosis	4	4
S10-4346	393_3	1	Necrosis mostly within rossette like areas. 3+ nonspecific staining of necrotic milieu. Dirty background. Rare myeloids adjacent to vessels and at interface	2	3
S10-4449	691_3	2	Largely necrotic in rosette like areas but minimal. Rare 3 staining myeloids largely in pervascular rossette like necrotic areas	1	3
S03-4587	195_3	4	Large islands of necrosis with 4 staining myeloids largely within necrotic areas and at the interface	3	4
S15-2581	928_2	2		4	4
S15-3440	928_3	1		3	4
S16-250	839_2	4		2	3
S16-2662	816_3	4		2	4
A16-32	928_X	2	Overstained slide, minimal necrosis	3	3
S16-5790	1239_1	2		2	3
S16-6335	1101_2	2		2	3
S17-3182	1048_2	1	No great myeloids but minimal tissue	1	N/A
A17-7	816_X	1	Very early necrosis	2	3
S17-4219	1295_1	1		1	2
S17-6553	393_5	1		2	3
S18-1177	1347_1	1		1	3
S17-91	816_4	3		3	4
S19-2475	839_4	4	Poor stain quality. Abundant PMNs taking up stain, high background. Difficult to interp due to high levels of PMNs	2	2
SA20-1467	1513_1	2	Hemorrhage with abundant PMNs making interp difficult	2	3
SA19-6785	1487_1	2		4	4
S17-1483	1269_1	3	abudant PMNs also taking up stain	3	4
S01-3054	242_1b	N/A	No tissue on slide	N/A	N/A
S98-1817	110_1	1/min		1	3
S00-3133	64_2	2	Abundant PMNs present, making interpretation difficult, many staining cells are actually PMNs***	2?	3
S97-2340	80_1	2		3	4
S97-466	64_1	1		1	2

## Sheet: Primary
CASE NUMBER	UPN	Methylation Subgroup	Transcript Subgroup	NECROSIS	NOTES	QUANT	QUAL	*quant is relative to amount of necrosis present
S09-2184	691_1	PFA1A	PFA1	2	Small foci of early necrosis with rare 3+ myeloid cells and significant staining of non-specific staining of necrotic tissue
S10-2189	758_1	PFA1A	PFA1	4	Abundant necrosis with abundant 4+ infiltrating myeloid cells
S11-628	812_1	PFA1A	PFA1	1/min	Minimal to no staining despite multiple areas of extravasated hemorrhage
S03-1456	318_1	PFA1B	PFA1	4	Larger areas of necrosis/hemorrhage with 2/3/4 staining of myeloids within hemorrhagic areas.	2	2	4 = abundant
S03-1833	321_1	PFA1B	PFA2	3	Large nests of necrosis with frequent 3/4+ staining myeloid cells within the necrosis. Significant background staining of necrotic tissue
S05-403	419_1	PFA1B	PFA1	2	Small foci of early necrosis with minimal myeloid cells and non-speicific staining of necrotic tissue
S12-5357	928_1	PFA1B	PFA1	3	Rare 1-2 nonspeicific staining of necrotic milieu as well as rare tumor cells. 3 staining of myeloids in necrotic debris and in a perivascular distribution		3
S12-6523	943_1	PFA1B	PFA2	3	4 staining of myeloids in and around necrosis/vessels. Abundant staining of necrotic milieu as well 2 blushing of PMN myeloids which are abundant (abscess like areas)		4
S17-1483	1269_1	PFA1B	PFA2	3	abudant PMNs also taking up stain	3	4
S04-2473	393_1	PFA1C	PFA1	2	Foci of necrosis with 2/3 staining of myeloid cells. 1/2 blushing of necrotic debris	1	2
S11-629	811_1	PFA1C	PFA2	4/abundant	Large nests of necrosis with rare 3+ staining myeloids particularly around the edges of necrosis
S06-1475	483_1	PFA1D	PFA2	4	Large area of necrosis with good 3/4 staining of myeloid cells largely surrouning necrosis. 1/2 blushing of necrotic milieu	1	3
S11-3703	839_1	PFA1D	PFA1	4	Large areas of necrosis/hemorrhage. Good 3/4 staining of myeloids in and around necrotic areas. 1/2 background staining of necrotic milieu. Edge effect present	2	4
S11-4298	848_1	PFA1D	PFA1	4	Aggregates of PMNs around edge with 2 staining. Very rare early necrosis with only very rare myeloids with 3 staining around vessels (rosettes) with early necrosis		4
S05-4121	459_1	PFA1E	PFA1	2	1/2+ background staining in WM surrounding rossettes. Background in rare tumor cells and RBCs. 2/3+ staining of myeloid cells within rare necrosis. Lots of crush artifact…etc	2	2
S10-5055	781_1	PFA1E	PFA2	4/abundant	Abundant necrosis with frequent infiltrating myeloid cells with 3/4+ staining. Background staining of necrotic tissue
S11-1531	821_1	PFA1E	PFA1	4	Large areas of necrosis/hemorrhage. Good 3/4 staining of myeloids in and around necrotic areas especially in a perivascular distribution. 2 background staining of necrotic milieu and some tumor cells	4	3
S13-5670	1010_1	PFA1E	PFA1	4	Large areas of necrosis. Aggregates of 4 myeloids mostly perivascular and at pushing boarder of necrosis. 2+ nonspecific staining of necrotic milieu. Prominent in areas of neovascularization		4
S14-1137	1048_1	PFA1E	PFA1	4	Abundant necrosis with frequent infiltrating myeloid cells with 3/4+ staining
S16-5790	1239_1	PFA1E	PFA1	2		2	3
S06-2962	492_1	PFA1F	PFA1	4	Large area of necrosis with good 3/4 staining of myeloid cells. 1/2/3 blushing of necrotic milieu	4	4
S09-5806	723_1	PFA1F	PFA2	1/min	No staining in tumor cells. 3+ in myeloids. High background in RBCs, not true granular cytoplasmic staining
S11-4992	859_1	PFA1F	PFA1	1/min	Large island of hemorrhage/necrosis. Good 4 staining myeloids within necrotic area. Abundant 2+ staining PMNs at border of necrosis, 1 blushing of endothelial cells		3
S97-466	64_1	PFA2A	PFA1	1		1	2	1 = rare
S97-2340	80_1	PFA2A	PFA2	2		3	4	2 = scattered
S98-1817	110_1	PFA2A	PFA2	1/min		1	3	3 = frequent
S07-282	507_1	PFA2A	PFA1	3	Larger areas of necosis/hemorrhage with 2/3 plus staining of myeloid cells in early necrotic areas. 1 blushing of necrotic milieu	2	2
S09-6136	727_1	PFA2A	PFA2	3	Larger islands of early necrosis with 3 staining myeloids	4	4
S13-2176	965_1	PFA2A	PFA2	2	Mild to moderate edge effect and decent non-specific staining of rare tumor cells and white matter (score = 2), 3/4 Myeloids within foci of necrosis. Patches of fairly high noise		3
S13-3963	987_1	PFA2A	PFA2	2	Focal areas of necrosis with 3+ staining myeloids within
S14-5998	1101_1	PFA2A	PFA2	3	1 blushing of tumor cells, 3 non-specific staining of necrotic milieu. Scattered foci of necrosis with 4+ staining myeloids within necrotic area and around vessels		4
S09-3467	700_1	PFA2B	PFA2	4	Large areas of necrosis with palisading blushing of necrotic areas (score = 2) but 3 staining of myeloids in and around necrosis	3	3
S11-1193	816_1	PFA2B	PFA2	3	Larger islands of early necrosis but with significant non-specific staining. Clear non-specific staining of tumor cells and IMMATURE myeloids uncharacteristically around large vessels and necrosis	3	2
S12-2113	897_1	PFA2B	PFA2	3	Scattered islands of necrosis relatively devoid of myeloid cells. Region of significant non-specific uptdake by tumor cells. Scatted 4+ myeloids in more early necrotic regions vs mature necrotis		4
S12-3078	911_1	PFA2B	PFA2	2	Scattered islands of early necrosis with 3-4 staining myeloids within necrotic debris. Also, rare 3 staining PMNs within necrotic islands. 4 staining perivascular myeloids		4
S12-5360	930_1	PFA2B	PFA2	1/min	Rare 1 blushing of tumor cells. Rare 4 staining myeloids within tumor tissue. Where early necrosis present, good rare 4 staining myeloids		3
S14-2573	1067_1	PFA2B	PFB	2	4+ staining in myeloids particularly prominent in pervascular rossette areas
S04-2437	392_1	PFA2C	PFA2	4	Almost entirely comprised of hemorrhage/necrosis with abundant myeloids with 3/4 staining.	4	4
S10-3481	770_1	PFA2C	PFA2	2	Large region of early necrosis. Clear background (2) staining of necrosis and abundant tumor cells. 2/3 rare perivascular myeloids	2	2
S17-4219	1295_1			1		1	2
S18-1177	1347_1			1/min	Minimal necrosis and minimal staining
SA19-6785	1487_1			2		4	4
SA20-1467	1513_1			2	Hemorrhage with abundant PMNs making interp difficult	2	3

## Sheet: Recurrent
CASE NUMBER	UPN	Methylation Subgroup	Transcript Subgroup	NECROSIS	NOTES	QUANT	QUAL	*quant is relative to amount of necrosis present
S19-514	1158_2			4/abundant	Abundant necrosis with frequent infiltrating myeloid cells with 3/4+ staining and myeloids with stain rimming necrosis
S05-4754	321_2			2	Non-specific staining of necrotic debris. Both within and surrounding necrosis, 3/4+ staining of myleoids. Background staining of RBCs and ?Purkinje cells?	3	3
S07-2585	507_2	1/min	Areas of early necrosis. Non-specific staining of tumor cell islands. 3/4 staining of myeloids in and around necrotic areas	1	2
S04-4804	392_2	2	Foci of early necrsosis with rare 2/3 staining myeloids	1	3
S04-4013	246_2	2	Foci of early necrosis, internal staining of Purkinje cells? Clear 1/2 staining of tumor cells. 2/3 staining of rare myeloids	2	3
S10-317	459_2	3	Large area of necrosis with good 3/4 staining of myeloid cells. 1/2 blushing of necrotic milieu	3	4
S10-266	691_2	4	Large areas of necrosis/hemorrhage. Good 3/4 staining of myeloids in and around necrotic areas. Good staining of Purkinje cells	4	4
S06-563	393_2	1/min	Only rare early necrosis with rare 3 staining of myeloid cells. 1 blushing of white matter	1	3
S08-1651	483_2	2	Pockets of necrosis with staining with 4 staining of rare myeloids, similar to background staining of Purkinje cells?	3	4
S07-3143	319_2	2	Early necrosis, Significant blushing of RBCs (2) but no great bona fide myeloid staining	0	0
S01-521	110_2	4	Large areas of necrosis with 2 blackgound blushing of milieu but 3 staining of myeloids. Difficult to discern in areas. Some areas clean with 4 staining of myeloids. Staining of Purkinje, 1/2 blushing of tumor cells	3	3
S02-2722	195_2	1/min	Minimal tissue present. No good necrosis or myeloids present	0	0
S14-95	897_2	1/min	3/4 staining myeloids primarily located within vessels and in a perivascular distributation in early necrotic areas. Minimal non-specific staining		4
S14-798	723_2	4	Abundant necrosis with 3/4 stianing of myeloids, sometimes rimming necrosis. 2 staining of PMNs and 1 blushing nonspecifically of tumor cells. 2 staining of necrotic milieu		4
S11-6555	811_2	1/min	Minimal tissue present. 1-2 blushing of tumor cells. Minimal necrosis present. Within areas of necrosis, clean 4 staining cells. Some myeloids pushing into tumor mass near necrosis		4
S08-4046	195_5	1/min	Scattered areas of early necrosis largely limited to pervascular rossette areas. 3-4 staining myeloids within these areas, limited to necrotic areas. Minimal nonspecific staining	2	4
S13-6681	848_2	N/A	Extremely minimal tissue on the slide. Not able to be interpreted	N/A	N/A
S11-6555	811_2	1	Very early necrosis/ischemic changes very focally. 2 non-specific staining of tumor cells. Scattered rare 4 staining myeloids where present in these early necrotic areas	1	4
A14-31	871_X	3	Well demarcated tumor nodule with single large foci of necrosis and changes around vessels (rosettes). 2 staining of necrotic milieu, 2-3 staining myeloids at interface and within vessels	3	3
S13-4901	811_3	2	Scattered foci of necrosis devoid of myeloids/staining. Single focus with scattered 2-3 staining meyloids	2	3
S13-6105	811_4	3	Large islands of necrosis with focus of non-specific tumor cell staining, 2 blushing of necrotic milieu, abundant 4 staining myeloids most concentrated in vessels and in perivascular distribution	3	4
S02-2722	195_2	1	Extremely scant tissue fragment with early necrosis and no bona fide staining, however minimal tissue and necrosis present	N/A	N/A
S01-521	110_2	3	Areas of 3 blushing of tumor cells, abundant nonspecific uptake of necrotic milieu. Scattered 4 staining myeloids both in necrosis and in perivascular distribution of smaller vessels throughout	3	4
S05-4754	321_2	2	Scatted areas of early necrosis with 3-4 staining myeloids both in and immediately around necrosis. 3 nonspecific staining of necrotic milieu and occasional tumor cells	4	4
S04-2035	110_3	2	Areas of early necrosis with good staining 4 myeloids in necrotic areas around vessels. Minimal nonspecific staining.	3	4
S04-4804	392_2	1	Early necrosis with rare scattered myeloids within the early necrosis	1	4
S04-4013	246_2	1	2 nonspecific blusing of tumor cells. Where present, 3 staining myeloids within necrosis	1	3
S06-3550	195_4	2	Foci of necrosis with scattered 4 staining myeloids throughout early and mature necrosis	2	4
S14-295	821_3	2	Early necrosis largely in perivascular rossettes. Within these areas. Good 3-4 staining myeloids	4	4
S14-798	723_2	4	Large regions of necrosis, 2-3 nonspecific blushing of necrotic milieu. Scattered 1-2 blushing of tumor cells. Abscess changes with 2 staining of PMNs. Not many myeloids within necrosis but 3 staining myeloids around vessels. Poor staining slide in general	4	3
S14-914	811_5	3	Several large islands of mature necrosis with scattered bona fide 4 staining myeloids. Diffuse nonspecific blushing throughout slide	2	4
S14-95	897_2	2	Areas of early necrosis with scattered 4 staining myeloids largely in and around vessels in/around the necrotic areas	3	3
S06-563	393_2	1/min	Minimal early necrosis with extremely rare 3-4 staining myeloids within the early necrosis	1	3
S07-3143	319_2	3	Small fragment with early appearing necrosis and extremely rare 3 staining myeloids	1	3
S08-1651	483_2	2	Patches of early appearing necrosis with good 4 staining myeloids around vessels	3	4
S14-1604	393_4	3	Islands of necrosis with 4 staining myeloids largely adjacent to vessels near necrosis. 2 staining of necrotic milieu. Not great stain quality	3	3
A14-17	897_X	4	Large areas of mature necrosis 1-2 blushing of necrotic milieu, collections of 4+ staining myeloids largely within necrosis adjacent to vessels	2	4
S07-2585	507_2	3	Serpintine necrosis with 2-3 staining myeloids largely restricted to the interface of necrosis and viable tissue	1	2
S10-317	459_2	3	Focus of necrosis with 3-4 staining myeloids within necrosis, mostly in early appearing necrosis and restricted to interface of necrosis/tumor	4	4
S10-266	691_2	3	Islands of earlier appearing necrosis with 4 staining myeloids within necrosis and largely around vessels within necrosis	4	4
S10-4346	393_3	1	Necrosis mostly within rossette like areas. 3+ nonspecific staining of necrotic milieu. Dirty background. Rare myeloids adjacent to vessels and at interface	2	3
S10-4449	691_3	2	Largely necrotic in rosette like areas but minimal. Rare 3 staining myeloids largely in pervascular rossette like necrotic areas	1	3
S03-4587	195_3	4	Large islands of necrosis with 4 staining myeloids largely within necrotic areas and at the interface	3	4
S15-2581	928_2	2		4	4
S15-3440	928_3	1		3	4
S16-250	839_2	4		2	3
S16-2662	816_3	4		2	4
A16-32	928_X	2	Overstained slide, minimal necrosis	3	3
S16-6335	1101_2	2		2	3
S17-3182	1048_2	1	No great myeloids but minimal tissue	1	N/A
A17-7	816_X	1	Very early necrosis	2	3
S17-6553	393_5	1		2	3
S17-91	816_4	3		3	4
S19-2475	839_4	4	Poor stain quality. Abundant PMNs taking up stain, high background. Difficult to interp due to high levels of PMNs	2	2
S00-3133	64_2	2	Abundant PMNs present, making interpretation difficult, many staining cells are actually PMNs***	2?	3
