# Supplementary material for: Multi-omic approach identifies hypoxic tumor-associated myeloid cells that drive immunobiology of high-risk pediatric ependymoma
Source: iScience. 2023 Aug 9;26(9):107585. doi: 10.1016/j.isci.2023.107585 (PMC10484966; doi:10.1016/j.isci.2023.107585)
Supplement: Table S8. Myeloid cells transcription factor activity, related to Figure 4 [file mmc9.xlsx]

## Sheet: README
Table S8_Myeloid cells transcription factor activity related to Figure 4
Transcription factor regulons derived from PyScenic that are significantly enriched in each cluster
Columns	Description
feature	TF name
group	subpopulation id
avgExpr	average AUC values per cluster
logFC	average fold change expressed in natural log
statistic	test statistic from wilcox test
auc	AUC stat using this single TF activity as a classifier for the cluster
pval	unadjusted p-value from wilcox test of indicated cluster compared to other clusters
padj	Benjamini-Hochberge corrected p-value from wilcox test of indicated cluster compared to other clusters
pct_in	percent of cells with TF activity > 0 in cluster
pct_out	percent of cells in other clusters with TF activity > 0

## Sheet: Alternative M2
feature	group	avgExpr	logFC	statistic	auc	pval	padj	pct_in	pct_out
MAF(+)	Alternative-M2	0.0924644	0.0304508	1598992	0.732328	1.14281e-49	2.82274e-47	100	100
TFEC(+)	Alternative-M2	0.0669946	0.0124426	1599219	0.732432	1.0354e-49	2.82274e-47	100	100
CEBPD(+)	Alternative-M2	0.110987	0.0123381	1593917	0.730003	1.02656e-48	1.6904e-46	100	100
ETS2(+)	Alternative-M2	0.0878728	0.00862163	1552627	0.711093	2.60199e-41	3.21346e-39	100	100
FOXO3(+)	Alternative-M2	0.0705416	0.0155648	1535571	0.703281	1.9512e-38	1.92779e-36	100	100
RUNX1(+)	Alternative-M2	0.0897845	0.012119	1.53105e+06	0.70121	1.08264e-37	8.91372e-36	100	100
MAFB(+)	Alternative-M2	0.254395	0.0392603	1526372	0.699068	6.25772e-37	4.41616e-35	100	100
KLF3(+)	Alternative-M2	0.0652596	0.00840765	1.51743e+06	0.694973	1.69958e-35	1.04949e-33	100	100
ETV6(+)	Alternative-M2	0.0533769	0.00898229	1.50689e+06	0.690145	7.64663e-34	4.19715e-32	100	100
JDP2(+)	Alternative-M2	0.0817094	0.0135442	1.5045e+06	0.689053	1.7855e-33	8.82037e-32	100	100
BPTF(+)	Alternative-M2	0.0633984	0.0181783	1.50269e+06	0.68822	3.39694e-33	1.52553e-31	100	100
NFIC(+)	Alternative-M2	0.114336	0.0301116	1498855	0.686466	1.3051e-32	5.37268e-31	100	99.9013
FOXP1(+)	Alternative-M2	0.0717228	0.0153654	1493042	0.683803	9.82721e-32	3.4676e-30	100	100
JUND(+)	Alternative-M2	0.0472675	0.00831187	1480220	0.677931	7.62857e-30	2.51234e-28	100	100
STAT2(+)	Alternative-M2	0.0333551	0.00851514	1478822	0.677291	1.21579e-29	3.75374e-28	100	100
KLF9(+)	Alternative-M2	0.063209	0.0189027	1476206	0.676092	2.89531e-29	8.41342e-28	100	99.8849
ATF6(+)	Alternative-M2	0.0571279	0.0109697	1473766	0.674975	6.47008e-29	1.77568e-27	100	100
REL(+)	Alternative-M2	0.193331	0.0520101	1.46971e+06	0.673118	2.43497e-28	6.01438e-27	100	99.6383
FOXN3(+)	Alternative-M2	0.0839609	0.016646	1469756	0.673138	2.39922e-28	6.01438e-27	100	100
BACH1(+)	Alternative-M2	0.0570989	0.00650754	1464078	0.670538	1.49923e-27	3.52677e-26	100	100
RREB1(+)	Alternative-M2	0.0503767	0.0121381	1461634	0.669419	3.2716e-27	7.34622e-26	100	100
PRDM1(+)	Alternative-M2	0.0495543	0.0111664	1.45814e+06	0.667819	9.89383e-27	2.12502e-25	100	100
FOS(+)	Alternative-M2	0.108499	0.0140755	1457715	0.667624	1.13134e-26	2.32868e-25	100	100
HOXB7(+)	Alternative-M2	0.0326557	0.0174741	1.45352e+06	0.665702	2.41221e-26	4.76652e-25	89.1365	77.9842
TCF4(+)	Alternative-M2	0.0774249	0.0176418	1455060	0.666408	2.60275e-26	4.94522e-25	100	100
CUX1(+)	Alternative-M2	0.0410944	0.0076482	1453457	0.665674	4.29184e-26	7.85247e-25	100	100
KLF6(+)	Alternative-M2	0.0823987	0.0116688	1.44808e+06	0.663211	2.2616e-25	3.99011e-24	100	100
TCF12(+)	Alternative-M2	0.0406697	0.00993186	1447283	0.662846	2.88682e-25	4.75363e-24	100	100
ELF2(+)	Alternative-M2	0.0551139	0.0130686	1439696	0.659371	2.87391e-24	4.4366e-23	100	99.9836
AHR(+)	Alternative-M2	0.0557989	0.0103487	1.43772e+06	0.658464	5.19428e-24	7.77568e-23	100	100
MLXIP(+)	Alternative-M2	0.0544485	0.0142546	1437078	0.658172	6.28002e-24	9.1245e-23	100	99.9013
NFIL3(+)	Alternative-M2	0.0607333	0.00775857	1.43622e+06	0.657779	8.10233e-24	1.14359e-22	100	100
SATB1(+)	Alternative-M2	0.044964	0.0115237	1.4341e+06	0.656808	1.51782e-23	2.08279e-22	99.4429	98.7011
CREBL2(+)	Alternative-M2	0.115821	0.015026	1.43312e+06	0.656357	2.02773e-23	2.70729e-22	100	100
EPAS1(+)	Alternative-M2	0.0506331	0.0290111	1.43127e+06	0.655514	3.15855e-23	4.10611e-22	92.4791	87.2082
FOSB(+)	Alternative-M2	0.109531	0.0199492	1.43087e+06	0.65533	3.91273e-23	4.95613e-22	100	100
BHLHE41(+)	Alternative-M2	0.0706581	0.0082192	1429097	0.654517	6.56702e-23	8.11027e-22	100	100
SREBF1(+)	Alternative-M2	0.0387327	0.00877846	1425619	0.652924	1.79597e-22	2.1124e-21	100	100
MITF(+)	Alternative-M2	0.0653076	0.0088321	1.41999e+06	0.650344	8.96356e-22	1.02977e-20	100	100
BCL6(+)	Alternative-M2	0.0886639	0.0201808	1418098	0.649479	1.52745e-21	1.71491e-20	100	100
ZBTB7A(+)	Alternative-M2	0.039238	0.00800444	1416125	0.648576	2.65714e-21	2.85353e-20	100	100
MEF2A(+)	Alternative-M2	0.0718951	0.0128118	1415161	0.648134	3.47837e-21	3.65599e-20	100	100
SP3(+)	Alternative-M2	0.0434887	0.00916512	1412939	0.647117	6.45171e-21	6.63988e-20	100	100
ZNF91(+)	Alternative-M2	0.0424449	0.0101559	1406439	0.64414	3.83827e-20	3.8696e-19	100	100
NR1H3(+)	Alternative-M2	0.0258836	0.0087584	1.40542e+06	0.643675	5.05368e-20	4.99304e-19	100	99.2601
NFE2L1(+)	Alternative-M2	0.0368512	0.0124625	1.40205e+06	0.64213	1.25365e-19	1.21432e-18	100	98.2243
KMT2A(+)	Alternative-M2	0.0465257	0.0108513	1389374	0.636324	3.49734e-18	3.25979e-17	100	100
NFIA(+)	Alternative-M2	0.0371786	0.0101413	1.38576e+06	0.634667	8.76547e-18	7.87298e-17	98.3287	94.2946
KLF4(+)	Alternative-M2	0.129474	0.0104822	1385382	0.634496	9.69974e-18	8.55656e-17	100	100
ARNT(+)	Alternative-M2	0.0354555	0.00555497	1382933	0.633374	1.8016e-17	1.56139e-16	100	100
EGR1(+)	Alternative-M2	0.0958253	0.0127992	1382570	0.633208	1.97392e-17	1.68123e-16	100	100
ZBTB16(+)	Alternative-M2	0.0486092	0.0178743	1.37377e+06	0.629179	1.3836e-16	1.12049e-15	91.6435	80.5163
ATF2(+)	Alternative-M2	0.0318881	0.00380842	1374655	0.629583	1.40714e-16	1.12117e-15	100	100
EGR2(+)	Alternative-M2	0.197712	0.0378429	1373925	0.629248	1.68212e-16	1.319e-15	100	99.9342
KLF13(+)	Alternative-M2	0.0623895	0.0128023	1368474	0.626752	6.28848e-16	4.63658e-15	100	99.4081
SP1(+)	Alternative-M2	0.0271692	0.00458021	1367089	0.626118	8.75647e-16	6.36132e-15	100	100
KLF7(+)	Alternative-M2	0.0420951	0.0100681	1.36697e+06	0.626061	9.01805e-16	6.36416e-15	99.7214	99.3588
ARID3A(+)	Alternative-M2	0.042403	0.00973335	1.36699e+06	0.626073	8.96136e-16	6.36416e-15	99.7214	98.4051
NR2C2(+)	Alternative-M2	0.0340691	0.00757146	1360734	0.623207	3.91812e-15	2.72613e-14	100	100
CREB3L2(+)	Alternative-M2	0.0448529	0.00827863	1359347	0.622572	5.40936e-15	3.71142e-14	100	100
STAT3(+)	Alternative-M2	0.0680153	0.00664536	1357999	0.621954	7.38928e-15	5.00042e-14	100	100
DBP(+)	Alternative-M2	0.0707968	0.0100201	1357105	0.621545	9.07971e-15	6.06132e-14	100	99.9178
IKZF1(+)	Alternative-M2	0.0477463	0.00676032	1356155	0.62111	1.12935e-14	7.43862e-14	100	100
MAFK(+)	Alternative-M2	0.0226055	0.00394354	1354399	0.620306	1.68697e-14	1.09653e-13	100	99.8027
POU2F2(+)	Alternative-M2	0.0697364	0.0120896	1353441	0.619867	2.09755e-14	1.3457e-13	100	99.9507
ZNF16(+)	Alternative-M2	0.0400095	0.0256241	1.33602e+06	0.611889	4.35632e-14	2.759e-13	64.624	51.8579
JUNB(+)	Alternative-M2	0.209665	0.0165154	1350109	0.618341	4.44785e-14	2.78131e-13	100	100
KLF2(+)	Alternative-M2	0.0657777	0.0140278	1.34372e+06	0.615413	1.82394e-13	1.06003e-12	98.0501	94.1138
ZFX(+)	Alternative-M2	0.0378607	0.00736261	1343654	0.615385	1.85795e-13	1.06724e-12	100	100
PBX3(+)	Alternative-M2	0.0296151	0.00357186	1338544	0.613044	5.6206e-13	3.1552e-12	100	100
IRF3(+)	Alternative-M2	0.0331124	0.00463973	1337788	0.612698	6.60845e-13	3.66806e-12	100	100
RUNX2(+)	Alternative-M2	0.0417101	0.00910635	1337508	0.61257	7.01599e-13	3.851e-12	100	99.5725
EGR3(+)	Alternative-M2	0.0998325	0.020535	1335641	0.611715	1.04391e-12	5.66691e-12	100	100
IRF8(+)	Alternative-M2	0.126224	0.00852835	1334275	0.611089	1.39354e-12	7.48271e-12	100	100
FOXO1(+)	Alternative-M2	0.0256701	0.00585814	1.33079e+06	0.609493	2.89054e-12	1.5354e-11	99.1643	97.8461
IRF1(+)	Alternative-M2	0.0436851	0.00302921	1328932	0.608642	4.24934e-12	2.20966e-11	100	100
NR3C1(+)	Alternative-M2	0.0465873	0.00458837	1327954	0.608194	5.19789e-12	2.67475e-11	100	100
ELK4(+)	Alternative-M2	0.0285961	0.00491272	1327462	0.607969	5.75065e-12	2.92868e-11	100	100
TGIF1(+)	Alternative-M2	0.118471	0.0111294	1327201	0.607849	6.06686e-12	3.05819e-11	100	100
HOXB6(+)	Alternative-M2	0.0129308	0.00408759	1324185	0.606468	7.34876e-12	3.66696e-11	80.5014	73.5778
ZNF362(+)	Alternative-M2	0.0214816	0.00515406	1.32312e+06	0.605982	1.38959e-11	6.86458e-11	99.1643	98.3065
VENTX(+)	Alternative-M2	0.0371311	0.00829685	1322527	0.605709	1.56148e-11	7.63734e-11	98.0501	94.4426
ZNF791(+)	Alternative-M2	0.13615	0.0367335	1315071	0.602294	2.0509e-11	9.9328e-11	77.1588	61.6738
NFE2(+)	Alternative-M2	0.0574615	0.00210609	1319810	0.604464	2.69777e-11	1.28144e-10	100	100
MAFG(+)	Alternative-M2	0.0323451	0.00766187	1317845	0.603564	3.9806e-11	1.87278e-10	99.4429	99.0957
CREB5(+)	Alternative-M2	0.0526162	0.00388896	1317431	0.603375	4.3189e-11	2.01277e-10	100	100
HIF1A(+)	Alternative-M2	0.0688316	0.00371409	1314964	0.602245	7.00054e-11	3.23203e-10	100	100
FLI1(+)	Alternative-M2	0.0704364	0.00366648	1314544	0.602052	7.59665e-11	3.47477e-10	100	100
MEF2C(+)	Alternative-M2	0.254869	0.0316015	1313880	0.601748	8.64174e-11	3.91653e-10	100	100
GABPA(+)	Alternative-M2	0.0222071	0.00371957	1311795	0.600793	1.29223e-10	5.69964e-10	100	100
FOXJ2(+)	Alternative-M2	0.028023	0.00551271	1.3115e+06	0.600658	1.36728e-10	5.97733e-10	98.8858	98.438
IRF5(+)	Alternative-M2	0.036601	0.00407721	1310259	0.60009	1.73403e-10	7.4488e-10	100	100
TFDP2(+)	Alternative-M2	0.0288175	0.00482697	1309404	0.599698	2.0407e-10	8.6163e-10	100	99.852
KLF12(+)	Alternative-M2	0.0385052	0.0106197	1308898	0.599467	2.06331e-10	8.63794e-10	90.5292	83.5909
ZNF33B(+)	Alternative-M2	0.044256	0.0164769	1267674	0.580586	2.82091e-10	1.16128e-09	44.5682	29.6284
CREB1(+)	Alternative-M2	0.0254324	0.00372627	1307731	0.598932	2.80155e-10	1.16128e-09	100	100
BCL11A(+)	Alternative-M2	0.0279773	0.002803	1307592	0.598868	2.87599e-10	1.17416e-09	100	100
JUN(+)	Alternative-M2	0.350475	0.043764	1304678	0.597534	4.96501e-10	1.99408e-09	100	100
TCF7L2(+)	Alternative-M2	0.0242185	0.00416889	1304711	0.597549	4.9346e-10	1.99408e-09	100	99.9342
TFCP2L1(+)	Alternative-M2	0.0281237	0.00826042	1301538	0.596096	8.0328e-10	3.20016e-09	89.1365	82.3742
CLOCK(+)	Alternative-M2	0.0274628	0.0051565	1.29872e+06	0.594806	1.48243e-09	5.76629e-09	100	98.4545
BACH2(+)	Alternative-M2	0.0524472	0.00818075	1297580	0.594283	1.82212e-09	6.97772e-09	99.7214	97.6159
CEBPB(+)	Alternative-M2	0.102525	0.00514452	1294655	0.592943	3.07676e-09	1.16917e-08	100	100
FOXK2(+)	Alternative-M2	0.0230113	0.00455839	1.29319e+06	0.59227	3.92843e-09	1.48141e-08	95.5432	90.0362
IRF9(+)	Alternative-M2	0.0289147	0.00488009	1293203	0.592278	3.97961e-09	1.48934e-08	100	99.9836
HIVEP2(+)	Alternative-M2	0.0122041	0.00321138	1.28565e+06	0.588821	4.39629e-09	1.63291e-08	72.7019	58.3196
ZNF678(+)	Alternative-M2	0.0152421	0.00390965	1.28186e+06	0.587084	4.65857e-09	1.71741e-08	70.195	52.3676
ZNF250(+)	Alternative-M2	0.0163036	0.00544372	1.27199e+06	0.582561	8.25295e-09	3.01997e-08	59.8886	44.2453
USF1(+)	Alternative-M2	0.0164165	0.00289698	1.28704e+06	0.589454	1.16286e-08	4.10325e-08	98.8858	96.021
CEBPA(+)	Alternative-M2	0.141547	0.0124339	1.2868e+06	0.589346	1.2122e-08	4.24699e-08	100	100
STAT5A(+)	Alternative-M2	0.021864	0.0097901	1.26127e+06	0.577653	1.30883e-08	4.55325e-08	48.7465	37.1095
STAT1(+)	Alternative-M2	0.0467088	0.00497845	1284765	0.588414	1.71461e-08	5.9232e-08	100	100
FOXO4(+)	Alternative-M2	0.0159962	0.00637149	1.27432e+06	0.583632	2.12515e-08	7.29043e-08	63.7883	54.094
ZNF19(+)	Alternative-M2	0.0100668	0.00338729	1.25046e+06	0.572702	2.16679e-08	7.38204e-08	45.4039	31.2397
POU2F1(+)	Alternative-M2	0.0272898	0.00723596	1276552	0.584652	3.17421e-08	1.07401e-07	74.9304	63.1371
PAX5(+)	Alternative-M2	0.0281044	0.00227961	1280203	0.586324	3.68482e-08	1.2383e-07	100	100
FOXK1(+)	Alternative-M2	0.0232158	0.00518973	1276336	0.584553	6.90357e-08	2.27358e-07	96.1003	91.9599
SP4(+)	Alternative-M2	0.021969	0.00410275	1276334	0.584552	6.95538e-08	2.27547e-07	99.4429	99.6218
STAT5B(+)	Alternative-M2	0.0294368	0.00649779	1271792	0.582472	1.02132e-07	3.3193e-07	83.0084	70.6182
HOXA1(+)	Alternative-M2	0.013898	0.00657071	1193870	0.546784	1.09324e-07	3.52982e-07	20.6128	11.3614
NFKB1(+)	Alternative-M2	0.0318092	0.00439802	1273093	0.583068	1.17299e-07	3.76272e-07	100	99.852
ZNF189(+)	Alternative-M2	0.0192123	0.00503431	1272392	0.582747	1.31079e-07	4.15085e-07	98.3287	96.021
CREM(+)	Alternative-M2	0.114031	0.00668286	1269952	0.58163	1.93047e-07	6.07423e-07	100	100
ETV5(+)	Alternative-M2	0.0725938	0.00402172	1.26625e+06	0.579935	3.43526e-07	1.06731e-06	100	100
RXRA(+)	Alternative-M2	0.0408265	0.0012081	1264929	0.579329	4.21027e-07	1.29992e-06	100	100
HMGA2(+)	Alternative-M2	0.0296411	0.00905092	1.23337e+06	0.564874	4.62552e-07	1.41926e-06	42.8969	30.4505
MNT(+)	Alternative-M2	0.018479	0.0021997	1264066	0.578934	4.80376e-07	1.46485e-06	100	99.6054
STAT4(+)	Alternative-M2	0.0234782	0.00359566	1263787	0.578806	5.01034e-07	1.51847e-06	98.6072	96.7774
ZNF772(+)	Alternative-M2	0.00546425	0.00298122	1.16697e+06	0.534463	1.06643e-06	3.13581e-06	13.649	6.90562
ZNF740(+)	Alternative-M2	0.0199451	0.00919974	1218667	0.558141	1.22323e-06	3.53377e-06	35.376	24.7616
MYBL1(+)	Alternative-M2	0.029469	0.00484924	1256561	0.575497	1.47363e-06	4.23239e-06	99.7214	99.704
NFKB2(+)	Alternative-M2	0.0449376	0.00428034	1253468	0.57408	2.30753e-06	6.54668e-06	100	99.9671
ETS1(+)	Alternative-M2	0.0553365	0.00187996	1253433	0.574064	2.31917e-06	6.54668e-06	100	100
FOXJ3(+)	Alternative-M2	0.0177159	0.00271534	1252710	0.573733	2.5725e-06	7.17976e-06	99.7214	99.6383
ZNF831(+)	Alternative-M2	0.0765572	0.00357005	1.25255e+06	0.573658	2.633e-06	7.30544e-06	100	99.9671
SOX6(+)	Alternative-M2	0.0131745	0.00274375	1.25158e+06	0.573217	2.64711e-06	7.30544e-06	85.2368	76.9813
CTCF(+)	Alternative-M2	0.033686	0.00212371	1250609	0.572771	3.46844e-06	9.46636e-06	100	100
SMAD5(+)	Alternative-M2	0.0446591	0.00806283	1247857	0.57151	3.98632e-06	1.0742e-05	81.337	71.3252
ZNF319(+)	Alternative-M2	0.0166478	0.00433488	1245452	0.570409	4.07374e-06	1.0878e-05	73.5376	62.4794
TGIF2(+)	Alternative-M2	0.0204062	0.00222119	1.24859e+06	0.571845	4.46788e-06	1.18663e-05	93.3148	85.4489
KDM2B(+)	Alternative-M2	0.0258418	0.00793813	1239130	0.567513	4.56845e-06	1.20685e-05	62.6741	50.3124
UBP1(+)	Alternative-M2	0.0192295	0.00439831	1.24218e+06	0.568911	5.37851e-06	1.39841e-05	68.2451	58.8951
FOSL2(+)	Alternative-M2	0.067292	0.000693171	1247163	0.571192	5.61802e-06	1.45304e-05	100	100
NR4A2(+)	Alternative-M2	0.0664964	0.0225893	1237716	0.566866	5.99018e-06	1.53324e-05	58.7744	51.2989
ZNF266(+)	Alternative-M2	0.0253325	0.00702882	1.2386e+06	0.567271	9.28013e-06	2.35097e-05	68.2451	59.6185
PLAGL2(+)	Alternative-M2	0.0183056	0.00739041	1214688	0.556319	9.42814e-06	2.37628e-05	39.2758	29.4804
ZNF281(+)	Alternative-M2	0.0178779	0.00195976	1241804	0.568738	1.14962e-05	2.86823e-05	94.429	88.3427
ZNF358(+)	Alternative-M2	0.0244043	0.00697634	1226924	0.561923	1.19513e-05	2.96681e-05	53.2033	42.2558
MGA(+)	Alternative-M2	0.00688006	0.00132068	1223570	0.560387	1.20168e-05	2.96815e-05	50.4178	38.4249
ZSCAN30(+)	Alternative-M2	0.066163	0.0185606	1.2192e+06	0.558387	1.88989e-05	4.6218e-05	47.6323	37.0766
ATOH8(+)	Alternative-M2	0.0267889	0.00515479	1.23242e+06	0.56444	2.5779e-05	6.27331e-05	72.4234	63.6468
ASCL2(+)	Alternative-M2	0.0273847	0.00552308	1214003	0.556005	3.06962e-05	7.4333e-05	47.0752	35.0378
VEZF1(+)	Alternative-M2	0.0320171	0.00483461	1234276	0.56529	3.129e-05	7.54013e-05	99.1643	99.0957
MEF2D(+)	Alternative-M2	0.0395068	0.00601477	1.23355e+06	0.564958	3.38541e-05	8.0792e-05	91.3649	88.2933
ATF3(+)	Alternative-M2	0.0840172	0.00261509	1.22956e+06	0.563129	5.67295e-05	0.000134088	100	100
SMAD3(+)	Alternative-M2	0.0282219	0.00438254	1212013	0.555094	6.84226e-05	0.000159741	50.9749	38.8359
RXRB(+)	Alternative-M2	0.00943239	0.00133674	1227669	0.562264	6.85526e-05	0.000159741	88.5794	82.3249
ZNF808(+)	Alternative-M2	0.0129012	0.00146317	1.22671e+06	0.561826	7.95128e-05	0.00018441	91.6435	88.392
TCF7L1(+)	Alternative-M2	0.0123323	0.00304622	1214245	0.556116	8.30702e-05	0.00019176	52.6462	43.7849
ZNF662(+)	Alternative-M2	0.0174218	0.00345512	1209520	0.553952	8.88437e-05	0.000204134	48.468	38.2276
E2F3(+)	Alternative-M2	0.0254353	0.00189712	1225530	0.561285	9.29059e-05	0.000212479	100	100
TBP(+)	Alternative-M2	0.0209024	0.00272513	1.22354e+06	0.560373	0.000117971	0.000267329	99.1643	98.5695
FOXP4(+)	Alternative-M2	0.0138017	0.0024262	1.22051e+06	0.558984	0.000129161	0.00029135	76.0446	66.9845
PPARA(+)	Alternative-M2	0.0159415	0.00223957	1222045	0.559688	0.000140816	0.000316197	99.7214	95.8895
ZNF219(+)	Alternative-M2	0.0104951	0.00247992	1217520	0.557616	0.000143137	0.000319953	67.1309	59.076
TBX6(+)	Alternative-M2	0.0140701	0.00460905	1.21332e+06	0.555691	0.000147042	0.000326923	54.039	49.8191
NFIX(+)	Alternative-M2	0.00656732	0.0010668	1.2194e+06	0.558475	0.000159452	0.000350086	79.9443	70.4045
ZNF41(+)	Alternative-M2	0.00469815	0.0024414	1.11908e+06	0.512529	0.000164179	0.000358868	3.89972	1.38112
RBAK(+)	Alternative-M2	0.00968097	0.00174205	1.21473e+06	0.556338	0.000183583	0.000397762	67.9666	56.7576
ZNF274(+)	Alternative-M2	0.0310764	0.00469624	1218888	0.558243	0.0002029	0.000437697	95.2646	91.7461
ZNF589(+)	Alternative-M2	0.0130121	0.00377444	1.21177e+06	0.554984	0.000231805	0.000497878	64.0669	54.1763
SRF(+)	Alternative-M2	0.0221132	0.00200207	1215812	0.556834	0.000289453	0.000619004	100	100
LEF1(+)	Alternative-M2	0.0180307	0.00134813	1213515	0.555782	0.000374446	0.00079389	100	99.9836
MLXIPL(+)	Alternative-M2	0.160051	0.011859	1212379	0.555261	0.000415458	0.000877077	95.8217	84.5281
PPARG(+)	Alternative-M2	0.0351438	0.00206505	1212207	0.555183	0.000432746	0.000905833	100	99.9342
FOXP2(+)	Alternative-M2	0.0123329	0.000706317	1211983	0.55508	0.000441282	0.000919803	97.493	90.4308
ZSCAN29(+)	Alternative-M2	0.00751182	0.00338196	1154435	0.528724	0.000457472	0.000949543	15.3203	9.78297
ZNF697(+)	Alternative-M2	0.00209117	0.000570732	1.13399e+06	0.519361	0.000485289	0.00100307	8.07799	4.14337
ZNF502(+)	Alternative-M2	0.00737132	0.00141549	1.20076e+06	0.549941	0.000723952	0.00149014	59.8886	51.2825
SOX12(+)	Alternative-M2	0.0241296	0.0059456	1.16603e+06	0.534033	0.000786582	0.00161233	23.1198	16.1131
ZBTB37(+)	Alternative-M2	0.00936131	0.00348203	1192482	0.546149	0.000878123	0.00177784	47.0752	39.4443
THRB(+)	Alternative-M2	0.00797428	0.00158992	1202908	0.550924	0.00098555	0.0019711	75.766	69.1549
ZBTB1(+)	Alternative-M2	0.0194333	0.00627516	1181344	0.541048	0.00100856	0.00200899	35.376	28.05
TFAP4(+)	Alternative-M2	0.0122909	0.00143109	1197800	0.548584	0.00105149	0.00208609	62.3955	52.1539
HBP1(+)	Alternative-M2	0.0306345	0.00258006	1201131	0.55011	0.00125286	0.002456	81.337	72.8379
ZNF549(+)	Alternative-M2	0.00612997	0.00199447	1182398	0.54153	0.00127081	0.00248134	38.1616	30.878
ZNF429(+)	Alternative-M2	0.0124212	0.00215675	1.20057e+06	0.549853	0.00147006	0.0028591	93.8719	90.7761
PLAG1(+)	Alternative-M2	0.0219468	0.00166681	1174757	0.538031	0.00164743	0.00319148	33.9833	25.4686
FOXJ1(+)	Alternative-M2	0.0172805	0.00201866	1.19866e+06	0.548977	0.0017352	0.00333537	86.6295	82.0454
ZBTB7B(+)	Alternative-M2	0.0181379	0.00159074	1198474	0.548893	0.00181984	0.0034845	98.3287	97.7475
ZNF768(+)	Alternative-M2	0.00766606	0.000399821	1.19704e+06	0.548237	0.00209496	0.00396517	95.2646	95.6593
NR2F1(+)	Alternative-M2	0.00625523	0.000967129	1.19264e+06	0.546221	0.00222491	0.0041791	64.0669	58.2539
ZNF92(+)	Alternative-M2	0.0044894	9.72204e-05	1017410	0.465967	0.00228378	0.00427344	13.9276	21.3745
KLF1(+)	Alternative-M2	0.00760681	0.00107615	1195807	0.547672	0.00232182	0.00432822	85.5153	84.709
ERF(+)	Alternative-M2	0.0245905	0.00147893	1195927	0.547727	0.0023365	0.00433922	100	99.9836
TCF3(+)	Alternative-M2	0.0162778	0.00158879	1.19545e+06	0.54751	0.00243844	0.00451157	94.7075	91.22
HOXA5(+)	Alternative-M2	0.026946	0.0072886	1182911	0.541765	0.00273566	0.00504261	45.961	40.2828
KLF10(+)	Alternative-M2	0.0618617	0.00264375	1192816	0.546302	0.00314823	0.00573884	100	100
SOX15(+)	Alternative-M2	0.00761289	0.00405143	1.16145e+06	0.531938	0.00417724	0.00753123	26.1838	20.6182
ZBTB4(+)	Alternative-M2	0.0359731	0.00842498	1.17442e+06	0.537877	0.00425674	0.00764666	40.39	33.7553
ZEB1(+)	Alternative-M2	0.0207776	0.00223882	1.18706e+06	0.543664	0.00535799	0.00948691	99.1643	99.3423
ZNF445(+)	Alternative-M2	0.00113747	0.000264765	1.10839e+06	0.507637	0.00594057	0.0104436	2.50696	0.970076
ZNF578(+)	Alternative-M2	0.0128577	0.00215142	1162153	0.532258	0.00627892	0.0109992	30.0836	23.9888
ZNF383(+)	Alternative-M2	0.00653561	0.00227281	1.15072e+06	0.527021	0.00667002	0.0116021	20.6128	15.5377
ZNF571(+)	Alternative-M2	0.0175497	0.0028459	1.17808e+06	0.539555	0.00702986	0.0121851	56.546	49.7369
ZXDC(+)	Alternative-M2	0.0329128	0.0038157	1.17451e+06	0.537918	0.00720022	0.0124062	50.4178	42.0092
PATZ1(+)	Alternative-M2	0.0104517	0.000615096	1182940	0.541779	0.00771165	0.0132276	97.2145	97.4186
ZNF66(+)	Alternative-M2	0.0214925	0.00307556	1.1767e+06	0.53892	0.00798932	0.0136094	56.546	49.704
PPARD(+)	Alternative-M2	0.0237885	0.00180667	1.17898e+06	0.539964	0.0108029	0.0182138	95.5432	93.7027
ZNF623(+)	Alternative-M2	0.0056172	0.00127744	1142408	0.523215	0.0109015	0.0183176	17.2702	12.5945
ARNTL(+)	Alternative-M2	0.0176373	0.00242677	1177721	0.539388	0.0114338	0.0190821	80.7799	75.8961
ZNF846(+)	Alternative-M2	0.0299904	0.00462273	1.16818e+06	0.53502	0.0132008	0.0218099	48.7465	42.3709
NFATC2(+)	Alternative-M2	0.0464734	0.0114105	1.17207e+06	0.536799	0.0144759	0.0237578	59.8886	56.9549
THRA(+)	Alternative-M2	0.0129228	0.00376372	1.15309e+06	0.528107	0.0149474	0.0244503	27.5766	22.6735
ZNF471(+)	Alternative-M2	0.00861976	0.00116794	1.17356e+06	0.537483	0.0157089	0.0256113	76.0446	72.3282
ETV3(+)	Alternative-M2	0.0343121	0.00124415	1173415	0.537416	0.0170232	0.027572	100	99.9836
ZNF594(+)	Alternative-M2	0.0152393	0.00278162	1.14805e+06	0.5258	0.0193619	0.0312025	25.3482	20.0756
NR6A1(+)	Alternative-M2	0.00573334	0.000944227	1.16473e+06	0.533436	0.0229908	0.0364021	56.546	50.2795
ARNT2(+)	Alternative-M2	0.00548317	0.000682856	1.14999e+06	0.526689	0.0266951	0.0419981	30.9192	25.4028
ZNF23(+)	Alternative-M2	0.00980104	0.00344378	1.16282e+06	0.532564	0.0267988	0.0420274	52.6462	50.4933
RFX3(+)	Alternative-M2	0.0256743	0.00467011	1.15255e+06	0.527861	0.0304392	0.0475854	35.6546	30.9109

## Sheet: Classical M1
feature	group	avgExpr	logFC	statistic	auc	pval	padj	pct_in	pct_out
ZNF580(+)	Classical-M1	0.045668	0.0399659	4.73398e+06	0.726922	0	0	52.8662	7.98457
HEY1(+)	Classical-M1	0.0205836	0.0178622	4.56965e+06	0.701688	1.15242e-274	5.69297e-273	47.2134	7.63742
ZNF112(+)	Classical-M1	0.027649	0.0224116	4467588	0.686017	8.21914e-222	2.13698e-220	46.258	9.14176
TOPORS(+)	Classical-M1	0.0419781	0.0346418	4.56516e+06	0.701	1.20472e-221	2.97565e-220	51.1146	12.2854
ZNF76(+)	Classical-M1	0.0177534	0.013678	4706408	0.722689	4.51741e-213	9.70261e-212	61.1465	19.4214
MYB(+)	Classical-M1	0.0106464	0.00786784	4547036	0.698216	2.56898e-208	5.07631e-207	51.5127	13.3076
ZNF92(+)	Classical-M1	0.00890605	0.00560057	4.53278e+06	0.696028	2.81359e-202	5.34583e-201	53.3439	13.1148
ZNF597(+)	Classical-M1	0.012357	0.00974863	4.61376e+06	0.708462	5.73889e-191	9.7759e-190	57.4045	19.3057
PITX1(+)	Classical-M1	0.00556888	0.00467914	3.99495e+06	0.613441	2.54322e-190	4.18784e-189	24.7611	1.96721
ZNF354B(+)	Classical-M1	0.012863	0.0104543	4276522	0.656678	3.03486e-184	4.68507e-183	38.6943	7.54098
PAX6(+)	Classical-M1	0.00767197	0.0047186	4675159	0.71789	1.68413e-167	2.37703e-166	73.2484	28.9489
PATZ1(+)	Classical-M1	0.0159567	0.00755998	4.85857e+06	0.746053	9.62805e-162	1.25165e-160	99.6815	96.8563
ZNF155(+)	Classical-M1	0.00667989	0.00491839	4.34518e+06	0.66722	1.58567e-161	2.00851e-160	45.7803	12.1311
ZNF607(+)	Classical-M1	0.00898873	0.00510652	4649498	0.71395	2.08039e-157	2.50662e-156	73.4076	31.1283
MECP2(+)	Classical-M1	0.0125072	0.00658838	4.26931e+06	0.65557	5.2558e-156	6.03806e-155	41.4809	10.2604
FOXP2(+)	Classical-M1	0.0185587	0.00856245	4.81966e+06	0.740079	3.39337e-154	3.80983e-153	99.6815	88.6789
SALL2(+)	Classical-M1	0.00988077	0.00806499	4183684	0.642422	4.84642e-153	5.3203e-152	36.1465	8.10029
ZNF230(+)	Classical-M1	0.0318471	0.0213549	4.52034e+06	0.694117	1.53568e-141	1.58047e-140	62.2611	27.1553
TEAD1(+)	Classical-M1	0.00605137	0.00435895	4465388	0.685679	3.89381e-138	3.84708e-137	57.8822	24.2044
SETDB1(+)	Classical-M1	0.016297	0.00815052	4.70727e+06	0.72282	3.09803e-133	2.7826e-132	96.0191	85.9016
GTF2IRD1(+)	Classical-M1	0.0140123	0.00911839	4577710	0.702926	7.76737e-129	6.85193e-128	73.0892	41.5043
TWIST1(+)	Classical-M1	0.00322872	0.00241918	4.1779e+06	0.641534	5.43135e-128	4.70717e-127	39.2516	11.0897
SOX2(+)	Classical-M1	0.00983943	0.00563256	4676558	0.718105	1.47306e-127	1.25464e-126	96.4968	92.1697
ZIC4(+)	Classical-M1	0.00574614	0.00395077	4.5178e+06	0.693727	9.97694e-124	7.82319e-123	69.7452	36.3549
BRF2(+)	Classical-M1	0.0139327	0.00615737	4.62622e+06	0.710375	8.87004e-119	6.74123e-118	99.0446	96.1813
TCFL5(+)	Classical-M1	0.0272574	0.016428	4.59602e+06	0.705738	3.3222e-117	2.48661e-116	84.7134	64.8602
SOX5(+)	Classical-M1	0.00360968	0.00219194	4.46317e+06	0.685339	9.67556e-115	7.13392e-114	69.7452	35.1591
ZBTB7B(+)	Classical-M1	0.0255867	0.0111191	4.60226e+06	0.706696	1.00078e-114	7.27038e-114	99.6019	97.3385
TBX19(+)	Classical-M1	0.0160073	0.0102537	4.43712e+06	0.681338	3.70629e-110	2.61558e-109	65.3662	36.0077
PRDM16(+)	Classical-M1	0.00680642	0.00396429	4.51286e+06	0.692968	1.57416e-107	1.06526e-106	81.2102	53.5969
SETBP1(+)	Classical-M1	0.0153702	0.00920372	4.48159e+06	0.688166	2.15456e-106	1.43832e-105	74.5223	47.541
NFIA(+)	Classical-M1	0.0397981	0.0151497	4531515	0.695833	3.36113e-103	2.15636e-102	99.5223	93.3076
IRF6(+)	Classical-M1	0.0146227	0.00785278	4480076	0.687934	1.24157e-100	7.76376e-100	81.449	57.1842
RFX4(+)	Classical-M1	0.0126655	0.00636514	4497036	0.690539	4.92569e-99	3.04161e-98	94.1083	72.3047
ZNF761(+)	Classical-M1	0.00887889	0.00450175	4228839	0.649356	6.39487e-99	3.90008e-98	51.1943	20.8486
ZBTB14(+)	Classical-M1	0.0196252	0.00761563	4.4995e+06	0.690916	3.65179e-98	2.19998e-97	99.6019	97.8399
ZNF362(+)	Classical-M1	0.0236513	0.00874099	4.49932e+06	0.69089	3.88813e-98	2.31414e-97	99.8408	97.9942
ZIC5(+)	Classical-M1	0.00964359	0.00656766	4.29141e+06	0.658964	1.48358e-92	8.52198e-92	57.9618	30.5111
YY2(+)	Classical-M1	0.020358	0.00831848	4461758	0.685122	1.65651e-92	9.40593e-92	96.5764	88.1003
ZNF585B(+)	Classical-M1	0.0164456	0.00767095	4.21669e+06	0.647491	1.43854e-90	8.07543e-90	53.4236	23.568
NR6A1(+)	Classical-M1	0.00817441	0.00413996	4344149	0.667062	1.07006e-85	5.93945e-85	71.4968	45.5738
ZNF664(+)	Classical-M1	0.0327213	0.021053	4021021	0.617445	5.44298e-85	2.95476e-84	36.5446	12.8833
ZNF471(+)	Classical-M1	0.0123608	0.0060172	4387476	0.673715	2.75315e-83	1.46243e-82	90.1274	68.2739
HES1(+)	Classical-M1	0.0343739	0.0203775	4287141	0.658308	2.55137e-81	1.32671e-80	63.9331	40.3857
PBX1(+)	Classical-M1	0.00839032	0.00336683	4360430	0.669562	7.2974e-78	3.71641e-77	97.1338	91.7068
MNT(+)	Classical-M1	0.0213909	0.00619747	4358869	0.669322	1.27799e-77	6.44213e-77	100	99.5371
HOXA10(+)	Classical-M1	0.00619978	0.002573	4.35139e+06	0.668174	1.29648e-76	6.4693e-76	97.8503	92.8833
ARID3A(+)	Classical-M1	0.0430186	0.0121819	4339104	0.666287	6.26965e-75	3.06654e-74	99.8408	98.1485
POU3F3(+)	Classical-M1	0.0070324	0.0027206	4.33778e+06	0.666084	9.3015e-75	4.50484e-74	98.328	94.5034
ZNF90(+)	Classical-M1	0.0148806	0.0080698	4163889	0.639382	1.5522e-74	7.44452e-74	55.8917	28.1196
ESX1(+)	Classical-M1	0.00978528	0.00322795	4.33579e+06	0.665778	1.75561e-74	8.33917e-74	99.9204	99.8264
ATOH8(+)	Classical-M1	0.0347622	0.0159512	4295662	0.659617	1.93287e-72	9.00789e-72	83.0414	59.5564
ZIC2(+)	Classical-M1	0.0145145	0.00666632	4.31206e+06	0.662134	2.84444e-72	1.31323e-71	90.0478	72.864
GLIS2(+)	Classical-M1	0.00590445	0.00383957	4258911	0.653974	2.18615e-71	9.99963e-71	69.4268	49.9518
ZNF616(+)	Classical-M1	0.00700596	0.00506671	3.70723e+06	0.56926	1.05533e-68	4.78289e-68	17.914	4.06943
RXRB(+)	Classical-M1	0.0124625	0.00533212	4.28731e+06	0.658334	1.87785e-68	8.43325e-68	92.0382	80.405
ZNF766(+)	Classical-M1	0.0110546	0.00666602	3.88282e+06	0.596223	1.83312e-67	8.15823e-67	30.2548	10.5689
TEAD2(+)	Classical-M1	0.00454377	0.00202616	4.19422e+06	0.64404	1.86673e-67	8.2336e-67	71.8153	38.8042
HOXA9(+)	Classical-M1	0.00474018	0.00270966	4.21186e+06	0.646749	2.63899e-66	1.14356e-65	69.0287	46.7502
ZNF124(+)	Classical-M1	0.0123902	0.00788591	3895366	0.59815	2.03335e-65	8.58524e-65	31.6083	11.8226
ZNF189(+)	Classical-M1	0.0195158	0.00628228	4262959	0.654595	5.11285e-65	2.14046e-64	99.8408	95.2555
PKNOX1(+)	Classical-M1	0.0270132	0.0102527	4.2581e+06	0.653849	1.59788e-64	6.63321e-64	94.0287	86.1524
PRDM5(+)	Classical-M1	0.0118993	0.00623402	4012127	0.616079	1.19066e-63	4.90157e-63	43.7102	20.3279
ZBTB37(+)	Classical-M1	0.0101009	0.00500323	4.13413e+06	0.634813	3.15505e-63	1.2881e-62	61.2261	34.6962
FOXO4(+)	Classical-M1	0.015802	0.00723255	4.19052e+06	0.643472	7.46743e-62	2.99911e-61	73.8057	49.9904
NR1I3(+)	Classical-M1	0.0113415	0.00583015	4.20723e+06	0.646037	1.11573e-61	4.44494e-61	76.5924	57.6085
SMAD1(+)	Classical-M1	0.00866694	0.00385719	4.2073e+06	0.646049	3.4601e-59	1.35658e-58	88.2166	71.0125
LHX2(+)	Classical-M1	0.00816765	0.00278337	4.21347e+06	0.646996	5.8812e-59	2.28765e-58	98.965	96.3549
ZIC1(+)	Classical-M1	0.00800812	0.00385271	4175199	0.641119	1.20509e-57	4.6509e-57	79.1401	57.3192
ETV7(+)	Classical-M1	0.0090173	0.0037556	4194901	0.644145	5.88696e-57	2.25439e-56	92.914	82.7387
ZNF777(+)	Classical-M1	0.030382	0.0145729	4.17765e+06	0.641496	4.28909e-56	1.62986e-55	85.9076	67.2903
SOX9(+)	Classical-M1	0.0103583	0.00515412	4174286	0.640979	1.78292e-55	6.72339e-55	82.0064	70.3375
FOXK1(+)	Classical-M1	0.0255114	0.00893914	4178758	0.641666	6.53089e-55	2.44414e-54	99.1242	90.5111
ERF(+)	Classical-M1	0.027807	0.00573043	4.17517e+06	0.641114	1.79006e-54	6.64881e-54	100	99.9807
TBP(+)	Classical-M1	0.023551	0.0064868	4.17247e+06	0.640701	3.63892e-54	1.34151e-53	99.4427	98.3992
PRRX1(+)	Classical-M1	0.00742901	0.00220045	4172289	0.640672	3.8202e-54	1.39791e-53	100	99.7107
ZNF836(+)	Classical-M1	0.0021098	0.0016652	3.50916e+06	0.538846	1.45117e-53	5.27115e-53	8.9172	1.11861
SOX15(+)	Classical-M1	0.00737127	0.00445217	3.90243e+06	0.599234	2.56913e-53	9.26386e-53	35.9076	17.2999
TCF7L1(+)	Classical-M1	0.0151494	0.00707271	4068384	0.624717	1.49795e-51	5.36221e-51	65.4459	39.1514
ZNF132(+)	Classical-M1	0.0707542	0.0313549	4086782	0.627542	1.91212e-51	6.79559e-51	65.1274	44.9952
IRF9(+)	Classical-M1	0.0297149	0.00671838	4146176	0.636663	3.34135e-51	1.17902e-50	100	99.9807
GATA3(+)	Classical-M1	0.0359912	0.00488342	4.14495e+06	0.636475	4.56645e-51	1.59988e-50	100	99.9421
ZEB1(+)	Classical-M1	0.0239707	0.00659273	4133371	0.634696	8.62325e-50	2.97894e-49	99.5223	99.2864
SP5(+)	Classical-M1	0.00719194	0.00203518	4132900	0.634624	9.71016e-50	3.33113e-49	100	99.9421
NFIB(+)	Classical-M1	0.00598824	0.0030731	4.09383e+06	0.628625	1.55779e-49	5.30721e-49	73.1688	52.2662
PPARA(+)	Classical-M1	0.0189659	0.00638408	4126248	0.633603	5.12187e-49	1.72123e-48	98.965	95.4098
RBAK(+)	Classical-M1	0.0129889	0.00615265	4.08951e+06	0.627961	9.58607e-49	3.1782e-48	73.0096	53.5969
ZNF768(+)	Classical-M1	0.0104715	0.00395396	4.11727e+06	0.632223	4.77077e-48	1.57117e-47	98.0096	95.0627
ZNF84(+)	Classical-M1	0.0136926	0.00585523	4.10441e+06	0.63025	6.63515e-48	2.15642e-47	79.0605	67.946
HIC1(+)	Classical-M1	0.0156378	0.00562504	4.10955e+06	0.631039	3.06068e-47	9.88219e-47	96.5764	91.0704
TAL1(+)	Classical-M1	0.0489848	0.00928488	4.10935e+06	0.631008	3.38192e-47	1.08485e-46	100	99.9807
ZFP57(+)	Classical-M1	0.00768982	0.00543852	3.6242e+06	0.55651	4.07605e-47	1.29908e-46	15.7643	4.43587
KLF5(+)	Classical-M1	0.0134286	0.0037572	4.10738e+06	0.630705	4.74689e-47	1.50318e-46	97.1338	86.8467
SREBF2(+)	Classical-M1	0.0227829	0.00526929	4105895	0.630477	7.87958e-47	2.47931e-46	100	100
TCF7(+)	Classical-M1	0.0423478	0.0111117	4.10387e+06	0.630166	1.29207e-46	4.01437e-46	99.4427	99.7686
NHLH1(+)	Classical-M1	0.00513291	0.00337463	3771328	0.579103	7.42713e-46	2.29313e-45	27.1497	11.4754
USF1(+)	Classical-M1	0.0176267	0.00490155	4092507	0.628421	2.00882e-45	6.16371e-45	96.3376	96.1427
GABPA(+)	Classical-M1	0.0215621	0.00356187	4078121	0.626212	6.23119e-44	1.90013e-43	100	100
HOXC4(+)	Classical-M1	0.0208651	0.00789662	4.0232e+06	0.617779	9.75748e-43	2.93914e-42	72.4522	48.2932
NFATC4(+)	Classical-M1	0.00752437	0.00292398	4061144	0.623606	2.42239e-42	7.25248e-42	92.0382	83.3944
ETV4(+)	Classical-M1	0.0062695	0.0035632	3972792	0.610039	7.70403e-42	2.27892e-41	55.7325	38.0521
STAT2(+)	Classical-M1	0.0290439	0.00463271	4048023	0.621591	6.72188e-41	1.96486e-40	100	100
SOX6(+)	Classical-M1	0.0154754	0.00607668	4.04157e+06	0.6206	1.03754e-40	3.01498e-40	85.9873	75.3713
NFIX(+)	Classical-M1	0.00823707	0.00332559	4033583	0.619373	1.96225e-40	5.66871e-40	82.6433	68.1003
NR2F1(+)	Classical-M1	0.00834934	0.00373582	4.01403e+06	0.61637	2.36322e-40	6.7874e-40	71.258	55.5063
MECOM(+)	Classical-M1	0.0125245	0.00737203	3.99481e+06	0.61342	9.17994e-40	2.62132e-39	62.0223	50.8004
TFCP2(+)	Classical-M1	0.00699259	0.00338515	3.92274e+06	0.602353	9.91293e-40	2.81436e-39	53.2643	31.0704
NR2C1(+)	Classical-M1	0.00869934	0.00516028	3734764	0.573489	3.77246e-38	1.05288e-37	27.0701	12.4783
SIX5(+)	Classical-M1	0.00797163	0.00465992	3.88386e+06	0.596383	5.48788e-38	1.52304e-37	44.4268	28.3896
VENTX(+)	Classical-M1	0.0380632	0.0108901	4.0072e+06	0.615323	5.70772e-37	1.5752e-36	97.7707	93.8862
MLXIPL(+)	Classical-M1	0.178768	0.0371608	4004330	0.614882	8.2492e-37	2.26395e-36	92.6752	83.3365
MSX1(+)	Classical-M1	0.0137756	0.00403991	4.00508e+06	0.614996	8.4062e-37	2.29429e-36	94.8248	88.6596
ZNF274(+)	Classical-M1	0.0354642	0.0109593	4.00302e+06	0.614681	1.36491e-36	3.70476e-36	98.0892	90.4532
ZNF184(+)	Classical-M1	0.0243329	0.012982	3772507	0.579284	3.21228e-36	8.67141e-36	32.6433	16.6056
RORC(+)	Classical-M1	0.00441347	0.00183919	3.93425e+06	0.60412	6.43589e-36	1.7279e-35	60.7484	42.0829
ZNF219(+)	Classical-M1	0.0114211	0.00405924	3964729	0.608801	2.56065e-35	6.83762e-35	74.6815	55.8534
FOXJ3(+)	Classical-M1	0.0191476	0.00496362	3983590	0.611697	8.79162e-35	2.33498e-34	99.9204	99.5757
KLF11(+)	Classical-M1	0.0256415	0.00550616	3980546	0.611229	1.66053e-34	4.38663e-34	99.2834	98.3221
MLXIP(+)	Classical-M1	0.0478388	0.00850973	3960903	0.608213	9.4563e-33	2.47165e-32	100	99.8843
ZNF429(+)	Classical-M1	0.0135604	0.00394499	3.95896e+06	0.607915	1.32983e-32	3.45756e-32	94.9045	89.9904
ZNF66(+)	Classical-M1	0.0265969	0.00994855	3.88955e+06	0.597256	2.42575e-30	6.24125e-30	63.3758	46.866
IRF5(+)	Classical-M1	0.0364253	0.00456425	3929130	0.603334	5.17955e-30	1.31892e-29	100	100
RARG(+)	Classical-M1	0.0100601	0.00290235	3920040	0.601938	1.74323e-29	4.41619e-29	87.3408	77.8206
GMEB2(+)	Classical-M1	0.0167954	0.00481692	3.92131e+06	0.602133	1.90711e-29	4.80668e-29	93.3121	83.298
TFCP2L1(+)	Classical-M1	0.0253604	0.00625675	3901509	0.599093	7.233e-28	1.8046e-27	93.2325	80.2122
KLF16(+)	Classical-M1	0.0205832	0.00485387	3.89916e+06	0.598733	1.52458e-27	3.78462e-27	99.5223	98.9392
ZFP3(+)	Classical-M1	0.00752018	0.00432477	3.77605e+06	0.579829	1.76452e-27	4.33669e-27	42.1975	26.9045
ELF3(+)	Classical-M1	0.00917559	0.0053407	3774469	0.579585	6.27024e-27	1.53342e-26	41.0828	28.0424
HOXB6(+)	Classical-M1	0.0119699	0.00360115	3884406	0.596467	8.20323e-27	1.99625e-26	84.4745	71.4176
NR2C2(+)	Classical-M1	0.0309062	0.00495229	3887722	0.596976	1.24884e-26	3.02416e-26	100	100
HOXA4(+)	Classical-M1	0.00277554	0.00129181	3.83e+06	0.588113	2.43236e-26	5.86139e-26	56.3694	42.4687
ETV1(+)	Classical-M1	0.011453	0.0029444	3.88292e+06	0.596239	2.94831e-26	7.07021e-26	98.0096	93.0762
MAF(+)	Classical-M1	0.0702635	0.00814002	3.85806e+06	0.592421	2.45181e-24	5.7952e-24	100	100
TEF(+)	Classical-M1	0.00671364	0.00163994	3808392	0.584794	8.15415e-24	1.91817e-23	67.4363	43.6258
SRF(+)	Classical-M1	0.0226093	0.0029646	3848749	0.590991	1.22145e-23	2.85969e-23	100	100
ZNF197(+)	Classical-M1	0.0186759	0.00634538	3.77896e+06	0.580274	5.63181e-23	1.30005e-22	54.379	38.7078
RFX5(+)	Classical-M1	0.0212324	0.00693535	3.82999e+06	0.588111	2.01721e-22	4.61343e-22	87.5	78.785
SREBF1(+)	Classical-M1	0.0335476	0.00385596	3824017	0.587194	7.71948e-22	1.74928e-21	100	100
ZNF808(+)	Classical-M1	0.0141191	0.00322929	3821478	0.586804	1.09198e-21	2.46319e-21	93.551	87.3674
ZNF319(+)	Classical-M1	0.0180537	0.00683128	3805995	0.584426	1.40532e-21	3.15557e-21	65.9236	62.4108
RUNX2(+)	Classical-M1	0.0380619	0.00614983	3819779	0.586543	1.54384e-21	3.45093e-21	99.8408	99.5371
ARNT(+)	Classical-M1	0.0322186	0.00249498	3.81898e+06	0.586421	1.75793e-21	3.91178e-21	100	100
ZNF425(+)	Classical-M1	0.00513531	0.00398436	3.47008e+06	0.532846	2.47775e-21	5.46433e-21	10.3503	3.83799
CLOCK(+)	Classical-M1	0.0269181	0.00537188	3814581	0.585745	3.58698e-21	7.87541e-21	97.6115	98.7657
MGA(+)	Classical-M1	0.0104904	0.00603406	3742202	0.574631	9.37726e-21	2.03174e-20	46.3376	37.3385
TBX3(+)	Classical-M1	0.00521	0.00286573	3.63358e+06	0.557952	1.66495e-20	3.59164e-20	27.7866	17.1456
TCF7L2(+)	Classical-M1	0.023517	0.00401861	3.80272e+06	0.583923	2.38764e-20	5.12823e-20	99.9204	99.9421
SP1(+)	Classical-M1	0.0248938	0.00254593	3.80232e+06	0.583862	2.54227e-20	5.43671e-20	100	100
CREB3L2(+)	Classical-M1	0.0402026	0.00393406	3802255	0.583852	2.56952e-20	5.47132e-20	100	100
SNAI3(+)	Classical-M1	0.0311907	0.00701148	3.78089e+06	0.580572	2.12886e-19	4.43738e-19	83.758	65.7088
ZNF135(+)	Classical-M1	0.00229533	0.00166945	3.46737e+06	0.532429	2.90991e-19	6.0399e-19	10.7484	4.33944
CREB1(+)	Classical-M1	0.0241645	0.00279579	3.77893e+06	0.58027	9.48733e-19	1.96098e-18	100	100
ARNT2(+)	Classical-M1	0.00817138	0.00414039	3.65538e+06	0.561299	1.49928e-18	3.08602e-18	34.2357	23.6451
TFDP2(+)	Classical-M1	0.0272261	0.00368516	3775850	0.579797	1.50929e-18	3.09373e-18	99.7611	99.8843
ZNF181(+)	Classical-M1	0.00706408	0.00361627	3596767	0.552299	1.8435e-18	3.76318e-18	25.3981	15.1784
FOXJ1(+)	Classical-M1	0.0204374	0.00628955	3.77071e+06	0.579008	2.63308e-18	5.35285e-18	86.3057	81.3308
SP4(+)	Classical-M1	0.020439	0.00291181	3769693	0.578852	3.79258e-18	7.67841e-18	100	99.5178
NR2F6(+)	Classical-M1	0.00379281	0.00268208	3557622	0.546288	5.98589e-18	1.20204e-17	20.3025	11.6297
ZNF846(+)	Classical-M1	0.0384612	0.0159452	3716115	0.570625	6.04579e-18	1.20916e-17	51.1146	40.6943
HOXB7(+)	Classical-M1	0.0196204	0.00430418	3759867	0.577343	1.12204e-17	2.23503e-17	91.4013	75.5063
PAX3(+)	Classical-M1	0.00687602	0.004047	3.63285e+06	0.55784	2.80005e-17	5.53291e-17	31.6083	22.6422
ELK4(+)	Classical-M1	0.0264322	0.00307459	3.75117e+06	0.576008	5.68339e-17	1.11856e-16	100	100
ELF2(+)	Classical-M1	0.0468162	0.00502175	3.74961e+06	0.575769	7.10645e-17	1.39309e-16	100	99.9807
TEAD3(+)	Classical-M1	0.00453826	0.00212096	3635399	0.558231	7.16146e-17	1.39832e-16	33.9172	23.7801
ZSCAN18(+)	Classical-M1	0.0109732	0.00613187	3556272	0.54608	2.1377e-16	4.15757e-16	21.8949	13.0955
ZNF483(+)	Classical-M1	0.00349502	0.00252118	3.4855e+06	0.535214	2.64934e-16	5.13246e-16	13.535	6.8081
MZF1(+)	Classical-M1	0.0104557	0.00556573	3.55785e+06	0.546323	3.95267e-16	7.62743e-16	22.4522	13.5969
ESR2(+)	Classical-M1	0.00597149	0.00317471	3631734	0.557668	6.54093e-16	1.25728e-15	34.4745	25.7473
NRF1(+)	Classical-M1	0.0153481	0.00421987	3.71439e+06	0.570361	7.20088e-15	1.37877e-14	80.3344	79.8843
PLAG1(+)	Classical-M1	0.0370739	0.0207467	3609524	0.554257	8.84555e-15	1.68714e-14	32.086	24.4552
ZNF169(+)	Classical-M1	0.00914098	0.00644236	3.41633e+06	0.524591	2.17074e-14	4.07736e-14	8.28025	3.43298
NFATC2(+)	Classical-M1	0.039852	0.00515906	3.68901e+06	0.566464	2.39825e-14	4.48763e-14	71.4968	53.6355
ZNF502(+)	Classical-M1	0.00855829	0.00313486	3673471	0.564077	6.8684e-14	1.27078e-13	58.8376	50.0482
KLF8(+)	Classical-M1	0.00283595	0.00156593	3522875	0.540952	8.77536e-14	1.61755e-13	20.2229	12.594
EBF1(+)	Classical-M1	0.0175472	0.00198876	3686838	0.566129	3.25149e-13	5.94903e-13	100	99.9807
ZNF678(+)	Classical-M1	0.0157857	0.00526132	3661957	0.562309	4.4937e-13	8.16136e-13	58.3599	52.1504
TCF12(+)	Classical-M1	0.0327793	0.0018484	3673932	0.564148	1.60298e-12	2.89004e-12	100	100
HEY2(+)	Classical-M1	0.0022576	0.00145502	3.40304e+06	0.522551	2.25049e-12	4.01351e-12	7.96178	3.49084
KLF7(+)	Classical-M1	0.0362909	0.00459968	3661100	0.562177	7.47572e-12	1.31893e-11	99.6815	99.3057
ZNF578(+)	Classical-M1	0.0154006	0.00568238	3559048	0.546507	1.01467e-11	1.77748e-11	31.6083	22.5651
FOXP4(+)	Classical-M1	0.0141213	0.00324292	3646462	0.559929	1.85379e-11	3.22455e-11	74.4427	65.8052
ZFX(+)	Classical-M1	0.0333972	0.00309164	3651176	0.560653	2.38272e-11	4.13005e-11	100	100
KLF12(+)	Classical-M1	0.0327059	0.00525274	3.64522e+06	0.559738	4.30414e-11	7.40852e-11	88.7739	82.8158
ZNF121(+)	Classical-M1	0.0115352	0.00523021	3.57288e+06	0.548631	5.21949e-11	8.95287e-11	37.1019	29.026
NR1H3(+)	Classical-M1	0.019959	0.00291373	3.64183e+06	0.559219	6.91805e-11	1.18253e-10	99.8408	99.1707
NRL(+)	Classical-M1	0.00414332	0.00247276	3.41562e+06	0.524482	8.90976e-11	1.51773e-10	10.0318	5.18804
PAX8(+)	Classical-M1	0.0173673	0.00659177	3.63164e+06	0.557653	9.19187e-11	1.56041e-10	67.5955	65.4966
E2F5(+)	Classical-M1	0.00642353	0.00435453	3469332	0.53273	1.04036e-10	1.76007e-10	16.5605	10.5111
TBX1(+)	Classical-M1	0.0031638	0.00143731	3.44996e+06	0.529756	3.05352e-10	5.13074e-10	14.7293	8.85246
BCL11A(+)	Classical-M1	0.0266445	0.00163216	3.62816e+06	0.557119	3.1507e-10	5.27609e-10	100	100
AEBP2(+)	Classical-M1	0.00498912	0.00312722	3.36687e+06	0.516996	4.23671e-10	7.07072e-10	5.8121	2.43009
IRF3(+)	Classical-M1	0.0304798	0.00217214	3623060	0.556336	5.47331e-10	9.10375e-10	100	100
ZNF695(+)	Classical-M1	0.00259788	0.00222587	3.31913e+06	0.509667	5.73648e-10	9.50947e-10	2.54777	0.617165
FOXJ2(+)	Classical-M1	0.0262053	0.0042084	3617864	0.555538	9.5336e-10	1.57512e-09	97.9299	98.5921
NFIC(+)	Classical-M1	0.0911654	0.00653737	3.61529e+06	0.555143	1.25157e-09	2.06092e-09	99.9204	99.9036
THRA(+)	Classical-M1	0.0151632	0.00719799	3.52024e+06	0.540547	1.33409e-09	2.18951e-09	28.6624	21.5622
ZNF668(+)	Classical-M1	0.00464183	0.00339911	3.35592e+06	0.515316	1.38198e-09	2.26059e-09	5.09554	2.06365
RREB1(+)	Classical-M1	0.0410288	0.00262577	3612798	0.55476	1.62607e-09	2.64416e-09	100	100
ZNF615(+)	Classical-M1	0.00197987	0.00123681	3.38014e+06	0.519035	1.89985e-09	3.07714e-09	7.24522	3.51013
ZFP92(+)	Classical-M1	0.00397856	0.00335024	3.37232e+06	0.517834	1.99623e-09	3.22268e-09	6.52866	3.02797
VEZF1(+)	Classical-M1	0.0306485	0.00397094	3610682	0.554435	2.02793e-09	3.26319e-09	98.8057	99.1707
ETV2(+)	Classical-M1	0.0159897	0.00192581	3610634	0.554428	2.03801e-09	3.26875e-09	98.8854	98.4957
SOX11(+)	Classical-M1	0.00762172	0.00130968	3.59987e+06	0.552776	3.54216e-09	5.60843e-09	76.8312	66.6924
ZNF233(+)	Classical-M1	0.00497026	0.0030359	3457808	0.530961	5.94243e-09	9.37878e-09	17.5955	11.9961
STAT5A(+)	Classical-M1	0.0156891	0.00381314	3.55089e+06	0.545254	1.05478e-08	1.65944e-08	44.3471	36.162
ZNF557(+)	Classical-M1	0.0031985	0.00288162	3.29528e+06	0.506005	2.0481e-08	3.20178e-08	1.43312	0.231437
ZNF772(+)	Classical-M1	0.00422348	0.00195563	3.40513e+06	0.522871	2.24445e-08	3.49766e-08	10.9873	6.3838
ZNF563(+)	Classical-M1	0.00462413	0.00281007	3.38476e+06	0.519743	2.39213e-08	3.71608e-08	8.43949	4.59016
BORCS8-MEF2B(+)	Classical-M1	0.00644636	0.00166545	3.55295e+06	0.54557	6.67847e-08	1.03099e-07	54.6975	47.0974
E4F1(+)	Classical-M1	0.015016	0.00434257	3564102	0.547283	8.58312e-08	1.31679e-07	62.6592	62.0829
POU3F1(+)	Classical-M1	0.00698106	0.00341613	3481067	0.534532	9.46984e-08	1.44833e-07	25.4777	19.9807
HINFP(+)	Classical-M1	0.0078155	0.00374805	3.46649e+06	0.532294	9.94038e-08	1.5156e-07	22.4522	16.7406
MAFG(+)	Classical-M1	0.0268	0.00209902	3565603	0.547513	1.66646e-07	2.53302e-07	99.6019	98.9971
NFYA(+)	Classical-M1	0.0101947	0.00176016	3.55268e+06	0.545529	4.81039e-07	7.26707e-07	80.3344	80.3472
EPAS1(+)	Classical-M1	0.0287988	0.00690665	3.55183e+06	0.545398	5.5846e-07	8.41096e-07	84.793	88.1581
HOXB3(+)	Classical-M1	0.0153279	0.00257184	3548217	0.544843	7.24813e-07	1.08502e-06	86.3854	80.4243
MEIS1(+)	Classical-M1	0.0060573	0.00251724	3.45777e+06	0.530956	7.23977e-07	1.08502e-06	23.8057	18.1485
ZSCAN29(+)	Classical-M1	0.00691783	0.00322916	3407912	0.523299	9.13593e-07	1.3553e-06	13.6146	9.23819
TBX6(+)	Classical-M1	0.0102774	0.000694931	3.52689e+06	0.541568	9.91472e-07	1.46643e-06	57.7229	48.1967
HESX1(+)	Classical-M1	0.00613272	0.00375303	3408259	0.523352	1.26776e-06	1.86947e-06	13.7739	9.6432
ZNF672(+)	Classical-M1	0.00313842	0.00232087	3.32198e+06	0.510104	1.35649e-06	1.99437e-06	3.42357	1.40791
RFX7(+)	Classical-M1	0.00366706	0.00171406	3430639	0.526789	1.48004e-06	2.16955e-06	18.3121	13.6162
ZSCAN21(+)	Classical-M1	0.0120357	0.00568038	3435415	0.527522	1.96816e-06	2.87655e-06	19.7452	15.0241
NR1D1(+)	Classical-M1	0.00190598	0.00165301	3.2875e+06	0.50481	2.20208e-06	3.20893e-06	1.19427	0.231437
TFAP4(+)	Classical-M1	0.0146952	0.00466537	3.51571e+06	0.539852	3.46186e-06	5.02987e-06	51.8312	52.9412
ZNF30(+)	Classical-M1	0.00877923	0.00423765	3.40762e+06	0.523254	6.03769e-06	8.69569e-06	15.5255	11.244
BATF3(+)	Classical-M1	0.0417725	0.0018696	3.5176e+06	0.540142	6.67585e-06	9.58683e-06	75.0796	64.8987
HSF4(+)	Classical-M1	0.00856047	0.00385169	3411554	0.523858	1.20831e-05	1.72517e-05	17.2771	13.0183
ZNF467(+)	Classical-M1	0.0344463	0.00225523	3513367	0.539492	1.36324e-05	1.93518e-05	100	100
CREB3L4(+)	Classical-M1	0.00356776	0.00200743	3.35248e+06	0.514787	1.39208e-05	1.96482e-05	7.24522	4.35873
ZNF85(+)	Classical-M1	0.00607604	0.00380625	3.35506e+06	0.515184	1.67865e-05	2.35583e-05	7.64331	4.74446
ZNF444(+)	Classical-M1	0.0092431	0.00376444	3.50383e+06	0.538027	2.15533e-05	3.01624e-05	76.7516	67.9267
POU2AF1(+)	Classical-M1	0.00892628	0.00210882	3504823	0.53818	2.23888e-05	3.12432e-05	74.2834	74.812
ZNF879(+)	Classical-M1	0.00814394	0.00419489	3.37298e+06	0.517936	2.29163e-05	3.17996e-05	10.5892	7.19383
ZNF281(+)	Classical-M1	0.0182423	0.00275148	3506395	0.538422	2.28699e-05	3.17996e-05	84.7134	89.6432
ZXDB(+)	Classical-M1	0.00176717	0.00107187	3.34359e+06	0.513422	2.77303e-05	3.83719e-05	6.44904	3.81871
ZNF235(+)	Classical-M1	0.0031572	0.00224539	3.3199e+06	0.509784	2.91922e-05	4.0282e-05	3.82166	1.89007
ZNF358(+)	Classical-M1	0.0241024	0.00780814	3.47699e+06	0.533906	3.46681e-05	4.77048e-05	44.1083	42.5651
ZNF222(+)	Classical-M1	0.00172512	0.00127858	3.30359e+06	0.50728	4.49454e-05	6.1675e-05	2.46815	1.02218
ZNF16(+)	Classical-M1	0.0187061	0.00359326	3.48249e+06	0.534751	5.12881e-05	7.01837e-05	55.1752	51.9383
ATF6(+)	Classical-M1	0.0481305	0.00169056	3492283	0.536255	6.52114e-05	8.89901e-05	100	100
ZNF662(+)	Classical-M1	0.0192465	0.00631957	3460713	0.531407	8.14276e-05	0.000110813	40.4459	38.3992
ZNF436(+)	Classical-M1	0.00949903	0.0038964	3411610	0.523867	8.66733e-05	0.000117628	21.3376	17.1842
ZNF445(+)	Classical-M1	0.00197857	0.00135542	3.29725e+06	0.506306	8.73218e-05	0.000118183	2.07006	0.810029
ZNF131(+)	Classical-M1	0.00237972	0.00158011	3.3057e+06	0.507604	9.94089e-05	0.000134175	2.78662	1.2729
ZNF571(+)	Classical-M1	0.0180353	0.00394149	3.46723e+06	0.532407	0.000136807	0.000183648	55.3344	48.8525
ZNF19(+)	Classical-M1	0.0107778	0.00485647	3.44097e+06	0.528376	0.000160967	0.000214912	34.1561	31.514
ZNF17(+)	Classical-M1	0.00561124	0.00168627	3410947	0.523765	0.000160709	0.000214912	23.4076	18.7271
ZSCAN2(+)	Classical-M1	0.00126775	0.000915055	3.29597e+06	0.50611	0.000178954	0.000237006	2.07006	0.848602
ZFP64(+)	Classical-M1	0.000969744	0.000833711	3.29065e+06	0.505293	0.000194495	0.000256899	1.67197	0.617165
KMT2A(+)	Classical-M1	0.037827	0.00192277	3476262	0.533795	0.000197529	0.000259519	100	100
ZNF266(+)	Classical-M1	0.0228415	0.0051504	3467249	0.532411	0.000225306	0.000295228	61.0669	59.865
ZNF549(+)	Classical-M1	0.00587314	0.00202047	3.43411e+06	0.527322	0.000250877	0.000327866	34.2357	30.5689
ZNF41(+)	Classical-M1	0.00537253	0.0037015	3.30129e+06	0.506927	0.000320497	0.000417745	2.62739	1.25362
ZBTB3(+)	Classical-M1	0.0044646	0.00165314	3.34765e+06	0.514046	0.000476922	0.000618372	9.23567	6.48023
ZNF227(+)	Classical-M1	0.00282597	0.00140951	3.33982e+06	0.512843	0.000491018	0.000634982	7.80255	5.34233
ZNF333(+)	Classical-M1	0.0293475	0.000641453	3.05062e+06	0.468435	0.000495403	0.000638979	76.2739	86.3838
KDM2B(+)	Classical-M1	0.0243082	0.00740625	3.44936e+06	0.529663	0.000504997	0.000649657	51.9108	50.7811
ZBTB16(+)	Classical-M1	0.0328429	0.0013811	3.4607e+06	0.531405	0.000519289	0.000666309	86.3854	79.865
ZNF573(+)	Classical-M1	0.0185855	0.00823852	3.40097e+06	0.522234	0.000558791	0.000713289	23.0096	20.2893
CEBPE(+)	Classical-M1	0.000420602	0.000397018	3.26783e+06	0.501788	0.000557946	0.000713289	0.398089	0.0385728
PLAGL2(+)	Classical-M1	0.0128529	0.0018954	3092414	0.474853	0.000635395	0.000808982	24.4427	31.379
TFAP2E(+)	Classical-M1	0.00286317	0.0016723	3.33845e+06	0.512632	0.000752061	0.00095261	7.96178	5.57377
IKZF1(+)	Classical-M1	0.0425725	0.00150281	3449158	0.529633	0.00109946	0.00138554	100	100
ZNF91(+)	Classical-M1	0.0340367	0.00146794	3447535	0.529383	0.00121087	0.00152206	100	100
MSC(+)	Classical-M1	0.00743484	0.00288224	3383434	0.51954	0.0013469	0.00168448	20.621	17.4928
KLF1(+)	Classical-M1	0.00806885	0.00183628	3.44524e+06	0.529031	0.00135926	0.00169564	90.2866	83.4137
THRB(+)	Classical-M1	0.00723123	0.000941934	3440414	0.52829	0.00157265	0.0019569	67.5955	69.9904
POU2F2(+)	Classical-M1	0.060018	0.00210843	3.43644e+06	0.52768	0.00229805	0.0028452	100	99.9421
HIVEP2(+)	Classical-M1	0.00951195	0.000422708	3.08352e+06	0.473488	0.00248436	0.00306053	50.4777	61.215
POU2F1(+)	Classical-M1	0.0239807	0.0043771	3430553	0.526776	0.00251382	0.00308913	61.465	64.3587
ZNF623(+)	Classical-M1	0.00656749	0.00267893	3355733	0.515287	0.00378946	0.00463365	14.9682	12.3433
FOXO1(+)	Classical-M1	0.0211095	0.00120619	3423392	0.525676	0.004684	0.00571333	99.2038	97.6085
TCF3(+)	Classical-M1	0.0162865	0.00187452	3.4226e+06	0.525555	0.00486977	0.00591073	85.828	92.7676
ZBTB7A(+)	Classical-M1	0.0322266	0.000679406	3419231	0.525037	0.00582252	0.00704982	100	100
ZNF681(+)	Classical-M1	0.00475296	0.00237035	3.37425e+06	0.51813	0.00618261	0.0074675	23.8854	21.9865
ATF6B(+)	Classical-M1	0.0679116	0.00347525	3416575	0.524629	0.0066739	0.00804124	100	99.9807
ZNF510(+)	Classical-M1	0.00637889	0.00267513	3.33174e+06	0.511602	0.00673382	0.00807404	9.79299	7.61813
TP53(+)	Classical-M1	0.0227931	0.00113658	3.41322e+06	0.524115	0.00790714	0.00945793	100	99.9807
ZNF383(+)	Classical-M1	0.00692254	0.00314666	3.35557e+06	0.515262	0.00813535	0.0097074	17.5159	15.4098
MYBL1(+)	Classical-M1	0.0268614	0.00244888	3411064	0.523783	0.00880622	0.0104826	99.4427	99.7686
ZNF229(+)	Classical-M1	0.00626051	0.00320556	3.32033e+06	0.50985	0.00891933	0.0105917	7.56369	5.74735
TCF4(+)	Classical-M1	0.062125	0.00168781	3409988	0.523618	0.00928742	0.0110024	100	100
SOX12(+)	Classical-M1	0.0281077	0.011916	3.35427e+06	0.515062	0.0102821	0.0121516	18.1529	16.1041
KLF2(+)	Classical-M1	0.0557607	0.00401113	3.40707e+06	0.52317	0.0107052	0.0126214	93.1529	94.6191
MEF2A(+)	Classical-M1	0.0607758	0.00121534	3405861	0.522984	0.0113579	0.013359	100	100
HOXA1(+)	Classical-M1	0.00967949	0.00246699	3333706	0.511904	0.0196126	0.0228506	13.6943	11.4368
JUND(+)	Classical-M1	0.0401075	0.000855355	3391763	0.520819	0.0218448	0.0253913	100	100
BBX(+)	Classical-M1	0.0401819	0.00200351	3139151	0.48203	0.0220811	0.0256058	31.6879	38.0521
SMAD5(+)	Classical-M1	0.0371778	0.000164129	3.12322e+06	0.479583	0.0229578	0.0265601	66.9586	73.0762
ZNF782(+)	Classical-M1	0.00510904	0.00280524	3.29387e+06	0.505787	0.0243997	0.0281622	3.66242	2.52652
ZNF23(+)	Classical-M1	0.00878375	0.00277583	3.37794e+06	0.518696	0.0281122	0.0322963	46.5764	51.5911
ZNF675(+)	Classical-M1	0.0282394	0.00216194	3.18821e+06	0.489563	0.0302566	0.034599	8.51911	10.8968
STAT5B(+)	Classical-M1	0.0272113	0.00485735	3382447	0.519389	0.030682	0.0350045	73.0096	70.8968
ARNTL(+)	Classical-M1	0.018003	0.00330088	3381791	0.519288	0.0324415	0.0369265	72.5318	77.0492

## Sheet: Hypoxia
feature	group	avgExpr	logFC	statistic	auc	pval	padj	pct_in	pct_out
ATF5(+)	Hypoxia	0.168046	0.0696718	5104753	0.894965	0	0	100	100
VDR(+)	Hypoxia	0.091935	0.0600695	4936937	0.865543	0	0	100	97.1381
DDIT3(+)	Hypoxia	0.126901	0.0545893	4959623	0.86952	0	0	100	100
MXD1(+)	Hypoxia	0.110675	0.0503891	5194309	0.910666	0	0	100	100
KLF10(+)	Hypoxia	0.0988388	0.0472494	4948074	0.867496	0	0	100	100
MXI1(+)	Hypoxia	0.106403	0.0442845	5311971	0.931294	0	0	100	100
ATF3(+)	Hypoxia	0.118406	0.0441187	5161859	0.904976	0	0	100	100
BHLHE40(+)	Hypoxia	0.124225	0.0426254	5017606	0.879686	0	0	100	100
FOSL2(+)	Hypoxia	0.100595	0.0406464	5326549	0.93385	0	0	100	100
FOSL1(+)	Hypoxia	0.0577363	0.0363023	5.02292e+06	0.880617	0	0	99.9057	97.4912
HIF1A(+)	Hypoxia	0.0824984	0.0205569	4.92162e+06	0.862858	3.55016e-306	1.59434e-304	100	100
ZBTB17(+)	Hypoxia	0.056309	0.0312063	4909026	0.86065	1.73398e-302	7.13821e-301	100	99.7027
RXRA(+)	Hypoxia	0.0593349	0.0235199	4887999	0.856963	2.22358e-296	8.44961e-295	100	100
NFIL3(+)	Hypoxia	0.0735656	0.0241295	4.88649e+06	0.856699	6.06915e-296	2.14154e-294	100	100
RARA(+)	Hypoxia	0.105709	0.0594907	4874246	0.854552	2.03319e-292	6.69598e-291	100	99.7398
OLIG2(+)	Hypoxia	0.0199997	0.0171696	4.29382e+06	0.752793	1.8133e-287	5.59858e-286	61.5094	13.6778
RELB(+)	Hypoxia	0.0583903	0.028118	4803064	0.842073	2.40737e-272	6.99554e-271	100	100
ATF2(+)	Hypoxia	0.0428108	0.0173789	4801035	0.841717	8.77397e-272	2.40797e-270	100	100
NFE2(+)	Hypoxia	0.078684	0.0277836	4763258	0.835094	1.96697e-261	5.11412e-260	100	100
MAFF(+)	Hypoxia	0.084779	0.0328541	4.70909e+06	0.825596	6.07331e-247	1.50011e-245	100	100
PPARG(+)	Hypoxia	0.0545397	0.0255507	4686316	0.821604	5.62176e-241	1.26234e-239	100	99.9257
BACH1(+)	Hypoxia	0.0637376	0.0153018	4.64141e+06	0.813732	1.99486e-229	4.28462e-228	100	100
CREB5(+)	Hypoxia	0.0702361	0.0254864	4623719	0.81063	5.93278e-225	1.22116e-223	100	100
NKX3-1(+)	Hypoxia	0.0367669	0.028798	4494783	0.788025	6.68652e-215	1.27044e-213	83.5849	47.7421
STAT6(+)	Hypoxia	0.0673814	0.0278689	4579286	0.80284	6.45879e-214	1.18172e-212	100	100
MITF(+)	Hypoxia	0.0784005	0.0256548	4529073	0.794036	8.83241e-202	1.50455e-200	100	100
ELK1(+)	Hypoxia	0.0488864	0.0139284	4498258	0.788634	1.64758e-194	2.71301e-193	100	100
MAFK(+)	Hypoxia	0.0315254	0.0151343	4.4944e+06	0.787957	1.31434e-193	2.09447e-192	100	99.777
ARNT(+)	Hypoxia	0.0455265	0.0183336	4467447	0.783232	2.24991e-187	3.36805e-186	100	100
STAT3(+)	Hypoxia	0.0783376	0.0198667	4.46489e+06	0.782784	8.6821e-187	1.26146e-185	100	100
TGIF1(+)	Hypoxia	0.133495	0.0305627	4405853	0.772434	1.6337e-173	2.30585e-172	100	100
SNAI1(+)	Hypoxia	0.0295702	0.0213834	4.25278e+06	0.745597	1.94052e-173	2.66282e-172	75.0943	36.4616
MLX(+)	Hypoxia	0.0989699	0.0232606	4346125	0.761962	1.38364e-160	1.75261e-159	100	100
RFX2(+)	Hypoxia	0.0183016	0.0077683	4.32652e+06	0.758524	1.88442e-156	2.32726e-155	99.9057	99.2009
CREM(+)	Hypoxia	0.1256	0.0214014	4255720	0.746112	5.59199e-142	6.73767e-141	100	100
SOX4(+)	Hypoxia	0.0453281	0.0143898	4.25164e+06	0.745396	3.63649e-141	4.17773e-140	99.9057	99.8327
PPARD(+)	Hypoxia	0.0367399	0.0175447	4176267	0.732183	1.30262e-126	1.34062e-125	99.3396	92.7151
TFE3(+)	Hypoxia	0.050114	0.0144473	4161902	0.729664	6.80405e-124	6.85959e-123	100	100
MEF2D(+)	Hypoxia	0.0589894	0.0301187	4153892	0.72826	1.36133e-122	1.345e-121	98.2075	86.5453
ZNF384(+)	Hypoxia	0.0443492	0.0177935	4.1537e+06	0.728227	2.25382e-122	2.18311e-121	99.2453	97.5469
ATF4(+)	Hypoxia	0.136449	0.0218105	4097319	0.718341	3.61541e-112	3.24729e-111	100	100
KLF11(+)	Hypoxia	0.0333585	0.0145428	4.09379e+06	0.717724	1.51599e-111	1.33732e-110	100	98.2159
FOXK2(+)	Hypoxia	0.0289293	0.0122361	4.08001e+06	0.715306	3.1956e-109	2.67564e-108	98.1132	88.8125
HBP1(+)	Hypoxia	0.0533128	0.0300618	4053411	0.710643	1.60267e-106	1.2979e-105	89.3396	70.1542
ZNF281(+)	Hypoxia	0.0272559	0.0134405	4050249	0.710089	3.83545e-104	3.05599e-103	98.5849	86.7311
HOXA5(+)	Hypoxia	0.0435977	0.02817	3.91133e+06	0.685733	7.45177e-103	5.84313e-102	66.1321	35.5696
HES1(+)	Hypoxia	0.0307476	0.0152947	3.93651e+06	0.690149	2.98773e-102	2.30615e-101	76.2264	38.8218
KLF5(+)	Hypoxia	0.0178895	0.00895996	4013413	0.703631	5.9831e-98	4.41142e-97	95.9434	87.4559
CEBPB(+)	Hypoxia	0.105225	0.00904608	3901118	0.683944	3.61943e-80	2.48333e-79	100	100
CREB3(+)	Hypoxia	0.064172	0.0129307	3890397	0.682064	1.41353e-78	9.56554e-78	100	100
RUNX3(+)	Hypoxia	0.0351296	0.00448759	3.85948e+06	0.676643	4.46611e-74	2.90297e-73	100	100
ASCL1(+)	Hypoxia	0.0240046	0.0115902	3819205	0.669583	2.26951e-70	1.43736e-69	84.2453	66.549
SREBF1(+)	Hypoxia	0.0388626	0.0100775	3.80989e+06	0.667949	3.83344e-67	2.30942e-66	100	100
KDM5B(+)	Hypoxia	0.0363134	0.0172431	3752362	0.657864	3.57658e-62	2.05445e-61	81.7925	61.4198
ZNF143(+)	Hypoxia	0.0282145	0.00508013	3770783	0.661093	6.40077e-62	3.63446e-61	100	100
CEBPG(+)	Hypoxia	0.0488982	0.013517	3761773	0.659514	9.52655e-61	5.34786e-60	99.8113	99.8327
SP1(+)	Hypoxia	0.028984	0.00734917	3737373	0.655236	1.25066e-57	6.71549e-57	100	100
BACH2(+)	Hypoxia	0.0556888	0.0131266	3.73522e+06	0.654858	2.33297e-57	1.23924e-56	98.9623	97.4912
ZNF467(+)	Hypoxia	0.04036	0.0092517	3692829	0.647426	3.73856e-52	1.9238e-51	100	100
ETV3(+)	Hypoxia	0.0440431	0.0130542	3687119	0.646425	1.79614e-51	9.14734e-51	100	99.9814
MAFG(+)	Hypoxia	0.0334595	0.00999387	3681806	0.645494	7.66325e-51	3.8629e-50	99.1509	99.108
NFKB1(+)	Hypoxia	0.0353227	0.00917654	3677599	0.644756	2.40192e-50	1.19853e-49	100	99.8327
SP5(+)	Hypoxia	0.00661722	0.00127312	3661234	0.641887	1.93479e-48	9.55784e-48	100	99.9442
ELF4(+)	Hypoxia	0.0367724	0.00705188	3.64944e+06	0.639819	4.33434e-47	2.11997e-46	100	99.9257
HMGA2(+)	Hypoxia	0.0365288	0.0184745	3.50605e+06	0.61468	4.92185e-47	2.38372e-46	47.8302	27.8573
NFKB2(+)	Hypoxia	0.0471011	0.00742766	3630810	0.636553	5.36675e-45	2.54921e-44	100	99.9628
MNT(+)	Hypoxia	0.0218457	0.00651611	3620161	0.634686	8.01653e-44	3.77159e-43	100	99.554
AHR(+)	Hypoxia	0.0534518	0.0088874	3.57366e+06	0.626534	6.98011e-39	3.16346e-38	100	100
TFEB(+)	Hypoxia	0.0466482	0.00545131	3.55571e+06	0.623387	4.67175e-37	2.04234e-36	100	100
THAP1(+)	Hypoxia	0.0694654	0.00803054	3.54533e+06	0.621567	5.061e-36	2.15529e-35	100	100
ETV2(+)	Hypoxia	0.017987	0.00424634	3541963	0.620976	1.08843e-35	4.5956e-35	99.5283	98.3832
FOXP4(+)	Hypoxia	0.0170732	0.00665823	3.49939e+06	0.613513	1.08878e-32	4.48216e-32	78.8679	65.2481
TFDP1(+)	Hypoxia	0.0724037	0.00494408	3506438	0.614748	2.79805e-32	1.13298e-31	100	100
RARG(+)	Hypoxia	0.0105909	0.00343205	3503156	0.614173	3.13708e-32	1.25993e-31	89.8113	77.6807
ZNF697(+)	Hypoxia	0.00445957	0.00348004	3.07495e+06	0.5391	4.80445e-30	1.88365e-29	10.8491	3.08493
IRF7(+)	Hypoxia	0.0615867	0.00616952	3462817	0.607101	2.45916e-28	9.3448e-28	100	100
YBX1(+)	Hypoxia	0.0647072	0.00370047	3462309	0.607012	2.72357e-28	1.02706e-27	100	100
RORC(+)	Hypoxia	0.00488285	0.00233405	3404045	0.596797	1.34721e-27	4.92981e-27	58.6792	43.1704
CUX1(+)	Hypoxia	0.0389391	0.00606466	3449782	0.604815	3.29119e-27	1.19548e-26	100	100
GMEB1(+)	Hypoxia	0.0752916	0.00998745	3435016	0.602227	5.81633e-26	2.08208e-25	100	99.9257
NFE2L2(+)	Hypoxia	0.0904775	0.0057431	3369938	0.590817	7.88304e-21	2.54524e-20	100	100
HOXA4(+)	Hypoxia	0.0025776	0.00100782	3323604	0.582694	1.09178e-20	3.5022e-20	56.6038	42.9288
PKNOX1(+)	Hypoxia	0.0242194	0.00653507	3.36043e+06	0.589151	3.64622e-20	1.15464e-19	92.3585	86.7683
GFI1(+)	Hypoxia	0.0260976	0.0104339	3.24643e+06	0.569164	8.54011e-20	2.68714e-19	37.8302	25.0139
THRB(+)	Hypoxia	0.0098141	0.00399929	3344621	0.586379	1.6787e-19	5.24858e-19	76.0377	68.2401
NR1H2(+)	Hypoxia	0.06887	0.0106124	3349070	0.587159	2.60677e-19	8.09903e-19	98.0189	97.1752
ELK3(+)	Hypoxia	0.0613057	0.00341003	3.34266e+06	0.586035	7.42853e-19	2.27931e-18	100	100
TCF7L2(+)	Hypoxia	0.0226893	0.00288151	3.34148e+06	0.585828	8.9984e-19	2.74396e-18	100	99.9257
PRDM1(+)	Hypoxia	0.0438509	0.00579418	3335124	0.584714	2.50066e-18	7.5787e-18	100	100
RELA(+)	Hypoxia	0.0485312	0.00261076	3326011	0.583116	1.05868e-17	3.18895e-17	100	100
HOXA9(+)	Hypoxia	0.00336952	0.0009703	3289197	0.576662	4.12854e-17	1.22861e-16	62.1698	48.9128
FOXN2(+)	Hypoxia	0.0453925	0.0103764	3.30871e+06	0.580082	1.20753e-16	3.50895e-16	86.8868	80.0409
ZNF444(+)	Hypoxia	0.00755688	0.00160894	3.30162e+06	0.578839	1.68469e-16	4.86688e-16	79.1509	67.7755
BCL6(+)	Hypoxia	0.0776433	0.00961824	3305147	0.579458	2.60505e-16	7.48194e-16	100	100
SREBF2(+)	Hypoxia	0.0207238	0.00261264	3300972	0.578726	4.86249e-16	1.3805e-15	100	100
PLAGL2(+)	Hypoxia	0.0138232	0.00298782	3.21155e+06	0.563048	1.09739e-15	3.08017e-15	40.566	27.9502
ZFP1(+)	Hypoxia	0.0135076	0.00445898	3223589	0.565159	2.35344e-15	6.53146e-15	44.8113	32.4661
PRDM5(+)	Hypoxia	0.0122268	0.00639901	3184058	0.558229	2.63907e-15	7.24277e-15	33.3962	23.2113
BATF(+)	Hypoxia	0.123176	0.0134783	3.28591e+06	0.576085	4.41217e-15	1.20421e-14	99.6226	99.777
RORA(+)	Hypoxia	0.0164362	0.00610828	3184887	0.558374	2.47417e-14	6.6789e-14	36.6981	25.9989
ZNF132(+)	Hypoxia	0.0581113	0.0150793	3233246	0.566852	1.34339e-13	3.5872e-13	58.6792	46.9987
SP3(+)	Hypoxia	0.0397909	0.00593291	3247110	0.569283	9.2309e-13	2.40003e-12	100	100
ZNF35(+)	Hypoxia	0.0505165	0.0129725	3.21066e+06	0.562892	2.74277e-12	7.05691e-12	56.8868	46.3483
SOX5(+)	Hypoxia	0.00189282	5.70289e-05	2506701	0.439474	3.44594e-12	8.82018e-12	30.7547	44.0996
STAT5A(+)	Hypoxia	0.0180267	0.00647233	3.17865e+06	0.557281	1.21967e-11	3.05847e-11	45.566	36.22
FOXO3(+)	Hypoxia	0.0616035	0.00689376	3224564	0.56533	1.6498e-11	4.11617e-11	100	100
ZBTB40(+)	Hypoxia	0.035041	0.0094578	3193494	0.559883	3.73722e-11	9.23092e-11	57.2642	47.9279
SRF(+)	Hypoxia	0.0224059	0.00261318	3212376	0.563193	7.32656e-11	1.78292e-10	100	100
PRDM16(+)	Hypoxia	0.00478325	0.00139819	3.19802e+06	0.560677	9.04309e-11	2.17916e-10	63.1132	58.1676
FOXJ3(+)	Hypoxia	0.018045	0.00346306	3200179	0.561055	3.10594e-10	7.3766e-10	99.9057	99.5912
ETV1(+)	Hypoxia	0.0107043	0.00194091	3.19494e+06	0.560137	5.66711e-10	1.33312e-09	95.9434	93.6629
TFCP2L1(+)	Hypoxia	0.0254608	0.00614908	3193104	0.559815	6.35268e-10	1.48731e-09	82.9245	82.717
RREB1(+)	Hypoxia	0.0441566	0.00627401	3193551	0.559893	6.67447e-10	1.55528e-09	100	100
ZBTB7A(+)	Hypoxia	0.0358529	0.00499538	3192199	0.559656	7.78819e-10	1.80628e-09	100	100
TCF12(+)	Hypoxia	0.033801	0.00300397	3191470	0.559528	8.46192e-10	1.95336e-09	100	100
NRF1(+)	Hypoxia	0.0146285	0.00320486	3.18541e+06	0.558466	1.44058e-09	3.27947e-09	81.2264	79.725
SATB1(+)	Hypoxia	0.0387332	0.00556672	3.1827e+06	0.557991	2.26484e-09	5.10882e-09	99.2453	98.6434
ELF1(+)	Hypoxia	0.0961268	0.00322648	3176678	0.556935	4.39235e-09	9.77396e-09	100	100
ZNF675(+)	Hypoxia	0.0437724	0.020676	3.02303e+06	0.529998	5.6022e-09	1.24102e-08	15.283	9.47779
NFYC(+)	Hypoxia	0.0683889	0.00130319	3164491	0.554798	1.61893e-08	3.55445e-08	100	100
ARNTL2(+)	Hypoxia	0.00555018	0.00353857	2.95548e+06	0.518155	2.38521e-08	5.14539e-08	6.88679	3.30794
RFX3(+)	Hypoxia	0.0236123	0.00281032	3100531	0.543585	4.44176e-08	9.37704e-08	39.717	29.4927
E2F4(+)	Hypoxia	0.0574273	0.00110434	3143942	0.551196	1.3124e-07	2.72406e-07	100	100
ESR2(+)	Hypoxia	0.00460665	0.00142537	3075279	0.539158	2.83884e-07	5.77114e-07	33.3962	26.2776
ZNF761(+)	Hypoxia	0.0084953	0.00387862	3063669	0.537122	9.08803e-07	1.81028e-06	32.0755	25.7201
SP2(+)	Hypoxia	0.0261065	0.000421973	3123481	0.547608	9.23184e-07	1.83154e-06	100	100
MYBL1(+)	Hypoxia	0.0280099	0.00373444	3110230	0.545285	3.04328e-06	5.87258e-06	99.8113	99.6841
ZNF124(+)	Hypoxia	0.00866123	0.00313517	3.01532e+06	0.528646	3.07504e-06	5.91078e-06	20.3774	14.7556
E2F3(+)	Hypoxia	0.0254057	0.00210891	3109167	0.545099	3.34087e-06	6.37217e-06	100	100
YY1(+)	Hypoxia	0.0734895	0.00208377	3.10129e+06	0.543718	6.59597e-06	1.23894e-05	100	100
ARNTL(+)	Hypoxia	0.0173521	0.00240147	3091795	0.542053	1.27493e-05	2.36772e-05	82.2642	74.9675
HOXB2(+)	Hypoxia	0.0677649	0.00240797	3084274	0.540735	2.6832e-05	4.90926e-05	100	100
ZSCAN21(+)	Hypoxia	0.0118688	0.00527373	2.99935e+06	0.525846	2.90797e-05	5.30088e-05	19.8113	15.1831
POU3F3(+)	Hypoxia	0.00515436	0.000373509	3.08199e+06	0.540334	3.21398e-05	5.81577e-05	96.8868	94.9266
TBX1(+)	Hypoxia	0.0028799	0.00104513	2.97022e+06	0.520738	4.01544e-05	7.23952e-05	13.3962	9.32912
KLF16(+)	Hypoxia	0.0181502	0.00176482	3078252	0.539679	4.31399e-05	7.72142e-05	98.9623	99.0708
ZNF333(+)	Hypoxia	0.032387	0.00425643	3.07484e+06	0.539081	5.43698e-05	9.63791e-05	87.7358	83.7577
KLF8(+)	Hypoxia	0.00224524	0.00080182	2986339	0.523565	5.9115e-05	0.000103925	17.9245	13.3247
NR4A2(+)	Hypoxia	0.0493593	0.00501911	3056145	0.535803	8.9451e-05	0.000156698	57.1698	50.6411
DEAF1(+)	Hypoxia	0.00488287	0.00083764	3.02815e+06	0.530894	9.12246e-05	0.00015924	35.1887	29.4183
HIVEP2(+)	Hypoxia	0.0111822	0.00240657	3056338	0.535837	0.00012972	0.00022564	62.8302	58.3906
SPI1(+)	Hypoxia	0.0932625	0.000903813	3.05878e+06	0.536264	0.000185467	0.000318127	100	100
ZNF683(+)	Hypoxia	0.00477973	0.00147356	2.9362e+06	0.514774	0.00038995	0.000661978	9.0566	6.07694
KLF1(+)	Hypoxia	0.00702699	0.000522299	3047278	0.534248	0.000405455	0.0006836	85.8491	84.5382
NR2F6(+)	Hypoxia	0.00164346	1.16406e-05	2966494	0.520085	0.000455328	0.000765075	16.7925	12.6371
ZNF382(+)	Hypoxia	0.000869374	0.000669158	2.87192e+06	0.503504	0.000472527	0.000788609	0.943396	0.241591
ZNF84(+)	Hypoxia	0.0102713	0.00154665	3.03847e+06	0.532705	0.000633097	0.00105303	73.2075	69.5038
THRA(+)	Hypoxia	0.0103267	0.00114663	2.99002e+06	0.52421	0.000704026	0.00116317	26.9811	22.152
RXRB(+)	Hypoxia	0.00922741	0.00126552	3031880	0.531549	0.00111231	0.00180159	81.7925	82.8471
HOXB6(+)	Hypoxia	0.0100876	0.00121684	3030307	0.531273	0.00114446	0.00184759	78.3019	73.1091
NR3C1(+)	Hypoxia	0.04411	0.00222085	3030032	0.531225	0.0012883	0.00205961	100	100
HOXA10(+)	Hypoxia	0.00437858	0.000299333	3027523	0.530785	0.00150561	0.00239926	93.8679	93.8487
ZSCAN9(+)	Hypoxia	0.0235499	0.00166255	3005268	0.526883	0.0025738	0.00403637	51.3208	45.289
ZNF222(+)	Hypoxia	0.00088944	0.000231701	2.88442e+06	0.505695	0.00281366	0.00439856	2.26415	1.11503
ESRRA(+)	Hypoxia	0.0509884	0.000514503	3017102	0.528958	0.00283664	0.0044205	100	100
ZNF594(+)	Hypoxia	0.0150257	0.00288839	2967907	0.520333	0.00289413	0.00449592	23.7736	19.6989
SMAD1(+)	Hypoxia	0.0061239	0.000672698	3.01295e+06	0.52823	0.00333889	0.00515441	77.1698	73.8153
ZNF233(+)	Hypoxia	0.00261022	0.00010038	2.94663e+06	0.516602	0.00350178	0.00538904	15.8491	12.5441
FOXJ2(+)	Hypoxia	0.0247914	0.0023627	3.01272e+06	0.52819	0.00366394	0.00560368	98.8679	98.3832
ZNF250(+)	Hypoxia	0.0123801	0.00145652	2996686	0.525379	0.00419233	0.00639201	49.1509	44.3226
ATF1(+)	Hypoxia	0.0995027	0.000799487	3007047	0.527195	0.00505985	0.00769098	100	100
EOMES(+)	Hypoxia	0.0191722	0.000204317	3005848	0.526985	0.00541032	0.00817339	100	100
VEZF1(+)	Hypoxia	0.0300202	0.00307416	3003933	0.526649	0.0060157	0.00903269	99.3396	99.0522
MECP2(+)	Hypoxia	0.0180612	0.0129966	2.94555e+06	0.516414	0.00860078	0.0127209	18.7736	15.8707
ZNF230(+)	Hypoxia	0.0165965	0.00232227	2974159	0.521429	0.00887577	0.0130884	37.7358	33.2652
E4F1(+)	Hypoxia	0.0125032	0.00117655	2.99113e+06	0.524405	0.00969726	0.014215	65.8491	61.4756
PAX8(+)	Hypoxia	0.0121532	0.000110466	2.71427e+06	0.475865	0.0111292	0.01617	59.8113	67.1065
IRF4(+)	Hypoxia	0.0221665	0.000786906	2981072	0.522641	0.0196068	0.0275947	99.8113	99.8513
MYPOP(+)	Hypoxia	0.00316869	0.000257626	2.96776e+06	0.520308	0.0205064	0.0286974	46.7925	42.4271
TCFL5(+)	Hypoxia	0.0152235	0.00142528	2974225	0.521441	0.0247918	0.0343058	70.283	68.4259
ZNF615(+)	Hypoxia	0.00121735	0.000279036	2.89399e+06	0.507374	0.029432	0.0403872	5.4717	3.99554
ZNF30(+)	Hypoxia	0.00645201	0.00129764	2.91822e+06	0.511622	0.0343074	0.0466883	13.9623	11.7079
E2F5(+)	Hypoxia	0.00298952	8.54406e-05	2.78668e+06	0.48856	0.0345724	0.0469196	9.71698	12.0795
ZNF589(+)	Hypoxia	0.0104483	0.00119725	2.96288e+06	0.519452	0.0352857	0.0477565	58.7736	53.9305

## Sheet: Mast DC
feature	group	avgExpr	logFC	statistic	auc	pval	padj	pct_in	pct_out
SPIB(+)	Mast/DC	0.183919	0.0371954	2557136	0.885233	1.11459e-175	5.50605e-173	100	100
BCL11A(+)	Mast/DC	0.0418275	0.0178403	2544401	0.880824	9.95995e-172	2.46011e-169	100	100
BATF3(+)	Mast/DC	0.10897	0.0742971	2408643	0.833827	2.42198e-137	3.98819e-135	96.2887	64.4896
ETS1(+)	Mast/DC	0.0626015	0.00977634	2348522	0.813014	1.1418e-116	9.40079e-115	100	100
ELF1(+)	Mast/DC	0.10863	0.0164359	2283814	0.790614	7.74738e-101	4.78401e-99	100	100
RUNX3(+)	Mast/DC	0.0398234	0.00913034	2.26055e+06	0.782561	1.96872e-95	1.08061e-93	100	100
TBX21(+)	Mast/DC	0.0378145	0.00933694	2.21624e+06	0.767221	1.4881e-85	6.12603e-84	100	100
IRF1(+)	Mast/DC	0.0490906	0.00893899	2.19935e+06	0.761375	6.20712e-82	2.04421e-80	100	100
YY1(+)	Mast/DC	0.0816714	0.0107308	2197796	0.760836	1.32736e-81	4.09822e-80	100	100
REST(+)	Mast/DC	0.0827545	0.0143459	2188813	0.757726	1.02899e-79	2.99012e-78	100	100
NFE2L3(+)	Mast/DC	0.0460371	0.0298181	2.09376e+06	0.724821	2.2533e-73	6.18405e-72	76.4948	41.8234
MAX(+)	Mast/DC	0.181305	0.0332524	2.1477e+06	0.743495	2.35264e-71	5.81102e-70	100	100
REL(+)	Mast/DC	0.213221	0.0746207	2143488	0.742035	1.5924e-70	3.74592e-69	100	99.6306
FLI1(+)	Mast/DC	0.0746674	0.00831953	2137704	0.740033	2.15521e-69	4.62901e-68	100	100
NFE2L2(+)	Mast/DC	0.0991596	0.0145777	2.13098e+06	0.737705	4.3367e-68	8.92638e-67	100	100
JUNB(+)	Mast/DC	0.222559	0.0308088	2114033	0.731839	7.35475e-65	1.4533e-63	100	100
FOXN2(+)	Mast/DC	0.0634708	0.0289251	2.05325e+06	0.710798	2.7485e-54	4.68193e-53	94.8454	80.0537
IRF8(+)	Mast/DC	0.132173	0.0151418	2.0415e+06	0.70673	6.06504e-52	9.36291e-51	100	100
MYC(+)	Mast/DC	0.118983	0.0141231	1997238	0.691406	8.80104e-45	1.27874e-43	100	100
THAP1(+)	Mast/DC	0.0756407	0.0139334	1996480	0.691144	1.15456e-44	1.62958e-43	100	100
HOXA5(+)	Mast/DC	0.0325646	0.013519	1.89942e+06	0.657544	1.24256e-38	1.5739e-37	70.1031	38.1968
KLF13(+)	Mast/DC	0.0679356	0.0190709	1948879	0.674665	1.39505e-37	1.72288e-36	100	99.3956
ZNF791(+)	Mast/DC	0.153598	0.0563792	1.93275e+06	0.669082	3.43292e-37	4.13625e-36	85.1546	60.6951
PAX5(+)	Mast/DC	0.0313125	0.00579714	1926517	0.666924	1.79405e-34	1.96946e-33	100	100
USF2(+)	Mast/DC	0.0862791	0.00800363	1916475	0.663448	4.02538e-33	4.23094e-32	100	100
FOXP1(+)	Mast/DC	0.0686077	0.0123218	1910676	0.66144	2.35604e-32	2.32777e-31	100	100
NR1H2(+)	Mast/DC	0.0750575	0.0162792	1.91017e+06	0.661267	2.7385e-32	2.65259e-31	99.7938	97.1122
MAZ(+)	Mast/DC	0.0519988	0.00402912	1906985	0.660162	7.1736e-32	6.81492e-31	100	100
CEBPZ(+)	Mast/DC	0.0656291	0.0062302	1885986	0.652893	3.42541e-29	3.13362e-28	100	100
ATF1(+)	Mast/DC	0.112922	0.0152347	1876635	0.649656	4.87793e-28	4.30303e-27	100	100
ATF4(+)	Mast/DC	0.130532	0.0133057	1.86945e+06	0.647169	3.61309e-27	3.07736e-26	100	100
IRF2(+)	Mast/DC	0.0619551	0.0118956	1868591	0.646871	4.58237e-27	3.83677e-26	100	99.9832
ELK3(+)	Mast/DC	0.063065	0.00498349	1863396	0.645073	1.90472e-26	1.56822e-25	100	100
HOXB2(+)	Mast/DC	0.0761333	0.0112254	1856485	0.64268	1.23405e-25	9.83262e-25	100	100
EOMES(+)	Mast/DC	0.0218363	0.00306561	1854849	0.642114	1.91203e-25	1.49928e-24	100	100
BCL11B(+)	Mast/DC	0.0282835	0.0134381	1.78257e+06	0.617091	6.50123e-24	4.79344e-23	54.433	33.4285
TFDP1(+)	Mast/DC	0.0744991	0.00673276	1.82827e+06	0.632914	1.84752e-22	1.30382e-21	100	100
RELA(+)	Mast/DC	0.0505605	0.00455324	1826315	0.632236	3.01099e-22	2.09497e-21	100	100
DBP(+)	Mast/DC	0.0712129	0.010682	1824105	0.631471	5.21094e-22	3.50704e-21	100	99.9161
EBF1(+)	Mast/DC	0.0192151	0.00353507	1.81647e+06	0.628829	3.38038e-21	2.16871e-20	100	99.9832
TFEB(+)	Mast/DC	0.0467567	0.00504244	1812977	0.627619	7.86652e-21	4.98213e-20	100	100
SNAI3(+)	Mast/DC	0.0416709	0.0174375	1.80001e+06	0.623131	4.87409e-20	2.90097e-19	78.9691	68.4352
JAZF1(+)	Mast/DC	0.102628	0.013388	1800461	0.623286	1.51599e-19	8.81057e-19	100	100
GFI1(+)	Mast/DC	0.0328371	0.016715	1.72209e+06	0.596155	2.0748e-19	1.17811e-18	43.0928	25.8227
JUN(+)	Mast/DC	0.356171	0.0508499	1797284	0.622186	3.16191e-19	1.77498e-18	100	100
FOXN3(+)	Mast/DC	0.0779295	0.0104757	1.79551e+06	0.621572	4.75173e-19	2.60817e-18	100	100
FOXO1(+)	Mast/DC	0.027121	0.00755107	1793482	0.62087	7.55405e-19	4.10077e-18	99.5876	97.7837
RUNX2(+)	Mast/DC	0.0422762	0.00991117	1.79105e+06	0.620028	1.31289e-18	6.97382e-18	100	99.5635
STAT1(+)	Mast/DC	0.0460128	0.00433105	1778768	0.615776	2.01849e-17	9.87262e-17	100	100
MLX(+)	Mast/DC	0.0858537	0.00683075	1.7776e+06	0.615372	2.60358e-17	1.26095e-16	100	100
IKZF1(+)	Mast/DC	0.0474211	0.00655176	1774317	0.614235	5.30649e-17	2.49658e-16	100	100
NFYB(+)	Mast/DC	0.0312035	0.00200614	1774344	0.614245	5.27567e-17	2.49658e-16	100	100
SP2(+)	Mast/DC	0.0279338	0.00235726	1772610	0.613644	7.66205e-17	3.5708e-16	100	100
GMEB2(+)	Mast/DC	0.0166545	0.00404091	1.76716e+06	0.611756	2.19319e-16	1.00318e-15	89.0722	84.9396
THAP11(+)	Mast/DC	0.0509396	0.00562989	1.76757e+06	0.611899	2.24298e-16	1.01654e-15	100	100
E2F4(+)	Mast/DC	0.0615881	0.00549728	1763546	0.610507	5.22378e-16	2.32482e-15	100	100
NFYC(+)	Mast/DC	0.073458	0.00665924	1761610	0.609836	7.81814e-16	3.41784e-15	100	100
IRF3(+)	Mast/DC	0.0324671	0.00404	1.75202e+06	0.606518	5.55781e-15	2.34663e-14	100	100
LEF1(+)	Mast/DC	0.0188261	0.00223683	1751823	0.606448	5.78812e-15	2.42316e-14	100	99.9832
YBX1(+)	Mast/DC	0.0650396	0.00370271	1733104	0.599968	2.24839e-13	8.74569e-13	100	100
CREM(+)	Mast/DC	0.115379	0.00828208	1732286	0.599685	2.62495e-13	1.01307e-12	100	100
STAT4(+)	Mast/DC	0.0233455	0.00352831	1.73134e+06	0.599358	3.13463e-13	1.19562e-12	99.3814	96.6756
IRF7(+)	Mast/DC	0.065151	0.00942841	1.72959e+06	0.598753	4.35774e-13	1.6433e-12	100	100
KLF9(+)	Mast/DC	0.0547752	0.0101821	1729066	0.59857	4.80904e-13	1.78622e-12	100	99.8825
IRF4(+)	Mast/DC	0.0250185	0.00379514	1729071	0.598572	4.80455e-13	1.78622e-12	100	99.8321
HSF1(+)	Mast/DC	0.102711	0.0221025	1726090	0.59754	8.35907e-13	2.9923e-12	98.3505	96.6588
ASCL2(+)	Mast/DC	0.0324653	0.0111343	1.68309e+06	0.582654	1.48712e-12	5.28516e-12	50.7216	34.4862
NFKB1(+)	Mast/DC	0.0320153	0.00471398	1718002	0.59474	3.66248e-12	1.27413e-11	100	99.8489
BBX(+)	Mast/DC	0.0543116	0.0170245	1676217	0.580275	9.76226e-12	3.30312e-11	51.3402	35.6279
NFKB2(+)	Mast/DC	0.0467314	0.00631076	1712252	0.59275	1.02027e-11	3.42867e-11	100	99.9664
ZNF33B(+)	Mast/DC	0.0409648	0.0132663	1.65573e+06	0.573184	4.41588e-11	1.41652e-10	44.9485	29.2814
SMAD5(+)	Mast/DC	0.0445534	0.00811906	1.69798e+06	0.587809	7.31857e-11	2.30279e-10	84.9485	70.8193
NR3C1(+)	Mast/DC	0.0454006	0.00340211	1697941	0.587795	1.19317e-10	3.68391e-10	100	100
GMEB1(+)	Mast/DC	0.0738297	0.00744233	1686736	0.583916	7.47662e-10	2.19848e-09	100	99.9328
ZNF683(+)	Mast/DC	0.00696545	0.003695	1.54545e+06	0.535004	2.22922e-09	6.22168e-09	12.9897	6.04433
NR4A2(+)	Mast/DC	0.063963	0.0203274	1.66557e+06	0.576591	2.46162e-09	6.79352e-09	62.4742	50.8395
SPI1(+)	Mast/DC	0.0970131	0.00487258	1677109	0.580584	3.39645e-09	9.29346e-09	100	100
RELB(+)	Mast/DC	0.0370953	0.00237439	1676789	0.580473	3.56812e-09	9.6849e-09	100	100
FOSB(+)	Mast/DC	0.0996009	0.00963305	1675160	0.579909	4.58161e-09	1.23006e-08	100	100
PRDM1(+)	Mast/DC	0.0436133	0.0049779	1669389	0.577911	1.09609e-08	2.89555e-08	100	100
LYL1(+)	Mast/DC	0.0743905	0.0202643	1.61973e+06	0.560722	1.76004e-07	4.3912e-07	45.9794	34.268
BATF(+)	Mast/DC	0.118392	0.0070027	1.64873e+06	0.570758	2.09794e-07	5.18191e-07	99.7938	99.7482
CTCF(+)	Mast/DC	0.0335758	0.00204939	1639692	0.567631	7.01238e-07	1.67348e-06	100	100
POU2F2(+)	Mast/DC	0.0634182	0.0055126	1637978	0.567037	8.76586e-07	2.07193e-06	100	99.9496
ZNF831(+)	Mast/DC	0.0783834	0.0056205	1637460	0.566858	9.37415e-07	2.19471e-06	100	99.9664
EGR3(+)	Mast/DC	0.0898521	0.0101763	1633123	0.565357	1.6332e-06	3.80565e-06	100	100
ZNF808(+)	Mast/DC	0.0129205	0.00151498	1.62926e+06	0.564019	2.60698e-06	5.82737e-06	94.433	88.096
BPTF(+)	Mast/DC	0.051261	0.00543711	1627221	0.563313	3.4118e-06	7.55797e-06	100	100
SATB1(+)	Mast/DC	0.0373154	0.00349603	1622862	0.561804	5.79749e-06	1.25064e-05	99.1753	98.7072
TCF7(+)	Mast/DC	0.0365322	0.0033841	1.61781e+06	0.560054	1.0567e-05	2.2119e-05	100	99.681
HIC1(+)	Mast/DC	0.0128706	0.00190438	1615753	0.559343	1.33573e-05	2.74938e-05	95.0515	91.9073
RFX1(+)	Mast/DC	0.0332937	0.00610789	1608170	0.556718	3.08137e-05	6.21305e-05	88.866	84.8556
ZNF91(+)	Mast/DC	0.0363113	0.00373768	1606606	0.556177	3.77505e-05	7.51966e-05	100	100
ZNF263(+)	Mast/DC	0.0298686	0.00387174	1.60169e+06	0.554475	6.40909e-05	0.000125638	93.4021	91.3868
HOXA9(+)	Mast/DC	0.00294048	0.000412649	1.58937e+06	0.55021	8.87287e-05	0.000172567	61.2371	50.2686
ZNF17(+)	Mast/DC	0.00569793	0.00156173	1.54957e+06	0.536431	0.000116658	0.000225114	25.9794	19.1236
TBX6(+)	Mast/DC	0.012877	0.00341633	1579637	0.546841	0.000240317	0.000456603	55.0515	49.6474
ZBTB16(+)	Mast/DC	0.0347902	0.00330817	1.58839e+06	0.549872	0.000241927	0.000457899	84.1237	80.8932
JDP2(+)	Mast/DC	0.071951	0.00327766	1588406	0.549876	0.000253536	0.000476224	100	100
TCF4(+)	Mast/DC	0.0638004	0.00328107	1567857	0.542763	0.0017078	0.00299168	100	100
CREBL2(+)	Mast/DC	0.104644	0.003257	1567397	0.542603	0.0017771	0.00310207	100	100
ZNF384(+)	Mast/DC	0.0306899	0.00130417	1564291	0.541528	0.00231677	0.00397391	98.9691	97.7334
HIVEP2(+)	Mast/DC	0.00960746	0.000471276	1.55989e+06	0.540005	0.00236431	0.00404141	67.8351	58.4117
ZNF420(+)	Mast/DC	0.00922204	0.00213216	1519775	0.526118	0.00264464	0.00450501	20.8247	15.5473
TGIF1(+)	Mast/DC	0.111217	0.00352048	1560095	0.540076	0.00328498	0.0055385	100	100
ZNF92(+)	Mast/DC	0.0061213	0.00186407	1.36202e+06	0.471505	0.00330432	0.00555216	14.8454	21.4574
SOX9(+)	Mast/DC	0.00807647	0.00201933	1556075	0.538684	0.00414058	0.00684096	80.8247	71.9443
HOXB3(+)	Mast/DC	0.0139807	0.000782005	1.55637e+06	0.538786	0.00431626	0.00708383	85.7732	81.2458
STAT5B(+)	Mast/DC	0.0265413	0.003504	1.55369e+06	0.537858	0.00494754	0.00806628	74.0206	71.088
ZSCAN9(+)	Mast/DC	0.0230807	0.000994631	1545148	0.534901	0.00535089	0.00869519	54.0206	45.6514
KMT2A(+)	Mast/DC	0.0390938	0.00304374	1552202	0.537343	0.00615711	0.00993992	100	100
CEBPD(+)	Mast/DC	0.101697	0.00255263	1549407	0.536376	0.0076232	0.0122268	100	100
ELF4(+)	Mast/DC	0.0321269	0.0013474	1545184	0.534914	0.0104348	0.0165748	100	99.9328
ZNF66(+)	Mast/DC	0.0223666	0.00408595	1537427	0.532228	0.0115237	0.0181876	55.0515	49.681
ZFX(+)	Mast/DC	0.0326471	0.00188026	1543035	0.53417	0.012193	0.0191827	100	100
SP3(+)	Mast/DC	0.0358604	0.00110958	1542189	0.533877	0.0129543	0.0202513	100	100
ZBED1(+)	Mast/DC	0.0130008	0.000672536	1.52956e+06	0.529504	0.0156851	0.0242138	49.0722	41.1518
ZBTB40(+)	Mast/DC	0.0291688	0.00219439	1530886	0.529964	0.0185114	0.0281373	54.8454	49.0262
ZNF681(+)	Mast/DC	0.00363198	0.000851252	1.51185e+06	0.523375	0.018722	0.0282708	25.9794	22.0618
ZNF429(+)	Mast/DC	0.0111562	0.000834327	1.53684e+06	0.532025	0.0187709	0.0282708	93.4021	90.7488
SOX6(+)	Mast/DC	0.0110245	0.000476727	1535731	0.531641	0.0195712	0.0293866	81.2371	77.1323
MYBL1(+)	Mast/DC	0.025464	0.000620646	1534507	0.531218	0.0220244	0.0326728	100	99.681
ZSCAN30(+)	Mast/DC	0.0540529	0.00585703	1522033	0.526899	0.0234088	0.0344165	42.6804	37.2565
ZNF169(+)	Mast/DC	0.00572572	0.00191504	1.47592e+06	0.510936	0.0236426	0.0346571	6.39175	4.21424

## Sheet: Microglial
feature	group	avgExpr	logFC	statistic	auc	pval	padj	pct_in	pct_out
MLXIPL(+)	Microglial	0.223691	0.107837	7.06656e+06	0.802073	0	0	99.6449	78.7696
MEF2C(+)	Microglial	0.297565	0.104521	7686746	0.872466	0	0	100	100
CEBPA(+)	Microglial	0.168308	0.0554793	7804432	0.885823	0	0	100	100
EGR1(+)	Microglial	0.104221	0.0295128	7076498	0.803201	0	0	100	100
MAF(+)	Microglial	0.0830271	0.0278337	7.09051e+06	0.804791	0	0	100	100
FOS(+)	Microglial	0.113787	0.0267706	7287820	0.827187	0	0	100	100
TAL1(+)	Microglial	0.0596429	0.0261277	7050139	0.800209	0	0	100	99.9776
IRF8(+)	Microglial	0.134819	0.0239894	7.36299e+06	0.835718	0	0	100	100
BHLHE41(+)	Microglial	0.0742651	0.0163808	7070029	0.802467	0	0	100	100
CEBPD(+)	Microglial	0.109935	0.0152725	7.01017e+06	0.795672	0	0	100	100
ETV5(+)	Microglial	0.0781273	0.0134455	7209164	0.818259	0	0	100	100
CREBL2(+)	Microglial	0.119272	0.0254174	6.96262e+06	0.790275	1.1208e-302	4.25903e-301	100	100
EGR2(+)	Microglial	0.225961	0.0921948	6.95902e+06	0.789867	7.85539e-302	2.77183e-300	100	99.9105
MAFB(+)	Microglial	0.256166	0.0559709	6954364	0.789338	9.68224e-301	3.18869e-299	100	100
JUNB(+)	Microglial	0.21918	0.0361819	6808786	0.772815	1.30114e-267	3.78097e-266	100	100
MEF2A(+)	Microglial	0.0747297	0.0215165	6.58389e+06	0.747289	2.95432e-220	6.9497e-219	100	100
JUN(+)	Microglial	0.381863	0.104774	6.57351e+06	0.746111	3.49425e-218	7.50504e-217	100	100
KLF6(+)	Microglial	0.0827838	0.0164317	6.54379e+06	0.742737	2.67229e-212	5.50047e-211	100	100
TCF4(+)	Microglial	0.0783694	0.0253649	6543444	0.742698	3.12602e-212	6.17702e-211	100	100
NFIC(+)	Microglial	0.107566	0.0312147	6489069	0.736526	1.11289e-201	2.03617e-200	100	99.8658
ETS2(+)	Microglial	0.0864549	0.00968773	6.48202e+06	0.735726	2.48381e-200	4.38215e-199	100	100
FOSB(+)	Microglial	0.111552	0.0300563	6425484	0.729309	1.09932e-189	1.87264e-188	100	100
EGR3(+)	Microglial	0.110321	0.0430533	6412523	0.727838	2.75797e-187	4.39496e-186	100	100
TFEC(+)	Microglial	0.0626505	0.0106701	6347262	0.720431	1.94197e-175	2.99791e-174	100	100
ATF6(+)	Microglial	0.0539566	0.0103561	6227559	0.706844	1.00975e-154	1.3856e-153	100	100
NFIA(+)	Microglial	0.0368814	0.0133701	6217257	0.705675	5.02147e-153	6.52791e-152	99.7463	92.2148
ERF(+)	Microglial	0.0275476	0.00627336	6.1456e+06	0.697541	2.69544e-141	3.24768e-140	100	99.9776
FOXN3(+)	Microglial	0.0799574	0.0168803	6.1037e+06	0.692785	1.14044e-134	1.34137e-133	100	100
POU2F2(+)	Microglial	0.072119	0.0198825	6082685	0.690401	2.08464e-131	2.39491e-130	100	99.9329
NFATC2(+)	Microglial	0.0553406	0.0283024	6006227	0.681722	5.70113e-130	6.40081e-129	76.002	48.7919
CREB3L2(+)	Microglial	0.043039	0.0086503	6035898	0.68509	2.73844e-124	2.94085e-123	100	100
DBP(+)	Microglial	0.0717812	0.0150519	6003733	0.681439	1.64023e-119	1.68807e-118	100	99.8881
KLF3(+)	Microglial	0.0618842	0.0065758	5.99258e+06	0.680173	7.07154e-118	7.12927e-117	100	100
ZNF791(+)	Microglial	0.14288	0.0596781	5915463	0.67142	1.03485e-112	1.02243e-111	81.4307	54.2058
IRF5(+)	Microglial	0.0372107	0.00642604	5928007	0.672844	1.22441e-108	1.1201e-107	100	100
FOXP2(+)	Microglial	0.0166269	0.00714853	5.92654e+06	0.672678	1.62392e-108	1.43253e-107	98.5287	87.4273
KLF4(+)	Microglial	0.128492	0.012847	5900565	0.66973	7.91453e-105	6.85926e-104	100	100
REL(+)	Microglial	0.177813	0.0484056	5.87953e+06	0.667342	5.91662e-102	4.95391e-101	99.9493	99.5302
RUNX1(+)	Microglial	0.0846656	0.00911349	5857560	0.664848	5.38455e-99	4.3606e-98	100	100
KLF7(+)	Microglial	0.040148	0.0108934	5806943	0.659103	2.39428e-92	1.87742e-91	100	99.1051
ZNF768(+)	Microglial	0.00902915	0.00250814	5.75517e+06	0.653227	8.48684e-86	6.35227e-85	98.6301	94.3177
PPARA(+)	Microglial	0.0170728	0.00467732	5754974	0.653205	9.02956e-86	6.65761e-85	99.5941	94.5638
ETV6(+)	Microglial	0.0491576	0.00614189	5704073	0.647427	1.46901e-79	1.0221e-78	100	100
ATF6B(+)	Microglial	0.0738145	0.0125368	5699406	0.646897	5.29908e-79	3.63576e-78	100	99.9776
JDP2(+)	Microglial	0.0757793	0.00988362	5.69003e+06	0.645833	6.87827e-78	4.65461e-77	100	100
IKZF1(+)	Microglial	0.0467217	0.007722	5674409	0.64406	4.72664e-76	3.11328e-75	100	100
LYL1(+)	Microglial	0.0841203	0.041021	5.34915e+06	0.607143	2.762e-58	1.60521e-57	48.5033	29.2617
ATOH8(+)	Microglial	0.0290087	0.0102123	5473682	0.621277	5.58993e-57	3.13798e-56	76.4079	58.7248
TGIF2(+)	Microglial	0.0223961	0.00588951	5.44454e+06	0.617969	9.64878e-52	4.86377e-51	95.3831	81.7002
IRF9(+)	Microglial	0.0277707	0.00499159	5374531	0.610023	4.08265e-45	1.93926e-44	100	99.9776
MYC(+)	Microglial	0.112685	0.00974247	5.37202e+06	0.609738	6.84122e-45	3.18827e-44	100	100
FOXP1(+)	Microglial	0.0620363	0.00694896	5350701	0.607319	5.20756e-43	2.3176e-42	100	100
NR1I3(+)	Microglial	0.00803546	0.00199888	5.32022e+06	0.603859	9.09062e-43	4.00961e-42	73.516	55.9284
ELF2(+)	Microglial	0.0469956	0.0060835	5303363	0.601946	5.56797e-39	2.35092e-38	100	99.9776
SPIB(+)	Microglial	0.157904	0.0120738	5296170	0.601129	2.18778e-38	9.15901e-38	100	100
KLF2(+)	Microglial	0.0602614	0.0111379	5.27216e+06	0.598404	1.91859e-36	7.83292e-36	98.5287	92.4832
FOXO3(+)	Microglial	0.0595824	0.00538642	5241434	0.594916	5.10209e-34	1.98459e-33	100	100
BPTF(+)	Microglial	0.0513531	0.0073774	5212602	0.591644	7.91641e-32	2.98527e-31	100	100
USF2(+)	Microglial	0.0824663	0.0051703	5.19765e+06	0.589946	1.0117e-30	3.70209e-30	100	100
ARID3A(+)	Microglial	0.0362057	0.00431358	5.17331e+06	0.587184	5.77832e-29	2.02446e-28	99.9493	97.83
ZNF662(+)	Microglial	0.0183038	0.00597199	5068050	0.575237	4.84189e-28	1.66104e-27	49.518	34.0716
ASCL2(+)	Microglial	0.0301711	0.0115299	5.04929e+06	0.573108	8.29418e-28	2.80639e-27	44.2415	31.9463
ZNF33B(+)	Microglial	0.0373374	0.0124497	5.0041e+06	0.567979	1.14097e-26	3.73271e-26	40.1826	26.1745
FOXJ1(+)	Microglial	0.0179766	0.00374977	5106448	0.579595	1.52938e-24	4.90593e-24	87.1131	80.179
JUND(+)	Microglial	0.0416276	0.00318257	5105877	0.57953	2.23193e-24	7.11336e-24	100	100
ZXDC(+)	Microglial	0.0353411	0.00869083	5026572	0.570529	1.00325e-23	3.11702e-23	52.7651	37.9418
ZNF846(+)	Microglial	0.0326112	0.0100663	5.02701e+06	0.570579	1.0896e-23	3.36415e-23	51.8011	38.7248
FOXK1(+)	Microglial	0.0203284	0.00290071	5.09225e+06	0.577983	1.64062e-23	5.00289e-23	96.6007	90.2461
CLOCK(+)	Microglial	0.0247004	0.00303556	5091811	0.577934	1.7913e-23	5.42885e-23	99.4419	98.1432
SMAD3(+)	Microglial	0.0278073	0.00536555	5.003e+06	0.567854	6.80789e-23	1.99e-22	50.3298	34.7427
FLI1(+)	Microglial	0.0685973	0.00233864	5075217	0.57605	1.98257e-22	5.72742e-22	100	100
MLXIP(+)	Microglial	0.0441239	0.00451795	5054504	0.573699	3.67483e-21	1.04331e-20	100	99.8658
NFE2L3(+)	Microglial	0.0209267	0.00354826	4.97395e+06	0.564557	1.02433e-19	2.81123e-19	54.3379	40.0671
KMT2A(+)	Microglial	0.0390275	0.00396004	5023901	0.570226	2.33002e-19	6.22177e-19	100	100
SPI1(+)	Microglial	0.0958872	0.00487005	5016713	0.56941	6.00217e-19	1.57717e-18	100	100
JAZF1(+)	Microglial	0.0956326	0.0077588	5012384	0.568919	1.0557e-18	2.75935e-18	100	100
ZNF91(+)	Microglial	0.0352396	0.00343604	5009358	0.568575	1.56298e-18	4.06374e-18	100	100
ZNF831(+)	Microglial	0.0757123	0.00363997	5.00732e+06	0.568344	2.03394e-18	5.26057e-18	100	99.9553
TFDP2(+)	Microglial	0.0257955	0.00221322	5006487	0.568249	2.26395e-18	5.82494e-18	100	99.7987
GATA2(+)	Microglial	0.0236818	0.00200052	5004289	0.568	3.00299e-18	7.64679e-18	100	100
CEBPB(+)	Microglial	0.100791	0.00450049	5.00108e+06	0.567636	4.5252e-18	1.14638e-17	100	100
KLF9(+)	Microglial	0.0491253	0.00542581	5000624	0.567584	4.79902e-18	1.20955e-17	100	99.8434
KLF13(+)	Microglial	0.0537884	0.00502552	4988213	0.566175	2.29912e-17	5.70736e-17	99.7463	99.3065
TFAP4(+)	Microglial	0.0122708	0.00191818	4.9496e+06	0.561793	5.72576e-17	1.40026e-16	61.3902	48.9038
SMAD5(+)	Microglial	0.041808	0.00686217	4963738	0.563397	2.1483e-16	5.10221e-16	77.9807	69.1946
PAX8(+)	Microglial	0.013117	0.00152184	4958211	0.56277	2.29479e-16	5.39821e-16	73.2623	62.6622
VENTX(+)	Microglial	0.031459	0.00311568	4.96235e+06	0.56324	5.39954e-16	1.26416e-15	97.9198	93.1991
ZNF678(+)	Microglial	0.0127891	0.00178499	4.93237e+06	0.559837	6.12972e-16	1.42163e-15	62.1005	49.5078
USF1(+)	Microglial	0.0146391	0.00138054	4955955	0.562514	1.15873e-15	2.65005e-15	98.2243	95.2796
NR1H3(+)	Microglial	0.0185205	0.00130708	4.95087e+06	0.561937	2.11217e-15	4.80835e-15	99.5434	99.1946
GATA3(+)	Microglial	0.0328628	0.00115667	4.94336e+06	0.561084	5.06326e-15	1.13693e-14	100	99.9329
ZNF274(+)	Microglial	0.0285922	0.00281016	4942822	0.561023	5.29836e-15	1.18434e-14	95.7382	90.2685
KDM2B(+)	Microglial	0.0188552	0.000733523	4.90925e+06	0.557213	6.05747e-15	1.34792e-14	59.6144	47.2036
HOXA1(+)	Microglial	0.0114441	0.00540425	4.70211e+06	0.533702	1.53668e-14	3.40413e-14	16.4384	9.86577
FOXJ2(+)	Microglial	0.0242869	0.0021172	4923887	0.558874	4.61897e-14	1.01412e-13	99.0868	98.1879
HOXB7(+)	Microglial	0.0173112	0.00166518	4.91915e+06	0.558337	5.90141e-14	1.28995e-13	85.3881	75.6152
ZNF16(+)	Microglial	0.0179632	0.0030975	4858817	0.551488	2.97456e-12	6.2264e-12	58.7519	49.8434
MITF(+)	Microglial	0.0578087	0.0012117	4.88258e+06	0.554185	3.87779e-12	8.08282e-12	100	100
ZNF429(+)	Microglial	0.0109892	0.000871109	4879520	0.553838	5.21195e-12	1.07728e-11	94.4191	89.4183
HOXC4(+)	Microglial	0.0169511	0.00351985	4853209	0.550852	5.92436e-12	1.21437e-11	57.7372	50.9172
ELF1(+)	Microglial	0.0935788	0.000212445	3.93406e+06	0.446526	7.36011e-12	1.50244e-11	100	100
ZIC2(+)	Microglial	0.00946358	0.000454506	4865156	0.552208	1.65381e-11	3.36207e-11	82.4962	73.4452
PAX5(+)	Microglial	0.0266948	0.00107059	4856183	0.551189	5.4612e-11	1.10567e-10	100	100
ZNF362(+)	Microglial	0.0174068	0.00114115	4.85612e+06	0.551183	5.4919e-11	1.10735e-10	99.2897	97.9418
EPAS1(+)	Microglial	0.0255593	0.00334345	4854068	0.550949	6.4287e-11	1.28574e-10	88.5337	87.047
EBF1(+)	Microglial	0.0165493	0.000869011	4850569	0.550552	9.40887e-11	1.83715e-10	100	99.9776
TCF7L1(+)	Microglial	0.00996095	0.000727841	4803271	0.545184	1.95105e-10	3.77969e-10	50.279	41.6331
ZNF219(+)	Microglial	0.00917854	0.00147713	4826966	0.547873	2.19569e-10	4.237e-10	65.7534	56.7785
SOX6(+)	Microglial	0.0115114	0.00133684	4832425	0.548493	4.14946e-10	7.94508e-10	82.3947	75.2573
TCF12(+)	Microglial	0.0322017	0.00131166	4828947	0.548098	7.19414e-10	1.37216e-09	100	100
ZNF319(+)	Microglial	0.0128525	0.000429368	4.81283e+06	0.546269	1.18531e-09	2.24346e-09	71.4358	59.4183
SNAI3(+)	Microglial	0.0282207	0.00385338	4.8106e+06	0.546016	2.19321e-09	4.13529e-09	72.5013	67.7852
ZBTB16(+)	Microglial	0.0345469	0.00405747	4813935	0.546394	2.46857e-09	4.63678e-09	84.8808	79.4855
IRF2(+)	Microglial	0.053371	0.00348092	4.81124e+06	0.546088	3.54127e-09	6.62646e-09	100	99.9776
MSX1(+)	Microglial	0.0111916	0.000962719	4805807	0.545472	5.59861e-09	1.03974e-08	89.7514	89.9105
TBX6(+)	Microglial	0.0117038	0.00286156	4771777	0.541609	1.21799e-08	2.22848e-08	53.4754	48.5459
RUNX2(+)	Microglial	0.0344167	0.00188106	4.79382e+06	0.544111	1.59479e-08	2.90711e-08	100	99.4183
ZFX(+)	Microglial	0.0322393	0.0019177	4783180	0.542903	3.87891e-08	6.89275e-08	100	100
ZSCAN30(+)	Microglial	0.0561798	0.0108688	4.73216e+06	0.537113	4.71678e-08	8.29213e-08	42.2121	35.66
HOXB3(+)	Microglial	0.0142908	0.00148871	4770141	0.541423	1.01887e-07	1.77226e-07	83.2065	80.8725
PLAG1(+)	Microglial	0.0206276	0.000367	4684690	0.531725	1.33513e-07	2.2981e-07	31.2024	23.6242
PRDM1(+)	Microglial	0.0404705	0.00210415	4.75866e+06	0.54012	2.75191e-07	4.70396e-07	100	100
NR2C2(+)	Microglial	0.0273199	0.000576763	4747737	0.538881	6.32846e-07	1.07064e-06	100	100
NR2F1(+)	Microglial	0.00562735	0.000411163	4.72405e+06	0.536192	1.50446e-06	2.49397e-06	64.0791	56.1521
STAT2(+)	Microglial	0.0256743	0.000518347	4.7255e+06	0.536357	3.19946e-06	5.23355e-06	100	100
ETS1(+)	Microglial	0.0539559	0.000568498	4.71693e+06	0.535384	5.81685e-06	9.45239e-06	100	100
ZNF71(+)	Microglial	0.0192568	0.00293414	4.65627e+06	0.528499	1.27451e-05	2.031e-05	37.0878	31.2528
REST(+)	Microglial	0.0706352	0.0016519	4.69287e+06	0.532653	2.87479e-05	4.52276e-05	100	100
FOXO1(+)	Microglial	0.0208187	0.000980096	4683203	0.531556	5.28691e-05	8.23891e-05	98.6809	97.5839
ZNF226(+)	Microglial	0.0015651	7.34943e-05	4.50535e+06	0.511369	5.80034e-05	9.01059e-05	6.18975	3.87025
RFX4(+)	Microglial	0.00755946	2.58044e-05	4.67924e+06	0.531106	6.05142e-05	9.37117e-05	81.0249	74.5861
MECOM(+)	Microglial	0.00659111	1.51392e-06	4.65268e+06	0.528091	0.00014376	0.000217844	57.585	50.962
SREBF1(+)	Microglial	0.030703	0.000373828	4.65982e+06	0.528902	0.000213465	0.000320786	100	100
ZNF333(+)	Microglial	0.0289346	0.000149183	4.65932e+06	0.528845	0.000213641	0.000320786	86.9102	83.311
ZFP3(+)	Microglial	0.00420502	0.000239597	4.59684e+06	0.521753	0.000576496	0.000845072	32.8767	28.5682
SOX12(+)	Microglial	0.0187152	0.000287899	4.55177e+06	0.516638	0.000976524	0.00142302	19.0766	15.3691
ELK4(+)	Microglial	0.0241423	0.000266843	4622856	0.524706	0.00155048	0.00221369	100	100
YY2(+)	Microglial	0.0139439	0.000406734	4.6222e+06	0.524631	0.00159306	0.00226792	92.3389	88.613
NFE2L1(+)	Microglial	0.0254574	0.000538991	4.62e+06	0.524382	0.00178655	0.00252882	98.072	98.434
ZNF879(+)	Microglial	0.00481973	7.58938e-05	4.49751e+06	0.510479	0.00400731	0.00557637	9.3861	7.18121
TEF(+)	Microglial	0.00556307	0.000244354	4567160	0.518385	0.0111684	0.0149517	49.4165	47.7629
RREB1(+)	Microglial	0.0389631	6.92128e-05	4575353	0.519315	0.0133482	0.0175372	100	100
PBX3(+)	Microglial	0.0263434	0.00014565	4559409	0.517505	0.0249286	0.0324927	100	100
ZNF235(+)	Microglial	0.00152475	0.000252294	4.44452e+06	0.504465	0.0265292	0.0343974	2.89193	1.99105
ZNF420(+)	Microglial	0.00736742	0.000168564	4.49887e+06	0.510633	0.0325542	0.041989	17.5545	15.2349
RFX5(+)	Microglial	0.0161212	0.000679772	4549771	0.516411	0.0348393	0.0447029	79.9087	80.7383

## Sheet: Mitotic
feature	group	avgExpr	logFC	statistic	auc	pval	padj	pct_in	pct_out
E2F8(+)	Mitotic	0.0463256	0.0335858	3003317	0.977159	1.92685e-285	9.51866e-283	100	100
E2F1(+)	Mitotic	0.0415569	0.027252	2989960	0.972814	2.63868e-280	6.51753e-278	100	100
E2F2(+)	Mitotic	0.0429824	0.0307831	2977481	0.968753	1.5062e-275	2.48021e-273	100	100
E2F7(+)	Mitotic	0.0365161	0.0274676	2962998	0.964041	4.43481e-270	5.47699e-268	100	100
MYBL2(+)	Mitotic	0.0865586	0.0536404	2951868	0.96042	6.4899e-266	6.41202e-264	100	100
MAZ(+)	Mitotic	0.0770239	0.0312705	2942361	0.957327	2.21004e-262	1.8196e-260	100	100
MXD3(+)	Mitotic	0.305308	0.258175	2.82896e+06	0.920432	6.8187e-259	4.81205e-257	93.2563	43.6677
NFYB(+)	Mitotic	0.0508455	0.023381	2871148	0.934157	1.11298e-236	6.87262e-235	100	100
TFDP1(+)	Mitotic	0.107651	0.0428293	2835114	0.922433	3.49689e-224	1.9194e-222	100	100
YBX1(+)	Mitotic	0.0880372	0.028737	2.82318e+06	0.918551	4.04407e-220	1.99777e-218	100	100
NFYC(+)	Mitotic	0.112404	0.049057	2.79318e+06	0.908789	4.54006e-210	2.0389e-208	100	100
CEBPZ(+)	Mitotic	0.082712	0.0248459	2710637	0.881933	1.22344e-183	5.03648e-182	100	100
E2F4(+)	Mitotic	0.0822355	0.0279858	2667406	0.867867	1.64223e-170	6.24047e-169	100	100
CEBPG(+)	Mitotic	0.066133	0.0310274	2587466	0.841858	1.57209e-147	5.54722e-146	100	99.8143
YY1(+)	Mitotic	0.0858926	0.0153836	2543631	0.827596	1.21642e-135	3.75569e-134	100	100
SP2(+)	Mitotic	0.0398736	0.015357	2520046	0.819922	1.87369e-129	5.14223e-128	100	100
CREB3(+)	Mitotic	0.0784046	0.0272294	2511872	0.817263	2.41585e-127	6.2812e-126	100	100
ESRRA(+)	Mitotic	0.070305	0.021477	2.49972e+06	0.813309	3.07544e-124	7.59634e-123	100	100
E2F6(+)	Mitotic	0.02857	0.0100901	2458390	0.799862	5.72673e-114	1.23e-112	100	100
RELA(+)	Mitotic	0.0569102	0.0114856	2448379	0.796605	1.50651e-111	2.97686e-110	100	100
REST(+)	Mitotic	0.085391	0.0172958	2421491	0.787856	3.5284e-105	6.01044e-104	100	100
THAP1(+)	Mitotic	0.0849485	0.024137	2409375	0.783914	2.2684e-102	3.61481e-101	100	100
SOX11(+)	Mitotic	0.0148238	0.00897992	2385967	0.776298	4.50414e-100	6.95326e-99	93.6416	66.4809
ATF1(+)	Mitotic	0.127845	0.0315531	2388539	0.777135	1.24378e-97	1.80714e-96	100	100
SP5(+)	Mitotic	0.00844883	0.00314895	2355901	0.766516	1.94487e-90	2.59666e-89	100	99.9493
BATF(+)	Mitotic	0.143445	0.0342921	2346622	0.763497	1.9192e-88	2.34568e-87	100	99.7298
TP53(+)	Mitotic	0.0320687	0.0110836	2310918	0.75188	5.56871e-81	5.29027e-80	100	99.9831
MLX(+)	Mitotic	0.0976343	0.0196829	2297678	0.747573	2.67942e-78	2.36363e-77	100	100
TFE3(+)	Mitotic	0.0518859	0.0150547	2282976	0.742789	2.25217e-75	1.76599e-74	100	100
ESX1(+)	Mitotic	0.0110371	0.00418779	2267814	0.737856	2.0382e-72	1.43839e-71	100	99.8311
MAX(+)	Mitotic	0.180075	0.0321062	2266989	0.737588	2.94032e-72	2.01739e-71	100	100
ELK3(+)	Mitotic	0.0673345	0.00965572	2264645	0.736825	8.30983e-72	5.62337e-71	100	100
ELK1(+)	Mitotic	0.0463579	0.00990602	2259738	0.735228	7.23558e-71	4.76584e-70	100	100
XBP1(+)	Mitotic	0.0613026	0.0135328	2225092	0.723956	2.06898e-64	1.20244e-63	100	100
ELF1(+)	Mitotic	0.105121	0.0127144	2.21924e+06	0.722053	2.36995e-63	1.34569e-62	100	100
POU3F3(+)	Mitotic	0.0109329	0.00662432	2217094	0.721354	5.68709e-63	3.15665e-62	99.422	94.8835
HSF1(+)	Mitotic	0.127352	0.0490301	2.19152e+06	0.713034	1.85942e-58	9.56828e-58	99.0366	96.589
ATF4(+)	Mitotic	0.136209	0.0195567	2184042	0.7106	3.61313e-57	1.76721e-56	100	100
BHLHE40(+)	Mitotic	0.102786	0.0154138	2.17877e+06	0.708885	2.85678e-56	1.35697e-55	100	100
CTCF(+)	Mitotic	0.0404313	0.00951751	2173573	0.707194	2.15839e-55	1.00589e-54	100	100
NFYA(+)	Mitotic	0.0172478	0.0092124	2150138	0.699569	6.69297e-52	3.00575e-51	90.7514	79.4326
THAP11(+)	Mitotic	0.0545764	0.00961765	2128155	0.692417	5.09795e-48	2.22866e-47	100	100
JAZF1(+)	Mitotic	0.106108	0.0172503	2106164	0.685262	1.21129e-44	4.94527e-44	100	100
HOXB2(+)	Mitotic	0.0794143	0.0148583	2088278	0.679442	5.43918e-42	2.14957e-41	100	100
ATF6B(+)	Mitotic	0.0798812	0.0160613	2.07297e+06	0.674462	8.68836e-40	3.2271e-39	100	99.9831
MYC(+)	Mitotic	0.117135	0.012194	2.07222e+06	0.674217	1.11108e-39	4.09605e-39	100	100
RARA(+)	Mitotic	0.0738629	0.0194186	2058602	0.669787	8.94073e-38	3.20052e-37	100	99.7636
IRF4(+)	Mitotic	0.0271651	0.00615172	2027022	0.659512	1.52969e-33	5.10587e-33	100	99.8311
TBX21(+)	Mitotic	0.0373457	0.00888068	2007523	0.653168	4.65776e-31	1.5238e-30	100	100
TP73(+)	Mitotic	0.012289	0.00260731	1991562	0.647975	6.906e-30	2.2153e-29	90.9441	67.798
NFIB(+)	Mitotic	0.00651671	0.00326544	1969618	0.640835	9.01858e-29	2.78449e-28	69.5568	55.1841
IRF7(+)	Mitotic	0.0642518	0.00850448	1985536	0.646014	2.23593e-28	6.81821e-28	100	100
USF2(+)	Mitotic	0.0854702	0.00716974	1983828	0.645458	3.5683e-28	1.06189e-27	100	100
PRRX1(+)	Mitotic	0.00761327	0.00212701	1978402	0.643693	1.55707e-27	4.47204e-27	100	99.7467
RFX1(+)	Mitotic	0.0424409	0.0160918	1964059	0.639026	5.84962e-26	1.6054e-25	90.7514	84.6673
CREM(+)	Mitotic	0.116161	0.00918086	1957269	0.636817	4.08414e-25	1.09058e-24	100	100
BBX(+)	Mitotic	0.0596786	0.0229595	1881757	0.612249	9.02099e-23	2.28532e-22	57.9961	34.9544
ATF5(+)	Mitotic	0.122382	0.0136416	1932650	0.628807	1.91412e-22	4.79988e-22	100	100
MSC(+)	Mitotic	0.0128271	0.00838834	1800487	0.585807	4.00328e-22	9.98797e-22	32.5626	16.8355
ELF4(+)	Mitotic	0.0360802	0.00565485	1905249	0.619892	1.17201e-19	2.68043e-19	100	99.9325
RFX2(+)	Mitotic	0.013927	0.00230069	1900999	0.618509	3.04568e-19	6.87015e-19	100	99.257
SREBF2(+)	Mitotic	0.0215069	0.00322577	1899889	0.618148	3.90158e-19	8.76082e-19	100	100
NR1H2(+)	Mitotic	0.070437	0.0113472	1.89937e+06	0.61798	4.37455e-19	9.73436e-19	99.2293	97.1462
VDR(+)	Mitotic	0.050036	0.00901089	1897458	0.617357	6.69007e-19	1.4754e-18	99.2293	97.4671
ZNF263(+)	Mitotic	0.0317508	0.00594111	1891532	0.615429	2.40168e-18	5.20365e-18	97.4952	91.0165
PBX3(+)	Mitotic	0.030276	0.00438715	1888637	0.614487	4.60671e-18	9.80911e-18	100	100
MYPOP(+)	Mitotic	0.00374782	0.000863977	1.85405e+06	0.603235	5.33018e-18	1.13009e-17	62.6204	41.4387
ZBTB40(+)	Mitotic	0.0391904	0.0131069	1.85744e+06	0.604338	2.68482e-17	5.64384e-17	64.7399	48.1256
BORCS8-MEF2B(+)	Mitotic	0.0079681	0.00311328	1855626	0.603747	3.03808e-17	6.35937e-17	63.7765	47.2476
STAT6(+)	Mitotic	0.0485031	0.00479021	1.86373e+06	0.606384	8.30487e-16	1.65428e-15	100	100
RUNX3(+)	Mitotic	0.0374174	0.00656593	1854515	0.603385	5.17112e-15	1.00178e-14	100	100
POU2AF1(+)	Mitotic	0.00863364	0.00152809	1.84062e+06	0.598863	4.63552e-14	8.80749e-14	87.4759	73.59
ZNF683(+)	Mitotic	0.0107528	0.00783552	1.66776e+06	0.542623	5.86603e-14	1.11028e-13	14.2582	5.89328
ZIC1(+)	Mitotic	0.00766197	0.00299675	1817875	0.591464	1.03513e-12	1.88692e-12	66.0886	61.1787
MXI1(+)	Mitotic	0.0722122	0.00305204	1821695	0.592707	2.30447e-12	4.15478e-12	100	100
DDIT3(+)	Mitotic	0.086651	0.00582505	1816077	0.590879	6.13881e-12	1.09479e-11	100	100
HIF1A(+)	Mitotic	0.0684051	0.00335055	1810731	0.58914	1.53259e-11	2.69431e-11	100	100
ZNF444(+)	Mitotic	0.00690336	0.000751163	1794735	0.583935	1.18155e-10	1.9921e-10	74.9518	69.1827
ZNF17(+)	Mitotic	0.00593183	0.0018251	1.70755e+06	0.555569	1.34265e-09	2.15348e-09	30.2505	18.7099
KLF10(+)	Mitotic	0.0635932	0.00459842	1778693	0.578716	2.58406e-09	4.13115e-09	100	100
ZSCAN9(+)	Mitotic	0.0308626	0.0094642	1759001	0.572309	2.64893e-09	4.2212e-09	56.262	45.407
FOXN2(+)	Mitotic	0.0411052	0.00476545	1.77532e+06	0.577617	3.80078e-09	6.03725e-09	92.4855	80.1756
HMGA2(+)	Mitotic	0.0287274	0.00830169	1730227	0.562947	6.49626e-09	1.02857e-08	43.738	30.0405
TWIST1(+)	Mitotic	0.00135239	7.73363e-05	1.3908e+06	0.452511	2.89319e-08	4.43862e-08	7.89981	17.3421
NFE2L2(+)	Mitotic	0.0904189	0.00515475	1758501	0.572146	4.7895e-08	7.25661e-08	100	100
GATA3(+)	Mitotic	0.0329246	0.000940302	1315038	0.427861	4.80346e-08	7.25661e-08	100	99.9493
FOSL2(+)	Mitotic	0.0677215	0.00117897	1752266	0.570117	1.12391e-07	1.66731e-07	100	100
ETV2(+)	Mitotic	0.0158256	0.00150758	1748787	0.568985	1.79101e-07	2.60991e-07	99.8073	98.4634
STAT1(+)	Mitotic	0.0441411	0.00232019	1743554	0.567283	3.56218e-07	5.14537e-07	100	100
ZNF143(+)	Mitotic	0.0257147	0.00189717	1741463	0.566603	4.66744e-07	6.68323e-07	100	100
PBX1(+)	Mitotic	0.0067032	0.00111284	1.72717e+06	0.561952	2.75175e-06	3.85089e-06	97.4952	92.3506
HOXA9(+)	Mitotic	0.00333424	0.000843285	1.71254e+06	0.557193	4.12062e-06	5.6544e-06	55.8767	50.6754
SPI1(+)	Mitotic	0.094781	0.00247289	1722853	0.560548	4.61981e-06	6.30438e-06	100	100
GMEB1(+)	Mitotic	0.0717249	0.00519579	1.71516e+06	0.558045	1.12327e-05	1.52026e-05	100	99.9325
ASCL1(+)	Mitotic	0.0166742	0.00255858	1686105	0.548591	0.000191349	0.000247452	69.7495	69.436
SPIB(+)	Mitotic	0.150249	0.000787641	1.39271e+06	0.453133	0.000390789	0.000493733	100	100
ZBTB3(+)	Mitotic	0.00434077	0.00131272	1.60024e+06	0.520654	0.000416868	0.000524002	10.79	6.68693
MXD1(+)	Mitotic	0.0690232	0.000484205	1.67936e+06	0.546397	0.000447089	0.000559144	100	100
GFI1(+)	Mitotic	0.0234143	0.00656226	1646721	0.535777	0.000544744	0.000677843	33.1407	26.5957
ZXDB(+)	Mitotic	0.00203769	0.0012327	1.58413e+06	0.515411	0.000946131	0.00116847	7.12909	4.08646
ZNF831(+)	Mitotic	0.0740655	0.00095645	1406625	0.45766	0.00135675	0.00166725	100	99.9662
ZNF35(+)	Mitotic	0.0455249	0.00635836	1.65313e+06	0.537863	0.00200677	0.00244174	54.9133	47.484
ETV1(+)	Mitotic	0.0101108	0.0011181	1657907	0.539417	0.00285633	0.00344994	94.2197	94.0223
ZNF132(+)	Mitotic	0.0458616	0.000378488	1.64946e+06	0.536669	0.00288019	0.00347028	59.7303	47.9737
KLF1(+)	Mitotic	0.00774044	0.00125056	1655485	0.538629	0.00341104	0.00408003	84.9711	84.7349
ZNF426(+)	Mitotic	0.0137829	0.00222876	1.60248e+06	0.521384	0.00754872	0.00877428	18.3044	13.7622
ETS1(+)	Mitotic	0.056261	0.00293625	1.64115e+06	0.533965	0.0101705	0.0117114	100	100
ZNF71(+)	Mitotic	0.0205839	0.00365822	1.62012e+06	0.527122	0.014157	0.0160772	37.3796	32.6579

## Sheet: Neutrophil like
feature	group	avgExpr	logFC	statistic	auc	pval	padj	pct_in	pct_out
NFE2(+)	Neutrophil-like	0.139419	0.0880902	1824161	0.98083	3.33231e-176	1.64616e-173	100	100
CREB5(+)	Neutrophil-like	0.107061	0.060986	1745587	0.938581	6.08318e-147	1.50254e-144	100	100
STAT6(+)	Neutrophil-like	0.102332	0.0611074	1718939	0.924253	1.25609e-137	2.06837e-135	100	100
RARA(+)	Neutrophil-like	0.124497	0.0718684	1674284	0.900243	1.03974e-122	1.02727e-120	100	99.7719
TCF7L2(+)	Neutrophil-like	0.049963	0.0311462	1659284	0.892177	6.8187e-118	4.81205e-116	100	99.9348
FLI1(+)	Neutrophil-like	0.0894987	0.0236363	1653704	0.889177	3.98668e-116	2.46177e-114	100	100
VDR(+)	Neutrophil-like	0.0986989	0.0597589	1647380	0.885777	3.84798e-114	1.9009e-112	100	97.491
ZNF467(+)	Neutrophil-like	0.0626292	0.0314792	1624276	0.873354	4.9587e-107	2.04133e-105	100	100
SOX4(+)	Neutrophil-like	0.0599867	0.0279973	1605557	0.863289	1.92697e-101	7.32248e-100	100	99.8371
RXRA(+)	Neutrophil-like	0.0624581	0.0238965	1580462	0.849796	3.46452e-94	1.22248e-92	100	100
IRF1(+)	Neutrophil-like	0.0581007	0.0181288	1546028	0.831281	1.12065e-84	3.61762e-83	100	100
KLF10(+)	Neutrophil-like	0.0977815	0.0403126	1544498	0.830458	2.88457e-84	8.38223e-83	100	100
RUNX3(+)	Neutrophil-like	0.0428321	0.0120168	1528931	0.822088	3.80289e-80	9.39313e-79	100	100
FOSL1(+)	Neutrophil-like	0.0502296	0.0239478	1504076	0.808724	8.7049e-74	1.86966e-72	100	97.7843
MAFK(+)	Neutrophil-like	0.0334161	0.0152518	1496462	0.80463	6.84276e-72	1.40847e-70	100	99.8045
E2F3(+)	Neutrophil-like	0.0377632	0.0148163	1.48329e+06	0.797548	1.13156e-68	2.14997e-67	100	100
STAT3(+)	Neutrophil-like	0.0859558	0.0254108	1483012	0.797398	1.32105e-68	2.41703e-67	100	100
MXD1(+)	Neutrophil-like	0.0925845	0.0251915	1.4779e+06	0.794651	2.23127e-67	3.93661e-66	100	100
HOXA5(+)	Neutrophil-like	0.0510766	0.0325439	1.41541e+06	0.761051	6.33775e-67	1.0796e-65	81.5182	38.5793
EOMES(+)	Neutrophil-like	0.0261482	0.00749943	1474672	0.792914	1.31489e-66	2.16518e-65	100	100
STAT2(+)	Neutrophil-like	0.042002	0.0175112	1470175	0.790496	1.5265e-65	2.35654e-64	100	100
TFEB(+)	Neutrophil-like	0.0561244	0.014723	1458511	0.784224	8.02906e-63	1.20193e-61	100	100
NFKB1(+)	Neutrophil-like	0.0463345	0.0196002	1440125	0.774338	1.18575e-58	1.72282e-57	100	99.8534
STAT4(+)	Neutrophil-like	0.0375822	0.0183631	1.43972e+06	0.774121	1.45328e-58	2.0512e-57	99.67	96.7416
FOSL2(+)	Neutrophil-like	0.0821952	0.0163256	1434466	0.771295	2.12706e-57	2.9188e-56	100	100
ETS1(+)	Neutrophil-like	0.0619971	0.00885222	1.42912e+06	0.768423	3.15131e-56	4.20742e-55	100	100
PAX5(+)	Neutrophil-like	0.0362605	0.0108176	1427627	0.767618	6.67549e-56	8.67813e-55	100	100
TGIF1(+)	Neutrophil-like	0.13372	0.0270299	1424878	0.76614	2.63261e-55	3.33464e-54	100	100
RARG(+)	Neutrophil-like	0.0172791	0.0100271	1.41901e+06	0.762987	1.73078e-54	2.13752e-53	98.6799	78.739
SP1(+)	Neutrophil-like	0.0324993	0.0101316	1417775	0.762321	8.80955e-54	1.06144e-52	100	100
STAT1(+)	Neutrophil-like	0.0582142	0.0170063	1411975	0.759202	1.49155e-52	1.75435e-51	100	100
MYBL1(+)	Neutrophil-like	0.0451619	0.0212726	1395568	0.75038	3.71899e-49	4.17541e-48	100	99.6905
ETV2(+)	Neutrophil-like	0.0213641	0.0072665	1393254	0.749136	1.09643e-48	1.20364e-47	100	98.5011
SMAD3(+)	Neutrophil-like	0.0593283	0.0369845	1.3349e+06	0.717758	8.46097e-48	9.08634e-47	72.9373	37.8625
NFIL3(+)	Neutrophil-like	0.0666937	0.0139424	1.37519e+06	0.739424	4.234e-45	4.35749e-44	100	100
BCL6(+)	Neutrophil-like	0.105479	0.0376417	1373624	0.738581	8.53779e-45	8.60748e-44	100	100
GFI1(+)	Neutrophil-like	0.0539712	0.0383967	1267223	0.681371	2.4641e-42	2.43453e-41	56.7657	25.6598
AHR(+)	Neutrophil-like	0.0628091	0.0176105	1.35509e+06	0.728618	2.82744e-41	2.73873e-40	100	100
KLF2(+)	Neutrophil-like	0.0854774	0.034572	1352347	0.727141	8.98636e-41	8.53704e-40	98.3498	94.1349
ZNF808(+)	Neutrophil-like	0.0201359	0.00904171	1.34764e+06	0.724609	5.873e-40	5.47408e-39	97.6898	88.1232
GABPA(+)	Neutrophil-like	0.0256374	0.00728528	1336398	0.718565	7.122e-38	6.39685e-37	100	100
KLF13(+)	Neutrophil-like	0.0764802	0.0274718	1.3362e+06	0.718459	7.72178e-38	6.81171e-37	100	99.4135
KLF9(+)	Neutrophil-like	0.0711055	0.0270166	1330886	0.715602	6.70613e-37	5.81198e-36	100	99.886
HES1(+)	Neutrophil-like	0.04478	0.0281335	1.29196e+06	0.694669	3.92348e-36	3.34172e-35	71.2871	43.6787
ZBTB7A(+)	Neutrophil-like	0.0431274	0.0120128	1321440	0.710523	2.91651e-35	2.40126e-34	100	100
ZNF740(+)	Neutrophil-like	0.0266943	0.0161981	1226946	0.659714	8.97709e-35	7.26997e-34	54.7855	23.9003
RELB(+)	Neutrophil-like	0.0450587	0.0106605	1316414	0.70782	2.09359e-34	1.66812e-33	100	100
ELK3(+)	Neutrophil-like	0.0657152	0.00761671	1315293	0.707217	3.23841e-34	2.49965e-33	100	100
SRF(+)	Neutrophil-like	0.0272343	0.00735767	1311831	0.705356	1.23581e-33	9.39219e-33	100	100
STAT5B(+)	Neutrophil-like	0.0412364	0.0188206	1.30519e+06	0.701788	2.79466e-33	2.09176e-32	93.3993	70.2183
MXI1(+)	Neutrophil-like	0.0760853	0.00700893	1.30842e+06	0.703521	4.57288e-33	3.37165e-32	100	100
LEF1(+)	Neutrophil-like	0.0222966	0.00581237	1307029	0.702774	7.76466e-33	5.6408e-32	100	99.9837
BCL11A(+)	Neutrophil-like	0.0317234	0.00670839	1.30678e+06	0.702642	8.52758e-33	6.10525e-32	100	100
SP3(+)	Neutrophil-like	0.0487116	0.0145623	1303701	0.700985	2.73807e-32	1.93229e-31	100	100
TFE3(+)	Neutrophil-like	0.0490319	0.01153	1300357	0.699187	9.60678e-32	6.68416e-31	100	100
TBX21(+)	Neutrophil-like	0.03527	0.00638998	1290101	0.693672	4.21089e-30	2.77357e-29	100	100
MNT(+)	Neutrophil-like	0.0232205	0.00715519	1284334	0.690571	3.36986e-29	2.19041e-28	100	99.609
IRF2(+)	Neutrophil-like	0.0671196	0.0169623	1283654	0.690206	4.29704e-29	2.7568e-28	100	99.9837
FOXP1(+)	Neutrophil-like	0.0733715	0.0169553	1283517	0.690132	4.51245e-29	2.85788e-28	100	100
GMEB1(+)	Neutrophil-like	0.0846798	0.0186074	1.27723e+06	0.686751	4.17589e-28	2.54678e-27	100	99.9348
BACH1(+)	Neutrophil-like	0.0584666	0.00788343	1.27653e+06	0.686376	5.33095e-28	3.21157e-27	100	100
NFKB2(+)	Neutrophil-like	0.0509158	0.0105146	1267784	0.681672	1.09648e-26	6.29837e-26	100	99.9674
POU2F2(+)	Neutrophil-like	0.0775339	0.0201617	1261601	0.678348	8.87757e-26	4.98354e-25	100	99.9511
ASCL1(+)	Neutrophil-like	0.0253939	0.0116186	1247014	0.670505	2.39073e-24	1.28372e-23	83.8284	68.752
GMEB2(+)	Neutrophil-like	0.020656	0.0081202	1249874	0.672042	3.57579e-24	1.8994e-23	94.0594	84.8159
FOXO3(+)	Neutrophil-like	0.0676882	0.0124286	1248721	0.671423	6.12993e-24	3.22148e-23	100	100
KLF12(+)	Neutrophil-like	0.0497396	0.0223118	1245115	0.669484	1.58279e-23	8.23052e-23	91.4191	83.6103
IRF7(+)	Neutrophil-like	0.0678137	0.011943	1242305	0.667973	4.75259e-23	2.42039e-22	100	100
ZNF589(+)	Neutrophil-like	0.0169622	0.00788511	1.22503e+06	0.658684	1.06058e-22	5.34621e-22	78.8779	53.5354
NFE2L2(+)	Neutrophil-like	0.0959524	0.0107799	1.23936e+06	0.666389	1.20043e-22	5.99002e-22	100	100
ELF1(+)	Neutrophil-like	0.102982	0.010022	1.23479e+06	0.663934	4.96147e-22	2.45097e-21	100	100
KLF3(+)	Neutrophil-like	0.0636504	0.00664227	1232102	0.662487	1.13473e-21	5.44227e-21	100	100
ARID3A(+)	Neutrophil-like	0.0438445	0.0111572	1231967	0.662414	1.18237e-21	5.57721e-21	100	98.4034
ZNF281(+)	Neutrophil-like	0.0238849	0.00824544	1231740	0.662292	1.18544e-21	5.57721e-21	98.6799	88.1883
ZNF436(+)	Neutrophil-like	0.0145794	0.00862263	1126135	0.605509	1.81069e-20	8.28224e-20	37.6238	17.0251
ZNF66(+)	Neutrophil-like	0.0280597	0.00993886	1196199	0.643182	2.13376e-19	9.58254e-19	73.2673	48.941
VEZF1(+)	Neutrophil-like	0.035698	0.00865313	1213257	0.652354	3.03506e-19	1.35074e-18	99.67	99.0714
CUX1(+)	Neutrophil-like	0.0400418	0.00647389	1212964	0.652196	3.30152e-19	1.45621e-18	100	100
NR3C1(+)	Neutrophil-like	0.0487855	0.00685322	1208031	0.649544	1.34355e-18	5.82204e-18	100	100
RELA(+)	Neutrophil-like	0.0512419	0.00513334	1206666	0.64881	1.97274e-18	8.40115e-18	100	100
ZBTB4(+)	Neutrophil-like	0.0585853	0.0320766	1162042	0.624816	3.5144e-18	1.47128e-17	53.7954	33.1541
ZNF189(+)	Neutrophil-like	0.0197821	0.00558639	1.20103e+06	0.645779	9.43244e-18	3.78831e-17	99.67	95.9759
ZNF578(+)	Neutrophil-like	0.0248967	0.0147651	1132634	0.609004	1.55737e-17	6.20435e-17	43.5644	23.379
ATF4(+)	Neutrophil-like	0.129518	0.0118475	1.19177e+06	0.640798	1.1588e-16	4.54323e-16	100	100
YY1(+)	Neutrophil-like	0.0774744	0.0060084	1191700	0.640763	1.17916e-16	4.58666e-16	100	100
BHLHE40(+)	Neutrophil-like	0.0939663	0.00561618	1.18464e+06	0.636966	7.5233e-16	2.85885e-15	100	100
ELF4(+)	Neutrophil-like	0.0376283	0.00708042	1183470	0.636338	1.01748e-15	3.80784e-15	100	99.9348
GLIS2(+)	Neutrophil-like	0.00426036	0.00151818	1168872	0.628489	1.62425e-15	6.03294e-15	72.6073	52.8185
IRF3(+)	Neutrophil-like	0.0346284	0.00618826	1.18106e+06	0.635042	1.8882e-15	6.96096e-15	100	100
ZNF197(+)	Neutrophil-like	0.0212943	0.00810782	1.14635e+06	0.616379	2.06366e-14	7.55145e-14	60.7261	40.8276
TBP(+)	Neutrophil-like	0.0234618	0.00538597	1.17094e+06	0.6296	2.38154e-14	8.65058e-14	98.6799	98.5989
BPTF(+)	Neutrophil-like	0.0569896	0.0112873	1169844	0.629011	3.11385e-14	1.12281e-13	100	100
ZNF19(+)	Neutrophil-like	0.0108065	0.00413262	1127371	0.606174	4.51103e-14	1.61482e-13	51.4851	31.0688
EBF1(+)	Neutrophil-like	0.0188368	0.00303325	1.16205e+06	0.624821	2.02934e-13	7.16068e-13	100	99.9837
KDM5B(+)	Neutrophil-like	0.0320554	0.0106483	1.15415e+06	0.620571	3.95374e-13	1.38521e-12	81.1881	63.9622
SP4(+)	Neutrophil-like	0.0231845	0.00534079	1157810	0.622541	5.4875e-13	1.90903e-12	100	99.5927
MAFG(+)	Neutrophil-like	0.0310883	0.0062731	1154045	0.620516	1.30768e-12	4.51744e-12	100	99.0714
NR2C2(+)	Neutrophil-like	0.0316762	0.00499136	1153037	0.619974	1.64608e-12	5.64697e-12	100	100
KDM2B(+)	Neutrophil-like	0.0228738	0.00475117	1139312	0.612595	1.72372e-12	5.87255e-12	68.6469	50.1303
ZBTB14(+)	Neutrophil-like	0.0170747	0.00375679	1149457	0.618049	3.69685e-12	1.23395e-11	99.67	98.1101
ELF2(+)	Neutrophil-like	0.0492447	0.00679039	1147479	0.616986	5.75078e-12	1.90663e-11	100	99.9837
KLF16(+)	Neutrophil-like	0.020595	0.00411258	1.14719e+06	0.616831	6.13137e-12	2.01927e-11	100	99.0062
FOXJ3(+)	Neutrophil-like	0.0190803	0.00412239	1141508	0.613775	2.13148e-11	6.97319e-11	100	99.6253
ZBTB16(+)	Neutrophil-like	0.0448647	0.013782	1.13325e+06	0.609333	1.06821e-10	3.47169e-10	92.0792	80.5963
SPIB(+)	Neutrophil-like	0.160657	0.0116821	1126485	0.605698	4.93135e-10	1.55165e-09	100	100
CREB1(+)	Neutrophil-like	0.0246481	0.00286926	1122311	0.603453	1.13494e-09	3.52616e-09	100	100
PLAGL2(+)	Neutrophil-like	0.0300057	0.0196007	1.08504e+06	0.583411	1.40253e-09	4.33032e-09	42.9043	29.3907
NRF1(+)	Neutrophil-like	0.0152718	0.0034847	1.1154e+06	0.599739	3.76366e-09	1.12003e-08	88.1188	79.5699
ZNF30(+)	Neutrophil-like	0.0105511	0.00543903	1.03471e+06	0.556353	4.62273e-09	1.36744e-08	22.4422	11.5673
ARNTL(+)	Neutrophil-like	0.0197251	0.00459551	1.11148e+06	0.597631	7.21832e-09	2.12253e-08	89.1089	75.5295
STAT5A(+)	Neutrophil-like	0.0182794	0.00593928	1.08424e+06	0.582984	2.05937e-08	5.94929e-08	53.1353	36.999
RFX7(+)	Neutrophil-like	0.0033077	0.00107083	1.03709e+06	0.55763	3.12574e-08	8.97742e-08	25.7426	13.9785
BACH2(+)	Neutrophil-like	0.0523024	0.00795409	1.10081e+06	0.591895	6.34177e-08	1.79019e-07	100	97.6214
TCF3(+)	Neutrophil-like	0.0178993	0.00327584	1.09964e+06	0.591265	7.72245e-08	2.1553e-07	95.7096	91.2023
FOXN2(+)	Neutrophil-like	0.0465403	0.0103012	1098311	0.590549	8.9171e-08	2.47475e-07	86.4686	80.9058
VENTX(+)	Neutrophil-like	0.0343136	0.00526448	1097262	0.589985	1.17828e-07	3.21587e-07	97.3597	94.5096
FOXO1(+)	Neutrophil-like	0.0240959	0.00415274	1096903	0.589792	1.25644e-07	3.41034e-07	99.3399	97.8495
ZSCAN31(+)	Neutrophil-like	0.0143273	0.00795113	1015772	0.546169	2.12501e-07	5.70519e-07	18.8119	9.71
RREB1(+)	Neutrophil-like	0.0434877	0.00479832	1091761	0.587027	3.01782e-07	7.97222e-07	100	100
SP2(+)	Neutrophil-like	0.027446	0.00177553	1.08733e+06	0.584642	6.29447e-07	1.61266e-06	100	100
ZNF266(+)	Neutrophil-like	0.0264411	0.00812803	1.08152e+06	0.581522	7.10731e-07	1.8098e-06	70.6271	59.5797
HINFP(+)	Neutrophil-like	0.00862175	0.00401217	1.03439e+06	0.55618	7.30311e-07	1.84068e-06	28.0528	17.3509
ELK4(+)	Neutrophil-like	0.0265761	0.00274822	1085754	0.583797	8.12997e-07	2.03868e-06	100	100
SP5(+)	Neutrophil-like	0.00587748	0.000339851	1085205	0.583502	8.8852e-07	2.21681e-06	100	99.9511
CEBPB(+)	Neutrophil-like	0.10196	0.00450412	1084035	0.582873	1.07266e-06	2.66277e-06	100	100
ETV6(+)	Neutrophil-like	0.0479134	0.00316715	1083711	0.582699	1.12982e-06	2.79065e-06	100	100
ZNF132(+)	Neutrophil-like	0.0667863	0.0223228	1.07195e+06	0.576373	1.37552e-06	3.38064e-06	60.396	48.3545
TFCP2(+)	Neutrophil-like	0.0118413	0.00794763	1.05979e+06	0.569834	1.51281e-06	3.69964e-06	43.8944	34.9788
PKNOX1(+)	Neutrophil-like	0.0226448	0.00407669	1078320	0.5798	2.5846e-06	6.22827e-06	92.7393	87.4389
ZNF91(+)	Neutrophil-like	0.0367886	0.00412773	1077523	0.579371	2.98678e-06	7.16246e-06	100	100
KMT2A(+)	Neutrophil-like	0.0410509	0.00500722	1075911	0.578505	3.82428e-06	9.12654e-06	100	100
THAP1(+)	Neutrophil-like	0.0673136	0.00478212	1071076	0.575905	7.90677e-06	1.81672e-05	100	100
TCF7(+)	Neutrophil-like	0.0386115	0.00546569	1069971	0.575311	9.30508e-06	2.12811e-05	100	99.6905
MSX1(+)	Neutrophil-like	0.0127265	0.00231175	1.0688e+06	0.574684	1.09204e-05	2.47463e-05	92.0792	89.7524
RORA(+)	Neutrophil-like	0.016537	0.00546066	1039406	0.558876	1.13116e-05	2.55157e-05	38.2838	27.2401
MLXIP(+)	Neutrophil-like	0.0450442	0.00425592	1066603	0.5735	1.51751e-05	3.39208e-05	100	99.9022
IRF5(+)	Neutrophil-like	0.0353633	0.00274121	1066548	0.57347	1.52954e-05	3.40357e-05	100	100
HIC1(+)	Neutrophil-like	0.0126687	0.00163599	1066350	0.573364	1.56616e-05	3.46943e-05	97.3597	91.8866
IRF9(+)	Neutrophil-like	0.0290468	0.00497423	1062706	0.571404	2.63634e-05	5.81407e-05	100	99.9837
BRF2(+)	Neutrophil-like	0.0101051	0.00118487	1.06199e+06	0.571019	2.91298e-05	6.39561e-05	98.6799	96.6439
ZNF48(+)	Neutrophil-like	0.00659866	0.00341692	992349	0.533575	3.16579e-05	6.91991e-05	14.5215	7.85272
ETV1(+)	Neutrophil-like	0.0105924	0.00158413	1.06114e+06	0.570564	3.27059e-05	7.11749e-05	96.6997	93.9068
IKZF1(+)	Neutrophil-like	0.0449952	0.00381179	1060937	0.570453	3.37133e-05	7.30455e-05	100	100
ZFX(+)	Neutrophil-like	0.034408	0.00367232	1060553	0.570247	3.55478e-05	7.66839e-05	100	100
ETV3(+)	Neutrophil-like	0.0363109	0.0033303	1059733	0.569806	3.97875e-05	8.54566e-05	100	99.9837
JUND(+)	Neutrophil-like	0.0420316	0.00274158	1.05761e+06	0.568666	5.30804e-05	0.000113514	100	100
ARNTL2(+)	Neutrophil-like	0.00620281	0.00378701	972674	0.522995	5.41669e-05	0.000115338	8.25083	3.68198
ESR2(+)	Neutrophil-like	0.00463345	0.0012777	1028357	0.552935	7.40174e-05	0.00015693	36.9637	26.9795
HIVEP2(+)	Neutrophil-like	0.011546	0.00249153	1.05021e+06	0.564686	7.99721e-05	0.00016883	67.3267	58.7162
FOXJ2(+)	Neutrophil-like	0.0249317	0.00221852	1.0537e+06	0.566561	8.93839e-05	0.000187896	99.67	98.4034
E4F1(+)	Neutrophil-like	0.0143706	0.00299112	1049912	0.564525	9.42836e-05	0.000197356	71.6172	61.7302
ZNF782(+)	Neutrophil-like	0.0102914	0.00780783	964761	0.51874	9.81762e-05	0.000203778	6.27063	2.57413
ARNT(+)	Neutrophil-like	0.0313128	0.00115707	1052506	0.56592	0.000104461	0.000215914	100	100
MLX(+)	Neutrophil-like	0.0820055	0.00259004	1052235	0.565774	0.000108206	0.000222724	100	100
ZSCAN9(+)	Neutrophil-like	0.02986	0.00807905	1.04231e+06	0.560437	0.000108916	0.000223255	56.1056	45.7967
ZEB1(+)	Neutrophil-like	0.0214166	0.00288895	1050774	0.564989	0.000130678	0.000265659	99.3399	99.332
PRDM5(+)	Neutrophil-like	0.00843962	0.00163569	1020926	0.54894	0.000147809	0.000299252	34.3234	24.4216
SATB1(+)	Neutrophil-like	0.036199	0.00222089	1049741	0.564433	0.000149146	0.000300726	100	98.6804
CTCF(+)	Neutrophil-like	0.0333677	0.00177026	1046046	0.562447	0.000237342	0.000470872	100	100
ZXDC(+)	Neutrophil-like	0.036769	0.00782742	1.033e+06	0.555433	0.000287836	0.000568764	51.8152	42.0169
RUNX2(+)	Neutrophil-like	0.0365022	0.00355833	1043541	0.5611	0.000322817	0.000632823	100	99.5764
TFDP2(+)	Neutrophil-like	0.0265846	0.00243977	1043349	0.560996	0.000330437	0.0006452	100	99.8534
BATF(+)	Neutrophil-like	0.120036	0.00852094	1042925	0.560768	0.000347864	0.000676554	100	99.7393
RFX3(+)	Neutrophil-like	0.0306114	0.00980827	1.0177e+06	0.547205	0.00071349	0.00137145	39.2739	30.7755
ELK1(+)	Neutrophil-like	0.0390018	0.00183809	1034884	0.556445	0.000892817	0.0017029	100	100
HSF4(+)	Neutrophil-like	0.0126531	0.00754837	992820	0.533828	0.000914022	0.00172999	19.4719	13.5712
HOXB2(+)	Neutrophil-like	0.0703517	0.00482551	1034688	0.55634	0.000912873	0.00172999	100	100
ZNF384(+)	Neutrophil-like	0.0320015	0.00264185	1034114	0.556031	0.000973975	0.00183643	99.67	97.7354
ZNF229(+)	Neutrophil-like	0.00641246	0.00286731	973119	0.523234	0.000979164	0.00183919	10.5611	5.88139
NR1H3(+)	Neutrophil-like	0.0196697	0.00215779	1.03321e+06	0.555546	0.00107791	0.002017	100	99.2669
KLF8(+)	Neutrophil-like	0.00216505	0.000618781	992274	0.533534	0.00109981	0.00205021	20.462	13.7667
ZNF184(+)	Neutrophil-like	0.0207339	0.00718973	1001027	0.53824	0.00119904	0.00221017	26.4026	19.4037
REST(+)	Neutrophil-like	0.0723192	0.00297011	1031331	0.554534	0.00132806	0.00242329	100	100
HESX1(+)	Neutrophil-like	0.00370777	0.000625674	983172	0.52864	0.00149733	0.00269957	16.1716	10.1662
TCFL5(+)	Neutrophil-like	0.0160104	0.00207525	1.02609e+06	0.551718	0.00199025	0.00357521	78.2178	68.2633
RBAK(+)	Neutrophil-like	0.00889178	0.000898012	1.02355e+06	0.550353	0.00203193	0.00363686	66.9967	56.9078
FOXP4(+)	Neutrophil-like	0.0138234	0.00242685	1.02477e+06	0.551004	0.00225056	0.00399919	71.2871	67.3021
SMAD5(+)	Neutrophil-like	0.0424164	0.00563583	1025274	0.551278	0.0022712	0.00402141	78.2178	71.5705
ZNF143(+)	Neutrophil-like	0.0250328	0.0011149	1.01977e+06	0.54832	0.00445407	0.00774757	100	100
KLF1(+)	Neutrophil-like	0.00744096	0.000892293	1017647	0.547177	0.00540736	0.00933999	85.1485	84.7344
ZNF831(+)	Neutrophil-like	0.0743136	0.00118308	1014278	0.545365	0.00758167	0.01305	100	99.9674
ZNF287(+)	Neutrophil-like	0.00413572	0.00102192	988036	0.531255	0.0079335	0.0136082	25.4125	19.306
SOX11(+)	Neutrophil-like	0.00729909	0.000767784	1.00763e+06	0.54179	0.0124745	0.0211186	76.8977	68.2633
ZNF697(+)	Neutrophil-like	0.0021372	0.000613832	957844	0.515021	0.0124831	0.0211186	7.26073	4.21962
ATF1(+)	Neutrophil-like	0.103524	0.00492077	1007906	0.541939	0.0135684	0.0228763	100	100
ZNF594(+)	Neutrophil-like	0.0150728	0.00258154	984012	0.529091	0.0149504	0.0248671	26.0726	20.088
SPI1(+)	Neutrophil-like	0.0949173	0.00252886	1006805	0.541347	0.0149475	0.0248671	100	100
KLF11(+)	Neutrophil-like	0.0213718	0.000170802	1006710	0.541296	0.015072	0.0249851	100	98.436
UBP1(+)	Neutrophil-like	0.0165718	0.00156936	1002400	0.538979	0.0175496	0.0288983	66.9967	59.042
FOXK2(+)	Neutrophil-like	0.0203459	0.00171985	1.00468e+06	0.540207	0.0179037	0.0293834	94.0594	90.1597
TBX3(+)	Neutrophil-like	0.00651085	0.00378586	880772	0.473581	0.023744	0.038207	13.2013	19.5178
ZIC5(+)	Neutrophil-like	0.00501456	0.000690403	990573	0.532619	0.025243	0.0400965	42.2442	35.549
ZBTB40(+)	Neutrophil-like	0.0319107	0.00500652	994994	0.534996	0.027301	0.0429513	55.1155	49.1854
ELF3(+)	Neutrophil-like	0.00537307	0.000521266	986815	0.530599	0.0272686	0.0429513	36.3036	30.303
SETDB1(+)	Neutrophil-like	0.0105088	0.000811094	998468	0.536864	0.0298768	0.0468544	92.7393	87.6344

## Sheet: Subpop 5
feature	group	avgExpr	logFC	statistic	auc	pval	padj	pct_in	pct_out
ELK3(+)	Subpop-5	0.0709339	0.0134999	2419656	0.83291	1.89953e-132	9.38366e-130	100	100
SPI1(+)	Subpop-5	0.104846	0.01335	2392901	0.8237	2.49353e-125	6.15902e-123	100	100
TFDP1(+)	Subpop-5	0.0867027	0.0199401	2317874	0.797874	1.97876e-106	3.25836e-104	100	100
CEBPB(+)	Subpop-5	0.109287	0.0125718	2.23736e+06	0.770157	6.9033e-88	8.52557e-86	100	100
YBX1(+)	Subpop-5	0.0721284	0.0113745	2207846	0.759999	1.52691e-81	1.50859e-79	100	100
E2F4(+)	Subpop-5	0.0705331	0.0151784	2204957	0.759005	6.19402e-81	4.37121e-79	100	100
YY1(+)	Subpop-5	0.0816372	0.0106991	2.19888e+06	0.756912	1.15871e-79	7.15506e-78	100	100
CREB3(+)	Subpop-5	0.0723465	0.0205329	2.19707e+06	0.756291	2.75377e-79	1.51151e-77	100	100
BHLHE40(+)	Subpop-5	0.106723	0.0195934	2186033	0.75249	5.22767e-77	2.58247e-75	100	100
MAZ(+)	Subpop-5	0.0554263	0.00773956	2176859	0.749333	3.85418e-75	1.73088e-73	100	100
ATF5(+)	Subpop-5	0.138759	0.0312903	2168975	0.746619	1.48686e-73	6.1209e-72	100	100
ESRRA(+)	Subpop-5	0.0650059	0.0156317	2166309	0.745701	5.06746e-73	1.92564e-71	100	100
CEBPZ(+)	Subpop-5	0.0712026	0.0122637	2164105	0.744942	1.39168e-72	4.91063e-71	100	100
NFYC(+)	Subpop-5	0.083642	0.0176814	2151479	0.740596	4.27556e-70	1.40808e-68	100	100
USF2(+)	Subpop-5	0.0897456	0.0117583	2147858	0.73935	2.16871e-69	6.69589e-68	100	100
HIF1A(+)	Subpop-5	0.0749229	0.0103852	2.14403e+06	0.738032	1.19583e-68	3.2819e-67	100	100
MAX(+)	Subpop-5	0.17971	0.0315436	2.13746e+06	0.735772	2.18864e-67	5.69046e-66	100	100
MLX(+)	Subpop-5	0.0952981	0.0170527	2134942	0.734904	6.63767e-67	1.6395e-65	100	100
RARA(+)	Subpop-5	0.0851822	0.0315647	2134205	0.73465	9.17195e-67	2.15759e-65	100	99.7648
CREM(+)	Subpop-5	0.123795	0.0173927	2123680	0.731027	8.9477e-65	1.92181e-63	100	100
ELF1(+)	Subpop-5	0.106174	0.0137868	2123728	0.731043	8.76414e-65	1.92181e-63	100	100
MXI1(+)	Subpop-5	0.0794894	0.0109099	2114147	0.727745	5.33257e-63	1.09762e-61	100	100
ATF1(+)	Subpop-5	0.120249	0.0231692	2108677	0.725862	5.42209e-62	1.07141e-60	100	100
VDR(+)	Subpop-5	0.0629789	0.0229678	2069175	0.712265	5.76476e-55	9.49264e-54	100	97.4131
FOSL2(+)	Subpop-5	0.076448	0.0106147	2059594	0.708967	2.5161e-53	4.00952e-52	100	100
ATF4(+)	Subpop-5	0.135133	0.0182905	2044736	0.703852	7.80626e-51	1.16857e-49	100	100
THAP1(+)	Subpop-5	0.0766524	0.0150351	2039173	0.701937	6.45088e-50	9.37274e-49	100	100
MYC(+)	Subpop-5	0.119594	0.0147908	2.03198e+06	0.699461	9.61382e-49	1.31923e-47	100	100
XBP1(+)	Subpop-5	0.0602013	0.0122706	2016710	0.694205	2.66592e-46	3.37683e-45	100	100
STAT6(+)	Subpop-5	0.0563797	0.0132875	2.00618e+06	0.690581	1.18209e-44	1.35803e-43	100	100
TFE3(+)	Subpop-5	0.0482921	0.0110878	2003249	0.689571	3.35633e-44	3.76825e-43	100	100
MXD1(+)	Subpop-5	0.0801758	0.0125485	1991486	0.685522	2.08869e-42	2.19535e-41	100	100
NFE2L2(+)	Subpop-5	0.0963609	0.0115569	1.99129e+06	0.685454	2.23857e-42	2.30386e-41	100	100
RELA(+)	Subpop-5	0.0520572	0.00617494	1986929	0.683954	1.01059e-41	9.98461e-41	100	100
KLF10(+)	Subpop-5	0.0752105	0.0171442	1983462	0.68276	3.32388e-41	3.15769e-40	100	100
BATF(+)	Subpop-5	0.131956	0.0216826	1.97869e+06	0.681116	1.69263e-40	1.57766e-39	100	99.7312
HOXB2(+)	Subpop-5	0.0785382	0.013833	1962839	0.675661	3.3774e-38	2.92708e-37	100	100
RXRA(+)	Subpop-5	0.0471494	0.00807559	1952636	0.672149	9.39051e-37	7.73152e-36	100	100
NFE2(+)	Subpop-5	0.0626999	0.00781954	1951431	0.671734	1.38465e-36	1.12134e-35	100	100
KLF4(+)	Subpop-5	0.130541	0.0118639	1934348	0.665854	3.0833e-34	2.05831e-33	100	100
FOSL1(+)	Subpop-5	0.0352573	0.00849247	1.92568e+06	0.662871	4.45245e-33	2.89409e-32	100	97.7154
MYBL2(+)	Subpop-5	0.0416835	0.00480732	1.9118e+06	0.658092	2.91197e-31	1.63468e-30	100	100
REST(+)	Subpop-5	0.0772679	0.00841679	1909867	0.657427	5.15977e-31	2.86396e-30	100	100
E2F1(+)	Subpop-5	0.017784	0.00138843	1905175	0.655812	2.04898e-30	1.12466e-29	100	100
DDIT3(+)	Subpop-5	0.0924719	0.0120929	1893784	0.651891	5.49812e-29	2.74351e-28	100	100
THAP11(+)	Subpop-5	0.0520087	0.00678946	1867581	0.642871	7.77226e-26	3.14713e-25	100	100
ELK1(+)	Subpop-5	0.0425067	0.00568751	1866918	0.642643	9.28536e-26	3.72924e-25	100	100
IRF7(+)	Subpop-5	0.0654735	0.00978208	1.86382e+06	0.641577	2.1232e-25	8.45854e-25	100	100
ETV5(+)	Subpop-5	0.0749075	0.00661219	1862096	0.640983	3.35736e-25	1.30594e-24	100	100
TBX21(+)	Subpop-5	0.0324664	0.00355511	1.84275e+06	0.634322	5.02784e-23	1.82629e-22	100	100
HMGA2(+)	Subpop-5	0.037042	0.0172546	1.77107e+06	0.60965	8.49894e-23	3.06458e-22	48.5656	29.7161
ATF3(+)	Subpop-5	0.0871954	0.00611055	1838215	0.632762	1.57005e-22	5.57988e-22	100	100
ELF4(+)	Subpop-5	0.0363438	0.00591058	1826115	0.628597	3.08084e-21	1.07179e-20	100	99.9328
E2F6(+)	Subpop-5	0.0225871	0.00356409	1821510	0.627012	9.33394e-21	3.07398e-20	100	100
JAZF1(+)	Subpop-5	0.102019	0.0127354	1821375	0.626966	9.64028e-21	3.15384e-20	100	100
HSF1(+)	Subpop-5	0.106155	0.0258399	1820952	0.62682	1.06504e-20	3.43876e-20	98.9754	96.6068
TP53(+)	Subpop-5	0.0258504	0.00429787	1811766	0.623658	9.32013e-20	2.87759e-19	100	99.9832
CEBPG(+)	Subpop-5	0.0454596	0.00849768	1801236	0.620033	1.04714e-18	3.00747e-18	99.7951	99.832
PPARD(+)	Subpop-5	0.0270586	0.00538407	1.77708e+06	0.611716	2.04971e-16	5.2464e-16	97.7459	93.4823
IRF4(+)	Subpop-5	0.025161	0.00395127	1752931	0.603405	2.81035e-14	6.67458e-14	100	99.832
STAT3(+)	Subpop-5	0.066029	0.00464016	1.73478e+06	0.597157	8.86103e-13	1.91151e-12	100	100
GMEB1(+)	Subpop-5	0.0752578	0.00899125	1734686	0.597125	9.0151e-13	1.93629e-12	100	99.9328
PPARG(+)	Subpop-5	0.0373891	0.00453914	1721039	0.592427	1.05209e-11	2.10417e-11	100	99.9328
ETS2(+)	Subpop-5	0.0839016	0.0045117	1717104	0.591073	2.09066e-11	4.09836e-11	100	100
NR1H2(+)	Subpop-5	0.0673251	0.00792109	1710905	0.588939	6.04429e-11	1.15732e-10	99.7951	97.1107
NFYB(+)	Subpop-5	0.0304004	0.00113813	1700204	0.585255	3.57354e-10	6.63657e-10	100	100
MAFB(+)	Subpop-5	0.233826	0.0178563	1691427	0.582234	1.45433e-09	2.63165e-09	100	100
ETV2(+)	Subpop-5	0.0162835	0.00199522	1.69021e+06	0.581817	1.75874e-09	3.17087e-09	99.7951	98.4714
ZNF35(+)	Subpop-5	0.0542935	0.0158126	1.66923e+06	0.574592	3.28379e-09	5.85629e-09	58.6066	47.2199
RFX1(+)	Subpop-5	0.0361474	0.00919862	1678228	0.577691	1.03747e-08	1.80462e-08	85.6557	85.1167
RUNX1(+)	Subpop-5	0.0826516	0.00466409	1.67851e+06	0.577788	1.05093e-08	1.8216e-08	100	100
RFX2(+)	Subpop-5	0.013109	0.00140365	1676826	0.577208	1.34995e-08	2.32362e-08	100	99.2609
ZSCAN9(+)	Subpop-5	0.0308753	0.00942869	1.64443e+06	0.566057	1.2481e-07	2.03486e-07	54.7131	45.5905
MXD3(+)	Subpop-5	0.077228	0.0100534	1640748	0.564789	2.61304e-07	4.17748e-07	57.9918	46.8167
ZBTB17(+)	Subpop-5	0.0315444	0.00141314	1648753	0.567544	6.73873e-07	1.05346e-06	100	99.7312
ZBTB40(+)	Subpop-5	0.0332655	0.00662805	1630353	0.561211	1.40059e-06	2.14872e-06	60.8607	48.5302
POU2AF1(+)	Subpop-5	0.00797456	0.000807027	1638649	0.564066	2.01934e-06	3.05062e-06	84.2213	73.9291
ZNF71(+)	Subpop-5	0.0243673	0.00773262	1.60933e+06	0.553973	2.07124e-06	3.11949e-06	41.8033	32.3198
RUNX3(+)	Subpop-5	0.0323158	0.00101195	1.63927e+06	0.56428	2.26043e-06	3.37357e-06	100	100
TFEB(+)	Subpop-5	0.0440789	0.00214764	1632560	0.56197	5.14706e-06	7.52263e-06	100	100
FOXK2(+)	Subpop-5	0.0196288	0.000997487	1.62525e+06	0.559453	1.2118e-05	1.7402e-05	97.1311	89.7867
STAT1(+)	Subpop-5	0.0440201	0.0021772	1.62102e+06	0.557999	1.98544e-05	2.80231e-05	100	100
GATA2(+)	Subpop-5	0.0238702	0.00170602	1607022	0.55318	9.15263e-05	0.000125944	100	100
SNAI1(+)	Subpop-5	0.0117821	8.24623e-05	1.57671e+06	0.542747	0.000487698	0.000647642	53.8934	41.9116
FOXN2(+)	Subpop-5	0.0423102	0.00604437	1.58839e+06	0.546765	0.000557115	0.000735869	84.2213	80.9172
ASCL1(+)	Subpop-5	0.0169459	0.00283914	1586841	0.546233	0.000559579	0.000737152	70.2869	69.3936
IRF2(+)	Subpop-5	0.0531204	0.00234264	1.56175e+06	0.537597	0.00567925	0.00691022	100	99.9832
NFE2L1(+)	Subpop-5	0.0271942	0.00228387	1556784	0.535886	0.00829331	0.00996811	98.7705	98.2866
ZNF263(+)	Subpop-5	0.0269036	0.000665616	1554530	0.53511	0.00977781	0.0116672	95.2869	91.2313
CEBPD(+)	Subpop-5	0.101967	0.00284653	1.55255e+06	0.53443	0.0113161	0.0134379	100	100
ZBTB4(+)	Subpop-5	0.0338277	0.00628624	1532033	0.527366	0.0172086	0.0200025	37.9098	33.8149
ATF2(+)	Subpop-5	0.028594	0.000326782	1546280	0.532271	0.0176014	0.0203632	100	100
NFKB1(+)	Subpop-5	0.0293184	0.00179839	1545980	0.532167	0.0179668	0.0206905	99.7951	99.8656
MEF2D(+)	Subpop-5	0.0343026	0.000514255	1.54563e+06	0.532048	0.0183088	0.0210338	94.0574	88.006
TP73(+)	Subpop-5	0.0106182	0.000785912	1.54379e+06	0.531413	0.0190918	0.0218825	75.2049	69.2088
BACH1(+)	Subpop-5	0.0517922	0.000906874	1532556	0.527546	0.0427263	0.0478612	100	100
